# Supplementary material for: The effects of different biochars on Caenorhabditis elegans and the underlying transcriptomic mechanisms
Source: PLoS One. 2023 Sep 22;18(9):e0284348. doi: 10.1371/journal.pone.0284348 (PMC10516431; doi:10.1371/journal.pone.0284348)
Supplement: S1 Table — (XLSX) [file pone.0284348.s005.xlsx]

## Sheet: ABC
No.	Gene id	MeanTPM (control)	MeanTPM (ABC)	log2FoldChange	pValue	qValue	result	GeneName	GeneDescription	GO	KEGG	KOG
1	asp-1	17040.9	3499.92	2.2836	0	0	down	CELE_Y39B6A.20	WormBase:WBGene00000214,GeneID:180251	GO:0016787;GO:0005737;GO:0008233;GO:0006508;GO:0004190;GO:0030163;GO:0098591	-	KOG1339-Aspartyl protease[O]
2	vit-2	3799.55	1453.24	1.38656	0	0	down	CELE_C42D8.2	WormBase:WBGene00006926,GeneID:180781	GO:0031410;GO:0005576;GO:0006869;GO:0005319;GO:0045735;GO:0031983;GO:0042718	-	KOG4338-Predicted lipoprotein[I]
3	Y82E9BR.3	16627.5	2643.75	2.65292	0	0	down	CELE_Y82E9BR.3	WormBase:WBGene00022336,GeneID:175299	GO:0016020;GO:0016021;GO:0005739;GO:0006811;GO:0031966;GO:0015986;GO:0015078;GO:0045263;GO:0008289;GO:0015991;GO:0015992;GO:0046933;GO:0000276;GO:0033177	K02128-ko00190 Oxidative phosphorylation;ko05010 Alzheimer's disease;ko05012 Parkinson's disease;ko05016 Huntington's disease	KOG3025-Mitochondrial F1F0-ATP synthase, subunit c/ATP9/proteolipid[C]
4	rrn-3.1	1124.89	38.5433	4.86716	0	0	down	CELE_F31C3.9	GeneID:13183156	-	-	-
5	rps-12	13280.9	2089	2.66846	0	0	down	CELE_F54E7.2	WormBase:WBGene00004481,GeneID:175786	GO:0003735;GO:0006412;GO:0005840;GO:0005622;GO:0030529;GO:0022627	K02951-ko03010 Ribosome	KOG3406-40S ribosomal protein S12[J]
6	rpl-18	11003.9	2241.85	2.29525	0	0	down	CELE_Y45F10D.12	WormBase:WBGene00004430,GeneID:178342	GO:0005737;GO:0003735;GO:0006412;GO:0005840;GO:0005622;GO:0030529;GO:0003723;GO:0022625	K02883-ko03010 Ribosome	KOG1714-60s ribosomal protein L18[J]
7	perm-4	5307.72	863.527	2.61978	0	0	down	CELE_C44B12.5	WormBase:WBGene00016638,GeneID:176932	-	-	-
8	perm-2	7864.11	1075.81	2.86986	0	0	down	CELE_C44B12.1	WormBase:WBGene00016636,GeneID:176933	-	-	-
9	K08D12.6	1910.8	138.625	3.78491	0	0	down	CELE_K08D12.6	WormBase:WBGene00019540,GeneID:176980	-	-	-
10	rpl-13	8862.06	1961.54	2.17566	0	0	down	CELE_C32E8.2	WormBase:WBGene00004425,GeneID:171949	GO:0003735;GO:0006412;GO:0005840;GO:0005622;GO:0030529;GO:0003723;GO:0022625	K02873-ko03010 Ribosome	KOG3295-60S Ribosomal protein L13[J]
11	col-20	3594.52	253.68	3.82471	0	0	down	CELE_F11G11.11	WormBase:WBGene00000609,GeneID:173840	GO:0016020;GO:0016021;GO:0042302;GO:0005581	-	KOG3544-Collagens (type IV and type XIII), and related proteins[W]
12	vit-6	1906.57	835.875	1.18962	0	0	down	CELE_K07H8.6	WormBase:WBGene00006930,GeneID:177619	GO:0005576;GO:0006869;GO:0005319;GO:0045735;GO:1903427;GO:1904109;GO:1904807	-	KOG4338-Predicted lipoprotein[I]
13	col-124	3461.81	296.073	3.5475	0	0	down	CELE_C24F3.6	WormBase:WBGene00000698,GeneID:177901	GO:0016020;GO:0016021;GO:0042302;GO:0005581	-	KOG3544-Collagens (type IV and type XIII), and related proteins[W]
14	rpl-17	9909.8	2834.15	1.80594	0	0	down	CELE_Y48G8AL.8	WormBase:WBGene00004429,GeneID:171692	GO:0003735;GO:0006412;GO:0005840;GO:0005622;GO:0030529;GO:0015934	K02880-ko03010 Ribosome	KOG3353-60S ribosomal protein L22[J]
15	col-140	4005.27	557.061	2.84599	0	0	down	CELE_F26F12.1	WormBase:WBGene00000713,GeneID:178971	GO:0042302;GO:0005581	-	KOG3544-Collagens (type IV and type XIII), and related proteins[W]
16	col-122	4010.4	617.324	2.69965	0	0	down	CELE_T05A1.2	WormBase:WBGene00000696,GeneID:177789	GO:0016020;GO:0016021;GO:0042302;GO:0005581	-	KOG3544-Collagens (type IV and type XIII), and related proteins[W]
17	col-119	3882.27	574.366	2.75686	0	0	down	CELE_C53B4.5	WormBase:WBGene00000693,GeneID:177715	GO:0016020;GO:0016021;GO:0042302;GO:0005581	-	KOG3544-Collagens (type IV and type XIII), and related proteins[W]
18	rpl-2	8905.92	3391.95	1.39265	0	0	down	CELE_B0250.1	WormBase:WBGene00004413,GeneID:180343	GO:0005737;GO:0003735;GO:0006412;GO:0005840;GO:0005622;GO:0003723;GO:0030529;GO:0022625;GO:0002181;GO:0019843	K02938-ko03010 Ribosome	KOG2309-60s ribosomal protein L2/L8[J]
19	col-106	3288.6	343.356	3.2597	0	0	down	CELE_Y77E11A.15	WormBase:WBGene00000680,GeneID:176955	GO:0042302;GO:0005581	-	KOG3544-Collagens (type IV and type XIII), and related proteins[W]
20	rla-1	11043	2102.75	2.39278	0	0	down	CELE_Y37E3.7	WormBase:WBGene00004409,GeneID:171766	GO:0003735;GO:0006412;GO:0005840;GO:0005622;GO:0030529;GO:0032147;GO:0022625;GO:0002181;GO:0030295;GO:0006414;GO:0045860	K02942-ko03010 Ribosome	KOG1762-60s acidic ribosomal protein P1[J]
21	rps-21	13802.2	2578.43	2.42033	0	0	down	CELE_F37C12.11	WormBase:WBGene00004490,GeneID:176011	GO:0003735;GO:0006412;GO:0005840;GO:0005622;GO:0005515;GO:0030529;GO:0022627;GO:0000447;GO:0000461	K02971-ko03010 Ribosome	KOG3486-40S ribosomal protein S21[J]
22	rps-2	5992.23	1821.6	1.71788	0	0	down	CELE_C49H3.11	WormBase:WBGene00004471,GeneID:177583	GO:0003735;GO:0006412;GO:0005840;GO:0003723;GO:0030529;GO:0022627;GO:0015935	K02981-ko03010 Ribosome	KOG0877-40S ribosomal protein S2/30S ribosomal protein S5[J]
23	vig-1	3597.22	1200.64	1.58308	0	0	down	CELE_F56D12.5	WormBase:WBGene00006924,GeneID:173512	GO:0016442;GO:0016020;GO:0016021	-	KOG2945-Predicted RNA-binding protein[R]
24	F41F3.3	4785.58	395.26	3.59782	0	0	down	CELE_F41F3.3	WormBase:WBGene00018297,GeneID:178856	-	-	-
25	rps-20	12875	4073.83	1.66011	0	0	down	CELE_Y105E8A.16	WormBase:WBGene00004489,GeneID:173309	GO:0003735;GO:0006412;GO:0005840;GO:0022627;GO:0002181;GO:0015935	K02969-ko03010 Ribosome	KOG0900-40S ribosomal protein S20[J]
26	rpl-28	7678.71	1372.48	2.48408	0	0	down	CELE_R11D1.8	WormBase:WBGene00004442,GeneID:179739	GO:0003735;GO:0006412;GO:0005840;GO:0005622;GO:0030529;GO:0022625	K02903-ko03010 Ribosome	KOG3412-60S ribosomal protein L28[J]
27	col-42	3502.67	884.331	1.9858	0	0	down	CELE_Y69H2.14	WormBase:WBGene00013489,GeneID:180218	GO:0016020;GO:0016021;GO:0042302;GO:0005581	-	-
28	T21H3.1	6347.92	1386.03	2.19532	0	0	down	CELE_T21H3.1	WormBase:WBGene00020662,GeneID:178615	GO:0016787;GO:0006629	-	-
29	rpl-7A	5873.84	2010.22	1.54695	0	0	down	CELE_Y24D9A.4	WormBase:WBGene00004419,GeneID:177203	GO:0005840;GO:0005516;GO:0006412;GO:0030529;GO:0003723;GO:0000470;GO:0022625;GO:0042254	K02936-ko03010 Ribosome	KOG3166-60S ribosomal protein L7A[J]
30	rpl-4	5248.95	2073.71	1.33981	0	0	down	CELE_B0041.4	WormBase:WBGene00004415,GeneID:172074	GO:0003735;GO:0006412;GO:0005840;GO:0008340;GO:0030529;GO:0003723;GO:0022625;GO:0002181	K02930-ko03010 Ribosome	KOG1475-Ribosomal protein RPL1/RPL2/RL4L4[A]
31	col-181	3120.07	562.517	2.47161	0	0	down	CELE_W03G11.1	WormBase:WBGene00000754,GeneID:181378	GO:0016020;GO:0016021;GO:0042302;GO:0005581	-	KOG3544-Collagens (type IV and type XIII), and related proteins[W]
32	clec-60	34.6457	1661.62	-5.58377	0	0	up	CELE_ZK666.6	WormBase:WBGene00014046,GeneID:191384	GO:0030246;GO:0050830	-	-
33	rps-5	6462.18	2099.43	1.62202	0	0	down	CELE_T05E11.1	WormBase:WBGene00004474,GeneID:178012	GO:0003735;GO:0006412;GO:0005840;GO:0003723;GO:0030529;GO:0019843;GO:0003729;GO:0022627;GO:0015935;GO:0000028	K02989-ko03010 Ribosome	KOG3291-Ribosomal protein S7[J]
34	irg-7	30.9669	379.025	-3.61349	0	0	up	CELE_F40F4.6	WormBase:WBGene00018237,GeneID:180613	GO:0005576;GO:0030246;GO:0002376;GO:0045087	-	-
35	sip-1	8020.99	2518.15	1.67142	0	0	down	CELE_F43D9.4	WormBase:WBGene00004798,GeneID:176471	GO:0005829;GO:0009792;GO:0044268;GO:0008340;GO:0009408;GO:0051082	K19769-ko04212 Longevity regulating pathway - worm;ko04213 Longevity regulating pathway - multiple species	KOG3591-Alpha crystallins[O]
36	col-184	2518.29	379.255	2.7312	0	0	down	CELE_F15A2.1	WormBase:WBGene00000757,GeneID:181470	GO:0016020;GO:0016021;GO:0042302;GO:0005581;GO:0005198	-	KOG3544-Collagens (type IV and type XIII), and related proteins[W]
37	rpl-6	463.544	4083.67	-3.13909	0	0	up	CELE_R151.3	WormBase:WBGene00004417,GeneID:176015	GO:0003735;GO:0006412;GO:0005840;GO:0005622;GO:0005515;GO:0008340;GO:0030529;GO:0003723;GO:0022625;GO:0002181;GO:0000027	K02934-ko03010 Ribosome	KOG1694-60s ribosomal protein L6[J]
38	rps-1	791.921	4474.37	-2.49826	0	0	up	CELE_F56F3.5	WormBase:WBGene00004470,GeneID:175584	GO:0005829;GO:0005737;GO:0003735;GO:0006412;GO:0005840;GO:0005622;GO:0030529;GO:0002181	K02984-ko03010 Ribosome	KOG1628-40S ribosomal protein S3A[J]
39	Y37E3.8	11821.8	5163.8	1.19494	0	0	down	CELE_Y37E3.8	WormBase:WBGene00021350,GeneID:171767	GO:0003735;GO:0006412;GO:0005840;GO:0005622;GO:0030529;GO:0003723;GO:0022625;GO:0002181;GO:0015934	K02900-ko03010 Ribosome	KOG1742-60s ribosomal protein L15/L27[J]
40	Y39B6A.1	889.671	125.081	2.83041	0	0	down	CELE_Y39B6A.1	WormBase:WBGene00012664,GeneID:180264	-	-	-
41	rps-7	480.374	4270.62	-3.15222	0	0	up	CELE_ZC434.2	WormBase:WBGene00004476,GeneID:172901	GO:0003735;GO:0006412;GO:0005840;GO:0005622;GO:0006364;GO:0030529;GO:0032040;GO:0030686;GO:0022627;GO:0002181;GO:0042274	K02993-ko03010 Ribosome	KOG3320-40S ribosomal protein S7[J]
42	col-19	2128.4	282.035	2.91582	0	0	down	CELE_ZK1193.1	WormBase:WBGene00000608,GeneID:180397	GO:0005576;GO:0042302;GO:0005581;GO:0060102;GO:0042338;GO:0042329;GO:0040002;GO:0060107;GO:0060111	-	KOG3544-Collagens (type IV and type XIII), and related proteins[W]
43	C37A2.7	7091.05	1424.41	2.31563	0	0	down	CELE_C37A2.7	WormBase:WBGene00016493,GeneID:172401	GO:0003735;GO:0005840;GO:0005622;GO:0030529;GO:0022625;GO:0002181;GO:0006414	K02943-ko03010 Ribosome	KOG3449-60S acidic ribosomal protein P2[J]
44	col-178	2096.52	260.158	3.01054	0	0	down	CELE_C34F6.2	WormBase:WBGene00000751,GeneID:181307	GO:0016020;GO:0016021;GO:0042302;GO:0005581	-	KOG3544-Collagens (type IV and type XIII), and related proteins[W]
45	rps-26	9762.7	3402.14	1.52084	0	0	down	CELE_F39B2.6	WormBase:WBGene00004495,GeneID:173342	GO:0003735;GO:0006412;GO:0005840;GO:0005622;GO:0008340;GO:0030529;GO:0003729;GO:0022627	K02976-ko03010 Ribosome	KOG1768-40s ribosomal protein S26[J]
46	his-24	2227.28	165.48	3.75056	0	0	down	CELE_M163.3	WormBase:WBGene00001898,GeneID:181545	GO:0000786;GO:0005634;GO:0005694;GO:0003677;GO:0005737;GO:0006334;GO:0000784	-	KOG4012-Histone H1[B]
47	tts-1	93.2766	2362.29	-4.66253	0	0	up	CELE_F09E10.11	GeneID:180490	-	-	-
48	C17F4.7	371.687	3604.08	-3.27747	0	0	up	CELE_C17F4.7	WormBase:WBGene00015913,GeneID:173668	-	-	-
49	asp-3	420.109	2329.65	-2.47128	0	0	up	CELE_H22K11.1	WormBase:WBGene00000216,GeneID:180947	GO:0016787;GO:0005737;GO:0008233;GO:0006508;GO:0005576;GO:0004190;GO:0030163;GO:0005764;GO:0070265	K01379-ko04071 Sphingolipid signaling pathway;ko04142 Lysosome;ko04210 Apoptosis;ko05152 Tuberculosis	KOG1339-Aspartyl protease[O]
50	K08D12.3	3347.94	444.672	2.91246	0	0	down	CELE_K08D12.3	WormBase:WBGene00019537,GeneID:176979	GO:0008270;GO:0003676	-	KOG4400-E3 ubiquitin ligase interacting with arginine methyltransferase[O]
51	rps-16	5792.79	1664.26	1.79938	0	0	down	CELE_T01C3.6	WormBase:WBGene00004485,GeneID:179998	GO:0000462;GO:0003735;GO:0006412;GO:0005840;GO:0005515;GO:0030529;GO:0003723;GO:0022627	K02960-ko03010 Ribosome	KOG1753-40S ribosomal protein S16[J]
52	K06G5.1	21.7283	929.758	-5.41921	0	0	up	CELE_K06G5.1	WormBase:WBGene00010605,GeneID:181531	-	-	-
53	col-117	2348.25	595.28	1.97995	0	0	down	CELE_T28C6.4	WormBase:WBGene00000691,GeneID:177694	GO:0016020;GO:0016021;GO:0042302;GO:0005581	-	-
54	rpl-20	5944.52	2309.16	1.36419	0	0	down	CELE_E04A4.8	WormBase:WBGene00004432,GeneID:24104384	GO:0003735;GO:0006412;GO:0005840;GO:0030529;GO:0003723;GO:0022625	K02882-ko03010 Ribosome	KOG0829-60S ribosomal protein L18A[J]
55	col-40	1999.29	418.08	2.25764	0	0	down	CELE_T13B5.4	WormBase:WBGene00000617,GeneID:173495	GO:0005576;GO:0042302;GO:0005581;GO:0040002	-	KOG3544-Collagens (type IV and type XIII), and related proteins[W]
56	rps-10	7076	2749.35	1.36385	0	0	down	CELE_D1007.6	WormBase:WBGene00004479,GeneID:172061	GO:0005840;GO:0003735;GO:0005515;GO:0008340;GO:0003723;GO:0022627;GO:0000028	K02947-ko03010 Ribosome	KOG3344-40s ribosomal protein s10[J]
57	dod-19	22.9583	2211.4	-6.5898	0	0	up	CELE_ZK6.10	WormBase:WBGene00022644,GeneID:178564	GO:0045087;GO:0045121	-	-
58	ndk-1	6247.25	2273.31	1.45843	0	0	down	CELE_F25H2.5	WormBase:WBGene00009119,GeneID:172939	GO:0000166;GO:0005524;GO:0016740;GO:0016301;GO:0016310;GO:0005515;GO:0040026;GO:0030334;GO:0042802;GO:0004550;GO:0006165;GO:0006183;GO:0006228;GO:0006241;GO:0005622;GO:0043410;GO:1901074	K00940-ko00230 Purine metabolism;ko00240 Pyrimidine metabolism	KOG0888-Nucleoside diphosphate kinase[F]
59	T22F3.11	816.503	49.7671	4.03619	0	0	down	CELE_T22F3.11	WormBase:WBGene00020700,GeneID:178782	GO:0016020;GO:0016021;GO:0055085;GO:0022857;GO:0006820	-	KOG2532-Permease of the major facilitator superfamily[G]
60	sqt-3	1740.93	185.107	3.23343	0	0	down	CELE_F23H12.4	WormBase:WBGene00005018,GeneID:179693	GO:0005576;GO:0042302;GO:0005581;GO:0040002;GO:0060102;GO:0042338	-	KOG3544-Collagens (type IV and type XIII), and related proteins[W]
61	col-3	2167.28	563.031	1.9446	0	0	down	CELE_T28C6.6	WormBase:WBGene00000594,GeneID:177695	GO:0016020;GO:0016021;GO:0042302;GO:0005581	-	-
62	lys-1	14.6741	1315.56	-6.48626	0	0	up	CELE_Y22F5A.4	WormBase:WBGene00003090,GeneID:179428	GO:0031410;GO:0045087;GO:0050829;GO:0050830;GO:0045177;GO:0002376;GO:0060205	-	-
63	eef-1B.1	2935.82	742.434	1.98343	0	0	down	CELE_F54H12.6	WormBase:WBGene00018846,GeneID:176120	GO:0006412;GO:0003746;GO:0006414;GO:0005853	-	KOG1668-Elongation factor 1 beta/delta chain[K]
64	T25C12.3	5.57717	188.429	-5.07834	0	0	up	CELE_T25C12.3	WormBase:WBGene00012018,GeneID:259727	GO:0005887	-	-
65	F07H5.5	39.6442	670.745	-4.08058	0	0	up	-	-	-	-	-
66	hip-1	1108.08	189.68	2.54643	0	0	down	CELE_T12D8.8	WormBase:WBGene00011735,GeneID:176794	GO:0055120;GO:0005783;GO:0046983;GO:0030017	-	KOG1308-Hsp70-interacting protein Hip/Transient component of progesterone receptor complexes and an Hsp70-binding protein[OT]
67	col-2	1884.36	445.62	2.08019	0	0	down	CELE_W01B6.7	WormBase:WBGene00000593,GeneID:177872	GO:0042302;GO:0005581	-	KOG3544-Collagens (type IV and type XIII), and related proteins[W]
68	rpl-26	5724.75	1967.85	1.5406	0	0	down	CELE_F28C6.7	WormBase:WBGene00004440,GeneID:174379	GO:0003735;GO:0006412;GO:0005840;GO:0005622;GO:0030529;GO:0003723;GO:0022625;GO:0002181;GO:0042273;GO:0015934	K02898-ko03010 Ribosome	KOG3401-60S ribosomal protein L26[J]
69	hsp-90	290.271	1276.76	-2.13701	0	0	up	CELE_C47E8.5	WormBase:WBGene00000915,GeneID:179971	-	-	-
70	col-98	2109.12	592.869	1.83085	0	0	down	CELE_F14F7.1	WormBase:WBGene00000673,GeneID:176724	GO:0016020;GO:0016021;GO:0042302;GO:0005581	-	KOG3544-Collagens (type IV and type XIII), and related proteins[W]
71	col-43	2609.18	938.923	1.47451	0	0	down	CELE_ZC513.8	WormBase:WBGene00000620,GeneID:179187	GO:0016020;GO:0016021;GO:0042302;GO:0005581	-	KOG3544-Collagens (type IV and type XIII), and related proteins[W]
72	rpl-43	5406.23	1143.05	2.24174	0	0	down	CELE_Y48B6A.2	WormBase:WBGene00004456,GeneID:175070	GO:0046872;GO:0003735;GO:0006412;GO:0005840;GO:0005622;GO:0030529	K02921-ko03010 Ribosome	KOG0402-60S ribosomal protein L37[J]
73	rps-22	4693.34	1365.06	1.78165	0	0	down	CELE_F53A3.3	WormBase:WBGene00004491,GeneID:175338	GO:0003735;GO:0006412;GO:0005840;GO:0008340;GO:0030529;GO:0022627	K02957-ko03010 Ribosome	KOG1754-40S ribosomal protein S15/S22[J]
74	hil-4	1392.92	160.47	3.11774	0	0	down	CELE_C18G1.5	WormBase:WBGene00001855,GeneID:178866	GO:0000786;GO:0005634;GO:0005694;GO:0003677;GO:0006334	-	KOG4012-Histone H1[B]
75	col-103	1596.8	453.315	1.8166	0	0	down	CELE_F56B3.1	WormBase:WBGene00000677,GeneID:176901	GO:0042302;GO:0005581	-	KOG3544-Collagens (type IV and type XIII), and related proteins[W]
76	col-160	1667.21	412.398	2.01533	0	0	down	CELE_F57B1.4	WormBase:WBGene00000733,GeneID:179804	GO:0016020;GO:0016021;GO:0042302;GO:0005581	-	-
77	far-2	5616.36	2554.79	1.13643	0	0	down	CELE_F02A9.3	WormBase:WBGene00001386,GeneID:176284	GO:0005576;GO:0008289;GO:0005504;GO:0019841	-	-
78	col-166	1481.08	295.152	2.32711	0	0	down	CELE_T07H6.3	WormBase:WBGene00000739,GeneID:180902	GO:0016020;GO:0016021;GO:0042302;GO:0005581	-	KOG3544-Collagens (type IV and type XIII), and related proteins[W]
79	F54D5.3	199.999	2277.4	-3.50932	0	0	up	CELE_F54D5.3	WormBase:WBGene00010049,GeneID:174773	-	-	-
80	rla-2	3944.65	772.6	2.3521	0	0	down	CELE_Y62E10A.1	WormBase:WBGene00004410,GeneID:178297	GO:0003735;GO:0005840;GO:0005622;GO:0030529;GO:0022625;GO:0002181;GO:0006414	K02943-ko03010 Ribosome	KOG3449-60S acidic ribosomal protein P2[J]
81	rbm-3.2	4581.06	741.075	2.62799	0	0	down	CELE_R09B3.3	WormBase:WBGene00011156,GeneID:173071	-	-	-
82	rpl-11.2	4401.15	1838.47	1.25938	0	0	down	CELE_F07D10.1	WormBase:WBGene00004423,GeneID:180535	GO:0005634;GO:0005737;GO:0003735;GO:0006412;GO:0005840;GO:0005622;GO:0003723;GO:0030529;GO:0022625;GO:0019843;GO:0000027	K02868-ko03010 Ribosome	KOG0397-60S ribosomal protein L11[J]
83	F57F5.1	133.156	1262.85	-3.2455	0	0	up	CELE_F57F5.1	WormBase:WBGene00010204,GeneID:179645	GO:0016787;GO:0005615;GO:0008233;GO:0006508;GO:0004197;GO:0008234;GO:0051603;GO:0005764	K01363-ko04142 Lysosome;ko04210 Apoptosis;ko04612 Antigen processing and presentation;ko04924 Renin secretion	KOG1543-Cysteine proteinase Cathepsin L[O]
84	cey-4	1918.48	554.568	1.79052	0	0	down	CELE_Y39A1C.3	WormBase:WBGene00000475,GeneID:176516	GO:0006355;GO:0003677;GO:0003676;GO:0030529;GO:0043021	-	KOG3070-Predicted RNA-binding protein containing PIN domain and invovled in translation or RNA processing[J]
85	T19H12.2	1528	199.747	2.93539	0	0	down	CELE_T19H12.2	WormBase:WBGene00020588,GeneID:178881	GO:0006334;GO:0005634;GO:0042981;GO:0042393;GO:0043486;GO:0006913	-	KOG2739-Leucine-rich acidic nuclear protein[DR]
86	hmg-12	1130.15	163.596	2.78831	0	0	down	CELE_Y17G7A.1	WormBase:WBGene00001977,GeneID:174829	GO:0005634;GO:0003677	-	-
87	Y43C5A.2	8.76591	666.916	-6.24946	0	0	up	CELE_Y43C5A.2	WormBase:WBGene00012782,GeneID:177911	-	-	KOG2579-Ficolin and related extracellular proteins[R]
88	F57F4.4	35.2133	242.316	-2.7827	0	0	up	CELE_F57F4.4	WormBase:WBGene00019017,GeneID:3564957	GO:0045121	-	-
89	col-143	1015.28	125.966	3.01076	0	0	down	CELE_T15B7.3	WormBase:WBGene00000716,GeneID:179073	GO:0016020;GO:0016021;GO:0042302;GO:0005581	-	KOG3544-Collagens (type IV and type XIII), and related proteins[W]
90	tba-2	1760.64	726.924	1.27622	0	0	down	CELE_C47B2.3	WormBase:WBGene00006529,GeneID:173167	GO:0000166;GO:0005737;GO:0009792;GO:0000132;GO:0005856;GO:0003924;GO:0005525;GO:0007017;GO:0005874;GO:0008104;GO:0005200;GO:0032465;GO:0051642	K07374-ko04145 Phagosome;ko04210 Apoptosis;ko04540 Gap junction;ko05130 Pathogenic Escherichia coli infection	KOG1376-Alpha tubulin[Z]
91	F11E6.3	1246.85	285.29	2.12779	0	0	down	CELE_F11E6.3	WormBase:WBGene00008707,GeneID:178533	-	-	-
92	lev-11	3085.15	849.389	1.86084	0	0	down	CELE_Y105E8B.1	WormBase:WBGene00002978,GeneID:173319	GO:0005737;GO:0051015;GO:0005865;GO:0003779;GO:0040011;GO:0007015;GO:0030835;GO:0030833;GO:0034609;GO:0043393;GO:0005884;GO:0006936;GO:0008307;GO:0009790;GO:0005862	K10373-ko04260 Cardiac muscle contraction;ko04261 Adrenergic signaling in cardiomyocytes;ko05206 MicroRNAs in cancer;ko05410 Hypertrophic cardiomyopathy (HCM);ko05414 Dilated cardiomyopathy (DCM)	KOG1003-Actin filament-coating protein tropomyosin[Z]
93	col-8	1206.7	211.501	2.51233	0	0	down	CELE_F11H8.3	WormBase:WBGene00000597,GeneID:175981	GO:0042302;GO:0005581	-	KOG3544-Collagens (type IV and type XIII), and related proteins[W]
94	R02F2.1	1586.15	414.461	1.93622	0	0	down	CELE_R02F2.1	WormBase:WBGene00019831,GeneID:175757	-	-	KOG0653-Cyclin B and related kinase-activating proteins[D]
95	dpy-13	1109.17	175.637	2.65882	0	0	down	CELE_F30B5.1	WormBase:WBGene00001074,GeneID:177187	GO:0042302;GO:0005581;GO:0060102;GO:0042338	-	KOG3544-Collagens (type IV and type XIII), and related proteins[W]
96	cox-5A	2628	691.445	1.92628	0	0	down	CELE_Y37D8A.14	WormBase:WBGene00012553,GeneID:176707	-	-	-
97	spp-5	299.904	3454.01	-3.5257	0	0	up	CELE_T08A9.9	WormBase:WBGene00004990,GeneID:180994	GO:0050829;GO:0050830;GO:0055085;GO:0015267	-	KOG1340-Prosaposin[IG]
98	lys-7	33.9503	998.758	-4.87864	0	0	up	CELE_C02A12.4	WormBase:WBGene00003096,GeneID:178772	GO:0045087;GO:0050829;GO:0050830;GO:0002376;GO:0050832	-	-
99	icd-1	250.822	2387.58	-3.25081	0	0	up	CELE_C56C10.8	WormBase:WBGene00002045,GeneID:174090	GO:0005634;GO:0006351;GO:0006355;GO:0009792;GO:0005515;GO:0005739;GO:0043066	K01527-ko04214 Apoptosis - fly	KOG2240-RNA polymerase II general transcription factor BTF3 and related proteins[K]
100	rpl-36.A	528.847	4070.09	-2.94414	0	0	up	CELE_C09H10.2	WormBase:WBGene00004454,GeneID:174695	GO:0003735;GO:0006412;GO:0005840;GO:0005622;GO:0030529;GO:0022625	K02929-ko03010 Ribosome	KOG3464-60S ribosomal protein L44[J]
101	col-37	1153.31	242.22	2.25139	0	0	down	CELE_ZK863.2	WormBase:WBGene00000614,GeneID:179668	GO:0042302;GO:0005581	-	KOG3544-Collagens (type IV and type XIII), and related proteins[W]
102	mai-2	2838.8	407.554	2.80022	0	0	down	CELE_B0546.1	WormBase:WBGene00015248,GeneID:177106	GO:0005739;GO:0051117;GO:0006783;GO:0032780;GO:0042030;GO:0045980	-	-
103	rps-18	6127.87	3029.2	1.01645	0	0	down	CELE_Y57G11C.16	WormBase:WBGene00004487,GeneID:178408	GO:0005829;GO:0003676;GO:0003735;GO:0006412;GO:0005840;GO:0005622;GO:0003723;GO:0030529;GO:0042254;GO:0015935	K02964-ko03010 Ribosome	KOG3311-Ribosomal protein S18[J]
104	rps-29	5390.49	791.451	2.76785	0	0	down	CELE_B0412.4	WormBase:WBGene00004498,GeneID:175235	GO:0008270;GO:0003735;GO:0006412;GO:0005840;GO:0005622;GO:0022627	K02980-ko03010 Ribosome	KOG3506-40S ribosomal protein S29[J]
105	rpl-32	8784.6	2606.56	1.75283	0	0	down	CELE_T24B8.1	WormBase:WBGene00004446,GeneID:174443	GO:0003735;GO:0006412;GO:0005840;GO:0005622;GO:0022625	K02912-ko03010 Ribosome	KOG0878-60S ribosomal protein L32[J]
106	fat-2	163.876	2010.87	-3.61714	0	0	up	CELE_W02A2.1	WormBase:WBGene00001394,GeneID:178293	GO:0016491;GO:0055114;GO:0016020;GO:0016021;GO:0045087;GO:0000003;GO:0006629;GO:0040002;GO:0006631;GO:0006633;GO:0006636;GO:0004768;GO:0016717;GO:0016720;GO:0030497	-	-
107	R08E3.1	4.03902	135.974	-5.07318	0	0	up	CELE_R08E3.1	WormBase:WBGene00019957,GeneID:180758	-	-	-
108	rsp-3	1177.23	181.959	2.69371	0	0	down	CELE_Y111B2A.18	WormBase:WBGene00004700,GeneID:176688	GO:0005634;GO:0005515;GO:0007275;GO:0003676;GO:0009792;GO:0003723;GO:0006397;GO:0008380;GO:0006376	K12890-ko03040 Spliceosome;ko05168 Herpes simplex infection	KOG0105-Alternative splicing factor ASF/SF2 (RRM superfamily)[A]
109	Y54G2A.18	1645.87	334.298	2.29964	0	0	down	CELE_Y54G2A.18	WormBase:WBGene00021883,GeneID:177072	GO:0016020;GO:0016021;GO:0006886;GO:0005789;GO:0006888;GO:0005783;GO:0045121;GO:0070973	K14009-ko04141 Protein processing in endoplasmic reticulum	KOG1962-B-cell receptor-associated protein and related proteins[V]
110	cox-6C	3048.58	406.403	2.90715	0	0	down	CELE_F29C4.2	WormBase:WBGene00017926,GeneID:176828	-	-	-
111	hpo-6	31.0718	603.336	-4.27928	0	0	up	CELE_Y41D4B.16	WormBase:WBGene00021518,GeneID:176965	GO:0045087;GO:0045121	-	-
112	brp-1	199.433	1012.54	-2.344	0	0	up	CELE_Y79H2A.1	WormBase:WBGene00000273,GeneID:176637	GO:0016020;GO:0016021;GO:0005515	-	-
113	C01B10.6	62.2752	720.255	-3.53178	0	0	up	CELE_C01B10.6	WormBase:WBGene00015280,GeneID:177432	-	-	-
114	tct-1	254.278	2012.66	-2.98463	0	0	up	CELE_F25H2.11	WormBase:WBGene00009122,GeneID:172944	GO:0005737;GO:0005783;GO:0030154;GO:0008017;GO:0005509	-	KOG1727-Microtubule-binding protein (translationally controlled tumor protein)[DZ]
115	eat-6	46.1426	364.104	-2.98018	0	0	up	CELE_B0365.3	WormBase:WBGene00001137,GeneID:179796	GO:0046872;GO:0000166;GO:0005524;GO:0016787;GO:0005886;GO:0016020;GO:0016021;GO:0006811;GO:0000003;GO:0006813;GO:0006814;GO:0001508;GO:0006937;GO:0005391;GO:0010248;GO:0090662;GO:0042391	K01539-ko04024 cAMP signaling pathway;ko04022 cGMP - PKG signaling pathway;ko04911 Insulin secretion;ko04918 Thyroid hormone synthesis;ko04919 Thyroid hormone signaling pathway;ko04260 Cardiac muscle contraction;ko04261 Adrenergic signaling in cardiomyocytes;ko04970 Salivary secretion;ko04971 Gastric acid secretion;ko04972 Pancreatic secretion;ko04976 Bile secretion;ko04973 Carbohydrate digestion…	KOG0203-Na+/K+ ATPase, alpha subunit[P]
116	W05F2.3	1448.52	294.356	2.29895	0	0	down	CELE_W05F2.3	WormBase:WBGene00021035,GeneID:171908	GO:0016020;GO:0016021	-	-
117	clec-174	13.0642	515.839	-5.30324	0	0	up	CELE_Y46C8AL.2	WormBase:WBGene00021580,GeneID:189943	GO:0045087;GO:0030246	-	KOG4297-C-type lectin[TV]
118	ubq-1	67.1594	465.494	-2.7931	0	0	up	CELE_F25B5.4	WormBase:WBGene00006727,GeneID:175840	GO:0005634;GO:0005737	K08770-ko03320 PPAR signaling pathway	KOG0001-Ubiquitin and ubiquitin-like proteins[OR]
119	rps-30	5040.83	2162.01	1.22129	0	0	down	CELE_C26F1.4	WormBase:WBGene00004499,GeneID:179154	GO:0003735;GO:0006412;GO:0005840;GO:0005622;GO:0030529	K02983-ko03010 Ribosome	KOG0001-Ubiquitin and ubiquitin-like proteins[OR]
120	Y47D7A.13	825.572	110.507	2.90126	0	0	down	CELE_Y47D7A.13	WormBase:WBGene00021625,GeneID:178841	-	-	-
121	rpl-25.1	3666.6	1362.31	1.42838	0	0	down	CELE_F55D10.2	WormBase:WBGene00004438,GeneID:180748	GO:0003735;GO:0006412;GO:0005840;GO:0005622;GO:0003723;GO:0030529;GO:0022625;GO:0019843;GO:0000027	K02893-ko03010 Ribosome	KOG1751-60s ribosomal protein L23[J]
122	Y51H1A.3	1318.8	194.251	2.76323	0	0	down	CELE_Y51H1A.3	WormBase:WBGene00013094,GeneID:175038	GO:0055114;GO:0005739;GO:0008137;GO:0003954;GO:0005747	K03964-ko00190 Oxidative phosphorylation;ko05010 Alzheimer's disease;ko05012 Parkinson's disease;ko05016 Huntington's disease;ko04932 Non-alcoholic fatty liver disease (NAFLD)	KOG4040-NADH:ubiquinone oxidoreductase, NDUFB8/ASHI subunit[C]
123	mesp-1	1442.54	242.386	2.57323	0	0	down	CELE_C28C12.2	WormBase:WBGene00016178,GeneID:177655	-	-	-
124	C49C3.4	4.58416	147.159	-5.00457	0	0	up	CELE_C49C3.4	WormBase:WBGene00008194,GeneID:178513	-	-	-
125	enpl-1	18.2272	359.449	-4.30162	0	0	up	CELE_T05E11.3	WormBase:WBGene00011480,GeneID:178014	GO:0000166;GO:0005524;GO:0005783;GO:0051082;GO:0006457;GO:0006950;GO:0005788	K09487-ko04141 Protein processing in endoplasmic reticulum;ko04151 PI3K-Akt signaling pathway;ko04621 NOD-like receptor signaling pathway;ko04915 Estrogen signaling pathway;ko04918 Thyroid hormone synthesis;ko04626 Plant-pathogen interaction;ko05200 Pathways in cancer;ko05215 Prostate cancer	KOG0020-Endoplasmic reticulum glucose-regulated protein (GRP94/endoplasmin), HSP90 family[O]
126	cox-7C	3141.43	503.888	2.64024	0	0	down	CELE_F26E4.6	WormBase:WBGene00009161,GeneID:3565338	-	-	-
127	asah-1	1085.5	350.2	1.63211	0	0	down	CELE_K11D2.2	WormBase:WBGene00010769,GeneID:173120	GO:0016787;GO:0006629;GO:0006665;GO:0005764;GO:0017040	K12348-ko00600 Sphingolipid metabolism;ko04071 Sphingolipid signaling pathway;ko04142 Lysosome	-
128	col-102	696.822	161.579	2.10855	0	0	down	CELE_C18H7.3	WormBase:WBGene00000676,GeneID:182802	GO:0016020;GO:0016021;GO:0042302;GO:0005581;GO:0005198	-	KOG3544-Collagens (type IV and type XIII), and related proteins[W]
129	asp-2	17.8022	512.973	-4.84875	0	0	up	CELE_T18H9.2	WormBase:WBGene00000215,GeneID:34700645	GO:0016787;GO:0008233;GO:0006508;GO:0004190	-	KOG1339-Aspartyl protease[O]
130	col-107	1138.34	284.073	2.0026	0	0	down	CELE_C34H4.4	WormBase:WBGene00000681,GeneID:176961	GO:0016020;GO:0016021;GO:0042302;GO:0005581	-	KOG3544-Collagens (type IV and type XIII), and related proteins[W]
131	lgg-1	33.8757	1697.71	-5.6472	0	0	up	CELE_C32D5.9	WormBase:WBGene00002980,GeneID:174050	GO:0005634;GO:0005829;GO:0005737;GO:0016020;GO:0005739;GO:0040024;GO:0050830;GO:0005515;GO:0008340;GO:0031410;GO:0000045;GO:0000422;GO:0006914;GO:0006995;GO:0010940;GO:0005764;GO:0012501;GO:0000421;GO:2000786;GO:0005741;GO:0043202;GO:0000407;GO:0005776	K08341-ko04068 FoxO signaling pathway;ko04140 Regulation of autophagy;ko04139 Regulation of mitophagy - yeast;ko04727 GABAergic synapse;ko04212 Longevity regulating pathway - worm	KOG1654-Microtubule-associated anchor protein involved in autophagy and membrane trafficking[Z]
132	T20D3.2	36.7707	937.355	-4.67197	0	0	up	CELE_T20D3.2	WormBase:WBGene00011856,GeneID:177760	-	-	-
133	F44E5.4	39.9203	424.258	-3.40975	0	0	up	CELE_F44E5.4	WormBase:WBGene00009691,GeneID:174805	GO:0000166;GO:0005524	K03283-ko03040 Spliceosome;ko04141 Protein processing in endoplasmic reticulum;ko04010 MAPK signaling pathway;ko04144 Endocytosis;ko04612 Antigen processing and presentation;ko04915 Estrogen signaling pathway;ko04213 Longevity regulating pathway - multiple species;ko05134 Legionellosis;ko05162 Measles;ko05164 Influenza A;ko05169 Epstein-Barr virus infection;ko05145 Toxoplasmosis	KOG0101-Molecular chaperones HSP70/HSC70, HSP70 superfamily[O]
134	T28F4.5	97.4531	2072.13	-4.41026	0	0	up	CELE_T28F4.5	WormBase:WBGene00012140,GeneID:172503	GO:0034198;GO:0070513;GO:0010507;GO:0097190	-	-
135	pck-2	92.664	589.94	-2.67049	0	0	up	CELE_R11A5.4	WormBase:WBGene00011232,GeneID:172556	GO:0016301;GO:0016310;GO:0005739;GO:0005525;GO:0004611;GO:0004613;GO:0017076;GO:0006094	K01596-ko00010 Glycolysis / Gluconeogenesis;ko00020 Citrate cycle (TCA cycle);ko00620 Pyruvate metabolism;ko04068 FoxO signaling pathway;ko04151 PI3K-Akt signaling pathway;ko04152 AMPK signaling pathway;ko04910 Insulin signaling pathway;ko04922 Glucagon signaling pathway;ko04920 Adipocytokine signaling pathway;ko03320 PPAR signaling pathway;ko04964 Proximal tubule bicarbonate reclamation;ko04931 …	KOG3749-Phosphoenolpyruvate carboxykinase[C]
136	his-72	1998.8	426.639	2.22805	0	0	down	CELE_Y49E10.6	WormBase:WBGene00001946,GeneID:176660	GO:0046982;GO:0000786;GO:0005634;GO:0005694;GO:0003677;GO:0031492;GO:0006334	-	KOG1745-Histones H3 and H4[B]
137	col-179	802.222	114.959	2.80289	0	0	down	CELE_C34F6.3	WormBase:WBGene00000752,GeneID:181308	GO:0016020;GO:0016021;GO:0045087;GO:0050829;GO:0042302;GO:0005581	-	KOG3544-Collagens (type IV and type XIII), and related proteins[W]
138	col-10	1483.06	524.72	1.49896	0	0	down	CELE_B0222.8	WormBase:WBGene00000599,GeneID:179298	GO:0042302;GO:0005581;GO:0005575;GO:0003674;GO:0002164;GO:0005198	-	KOG3544-Collagens (type IV and type XIII), and related proteins[W]
139	T28H10.3	2.89327	442.212	-7.25589	0	0	up	CELE_T28H10.3	WormBase:WBGene00012144,GeneID:179714	GO:0006508;GO:0004197;GO:0051603;GO:0008233;GO:0006624;GO:0005773	K01369-ko04142 Lysosome;ko04612 Antigen processing and presentation	KOG1348-Asparaginyl peptidases[O]
140	npa-1	10.6823	310.411	-4.86088	0	0	up	CELE_VC5.3	WormBase:WBGene00003786,GeneID:179095	-	-	-
141	ram-2	1114.18	315.048	1.82234	0	0	down	CELE_F38A3.2	WormBase:WBGene00004300,GeneID:174687	GO:0016020;GO:0016021;GO:0045138;GO:0042302;GO:0007423	-	KOG3544-Collagens (type IV and type XIII), and related proteins[W]
142	ubq-2	565.282	3043.35	-2.42862	0	0	up	CELE_ZK1010.1	WormBase:WBGene00006728,GeneID:176718	GO:0005634;GO:0005737;GO:0003735;GO:0006412;GO:0005840;GO:0030529;GO:0009949	K02927-ko03010 Ribosome	-
143	tfg-1	461.58	68.2459	2.75777	0	0	down	CELE_Y63D3A.5	WormBase:WBGene00006565,GeneID:173277	GO:0005737;GO:0005515;GO:0040014;GO:0005739;GO:0043066;GO:0008361;GO:0009306;GO:0048208;GO:0006888;GO:0042802;GO:0000139;GO:0001558;GO:0072595;GO:0070971	K09292-ko05200 Pathways in cancer;ko05216 Thyroid cancer	-
144	F45H10.3	1285.88	176.335	2.86637	0	0	down	CELE_F45H10.3	WormBase:WBGene00009740,GeneID:174993	GO:0008137;GO:0005747;GO:0042773;GO:0005743;GO:0006120	K03951-ko00190 Oxidative phosphorylation;ko05010 Alzheimer's disease;ko05012 Parkinson's disease;ko05016 Huntington's disease;ko04932 Non-alcoholic fatty liver disease (NAFLD)	KOG4630-NADH:ubiquinone oxidoreductase, NDUFA7/B14.5A subunit[C]
145	F28B4.3	15.1838	127.421	-3.06899	0	0	up	CELE_F28B4.3	WormBase:WBGene00017892,GeneID:180612	GO:0005887;GO:0008045	-	-
146	sti-1	718.303	117.157	2.61615	0	0	down	CELE_R09E12.3	WormBase:WBGene00019983,GeneID:178587	GO:0005737;GO:0007275;GO:0000003;GO:0005515;GO:0008340;GO:0009408;GO:0030544;GO:0042030;GO:0051879;GO:0032780	K09553-ko05020 Prion diseases	KOG0548-Molecular co-chaperone STI1[O]
147	C49G7.3	55.9728	869.245	-3.95696	0	0	up	CELE_C49G7.3	WormBase:WBGene00016781,GeneID:178810	-	-	-
148	rpl-38	294.534	3380.53	-3.52074	0	0	up	CELE_C06B8.8	WormBase:WBGene00004452,GeneID:180044	GO:0003735;GO:0006412;GO:0005840;GO:0005622;GO:0030529;GO:0003723;GO:0022625;GO:0022618	K02923-ko03010 Ribosome	KOG3499-60S ribosomal protein L38[J]
149	col-51	524.399	84.9641	2.62574	0	0	down	CELE_T28F2.8	WormBase:WBGene00000628,GeneID:189052	GO:0016020;GO:0016021;GO:0042302;GO:0005581	-	KOG3544-Collagens (type IV and type XIII), and related proteins[W]
150	col-50	506.811	75.7726	2.7417	0	0	down	CELE_T28F2.6	WormBase:WBGene00000627,GeneID:189050	GO:0016020;GO:0016021;GO:0042302;GO:0005581	-	KOG3544-Collagens (type IV and type XIII), and related proteins[W]
151	fkb-2	3413.11	1123.05	1.60367	0	0	down	CELE_Y18D10A.19	WormBase:WBGene00001427,GeneID:173160	GO:0005737;GO:0003755;GO:0016853;GO:0005528;GO:0000413;GO:0061077	-	KOG0544-FKBP-type peptidyl-prolyl cis-trans isomerase[O]
152	dpy-17	465.807	30.5922	3.9285	0	0	down	CELE_F54D8.1	WormBase:WBGene00001076,GeneID:175696	GO:0042302;GO:0042338	-	-
153	W01D2.1	6429.04	3038.18	1.0814	0	0	down	CELE_W01D2.1	WormBase:WBGene00012179,GeneID:175141	GO:0046872;GO:0003735;GO:0006412;GO:0005840;GO:0005622;GO:0003723;GO:0030529;GO:0022625;GO:0019843	K02922-ko03010 Ribosome	KOG3475-60S ribosomal protein L37[J]
154	R166.6	7.27003	303.151	-5.38193	0	0	up	CELE_R166.6	GeneID:3565493	-	-	-
155	F55G11.4	11.4708	529.94	-5.5298	0	0	up	CELE_F55G11.4	WormBase:WBGene00010124,GeneID:178248	GO:0050829;GO:0003674;GO:0005575	-	-
156	F44E5.5	36.8545	379.125	-3.36276	0	0	up	CELE_F44E5.5	WormBase:WBGene00009692,GeneID:174806	GO:0000166;GO:0005524	K03283-ko03040 Spliceosome;ko04141 Protein processing in endoplasmic reticulum;ko04010 MAPK signaling pathway;ko04144 Endocytosis;ko04612 Antigen processing and presentation;ko04915 Estrogen signaling pathway;ko04213 Longevity regulating pathway - multiple species;ko05134 Legionellosis;ko05162 Measles;ko05164 Influenza A;ko05169 Epstein-Barr virus infection;ko05145 Toxoplasmosis	KOG0101-Molecular chaperones HSP70/HSC70, HSP70 superfamily[O]
157	rps-17	553.094	2846.25	-2.36347	0	0	up	CELE_T08B2.10	WormBase:WBGene00004486,GeneID:172313	GO:0003735;GO:0006412;GO:0005840;GO:0005622;GO:0030529;GO:0022627;GO:0000028	K02962-ko03010 Ribosome	KOG0187-40S ribosomal protein S17[J]
158	sqst-1	5.59896	264.147	-5.56004	0	0	up	CELE_T12G3.1	WormBase:WBGene00011737,GeneID:178139	GO:0046872;GO:0008270;GO:0005737;GO:0005515;GO:0006511;GO:0043130;GO:0005776;GO:0042802;GO:0016235	-	KOG4582-Uncharacterized conserved protein, contains ZZ-type Zn-finger[R]
159	rpl-27	484.863	2603.43	-2.42477	0	0	up	CELE_C53H9.1	WormBase:WBGene00004441,GeneID:171750	GO:0003735;GO:0006412;GO:0005840;GO:0005622;GO:0030529;GO:0022625	K02901-ko03010 Ribosome	KOG3418-60S ribosomal protein L27[J]
160	rpl-30	122.481	2031.61	-4.052	0	0	up	CELE_Y106G6H.3	WormBase:WBGene00004444,GeneID:172921	GO:0003735;GO:0006412;GO:0005840;GO:0005622;GO:0008340;GO:0003723;GO:0022625;GO:0002181	K02908-ko03010 Ribosome	KOG2988-60S ribosomal protein L30[J]
161	hrp-1	882.401	215.753	2.03205	0	0	down	CELE_F42A6.7	WormBase:WBGene00001999,GeneID:177101	GO:0005634;GO:0005694;GO:0003676;GO:0003723;GO:0030529;GO:0031581;GO:0000398;GO:0000781	K12741-ko03040 Spliceosome	KOG0118-FOG: RRM domain[R]
162	gfi-1	31.7175	166.461	-2.39183	0	0	up	CELE_F57F4.3	WormBase:WBGene00001581,GeneID:179022	GO:0045121;GO:0006338	-	-
163	col-147	926.018	224.778	2.04254	0	0	down	CELE_T06E4.4	WormBase:WBGene00000720,GeneID:179351	GO:0016020;GO:0016021;GO:0042302;GO:0005581	-	KOG3544-Collagens (type IV and type XIII), and related proteins[W]
164	pbs-1	1035.85	224.689	2.20482	0	0	down	CELE_K08D12.1	WormBase:WBGene00003947,GeneID:176978	GO:0005634;GO:0016787;GO:0005737;GO:0008233;GO:0006508;GO:0004175;GO:0004298;GO:0051603;GO:0000502;GO:0005839	K02738-ko03050 Proteasome	KOG0174-20S proteasome, regulatory subunit beta type PSMB6/PSMB9/PRE3[O]
165	lipl-5	1032.53	352.149	1.55192	0	0	down	CELE_ZK6.7	WormBase:WBGene00022642,GeneID:178563	GO:0016787;GO:0050829;GO:0006629;GO:0016788;GO:0016042	K01052-ko00100 Steroid biosynthesis;ko04142 Lysosome	KOG2624-Triglyceride lipase-cholesterol esterase[I]
166	aco-2	23.4158	307.789	-3.71639	0	0	up	CELE_F54H12.1	WormBase:WBGene00000041,GeneID:176121	GO:0046872;GO:0016829;GO:0005739;GO:0008152;GO:0006099;GO:0051536;GO:0051539;GO:0003994	K01681-ko01200 Carbon metabolism;ko01210 2-Oxocarboxylic acid metabolism;ko01230 Biosynthesis of amino acids;ko00020 Citrate cycle (TCA cycle);ko00630 Glyoxylate and dicarboxylate metabolism;ko00720 Carbon fixation pathways in prokaryotes	KOG0453-Aconitase/homoaconitase (aconitase superfamily)[CE]
167	col-144	1114.12	346.3	1.68582	0	0	down	CELE_B0222.6	WormBase:WBGene00000717,GeneID:179296	GO:0042302;GO:0005581;GO:0005198	-	KOG3544-Collagens (type IV and type XIII), and related proteins[W]
168	col-85	669.74	111.373	2.5882	0	0	down	CELE_T21B4.2	WormBase:WBGene00000660,GeneID:188672	GO:0016020;GO:0016021;GO:0042302;GO:0005581	-	KOG3544-Collagens (type IV and type XIII), and related proteins[W]
169	atp-4	2152.06	561.596	1.93811	0	0	down	CELE_T05H4.12	WormBase:WBGene00020275,GeneID:179025	GO:0015986;GO:0015078;GO:0000276	-	KOG4634-Mitochondrial F1F0-ATP synthase, subunit Cf6 (coupling factor 6)[C]
170	pod-2	186.958	67.4581	1.47065	0	0	down	CELE_W09B6.1	WormBase:WBGene00004076,GeneID:173500	GO:0000166;GO:0005524;GO:0046872;GO:0003824;GO:0002119;GO:0016874;GO:0003989;GO:0004075;GO:0006633;GO:0009949;GO:0030104;GO:0005789;GO:0045197	K11262-ko01212 Fatty acid metabolism;ko00620 Pyruvate metabolism;ko00640 Propanoate metabolism;ko00061 Fatty acid biosynthesis;ko00254 Aflatoxin biosynthesis;ko04152 AMPK signaling pathway;ko04910 Insulin signaling pathway;ko04922 Glucagon signaling pathway	KOG0368-Acetyl-CoA carboxylase[I]
171	aagr-2	2.9993	173.973	-5.8581	0	0	up	CELE_R05F9.12	WormBase:WBGene00019895,GeneID:173848	GO:0004553;GO:0016787;GO:0016798;GO:0005975;GO:0008152;GO:0003824;GO:0030246;GO:0005764;GO:0004558;GO:0005980	-	KOG1065-Maltase glucoamylase and related hydrolases, glycosyl hydrolase family 31[G]
172	W06H8.5	11.4905	220.631	-4.26313	0	0	up	CELE_W06H8.5	GeneID:179011	-	-	-
173	C05C10.5	843.779	105.619	2.99799	0	0	down	CELE_C05C10.5	WormBase:WBGene00007332,GeneID:174551	GO:0005515	-	-
174	col-93	789.116	183.168	2.10707	0	0	down	CELE_W05B2.5	WormBase:WBGene00000668,GeneID:259335	GO:0016020;GO:0016021;GO:0042302;GO:0005581	-	KOG3544-Collagens (type IV and type XIII), and related proteins[W]
175	col-125	879.613	234.266	1.90872	0	0	down	CELE_C29F4.1	WormBase:WBGene00000699,GeneID:178029	GO:0016020;GO:0016021;GO:0042302;GO:0005581	-	-
176	col-80	878.916	252.434	1.79982	0	0	down	CELE_C09G5.5	WormBase:WBGene00000656,GeneID:174652	GO:0042302;GO:0005581	-	KOG3544-Collagens (type IV and type XIII), and related proteins[W]
177	eef-1G	345.984	1235.23	-1.836	0	0	up	CELE_F17C11.9	WormBase:WBGene00008920,GeneID:179522	GO:0005634;GO:0005737;GO:0006412;GO:0003746;GO:0006414;GO:0006749;GO:0004364	K03233-ko05134 Legionellosis	KOG0867-Glutathione S-transferase[O]
178	Y71H2AM.4	1256.91	181.876	2.78885	0	0	down	CELE_Y71H2AM.4	WormBase:WBGene00022169,GeneID:175397	GO:0016020;GO:0016021;GO:0008137;GO:0005743;GO:0006120	K03968-ko00190 Oxidative phosphorylation;ko05010 Alzheimer's disease;ko05012 Parkinson's disease;ko05016 Huntington's disease;ko04932 Non-alcoholic fatty liver disease (NAFLD)	KOG4516-NADH:ubiquinone oxidoreductase, NDUFC2/B14.5B subunit[C]
179	Y37D8A.19	1416.01	114.2	3.6322	0	0	down	CELE_Y37D8A.19	WormBase:WBGene00012557,GeneID:176711	-	-	-
180	cox-4	1545.8	445.255	1.79565	0	0	down	CELE_W09C5.8	WormBase:WBGene00012354,GeneID:173237	-	-	-
181	ZK180.5	384.878	42.7394	3.17076	0	0	down	CELE_ZK180.5	WormBase:WBGene00022679,GeneID:177218	-	-	-
182	cdr-4	3.33417	566.549	-7.40873	0	0	up	CELE_K01D12.11	WormBase:WBGene00010470,GeneID:259654	GO:0045087;GO:0030968;GO:0005764;GO:1990170	-	KOG4244-Failed axon connections (fax) protein/glutathione S-transferase-like protein[T]
183	rpl-21	795.338	2849.16	-1.84089	0	0	up	CELE_C14B9.7	WormBase:WBGene00004433,GeneID:176146	GO:0003735;GO:0006412;GO:0005840;GO:0005622;GO:0030529;GO:0022625	K02889-ko03010 Ribosome	KOG1732-60S ribosomal protein L21[J]
184	C53B7.3	13.2466	705.518	-5.73499	0	0	up	CELE_C53B7.3	WormBase:WBGene00016894,GeneID:180957	-	-	-
185	htz-1	1550.71	361.127	2.10235	0	0	down	CELE_R08C7.3	WormBase:WBGene00019947,GeneID:177212	GO:0046982;GO:0006342;GO:0009996;GO:0045892;GO:0000785;GO:0000786;GO:0000790;GO:0000793;GO:0005634;GO:0005694;GO:0003677	K11251-ko05322 Systemic lupus erythematosus;ko05034 Alcoholism	KOG1757-Histone 2A[B]
186	asp-4	10.4534	332.942	-4.99323	0	0	up	CELE_R12H7.2	WormBase:WBGene00000217,GeneID:181444	GO:0016787;GO:0005737;GO:0008233;GO:0006508;GO:0004190;GO:0030163;GO:0005764;GO:0070265	K01379-ko04071 Sphingolipid signaling pathway;ko04142 Lysosome;ko04210 Apoptosis;ko05152 Tuberculosis	KOG1339-Aspartyl protease[O]
187	M28.10	167.095	1030.48	-2.62457	0	0	up	CELE_M28.10	WormBase:WBGene00010901,GeneID:187463	-	-	-
188	dpy-4	800.857	207.904	1.94563	0	0	down	CELE_Y41E3.2	WormBase:WBGene00001066,GeneID:178414	GO:0016020;GO:0016021;GO:0042302;GO:0042338	-	KOG3544-Collagens (type IV and type XIII), and related proteins[W]
189	F32D1.7	481.382	51.8557	3.21461	0	0	down	CELE_F32D1.7	WormBase:WBGene00017986,GeneID:178836	-	-	-
190	csc-1	522.895	38.8437	3.75077	0	0	down	CELE_Y48E1B.12	WormBase:WBGene00000804,GeneID:175006	GO:0000793;GO:0005634;GO:0005694;GO:0005737;GO:0000794;GO:0005515;GO:0051301;GO:0005856;GO:0045132;GO:0040038;GO:1990023;GO:0007049;GO:0005819;GO:0000775;GO:0000281;GO:0007080;GO:1990386;GO:0007079;GO:1990385	-	-
191	dbn-1	315.824	69.333	2.18751	0	0	down	CELE_K08E3.4	WormBase:WBGene00010664,GeneID:176813	GO:0005622;GO:0003779	-	KOG3655-Drebrins and related actin binding proteins[Z]
192	F37C4.5	849.74	320.837	1.40518	0	0	down	CELE_F37C4.5	WormBase:WBGene00018145,GeneID:177146	GO:0005515	-	-
193	col-84	992.559	373.635	1.40952	0	0	down	CELE_K12D12.3	WormBase:WBGene00000659,GeneID:174824	GO:0042302;GO:0005581	-	KOG3544-Collagens (type IV and type XIII), and related proteins[W]
194	Y110A2AR.1	554.37	58.9713	3.23277	0	0	down	CELE_Y110A2AR.1	WormBase:WBGene00022452,GeneID:173639	GO:0016020;GO:0016021	-	KOG1725-Protein involved in membrane traffic (YOP1/TB2/DP1/HVA22 family)[U]
195	pmt-1	49.0125	432.208	-3.1405	0	0	up	CELE_ZK622.3	WormBase:WBGene00022781,GeneID:173901	GO:0016740;GO:0008168;GO:0032259;GO:0008152;GO:0005737;GO:0005829;GO:0002119;GO:0032504;GO:0000234;GO:0070832	-	KOG1269-SAM-dependent methyltransferases[IR]
196	hpo-34	26.086	171.543	-2.71722	0	0	up	CELE_F29G6.3	WormBase:WBGene00009259,GeneID:181340	GO:0005515	-	-
197	rsp-6	1038.3	196.157	2.40415	0	0	down	CELE_C33H5.12	WormBase:WBGene00004703,GeneID:177566	GO:0005634;GO:0007275;GO:0003676;GO:0003723;GO:0008406;GO:0030154;GO:0006397;GO:0008380;GO:0000398;GO:0007548;GO:0031554	K12896-ko03040 Spliceosome;ko05168 Herpes simplex infection	KOG0107-Alternative splicing factor SRp20/9G8 (RRM superfamily)[A]
198	M60.4	115.331	1244.6	-3.43183	0	0	up	CELE_M60.4	WormBase:WBGene00019780,GeneID:187465	GO:0016020;GO:0016021;GO:0045121;GO:0001766;GO:0008104	-	-
199	dct-17	2.68711	228.501	-6.41	0	0	up	CELE_F35E12.7	WormBase:WBGene00009431,GeneID:179865	GO:0045087;GO:0050829;GO:0045121	-	-
200	mtl-1	8.10844	1874.33	-7.85273	0	0	up	CELE_K11G9.6	WormBase:WBGene00003473,GeneID:179060	GO:0046872;GO:0005737;GO:0008270;GO:0005507;GO:0046870;GO:0010288;GO:0046689	K14739-ko04978 Mineral absorption;ko04212 Longevity regulating pathway - worm	KOG4738-Predicted metallothionein[P]
201	cey-1	1463.83	544.106	1.42779	0	0	down	CELE_F33A8.3	WormBase:WBGene00000472,GeneID:174690	GO:0006355;GO:0003677;GO:0003676;GO:0005783	-	KOG3070-Predicted RNA-binding protein containing PIN domain and invovled in translation or RNA processing[J]
202	rol-8	1023.53	412.658	1.31054	0	0	down	CELE_ZK1290.3	WormBase:WBGene00004398,GeneID:174226	GO:0042302;GO:0005581	-	KOG3544-Collagens (type IV and type XIII), and related proteins[W]
203	pyc-1	5.83985	121.317	-4.37671	0	0	up	CELE_D2023.2	WormBase:WBGene00004258,GeneID:179616	GO:0046872;GO:0000166;GO:0005524;GO:0008152;GO:0005737;GO:0003824;GO:0016874;GO:0005739;GO:0006094;GO:0004075;GO:0004736;GO:0009374;GO:0006090	K01958-ko01200 Carbon metabolism;ko01230 Biosynthesis of amino acids;ko00020 Citrate cycle (TCA cycle);ko00620 Pyruvate metabolism;ko00720 Carbon fixation pathways in prokaryotes	-
204	ssq-4	330.862	29.2522	3.49961	0	0	down	CELE_T28H11.1	WormBase:WBGene00006053,GeneID:177269	-	-	-
205	W05H9.1	6.52374	308.231	-5.56217	0	0	up	CELE_W05H9.1	WormBase:WBGene00021048,GeneID:180901	GO:0016020;GO:0016021	-	-
206	Y34B4A.6	159.244	996.086	-2.64503	0	0	up	CELE_Y34B4A.6	WormBase:WBGene00021322,GeneID:180795	-	-	-
207	F44E5.1	2587.79	662.889	1.96488	0	0	down	CELE_F44E5.1	WormBase:WBGene00009688,GeneID:174807	-	-	-
208	pqn-41	97.1052	23.344	2.05649	0	0	down	CELE_F53A3.4	WormBase:WBGene00004128,GeneID:175335	GO:0005737	-	-
209	ribo-1	10.5411	229.576	-4.44487	0	0	up	CELE_T22D1.4	WormBase:WBGene00020683,GeneID:177456	GO:0016740;GO:0016020;GO:0016021;GO:0005783;GO:0005789;GO:0006486;GO:0016757;GO:0004579;GO:0018279;GO:0008250	K12666-ko00510 N-Glycan biosynthesis;ko00513 Various types of N-glycan biosynthesis;ko04141 Protein processing in endoplasmic reticulum	KOG2291-Oligosaccharyltransferase, alpha subunit (ribophorin I)[O]
210	F32A5.4	12.0524	510.816	-5.40542	0	0	up	CELE_F32A5.4	WormBase:WBGene00017970,GeneID:174188	GO:0005576	-	-
211	rpl-29	213.134	2384.83	-3.48406	0	0	up	CELE_B0513.3	WormBase:WBGene00004443,GeneID:178352	GO:0003735;GO:0006412;GO:0005840;GO:0005622;GO:0030529;GO:0022625;GO:0002181	K02905-ko03010 Ribosome	KOG3504-60S ribosomal protein L29[J]
212	C24B9.3	370.373	67.6922	2.45192	0	0	down	CELE_C24B9.3	WormBase:WBGene00016048,GeneID:178736	-	-	-
213	ule-3	662.623	183.899	1.84927	0	0	down	CELE_D1054.11	WormBase:WBGene00008378,GeneID:179497	-	-	-
214	col-65	425.161	50.4975	3.07372	0	0	down	CELE_K08C9.4	WormBase:WBGene00000641,GeneID:187138	GO:0042302;GO:0005581	-	KOG3544-Collagens (type IV and type XIII), and related proteins[W]
215	rps-25	1203.28	3782.99	-1.65256	0	0	up	CELE_K02B2.5	WormBase:WBGene00004494,GeneID:177365	GO:0005840;GO:0030529	K02975-ko03010 Ribosome	KOG1767-40S ribosomal protein S25[J]
216	ZK813.1	1687.69	566.551	1.57477	0	0	down	CELE_ZK813.1	WormBase:WBGene00022820,GeneID:180636	GO:0007275;GO:0042600	-	-
217	grl-16	335.092	53.6002	2.64425	0	0	down	CELE_Y65B4BR.6	WormBase:WBGene00001725,GeneID:171649	-	-	-
218	sodh-1	220.112	890.157	-2.01583	0	0	up	CELE_K12G11.3	WormBase:WBGene00010790,GeneID:179627	GO:0016491;GO:0046872;GO:0055114;GO:0008270;GO:0005737;GO:0050830;GO:0004022;GO:0006067;GO:0006116	K13953-ko01220 Degradation of aromatic compounds;ko00010 Glycolysis / Gluconeogenesis;ko00071 Fatty acid degradation;ko00350 Tyrosine metabolism;ko00830 Retinol metabolism;ko00625 Chloroalkane and chloroalkene degradation;ko00626 Naphthalene degradation;ko00980 Metabolism of xenobiotics by cytochrome P450;ko00982 Drug metabolism - cytochrome P450	KOG0023-Alcohol dehydrogenase, class V[Q]
219	lys-8	64.2083	585.32	-3.18839	0	0	up	CELE_C17G10.5	WormBase:WBGene00003097,GeneID:173944	GO:0005515	-	-
220	Y37H2A.14	3.45522	677.807	-7.61595	0	0	up	CELE_Y37H2A.14	WormBase:WBGene00045416,GeneID:6418795	GO:0016020;GO:0016021	-	-
221	trap-3	1286.24	411.318	1.64484	0	0	down	CELE_Y38F2AR.2	WormBase:WBGene00021420,GeneID:177028	GO:0016020;GO:0016021;GO:0005622;GO:0006614	K13251-ko04141 Protein processing in endoplasmic reticulum	KOG4490-Translocon-associated complex TRAP, gamma subunit[U]
222	rpl-39	88.0007	2356.15	-4.74277	0	0	up	CELE_C26F1.9	WormBase:WBGene00004453,GeneID:179153	GO:0003735;GO:0006412;GO:0005840;GO:0005622;GO:0030529;GO:0003723;GO:0022625	K02924-ko03010 Ribosome	KOG0002-60s ribosomal protein L39[J]
223	sma-1	0.755774	29.1585	-5.26982	0	0	up	CELE_R31.1	WormBase:WBGene00004855,GeneID:179629	GO:0005634;GO:0005737;GO:0002119;GO:0040018;GO:0045793;GO:0046622;GO:0040012;GO:0010172;GO:0003779;GO:0016324;GO:0002064;GO:0035150;GO:0005543;GO:0010171;GO:0060465;GO:1905905	-	KOG0035-Ca2+-binding actin-bundling protein (actinin), alpha chain (EF-Hand protein superfamily)[Z]
224	col-34	347.298	23.2021	3.90385	0	0	down	CELE_F36A4.10	WormBase:WBGene00000611,GeneID:177188	GO:0005576;GO:0042302;GO:0005581;GO:0040002	-	KOG3544-Collagens (type IV and type XIII), and related proteins[W]
225	gyg-2	665.337	186.19	1.83731	0	0	down	CELE_T25E12.5	WormBase:WBGene00012020,GeneID:180119	GO:0016740;GO:0016757	-	KOG1950-Glycosyl transferase, family 8 - glycogenin[G]
226	snr-2	1097.39	263.563	2.05786	0	0	down	CELE_W08E3.1	WormBase:WBGene00004915,GeneID:173204	GO:0005634;GO:0005737;GO:0003723;GO:0030529;GO:0006397;GO:0000398;GO:0008380;GO:0005686;GO:0071013;GO:0005685;GO:0071004;GO:0046540;GO:0005681;GO:0005682;GO:0005687	K11086-ko03040 Spliceosome;ko05322 Systemic lupus erythematosus	KOG3168-U1 snRNP component[K]
227	C50F7.5	65.665	552.643	-3.07315	0	0	up	CELE_C50F7.5	WormBase:WBGene00016845,GeneID:177554	-	-	-
228	Y34B4A.9	69.04	693.52	-3.32843	0	0	up	CELE_Y34B4A.9	WormBase:WBGene00021325,GeneID:180796	-	-	-
229	nep-17	71.9514	248.142	-1.78607	0	0	up	CELE_F54F11.2	WormBase:WBGene00010070,GeneID:174996	GO:0016020;GO:0016021;GO:0006508;GO:0004222;GO:0008237;GO:0045121	-	KOG3624-M13 family peptidase[E]
230	col-167	795.166	272.767	1.54359	0	0	down	CELE_T10E10.2	WormBase:WBGene00000740,GeneID:180907	GO:0016020;GO:0016021;GO:0042302;GO:0005581	-	KOG3544-Collagens (type IV and type XIII), and related proteins[W]
231	anc-1	0.820145	14.8813	-4.18147	0	0	up	CELE_ZK973.6	WormBase:WBGene00000140,GeneID:172034	GO:0005634;GO:0005737;GO:0016020;GO:0016021;GO:0005515;GO:0048471;GO:0005856;GO:0051179;GO:0051087;GO:0003779;GO:0035046;GO:0051647;GO:0005635;GO:0006997;GO:0007010;GO:0005640	-	KOG0516-Dystonin, GAS (Growth-arrest-specific protein), and related proteins[Z]
232	vha-6	11.8042	159.389	-3.75518	0	0	up	CELE_VW02B12L.1	WormBase:WBGene00006915,GeneID:174743	GO:0016020;GO:0016021;GO:0002119;GO:0006811;GO:0045177;GO:0015078;GO:0016324;GO:0015991;GO:0033179;GO:0046961;GO:0007035;GO:0015992;GO:0015986;GO:0051117;GO:0070072;GO:0000220;GO:0016471	K02154-ko00190 Oxidative phosphorylation;ko04145 Phagosome;ko04142 Lysosome;ko04966 Collecting duct acid secretion;ko04721 Synaptic vesicle cycle;ko05323 Rheumatoid arthritis;ko05110 Vibrio cholerae infection;ko05120 Epithelial cell signaling in Helicobacter pylori infection;ko05152 Tuberculosis	KOG2189-Vacuolar H+-ATPase V0 sector, subunit a[C]
233	C42D4.1	7.37736	442.501	-5.90643	0	0	up	CELE_C42D4.1	WormBase:WBGene00016594,GeneID:183403	-	-	-
234	mex-3	414.565	150.371	1.46308	0	0	down	CELE_F53G12.5	WormBase:WBGene00003229,GeneID:171607	GO:0005737;GO:0003676;GO:0043186;GO:0003723;GO:0017148;GO:0001708;GO:0003727;GO:0009880;GO:0048308;GO:0051148;GO:0005515;GO:0010628;GO:0010468	-	-
235	ftt-2	1501.07	717.018	1.06591	0	0	down	CELE_F52D10.3	WormBase:WBGene00001502,GeneID:181348	GO:0005634;GO:0005737;GO:0005515;GO:0040024;GO:0008134;GO:0019904;GO:0042308;GO:0051220	-	KOG0841-Multifunctional chaperone (14-3-3 family)[O]
236	spp-18	42.7946	958.132	-4.48472	0	0	up	CELE_F27C8.4	WormBase:WBGene00005003,GeneID:185015	GO:0045087	-	-
237	ztf-7	17.6332	226.507	-3.68319	0	0	up	CELE_F46B6.7	WormBase:WBGene00009772,GeneID:179375	GO:0003676;GO:0000979	-	KOG2482-Predicted C2H2-type Zn-finger protein[K]
238	K10C2.1	3.5679	56.1655	-3.97654	0	0	up	CELE_K10C2.1	WormBase:WBGene00019617,GeneID:180915	GO:0016787;GO:0008233;GO:0006508;GO:0051603;GO:0004180;GO:0004185;GO:0045121	-	KOG1282-Serine carboxypeptidases (lysosomal cathepsin A)[OE]
239	C49C8.5	27.4107	319.049	-3.54097	0	0	up	CELE_C49C8.5	WormBase:WBGene00016769,GeneID:177668	GO:0045087	-	KOG2579-Ficolin and related extracellular proteins[R]
240	ttr-16	81.8718	1040.38	-3.66759	0	0	up	CELE_Y5F2A.1	WormBase:WBGene00012382,GeneID:178002	GO:0005576;GO:0005615	-	-
241	hecd-1	3.79557	51.1911	-3.7535	0	0	up	CELE_C34D4.14	WormBase:WBGene00016405,GeneID:177486	GO:0016740;GO:0046872;GO:0004842;GO:0016567;GO:0016874;GO:0005737;GO:0061630;GO:0031581	-	KOG4276-Predicted hormone receptor interactor[R]
242	endu-2	5.77306	194.025	-5.07076	0	0	up	CELE_M60.2	WormBase:WBGene00019779,GeneID:181079	GO:0090502;GO:0045087;GO:0050829;GO:0090305;GO:0004519;GO:0004521	-	KOG2849-Placental protein 11[R]
243	dhs-28	8.59414	256.747	-4.90085	0	0	up	CELE_M03A8.1	WormBase:WBGene00000991,GeneID:180950	GO:0016491;GO:0055114;GO:0005777;GO:0019236;GO:0043053;GO:0061063;GO:0010888;GO:0000038;GO:0006637;GO:0042811;GO:0048639;GO:1904070	K12405-ko00120 Primary bile acid biosynthesis;ko04146 Peroxisome	KOG1206-Peroxisomal multifunctional beta-oxidation protein and related enzymes[I]
244	far-1	1198.91	3035.71	-1.34031	0	0	up	CELE_F02A9.2	WormBase:WBGene00001385,GeneID:176283	GO:0005576;GO:0008289	-	-
245	ZK1320.2	156.51	945.308	-2.59453	0	0	up	CELE_ZK1320.2	WormBase:WBGene00014252,GeneID:174520	GO:0045087	-	-
246	lec-5	6.127	335.982	-5.77706	0	0	up	CELE_ZK1248.16	WormBase:WBGene00002268,GeneID:173992	GO:0030246;GO:0045121	-	KOG3587-Galectin, galactose-binding lectin[W]
247	K03B4.2	809.206	118.71	2.76906	0	0	down	CELE_K03B4.2	WormBase:WBGene00019354,GeneID:178858	-	-	-
248	spp-2	78.6142	1190.21	-3.92028	0	0	up	CELE_T08A9.12	WormBase:WBGene00004987,GeneID:259714	GO:0050830	-	KOG1340-Prosaposin[IG]
249	col-94	729.671	249.342	1.54912	0	0	down	CELE_W05B2.1	WormBase:WBGene00000669,GeneID:259336	GO:0016020;GO:0016021;GO:0042302;GO:0005581	-	KOG3544-Collagens (type IV and type XIII), and related proteins[W]
250	cpz-2	3.047	222.39	-6.18956	0	0	up	CELE_M04G12.2	WormBase:WBGene00000789,GeneID:179818	GO:0005615;GO:0006508;GO:0004197;GO:0008234;GO:0051603;GO:0005764	K08568-ko04142 Lysosome;ko04210 Apoptosis	KOG1543-Cysteine proteinase Cathepsin L[O]
251	col-95	384.886	55.027	2.80622	0	0	down	CELE_Y41C4A.16	WormBase:WBGene00000670,GeneID:176602	GO:0016020;GO:0016021;GO:0042302;GO:0005581	-	KOG3544-Collagens (type IV and type XIII), and related proteins[W]
252	ZK6.11	1.24409	290.381	-7.86671	0	0	up	CELE_ZK6.11	WormBase:WBGene00022645,GeneID:191209	GO:0045087;GO:0045121	-	-
253	ret-1	62.615	291.926	-2.22102	0	0	up	CELE_W06A7.3	WormBase:WBGene00004336,GeneID:179981	GO:0016020;GO:0016021;GO:0005783;GO:0005789;GO:0030176;GO:0012505	-	KOG1792-Reticulon[U]
254	R09H10.5	2.25533	66.5255	-4.8825	0	0	up	CELE_R09H10.5	WormBase:WBGene00011182,GeneID:177952	-	-	-
255	T02C5.1	13.5344	296.65	-4.45405	0	0	up	CELE_T02C5.1	WormBase:WBGene00020158,GeneID:180568	GO:0016020;GO:0016021	-	-
256	cut-2	436.846	29.3165	3.89734	0	0	down	CELE_F53F1.5	WormBase:WBGene00009983,GeneID:179823	GO:0005576;GO:0042302;GO:0060106	-	-
257	nuo-5	258.047	75.802	1.76733	0	0	down	CELE_Y45G12B.1	WormBase:WBGene00021562,GeneID:178735	GO:0055114;GO:0016491;GO:0016020;GO:0009055;GO:0045333;GO:0008137;GO:0016651;GO:0006120;GO:0005747;GO:0051536;GO:0042773;GO:0008637	K03934-ko00190 Oxidative phosphorylation;ko05010 Alzheimer's disease;ko05012 Parkinson's disease;ko05016 Huntington's disease;ko04932 Non-alcoholic fatty liver disease (NAFLD)	KOG2282-NADH-ubiquinone oxidoreductase, NDUFS1/75 kDa subunit[C]
258	clec-41	0.932491	200.707	-7.74978	0	0	up	CELE_B0365.6	WormBase:WBGene00007153,GeneID:179797	GO:0045087;GO:0030246;GO:0050921	-	KOG4297-C-type lectin[TV]
259	col-139	468.711	99.4327	2.23691	0	0	down	CELE_F41F3.4	WormBase:WBGene00000712,GeneID:178857	GO:0016020;GO:0016021;GO:0042302;GO:0005581	-	KOG3544-Collagens (type IV and type XIII), and related proteins[W]
260	T19D12.4	0.595484	105.673	-7.47133	0	0	up	CELE_T19D12.4	WormBase:WBGene00020579,GeneID:174096	GO:0016020;GO:0016021;GO:0045087;GO:0050829;GO:0045121;GO:0015165;GO:0034219;GO:0090481	-	-
261	gst-5	6.66202	909.183	-7.09247	0	0	up	CELE_R03D7.6	WormBase:WBGene00001753,GeneID:187537	GO:0016740;GO:0045087;GO:0005575;GO:0004364	K00799-ko00480 Glutathione metabolism;ko00980 Metabolism of xenobiotics by cytochrome P450;ko00982 Drug metabolism - cytochrome P450;ko05204 Chemical carcinogenesis;ko01524 Platinum drug resistance	-
262	hmg-1.1	1680.82	416.621	2.01236	0	0	down	CELE_Y48B6A.14	WormBase:WBGene00001971,GeneID:175081	GO:0005634;GO:0003677	-	KOG0381-HMG box-containing protein[R]
263	T08G11.1	1.43442	34.0169	-4.56772	0	0	up	CELE_T08G11.1	WormBase:WBGene00011629,GeneID:172705	-	-	KOG1809-Vacuolar protein sorting-associated protein[U]
264	hil-5	712.969	177.598	2.00523	0	0	down	CELE_B0414.3	WormBase:WBGene00001856,GeneID:172242	GO:0000786;GO:0005634;GO:0005694;GO:0003677;GO:0006334	-	KOG4012-Histone H1[B]
265	chc-1	7.74302	81.1516	-3.38965	0	0	up	CELE_T20G5.1	WormBase:WBGene00011867,GeneID:176434	GO:0005737;GO:0005886;GO:0016020;GO:0031410;GO:0005515;GO:0009792;GO:0006886;GO:0016192;GO:0005198;GO:0072686;GO:0008340;GO:0030139;GO:0030659;GO:0009898;GO:0006898;GO:0008104;GO:0005938;GO:2000370;GO:0016324;GO:0045176;GO:0030866;GO:0045334;GO:0048268;GO:0005905;GO:0032051;GO:0030130;GO:0030132;GO:0071439	K04646-ko04144 Endocytosis;ko04142 Lysosome;ko04961 Endocrine and other factor-regulated calcium reabsorption;ko04721 Synaptic vesicle cycle;ko05016 Huntington's disease;ko05100 Bacterial invasion of epithelial cells	KOG0985-Vesicle coat protein clathrin, heavy chain[U]
266	vgln-1	46.3989	202.034	-2.12244	0	0	up	CELE_C08H9.2	WormBase:WBGene00007463,GeneID:174543	GO:0003676;GO:0003723	-	KOG2208-Vigilin[I]
267	F54E2.1	4.61197	254.29	-5.78495	0	0	up	CELE_F54E2.1	WormBase:WBGene00018823,GeneID:178742	GO:0045087;GO:0045121	-	-
268	dhc-1	1.50461	31.4348	-4.3849	0	0	up	CELE_T21E12.4	WormBase:WBGene00000962,GeneID:172041	GO:0000166;GO:0005524;GO:0005737;GO:0016887;GO:0007399;GO:0051661;GO:0005856;GO:0045505;GO:0051959;GO:0005868;GO:0030286;GO:0005874;GO:0051932;GO:0005938;GO:0003774;GO:0003777;GO:0007018;GO:0005635;GO:0045202;GO:0000922;GO:0005819;GO:0000776;GO:0048489;GO:1902473;GO:0048814;GO:0031122;GO:1904115;GO:1904811;GO:0008090;GO:0008569;GO:0045503;GO:0051296;GO:0016322;GO:0051293;GO:0072382;GO:1990048	K10413-ko04145 Phagosome;ko04962 Vasopressin-regulated water reabsorption;ko05132 Salmonella infection	KOG3595-Dyneins, heavy chain[Z]
269	rpl-25.2	310.056	1504.04	-2.27825	0	0	up	CELE_F52B5.6	WormBase:WBGene00004439,GeneID:172617	GO:0003735;GO:0006412;GO:0005840;GO:0005622;GO:0003723;GO:0030529;GO:0022625;GO:0019843;GO:0000027	K02893-ko03010 Ribosome	KOG1751-60s ribosomal protein L23[J]
270	har-1	847.41	159.993	2.40505	0	0	down	CELE_C16C10.11	WormBase:WBGene00007630,GeneID:175529	GO:0005737;GO:0005634;GO:0055120;GO:0005739;GO:0007005	-	KOG4090-Uncharacterized conserved protein[S]
271	tac-1	429.13	59.8153	2.84283	0	0	down	CELE_Y54E2A.3	WormBase:WBGene00006381,GeneID:175133	GO:0005694;GO:0005737;GO:0005515;GO:0009792;GO:0051301;GO:0019904;GO:0051321;GO:0000922;GO:0005856;GO:0005813;GO:0005815;GO:0042995;GO:0030424;GO:0035046;GO:0005874;GO:0043204;GO:0007049;GO:0005819;GO:0007026;GO:0000775;GO:0000776;GO:0000777;GO:0000022;GO:0007052;GO:0008283;GO:0030953;GO:0031113	-	-
272	ssq-2	223.562	16.0636	3.79881	0	0	down	CELE_T28H11.5	WormBase:WBGene00006051,GeneID:177265	-	-	-
273	F45D3.4	33.7934	539.233	-3.99609	0	0	up	CELE_F45D3.4	WormBase:WBGene00009724,GeneID:179718	-	-	-
274	clec-83	17.5903	440.048	-4.64481	0	0	up	CELE_Y54G2A.14	WormBase:WBGene00021879,GeneID:177065	GO:0045087;GO:0030246	-	-
275	tpxl-1	296.999	70.0019	2.08499	0	0	down	CELE_Y39G10AR.12	WormBase:WBGene00021470,GeneID:171786	GO:0005515;GO:0019901;GO:0005813;GO:0032403;GO:0005874;GO:0000235;GO:0030953;GO:0072687;GO:0090307;GO:0031616	-	-
276	ril-1	2073.79	917.299	1.17681	0	0	down	CELE_C53A5.1	WormBase:WBGene00008262,GeneID:179958	GO:0016020;GO:0016021	-	-
277	uba-1	12.9987	121.839	-3.22854	0	0	up	CELE_C47E12.5	WormBase:WBGene00006699,GeneID:177855	GO:0005634;GO:0000166;GO:0005524;GO:0005737;GO:0006464;GO:0045138;GO:0002119;GO:0009792;GO:0016874;GO:0048477;GO:0008641;GO:0007283;GO:0016567;GO:0040007;GO:0050905;GO:0006511;GO:0006974;GO:0004839	K03178-ko04120 Ubiquitin mediated proteolysis;ko05012 Parkinson's disease	KOG2012-Ubiquitin activating enzyme UBA1[O]
278	set-26	84.0968	18.073	2.21822	0	0	down	CELE_Y51H4A.12	WormBase:WBGene00013106,GeneID:178463	GO:0005634;GO:0046872;GO:0016740;GO:0008168;GO:0032259;GO:0003682;GO:0018024;GO:0046974;GO:0007076;GO:0036124	-	-
279	unc-87	42.467	346.92	-3.03019	0	0	up	CELE_F08B6.4	WormBase:WBGene00006819,GeneID:172397	GO:0005515;GO:0031674;GO:0001725;GO:0005865;GO:0031032	-	-
280	unc-22	2.82434	14.7629	-2.38599	0	0	up	CELE_ZK617.1	WormBase:WBGene00006759,GeneID:178135	GO:0046872;GO:0000166;GO:0005524;GO:0016740;GO:0005737;GO:0016301;GO:0016310;GO:0060298;GO:0004674;GO:0018105;GO:0018107;GO:0004672;GO:0006468;GO:0019901;GO:0005516;GO:0040017;GO:0035095;GO:0045989;GO:0008344;GO:0031672;GO:0051782;GO:0030017	-	KOG0613-Projectin/twitchin and related proteins[Z]
281	rsp-1	479.953	108.662	2.14305	0	0	down	CELE_W02B12.3	WormBase:WBGene00004698,GeneID:174748	GO:0005634;GO:0007275;GO:0003676;GO:0007283;GO:0003723;GO:0030154;GO:0006397;GO:0008380;GO:0000398;GO:0040008;GO:0040009	K12893-ko03040 Spliceosome;ko05168 Herpes simplex infection	KOG0106-Alternative splicing factor SRp55/B52/SRp75 (RRM superfamily)[A]
282	spp-3	48.5685	1038.07	-4.41774	0	0	up	CELE_T08A9.7	WormBase:WBGene00004988,GeneID:180993	GO:0045087;GO:0050829;GO:0050830;GO:0051260	-	KOG1340-Prosaposin[IG]
283	F23H11.5	2094.45	714.273	1.55202	0	0	down	CELE_F23H11.5	WormBase:WBGene00000263,GeneID:175254	GO:0016020;GO:0016021	-	-
284	lpd-7	13.1104	207.676	-3.98555	0	0	up	CELE_R13A5.12	WormBase:WBGene00003063,GeneID:176072	GO:0005634;GO:0019915;GO:0005730;GO:0006364;GO:0042254;GO:0003723;GO:0070545;GO:0000463;GO:0005654	-	KOG2481-Protein required for normal rRNA processing[A]
285	fln-1	9.47221	67.9583	-2.84288	0	0	up	CELE_Y66H1B.2	WormBase:WBGene00022048,GeneID:176855	GO:0005884;GO:0007015;GO:0061038;GO:0005515;GO:0007413;GO:0007411;GO:0071526	K04437-ko04010 MAPK signaling pathway;ko04510 Focal adhesion;ko05205 Proteoglycans in cancer;ko05132 Salmonella infection	KOG0518-Actin-binding cytoskeleton protein, filamin[Z]
286	prdx-2	503.082	1654.51	-1.71754	0	0	up	CELE_F09E5.15	WormBase:WBGene00006434,GeneID:266858	GO:0055114;GO:0005737;GO:0016491;GO:0000122;GO:0045454;GO:0008340;GO:0098869;GO:0008379;GO:0016209;GO:0051920;GO:0010038;GO:0010286;GO:0042542;GO:0042744;GO:0005623	K03386-ko04214 Apoptosis - fly	KOG0852-Alkyl hydroperoxide reductase, thiol specific antioxidant and related enzymes[O]
287	hil-2	505.145	55.8482	3.17711	0	0	down	CELE_Y73B6BL.9	WormBase:WBGene00001853,GeneID:177390	GO:0000786;GO:0005634;GO:0005694;GO:0003677;GO:0006334	-	KOG4012-Histone H1[B]
288	manf-1	837.62	195.486	2.09923	0	0	down	CELE_Y54G2A.23	WormBase:WBGene00021888,GeneID:177074	-	-	-
289	fat-4	14.5229	365.801	-4.65466	0	0	up	CELE_T13F2.1	WormBase:WBGene00001396,GeneID:177819	GO:0016491;GO:0055114;GO:0016020;GO:0016021;GO:0006629;GO:0006631;GO:0006633;GO:0006636;GO:0004768	-	KOG4232-Delta 6-fatty acid desaturase/delta-8 sphingolipid desaturase[I]
290	col-45	387.515	51.0849	2.92328	0	0	down	CELE_F53G12.7	WormBase:WBGene00000622,GeneID:171605	GO:0016020;GO:0016021;GO:0042302;GO:0005581	-	KOG3544-Collagens (type IV and type XIII), and related proteins[W]
291	elo-1	32.5141	464.432	-3.83633	0	0	up	CELE_F56H11.4	WormBase:WBGene00001239,GeneID:177787	GO:0016740;GO:0016020;GO:0016021;GO:0006629;GO:0030176;GO:0006631;GO:0006633;GO:0042761;GO:0009922;GO:0102336;GO:0102337;GO:0102338;GO:0102756;GO:0019367;GO:0030148;GO:0034625;GO:0034626;GO:0006636	-	KOG3071-Fatty acyl-CoA elongase/Polyunsaturated fatty acid specific elongation enzyme[I]
292	Y18D10A.11	431.918	64.0089	2.75441	0	0	down	CELE_Y18D10A.11	WormBase:WBGene00012481,GeneID:173153	GO:0016020;GO:0016021	-	-
293	ida-1	20.6325	177.777	-3.10708	0	0	up	CELE_B0244.2	WormBase:WBGene00002048,GeneID:175807	GO:0016787;GO:0004721;GO:0016020;GO:0016021;GO:0045202;GO:0004725;GO:0006470;GO:0035335;GO:0016791;GO:0016311;GO:0005001;GO:0031045;GO:0030140;GO:0001956;GO:0006887	-	KOG0793-Protein tyrosine phosphatase[T]
294	F26A3.4	10.1649	409.424	-5.33193	0	0	up	CELE_F26A3.4	WormBase:WBGene00009142,GeneID:172525	GO:0005737;GO:0055120;GO:0004725;GO:0006470;GO:0008138;GO:0016791;GO:0016311;GO:0035335	-	KOG1718-Dual specificity phosphatase[V]
295	ssq-1	286.707	19.4776	3.87969	0	0	down	CELE_K07F5.11	WormBase:WBGene00006050,GeneID:177835	-	-	-
296	pam-1	12.8895	137.793	-3.41824	0	0	up	CELE_F49E8.3	WormBase:WBGene00003914,GeneID:177528	GO:0005694;GO:0046872;GO:0008270;GO:0016787;GO:0005737;GO:0008233;GO:0006508;GO:0008237;GO:1900195;GO:0004177;GO:0042277;GO:0070006;GO:0008595;GO:0009792;GO:0030154;GO:0030590;GO:0043171;GO:0046662;GO:0048477;GO:0051321;GO:0051661;GO:1903538;GO:1990947;GO:0000793;GO:0000922;GO:0005856;GO:0005938;GO:0097431	-	KOG1046-Puromycin-sensitive aminopeptidase and related aminopeptidases[EO]
297	ucr-2.1	518.892	192.55	1.4302	0	0	down	CELE_VW06B3R.1	WormBase:WBGene00012158,GeneID:181374	GO:0046872;GO:0003824	K00415-ko00190 Oxidative phosphorylation;ko04260 Cardiac muscle contraction;ko05010 Alzheimer's disease;ko05012 Parkinson's disease;ko05016 Huntington's disease;ko04932 Non-alcoholic fatty liver disease (NAFLD)	KOG2583-Ubiquinol cytochrome c reductase, subunit QCR2[C]
298	ZK1320.3	31.0902	506.895	-4.02715	0	0	up	CELE_ZK1320.3	WormBase:WBGene00014253,GeneID:174521	-	-	-
299	ampd-1	3.0611	114.735	-5.22811	0	0	up	CELE_C34F11.3	WormBase:WBGene00016415,GeneID:173891	GO:0046872;GO:0016787;GO:0019239;GO:0003876;GO:0009168;GO:0032264	K01490-ko00230 Purine metabolism	KOG1096-Adenosine monophosphate deaminase[F]
300	F56C9.7	8.69597	379.415	-5.44728	0	0	up	CELE_F56C9.7	WormBase:WBGene00018951,GeneID:176037	GO:0090087;GO:0010883	-	-
301	grl-25	317.354	127.301	1.31784	0	0	down	CELE_ZK643.8	WormBase:WBGene00001734,GeneID:176265	-	-	-
302	egl-3	16.7499	181.915	-3.44104	0	0	up	CELE_C51E3.7	WormBase:WBGene00001172,GeneID:179412	GO:0016787;GO:0004252;GO:0008233;GO:0008236;GO:0006508;GO:0030424;GO:0005576;GO:0031410;GO:0008340;GO:1901046;GO:0042995;GO:0006937;GO:0090325;GO:0061096;GO:0008582;GO:0030536;GO:0045887;GO:1903998;GO:1905910;GO:0090326;GO:0007274;GO:1904810;GO:0098770;GO:0009612;GO:0014057;GO:0030070;GO:0043058;GO:0060456;GO:0061837;GO:0090472;GO:0090474;GO:1900073;GO:1904014;GO:1905850;GO:1905852;GO:1905954	-	KOG3525-Subtilisin-like proprotein convertase[O]
303	srp-7	7.26571	248.755	-5.09748	0	0	up	CELE_F20D6.4	WormBase:WBGene00005648,GeneID:179195	GO:0008233;GO:0006508;GO:0005615;GO:0010951;GO:0030968;GO:0004867	K13963-ko05146 Amoebiasis	KOG2392-Serpin[V]
304	B0511.6	3.8563	163.655	-5.40729	0	0	up	CELE_B0511.6	WormBase:WBGene00015232,GeneID:172954	GO:0000166;GO:0005524;GO:0016787;GO:0005737;GO:0003676;GO:0004004;GO:0004386;GO:0010501;GO:0005730;GO:0003723	-	KOG0342-ATP-dependent RNA helicase pitchoune[A]
305	mtm-3	3.74635	96.8397	-4.69204	0	0	up	CELE_T24A11.1	WormBase:WBGene00003476,GeneID:175490	GO:0046872;GO:0016787;GO:0005737;GO:0016020;GO:0007275;GO:0046662;GO:0008340;GO:0004725;GO:0035335;GO:0006629;GO:0040011;GO:0016311;GO:0008289;GO:0045807;GO:0004438;GO:1901075;GO:0019898;GO:0046855;GO:0016312;GO:0034594;GO:0052629;GO:0046856	K18082-ko00562 Inositol phosphate metabolism;ko04070 Phosphatidylinositol signaling system	-
306	set-9	67.2962	11.4184	2.55916	0	0	down	CELE_F15E6.1	WormBase:WBGene00017482,GeneID:177196	GO:0005634;GO:0046872;GO:0016740;GO:0008168;GO:0032259;GO:0008340;GO:0003682;GO:0018024;GO:0007076;GO:0034968	-	-
307	Y48G1A.2	695.223	86.9791	2.99873	0	0	down	CELE_Y48G1A.2	WormBase:WBGene00021658,GeneID:171625	-	-	-
308	pqn-44	6.42038	202.932	-4.98219	0	0	up	CELE_F55A12.9	WormBase:WBGene00004131,GeneID:172187	-	-	KOG3852-Uncharacterized conserved protein[S]
309	asp-5	274.857	852.253	-1.6326	0	0	up	CELE_F21F8.3	WormBase:WBGene00000218,GeneID:179211	GO:0016787;GO:0008233;GO:0006508;GO:0004190;GO:0030163	-	KOG1339-Aspartyl protease[O]
310	ule-1	652.983	100.749	2.69627	0	0	down	CELE_W03F11.1	WormBase:WBGene00021005,GeneID:171778	GO:0005576;GO:0008061;GO:0006030	-	-
311	W01G7.4	354.931	37.529	3.24146	0	0	down	CELE_W01G7.4	WormBase:WBGene00012188,GeneID:175057	-	-	KOG4852-Uncharacterized conserved protein[S]
312	arf-3	58.7369	643.417	-3.45341	0	0	up	CELE_F57H12.1	WormBase:WBGene00000183,GeneID:177595	GO:0000166;GO:0009792;GO:0005622;GO:0007264;GO:0005525;GO:0007281	-	KOG0070-GTP-binding ADP-ribosylation factor Arf1[U]
313	aqp-2	632.941	215.367	1.55528	0	0	down	CELE_C01G6.1	WormBase:WBGene00000170,GeneID:174467	GO:0016020;GO:0016021;GO:0055085;GO:0015250;GO:0015267;GO:0006833	-	KOG0224-Aquaporin (major intrinsic protein family)[G]
314	F23C8.5	829.629	235.521	1.81661	0	0	down	CELE_F23C8.5	WormBase:WBGene00017734,GeneID:171800	GO:0005829;GO:0009055;GO:0022900;GO:0055114	-	KOG3180-Electron transfer flavoprotein, beta subunit[C]
315	maph-1.2	167.089	44.8723	1.89672	0	0	down	CELE_F25D7.4	WormBase:WBGene00009113,GeneID:172918	GO:0008017;GO:0000226;GO:0005874	-	KOG3592-Microtubule-associated proteins[Z]
316	C54D10.3	34.1374	580.014	-4.08666	0	0	up	CELE_C54D10.3	WormBase:WBGene00008298,GeneID:179704	-	-	-
317	C34H4.2	29.0755	273.166	-3.2319	0	0	up	CELE_C34H4.2	WormBase:WBGene00016425,GeneID:183220	GO:0045087;GO:0045121	-	-
318	Y32F6A.5	6.63547	199.404	-4.90935	0	0	up	CELE_Y32F6A.5	WormBase:WBGene00012530,GeneID:179459	GO:0006508;GO:0051603;GO:0004185	-	KOG1283-Serine carboxypeptidases[O]
319	W08F4.3	568.24	132.596	2.09947	0	0	down	CELE_W08F4.3	WormBase:WBGene00021093,GeneID:173450	GO:0005783	-	-
320	fat-1	76.0206	419.792	-2.46521	0	0	up	CELE_Y67H2A.8	WormBase:WBGene00001393,GeneID:178291	GO:0016491;GO:0055114;GO:0016020;GO:0016021;GO:0006629;GO:0040017;GO:0006631;GO:0006633;GO:0042389;GO:0006636	-	-
321	hpd-1	9.19998	228.317	-4.63326	0	0	up	CELE_T21C12.2	WormBase:WBGene00001993,GeneID:176473	GO:0016491;GO:0046872;GO:0055114;GO:0005789;GO:0000139;GO:0009072;GO:0051213;GO:0006559;GO:0006572;GO:0003868;GO:0016701	K00457-ko00350 Tyrosine metabolism;ko00360 Phenylalanine metabolism;ko00130 Ubiquinone and other terpenoid-quinone biosynthesis	KOG0638-4-hydroxyphenylpyruvate dioxygenase[E]
322	aagr-1	2.29269	91.1575	-5.31325	0	0	up	CELE_D2096.3	WormBase:WBGene00017071,GeneID:177632	GO:0004553;GO:0016787;GO:0016798;GO:0005975;GO:0008152;GO:0003824;GO:0030246;GO:0005764;GO:0004558;GO:0005980	K01187-ko00052 Galactose metabolism;ko00500 Starch and sucrose metabolism	KOG1065-Maltase glucoamylase and related hydrolases, glycosyl hydrolase family 31[G]
323	vha-16	7.80347	249.55	-4.99907	0	0	up	CELE_C30F8.2	WormBase:WBGene00016258,GeneID:172134	GO:0006811;GO:0005765;GO:0005769;GO:0015078;GO:0015991;GO:0033179;GO:0008553;GO:0046961;GO:0007034;GO:0007035;GO:0015992;GO:0016471	K02146-ko00190 Oxidative phosphorylation;ko04145 Phagosome;ko04142 Lysosome;ko04966 Collecting duct acid secretion;ko04721 Synaptic vesicle cycle;ko05203 Viral carcinogenesis;ko05323 Rheumatoid arthritis;ko05110 Vibrio cholerae infection;ko05120 Epithelial cell signaling in Helicobacter pylori infection;ko05152 Tuberculosis	KOG2957-Vacuolar H+-ATPase V0 sector, subunit d[C]
324	C30E1.9	30.4314	371.226	-3.60866	0	0	up	CELE_C30E1.9	GeneID:181740	-	-	-
325	spd-1	206.021	38.3059	2.42715	0	0	down	CELE_Y34D9A.4	WormBase:WBGene00004952,GeneID:171683	GO:0005634;GO:0040017;GO:0009792;GO:0040014;GO:0008406;GO:0008017;GO:0000226;GO:0000910;GO:0051256;GO:1990023;GO:0005874;GO:0007052;GO:0061073	-	-
326	col-183	425.638	108.968	1.96572	0	0	down	CELE_F02D10.1	WormBase:WBGene00000756,GeneID:184081	GO:0016020;GO:0016021;GO:0042302;GO:0005581	-	KOG3544-Collagens (type IV and type XIII), and related proteins[W]
327	F41C3.5	9.18549	193.56	-4.39728	0	0	up	CELE_F41C3.5	WormBase:WBGene00018271,GeneID:173818	GO:0016787;GO:0008233;GO:0006508;GO:0051603;GO:0004180;GO:0004185	K13289-ko04142 Lysosome;ko04614 Renin-angiotensin system	KOG1282-Serine carboxypeptidases (lysosomal cathepsin A)[OE]
328	rsp-4	662.936	162.55	2.02799	0	0	down	CELE_EEED8.7	WormBase:WBGene00004701,GeneID:173915	GO:0005634;GO:0007275;GO:0003676;GO:0003723;GO:0006397;GO:0008380;GO:0000398;GO:0043484	K12891-ko03040 Spliceosome;ko05168 Herpes simplex infection	KOG4207-Predicted splicing factor, SR protein superfamily[A]
329	rsr-1	158.882	23.0877	2.78276	0	0	down	CELE_F28D9.1	WormBase:WBGene00004706,GeneID:173013	GO:0006397	K13171-ko03013 RNA transport;ko03015 mRNA surveillance pathway	KOG2146-Splicing coactivator SRm160/300, subunit SRm160 (contains PWI domain)[AR]
330	gst-1	24.0112	447.26	-4.21934	0	0	up	CELE_R107.7	WormBase:WBGene00001749,GeneID:176281	GO:0016740;GO:0045087;GO:0050829;GO:0008152;GO:0005515;GO:0005575;GO:1901216;GO:1905803;GO:0004364;GO:1901215;GO:1905804	K00799-ko00480 Glutathione metabolism;ko00980 Metabolism of xenobiotics by cytochrome P450;ko00982 Drug metabolism - cytochrome P450;ko05204 Chemical carcinogenesis;ko01524 Platinum drug resistance	KOG1695-Glutathione S-transferase[O]
331	smr-1	456.57	86.0823	2.40705	0	0	down	CELE_Y71D11A.2	WormBase:WBGene00004891,GeneID:175281	-	K12839-ko03040 Spliceosome	KOG3026-Splicing factor SPF30[A]
332	nap-1	106.814	548.788	-2.36115	0	0	up	CELE_D2096.8	WormBase:WBGene00017075,GeneID:177636	GO:0005634;GO:0005737;GO:0006334;GO:0008134;GO:0015485	-	KOG1507-Nucleosome assembly protein NAP-1[BD]
333	mdl-1	49.8892	431.798	-3.11356	0	0	up	CELE_R03E9.1	WormBase:WBGene00003163,GeneID:180942	GO:0005634;GO:0005515;GO:0008340;GO:0046983;GO:0043565;GO:0005667;GO:0046982;GO:0045595	-	-
334	C28H8.3	2.63571	52.9427	-4.32817	0	0	up	CELE_C28H8.3	WormBase:WBGene00016194,GeneID:175834	GO:0005634;GO:0000166;GO:0005524;GO:0016787;GO:0003676;GO:0004386	-	KOG0949-Predicted helicase, DEAD-box superfamily[R]
335	F49E2.5	16.288	126.552	-2.95785	0	0	up	CELE_F49E2.5	WormBase:WBGene00009888,GeneID:181175	-	-	-
336	dars-1	7.13294	164.734	-4.5295	0	0	up	CELE_B0464.1	WormBase:WBGene00001094,GeneID:176334	GO:0000166;GO:0005524;GO:0005737;GO:0003676;GO:0016874;GO:0004812;GO:0006418;GO:0006412;GO:0004815;GO:0006422	K01876-ko00970 Aminoacyl-tRNA biosynthesis	KOG0556-Aspartyl-tRNA synthetase[J]
337	ptc-1	6.76743	75.7247	-3.48408	0	0	up	CELE_ZK675.1	WormBase:WBGene00004208,GeneID:174274	GO:0016020;GO:0016021;GO:0051301;GO:0018996;GO:0005887;GO:0007049	K06225-ko04340 Hedgehog signaling pathway;ko04341 Hedgehog signaling pathway - Fly;ko04024 cAMP signaling pathway;ko04360 Axon guidance;ko05200 Pathways in cancer;ko05205 Proteoglycans in cancer;ko05217 Basal cell carcinoma	KOG1935-Membrane protein Patched/PTCH[T]
338	prp-8	1.30318	36.2968	-4.79974	0	0	up	CELE_C50C3.6	WormBase:WBGene00004187,GeneID:176153	GO:0005634;GO:0003723;GO:0030529;GO:0006397;GO:0008380;GO:0071013;GO:0017070;GO:0005681;GO:0005682;GO:0000398;GO:0000244;GO:0000386;GO:0030619;GO:0030620;GO:0030623;GO:0097157	K12856-ko03040 Spliceosome	KOG1795-U5 snRNP spliceosome subunit[A]
339	F35E12.6	6.83645	236.441	-5.11209	0	0	up	CELE_F35E12.6	WormBase:WBGene00009430,GeneID:179866	GO:0045087;GO:0045121;GO:0050829	-	-
340	C02E7.7	1439.11	221.358	2.70072	0	0	down	CELE_C02E7.7	WormBase:WBGene00015340,GeneID:178884	-	-	-
341	T02H6.11	1396.56	506.639	1.46285	0	0	down	CELE_T02H6.11	WormBase:WBGene00020181,GeneID:173459	GO:0008121;GO:0006122;GO:0009060;GO:0034551;GO:0005750	K00417-ko00190 Oxidative phosphorylation;ko04260 Cardiac muscle contraction;ko05010 Alzheimer's disease;ko05012 Parkinson's disease;ko05016 Huntington's disease;ko04932 Non-alcoholic fatty liver disease (NAFLD)	KOG3440-Ubiquinol cytochrome c reductase, subunit QCR7[C]
342	acer-1	95.0583	414.371	-2.12404	0	0	up	CELE_C44B7.10	WormBase:WBGene00016630,GeneID:174128	GO:0003824;GO:0006084	-	KOG2828-Acetyl-CoA hydrolase[C]
343	lars-1	1.44789	66.7732	-5.52724	0	0	up	CELE_R74.1	WormBase:WBGene00003073,GeneID:175538	GO:0000166;GO:0005524;GO:0005737;GO:0016874;GO:0004812;GO:0006418;GO:0006412;GO:0002161;GO:0006450;GO:0000122;GO:0001934;GO:0004823;GO:0006429;GO:0004832;GO:0006438	K01869-ko00970 Aminoacyl-tRNA biosynthesis	KOG0437-Leucyl-tRNA synthetase[J]
344	fasn-1	1.19205	31.7383	-4.73471	0	0	up	CELE_F32H2.5	WormBase:WBGene00009342,GeneID:172715	GO:0055114;GO:0003824;GO:0016491;GO:0008152;GO:0009058;GO:0016788;GO:0031177;GO:0004312;GO:0004313;GO:0004314;GO:0004315;GO:0004316;GO:0004317;GO:0004319;GO:0004320;GO:0016295;GO:0016296;GO:0016297	K00665-ko01212 Fatty acid metabolism;ko00061 Fatty acid biosynthesis;ko04152 AMPK signaling pathway;ko04910 Insulin signaling pathway	KOG1202-Animal-type fatty acid synthase and related proteins[I]
345	cbd-1	55.7242	192.776	-1.79055	0	0	up	CELE_H02I12.1	WormBase:WBGene00010351,GeneID:178061	GO:0005576;GO:0071944;GO:0008061;GO:0006030;GO:0030703;GO:1904778;GO:1903078	-	-
346	LLC1.2	139.716	685.604	-2.29488	0	0	up	CELE_LLC1.2	WormBase:WBGene00010793,GeneID:178386	-	-	-
347	cpg-8	892.365	169.684	2.39479	0	0	down	CELE_K03B4.7	WormBase:WBGene00019357,GeneID:178860	-	-	-
348	rps-15	1229.3	3033.26	-1.30304	0	0	up	CELE_F36A2.6	WormBase:WBGene00004484,GeneID:172693	GO:0003735;GO:0006412;GO:0005840;GO:0008340;GO:0003723;GO:0030529;GO:0022627;GO:0015935;GO:0000028	K02958-ko03010 Ribosome	KOG0898-40S ribosomal protein S15[J]
349	C39D10.7	23.4475	130.185	-2.47305	0	0	up	CELE_C39D10.7	WormBase:WBGene00016534,GeneID:181050	GO:0005576;GO:0005515;GO:0008061;GO:0006030	-	-
350	skr-1	30.7301	507.95	-4.04696	0	0	up	CELE_F46A9.5	WormBase:WBGene00004807,GeneID:172775	GO:0005515;GO:0007275;GO:0007399;GO:0006511;GO:0043065;GO:0043518;GO:0010826;GO:0031647;GO:0046660;GO:0010629;GO:1902230	K03094-ko04141 Protein processing in endoplasmic reticulum;ko04120 Ubiquitin mediated proteolysis;ko04310 Wnt signaling pathway;ko04341 Hedgehog signaling pathway - Fly;ko04350 TGF-beta signaling pathway;ko04110 Cell cycle;ko04111 Cell cycle - yeast;ko04114 Oocyte meiosis;ko04710 Circadian rhythm;ko05168 Herpes simplex infection	KOG1724-SCF ubiquitin ligase, Skp1 component[O]
351	K12H4.7	29.9496	235.483	-2.97502	0	0	up	CELE_K12H4.7	WormBase:WBGene00019682,GeneID:176136	GO:0016787;GO:0008233;GO:0008236;GO:0006508;GO:0045087;GO:0005575;GO:0008239	-	KOG2182-Hydrolytic enzymes of the alpha/beta hydrolase fold[OR]
352	rga-4	129.522	31.6176	2.0344	0	0	down	CELE_Y75B7AL.4	WormBase:WBGene00022286,GeneID:178629	GO:0043547;GO:0007165;GO:0005096;GO:0045167;GO:0030866;GO:0032970	-	KOG1453-Chimaerin and related Rho GTPase activating proteins[T]
353	R04F11.2	1719.7	653.106	1.39677	0	0	down	CELE_R04F11.2	WormBase:WBGene00011015,GeneID:179690	GO:0015986;GO:0015078;GO:0000276	K02129-ko00190 Oxidative phosphorylation	KOG4326-Mitochondrial F1F0-ATP synthase, subunit e[C]
354	rsp-5	492.836	96.4452	2.35333	0	0	down	CELE_T28D9.2	WormBase:WBGene00004702,GeneID:174073	GO:0005634;GO:0003676;GO:0003723;GO:0030154;GO:0006397;GO:0008380;GO:0000398;GO:0007548	-	KOG0106-Alternative splicing factor SRp55/B52/SRp75 (RRM superfamily)[A]
355	ech-1.2	5.21755	110.339	-4.40242	0	0	up	CELE_T08B2.7	WormBase:WBGene00020347,GeneID:172310	GO:0055114;GO:0003824;GO:0016491;GO:0006631;GO:0006635;GO:0008152;GO:0005739;GO:0003857;GO:0004300;GO:0016507	K07515-ko01200 Carbon metabolism;ko01212 Fatty acid metabolism;ko00640 Propanoate metabolism;ko00650 Butanoate metabolism;ko00062 Fatty acid elongation;ko00071 Fatty acid degradation;ko01040 Biosynthesis of unsaturated fatty acids;ko00280 Valine, leucine and isoleucine degradation;ko00310 Lysine degradation;ko00380 Tryptophan metabolism;ko00410 beta-Alanine metabolism;ko00627 Aminobenzoate degrad…	KOG1683-Hydroxyacyl-CoA dehydrogenase/enoyl-CoA hydratase[I]
356	hsp-70	8.05034	135.779	-4.07607	0	0	up	CELE_C12C8.1	WormBase:WBGene00002026,GeneID:172757	GO:0000166;GO:0005524;GO:0008340;GO:0009408;GO:0030968;GO:0005832	K03283-ko03040 Spliceosome;ko04141 Protein processing in endoplasmic reticulum;ko04010 MAPK signaling pathway;ko04144 Endocytosis;ko04612 Antigen processing and presentation;ko04915 Estrogen signaling pathway;ko04213 Longevity regulating pathway - multiple species;ko05134 Legionellosis;ko05162 Measles;ko05164 Influenza A;ko05169 Epstein-Barr virus infection;ko05145 Toxoplasmosis	KOG0101-Molecular chaperones HSP70/HSC70, HSP70 superfamily[O]
357	sbt-1	52.7887	503.859	-3.25472	0	0	up	CELE_T03D8.3	WormBase:WBGene00011392,GeneID:180366	GO:0006937;GO:0007218;GO:0010952;GO:0016504;GO:0030414;GO:0010466;GO:0051345;GO:0030141	-	KOG4187-Proprotein convertase (PC) 2 chaperone involved in secretion (neuroendocrine protein 7B2)[OU]
358	T23G7.3	4.99141	222.233	-5.47648	0	0	up	CELE_T23G7.3	WormBase:WBGene00011966,GeneID:174456	GO:0003676	-	KOG2809-Telomerase elongation inhibitor/RNA maturation protein PINX1[AD]
359	mxl-2	460.853	79.9928	2.52636	0	0	down	CELE_F40G9.11	WormBase:WBGene00003510,GeneID:175184	GO:0005634;GO:0006355;GO:0005737;GO:0005515;GO:0008340;GO:0046983;GO:0003700;GO:0006357;GO:0010629;GO:0008134	K09113-ko04932 Non-alcoholic fatty liver disease (NAFLD);ko04931 Insulin resistance	KOG1319-bHLHZip transcription factor BIGMAX[K]
360	rpn-3	11.8263	176.654	-3.90085	0	0	up	CELE_C30C11.2	WormBase:WBGene00004460,GeneID:176196	GO:0005515;GO:0050790;GO:0006511;GO:0000502;GO:0030234;GO:0042176;GO:0008541	K03033-ko03050 Proteasome;ko05169 Epstein-Barr virus infection	KOG2581-26S proteasome regulatory complex, subunit RPN3/PSMD3[O]
361	dct-16	259.168	1647.08	-2.66795	0	0	up	CELE_Y38H6C.1	WormBase:WBGene00012615,GeneID:180345	-	-	-
362	pcn-1	648.257	236.084	1.45726	0	0	down	CELE_W03D2.4	WormBase:WBGene00003955,GeneID:177161	GO:0005634;GO:0003677;GO:0005515;GO:0006260;GO:0006272;GO:0006298;GO:0030337;GO:0070182;GO:0006275;GO:0019985;GO:0043626	K04802-ko03030 DNA replication;ko03410 Base excision repair;ko03420 Nucleotide excision repair;ko03430 Mismatch repair;ko04110 Cell cycle;ko05166 HTLV-I infection;ko05161 Hepatitis B	KOG1636-DNA polymerase delta processivity factor (proliferating cell nuclear antigen)[L]
363	allo-1	23.4155	254.338	-3.44121	0	0	up	CELE_R102.5	WormBase:WBGene00011292,GeneID:177962	-	-	-
364	ttr-15	57.8309	718.055	-3.63418	0	0	up	CELE_T07C4.5	WormBase:WBGene00011561,GeneID:176448	GO:0005576;GO:0005615	-	-
365	Y52B11A.8	469.029	61.1776	2.9386	0	0	down	CELE_Y52B11A.8	WormBase:WBGene00013127,GeneID:173004	GO:0005576;GO:0004623;GO:0006644;GO:0050482	-	-
366	alh-1	27.5414	249.201	-3.17764	0	0	up	CELE_F54D8.3	WormBase:WBGene00000107,GeneID:175691	GO:0016491;GO:0055114;GO:0008152;GO:0004029	K00128-ko00010 Glycolysis / Gluconeogenesis;ko00040 Pentose and glucuronate interconversions;ko00053 Ascorbate and aldarate metabolism;ko00620 Pyruvate metabolism;ko00071 Fatty acid degradation;ko00561 Glycerolipid metabolism;ko00280 Valine, leucine and isoleucine degradation;ko00310 Lysine degradation;ko00330 Arginine and proline metabolism;ko00340 Histidine metabolism;ko00380 Tryptophan metabol…	KOG2450-Aldehyde dehydrogenase[C]
367	clec-72	1.46078	159.324	-6.76909	0	0	up	CELE_Y46C8AL.5	WormBase:WBGene00021583,GeneID:177152	GO:0045087;GO:0030246	-	KOG4297-C-type lectin[TV]
368	F52E1.14	1.93171	383.21	-7.63211	0	0	up	CELE_F52E1.14	WormBase:WBGene00044696,GeneID:4363098	-	-	-
369	nurf-1	294.74	109.081	1.43405	0	0	down	CELE_F26H11.2	WormBase:WBGene00009180,GeneID:175098	GO:0005634;GO:0046872;GO:0006351;GO:0006355;GO:0007275;GO:0045944;GO:0016569	-	KOG1473-Nucleosome remodeling factor, subunit NURF301/BPTF[BK]
370	drr-2	539.968	127.742	2.07964	0	0	down	CELE_T12D8.2	WormBase:WBGene00011730,GeneID:259546	GO:0003676;GO:0003723;GO:0005844;GO:0001731;GO:0003743;GO:0043024;GO:0033592;GO:0034057;GO:0097010;GO:0016281	-	KOG0108-mRNA cleavage and polyadenylation factor I complex, subunit RNA15[A]
371	pbs-2	494.677	149.998	1.72155	0	0	down	CELE_C47B2.4	WormBase:WBGene00003948,GeneID:173168	GO:0005634;GO:0016787;GO:0005737;GO:0008233;GO:0006508;GO:0005515;GO:0004175;GO:0004298;GO:0051603;GO:0000502;GO:0005839	K02739-ko03050 Proteasome	KOG0173-20S proteasome, regulatory subunit beta type PSMB7/PSMB10/PUP1[O]
372	bcat-1	11.0223	199.517	-4.17802	0	0	up	CELE_K02A4.1	WormBase:WBGene00001149,GeneID:181423	GO:0016740;GO:0005737;GO:0003824;GO:0002119;GO:0009792;GO:0008152;GO:0005739;GO:0008483;GO:0008652;GO:0004084;GO:0052654;GO:0052655;GO:0052656;GO:0009081;GO:0009082;GO:0009098;GO:0009099	K00826-ko01210 2-Oxocarboxylic acid metabolism;ko01230 Biosynthesis of amino acids;ko00270 Cysteine and methionine metabolism;ko00280 Valine, leucine and isoleucine degradation;ko00290 Valine, leucine and isoleucine biosynthesis;ko00770 Pantothenate and CoA biosynthesis	KOG0975-Branched chain aminotransferase BCAT1, pyridoxal phosphate enzymes type IV superfamily[E]
373	gta-1	9.94027	219.652	-4.46579	0	0	up	CELE_K04D7.3	WormBase:WBGene00001794,GeneID:177897	GO:0016740;GO:0003824;GO:0005739;GO:0005759;GO:0008483;GO:0030170;GO:0042135;GO:0003867;GO:0034386;GO:0047298;GO:0009448	K13524-ko00640 Propanoate metabolism;ko00650 Butanoate metabolism;ko00250 Alanine, aspartate and glutamate metabolism;ko00280 Valine, leucine and isoleucine degradation;ko00410 beta-Alanine metabolism;ko04727 GABAergic synapse	KOG1405-4-aminobutyrate aminotransferase[E]
374	T13C2.6	7.60254	99.3597	-3.70811	0	0	up	CELE_T13C2.6	WormBase:WBGene00020481,GeneID:174116	GO:0005509;GO:0016020;GO:0016021	-	-
375	Y119D3B.21	27.1709	1093.96	-5.33135	0	0	up	CELE_Y119D3B.21	WormBase:WBGene00022497,GeneID:246006	-	-	-
376	emb-8	6.54201	121.988	-4.22086	0	0	up	CELE_K10D2.6	WormBase:WBGene00001262,GeneID:175710	GO:0016491;GO:0055114;GO:0005737;GO:0016020;GO:0016021;GO:0005783;GO:0005789;GO:0050660;GO:0010181;GO:0008610;GO:0030703;GO:0003958;GO:0050661	-	KOG1158-NADP/FAD dependent oxidoreductase[C]
377	clec-61	0.835301	190.677	-7.83462	0	0	up	CELE_ZK666.7	WormBase:WBGene00014047,GeneID:174613	GO:0030246;GO:0050830	-	-
378	hrg-7	6.57046	290.345	-5.46563	0	0	up	CELE_C15C8.3	WormBase:WBGene00007605,GeneID:182635	-	-	-
379	ctsa-2	0.966618	143.112	-7.20998	0	0	up	CELE_Y40D12A.2	WormBase:WBGene00021503,GeneID:175938	GO:0016787;GO:0016020;GO:0016021;GO:0008233;GO:0006508;GO:0051603;GO:0004180;GO:0004185;GO:0045121	K13289-ko04142 Lysosome;ko04614 Renin-angiotensin system	KOG1282-Serine carboxypeptidases (lysosomal cathepsin A)[OE]
380	clc-1	8.9342	390.589	-5.45017	0	0	up	CELE_C09F12.1	WormBase:WBGene00000522,GeneID:181293	GO:0016020;GO:0016021;GO:0045087;GO:0050830;GO:0090136;GO:0005911	-	-
381	gst-7	32.9866	426.672	-3.69318	0	0	up	CELE_F11G11.2	WormBase:WBGene00001755,GeneID:173842	GO:0016740;GO:0045087;GO:0005575;GO:0004364	K00799-ko00480 Glutathione metabolism;ko00980 Metabolism of xenobiotics by cytochrome P450;ko00982 Drug metabolism - cytochrome P450;ko05204 Chemical carcinogenesis;ko01524 Platinum drug resistance	KOG1695-Glutathione S-transferase[O]
382	inf-1	57.1809	532.15	-3.21823	0	0	up	CELE_F57B9.6	WormBase:WBGene00002083,GeneID:175966	GO:0000166;GO:0005524;GO:0016787;GO:0005737;GO:0003676;GO:0004004;GO:0004386;GO:0010501;GO:0005730;GO:0003723;GO:0006413;GO:0010468;GO:0006412;GO:0003743	K03257-ko03013 RNA transport	KOG0327-Translation initiation factor 4F, helicase subunit (eIF-4A) and related helicases[J]
383	rnp-5	334.211	67.1604	2.31507	0	0	down	CELE_K02F3.11	WormBase:WBGene00004388,GeneID:175244	GO:0003676;GO:0003723	K14325-ko03013 RNA transport;ko03015 mRNA surveillance pathway	KOG4209-Splicing factor RNPS1, SR protein superfamily[A]
384	fust-1	323.245	101.303	1.67395	0	0	down	CELE_C27H5.3	WormBase:WBGene00016173,GeneID:174175	GO:0046872;GO:0006355;GO:0003676;GO:0003723	K14651-ko03022 Basal transcription factors;ko05202 Transcriptional misregulation in cancers	KOG1995-Conserved Zn-finger protein[R]
385	unc-116	4.96375	95.9529	-4.27282	0	0	up	CELE_R05D3.7	WormBase:WBGene00006840,GeneID:176179	GO:0000166;GO:0005524;GO:0005737;GO:0005515;GO:0043005;GO:0009792;GO:0045202;GO:0005856;GO:0040011;GO:0005874;GO:0010940;GO:0003777;GO:0008017;GO:0007018;GO:0008574;GO:0040038;GO:0030705;GO:0005635;GO:0048489;GO:0007411;GO:0048814;GO:0051295;GO:0016938;GO:0008104;GO:0051296;GO:0030473;GO:0030951;GO:0033206	K10396-ko04144 Endocytosis;ko04728 Dopaminergic synapse	KOG0240-Kinesin (SMY1 subfamily)[Z]
386	M28.8	0.978974	84.1684	-6.42587	0	0	up	CELE_M28.8	WormBase:WBGene00010899,GeneID:174641	GO:0016020;GO:0016021	-	-
387	ddp-1	1050.19	181.883	2.52957	0	0	down	CELE_Y39A3CR.4	WormBase:WBGene00000941,GeneID:175331	GO:0046872;GO:0016020;GO:0005739;GO:0015031;GO:0005743;GO:0007005;GO:0046873;GO:0030001;GO:0098655	-	KOG3489-Mitochondrial import inner membrane translocase, subunit TIM8[U]
388	C01G6.5	3.67136	79.8072	-4.44213	0	0	up	CELE_C01G6.5	WormBase:WBGene00007227,GeneID:174470	-	-	-
389	ifo-1	0.904482	53.5421	-5.88744	0	0	up	CELE_F42C5.10	WormBase:WBGene00018350,GeneID:177505	-	-	-
390	aagr-3	14.9426	113.091	-2.91999	0	0	up	CELE_F40F9.6	WormBase:WBGene00009583,GeneID:179364	GO:0004553;GO:0016787;GO:0016798;GO:0005975;GO:0008152;GO:0003824;GO:0030246;GO:0005764;GO:0004558;GO:0005980	K05546-ko00510 N-Glycan biosynthesis;ko04141 Protein processing in endoplasmic reticulum	KOG1066-Glucosidase II catalytic (alpha) subunit and related enzymes, glycosyl hydrolase family 31[GMO]
391	C31C9.2	294.753	59.0399	2.31975	0	0	down	CELE_C31C9.2	WormBase:WBGene00007836,GeneID:175012	GO:0016491;GO:0055114;GO:0016616;GO:0008152;GO:0051287	K00058-ko01200 Carbon metabolism;ko01230 Biosynthesis of amino acids;ko00680 Methane metabolism;ko00260 Glycine, serine and threonine metabolism	KOG0068-D-3-phosphoglycerate dehydrogenase, D-isomer-specific 2-hydroxy acid dehydrogenase superfamily[E]
392	nuo-4	4.09471	161.094	-5.298	0	0	up	CELE_K04G7.4	WormBase:WBGene00019401,GeneID:176001	GO:0055114;GO:0005739;GO:0005759;GO:0070469;GO:0005747;GO:0006120	K03954-ko00190 Oxidative phosphorylation;ko05010 Alzheimer's disease;ko05012 Parkinson's disease;ko05016 Huntington's disease;ko04932 Non-alcoholic fatty liver disease (NAFLD)	KOG3877-NADH:ubiquinone oxidoreductase, NDUFA10/42kDa subunit[C]
393	let-607	10.0635	126.758	-3.65487	0	0	up	CELE_F57B10.1	WormBase:WBGene00002783,GeneID:266837	GO:0003700;GO:0006355;GO:0003677;GO:0040014;GO:0090038;GO:2000114;GO:0008361;GO:0045944;GO:0035497;GO:0030968	-	KOG0709-CREB/ATF family transcription factor[K]
394	myo-1	11.245	66.8184	-2.57096	0	0	up	CELE_R06C7.10	WormBase:WBGene00002348,GeneID:172471	GO:0000166;GO:0005524;GO:0005737;GO:0043050;GO:0006936;GO:0003774;GO:0003779;GO:0016459;GO:0051015;GO:0008307;GO:0005863;GO:0048017;GO:0030016;GO:0032982	K10352-ko04530 Tight junction	KOG0161-Myosin class II heavy chain[Z]
395	let-70	172.494	940.94	-2.44756	0	0	up	CELE_M7.1	WormBase:WBGene00002344,GeneID:178006	GO:0005634;GO:0005694;GO:0000166;GO:0005524;GO:0016740;GO:0016567;GO:0004842;GO:0031625;GO:0042787	K06689-ko04141 Protein processing in endoplasmic reticulum;ko04120 Ubiquitin mediated proteolysis;ko04013 MAPK signaling pathway - fly;ko04624 Toll and Imd signaling pathway	KOG0417-Ubiquitin-protein ligase[O]
396	puf-3	291.921	99.8579	1.54763	0	0	down	CELE_Y45F10A.2	WormBase:WBGene00004239,GeneID:178320	GO:0005623;GO:0005515;GO:0003723;GO:0005622;GO:0003730;GO:0035046;GO:0009992	-	KOG1488-Translational repressor Pumilio/PUF3 and related RNA-binding proteins (Puf superfamily)[J]
397	F41G3.10	7.56615	306.184	-5.33869	0	0	up	CELE_F41G3.10	WormBase:WBGene00018303,GeneID:185632	-	-	-
398	col-101	363.098	99.6931	1.86479	0	0	down	CELE_K02D7.3	WormBase:WBGene00000675,GeneID:176854	GO:0016020;GO:0016021;GO:0042302;GO:0005581	-	-
399	nuc-1	11.6416	209.024	-4.16631	0	0	up	CELE_C07B5.5	WormBase:WBGene00003828,GeneID:181174	GO:0005634;GO:0016787;GO:0005622;GO:0006309;GO:0005764;GO:0006915;GO:0006259;GO:0004520;GO:0000737;GO:0004531	K01158-ko04142 Lysosome	KOG3825-Deoxyribonuclease II[L]
400	mtch-1	23.9409	265.806	-3.47282	0	0	up	CELE_F43E2.7	WormBase:WBGene00018395,GeneID:174207	GO:0016020;GO:0016021;GO:0005739;GO:0043065	-	KOG2745-Mitochondrial carrier protein[R]
401	pdha-1	16.0018	213.553	-3.73829	0	0	up	CELE_T05H10.6	WormBase:WBGene00011510,GeneID:3565996	GO:0016491;GO:0055114;GO:0006096;GO:0005739;GO:0005759;GO:0008152;GO:0016624;GO:0043231;GO:0004739;GO:0006086	-	KOG0225-Pyruvate dehydrogenase E1, alpha subunit[C]
402	nkb-1	4.10493	103.394	-4.65466	0	0	up	CELE_C17E4.9	WormBase:WBGene00007646,GeneID:182726	GO:0016020;GO:0016021;GO:0005886;GO:0006811;GO:0006813;GO:0006814;GO:0005890	K01540-ko04024 cAMP signaling pathway;ko04022 cGMP - PKG signaling pathway;ko04911 Insulin secretion;ko04918 Thyroid hormone synthesis;ko04919 Thyroid hormone signaling pathway;ko04260 Cardiac muscle contraction;ko04261 Adrenergic signaling in cardiomyocytes;ko04970 Salivary secretion;ko04971 Gastric acid secretion;ko04972 Pancreatic secretion;ko04976 Bile secretion;ko04973 Carbohydrate digestion…	KOG3927-Na+/K+ ATPase, beta subunit[P]
403	byn-1	5.46654	158.821	-4.86063	0	0	up	CELE_F57B9.5	WormBase:WBGene00000276,GeneID:175968	GO:0007155	-	KOG3871-Cell adhesion complex protein bystin[W]
404	nhr-17	8.40603	186.8	-4.47393	0	0	up	CELE_C02B4.2	WormBase:WBGene00003616,GeneID:191719	GO:0005634;GO:0046872;GO:0003677;GO:0003700;GO:0008270;GO:0043565;GO:0006351;GO:0006355;GO:0043401;GO:0005515;GO:0003707	-	KOG3575-FOG: Hormone receptors[T]
405	Y48G8AL.12	740.88	33.3003	4.47563	0	0	down	CELE_Y48G8AL.12	WormBase:WBGene00021690,GeneID:171698	-	-	-
406	R05F9.6	8.01135	136.869	-4.09461	0	0	up	CELE_R05F9.6	WormBase:WBGene00019890,GeneID:173843	GO:0046872;GO:0005829;GO:0005975;GO:0000287;GO:0016868;GO:0006006;GO:0071704;GO:0004614;GO:0005978;GO:0019388	K01835-ko00010 Glycolysis / Gluconeogenesis;ko00030 Pentose phosphate pathway;ko00052 Galactose metabolism;ko00500 Starch and sucrose metabolism;ko00520 Amino sugar and nucleotide sugar metabolism;ko00230 Purine metabolism;ko00521 Streptomycin biosynthesis	KOG0625-Phosphoglucomutase[G]
407	klp-15	197.884	54.2484	1.867	0	0	down	CELE_M01E11.6	WormBase:WBGene00002225,GeneID:172213	GO:0000166;GO:0005524;GO:0003774;GO:0003777;GO:0008017;GO:0007018;GO:0005871;GO:0008569	-	KOG0239-Kinesin (KAR3 subfamily)[Z]
408	pept-1	0.65071	82.4058	-6.98459	0	0	up	CELE_K04E7.2	WormBase:WBGene00003877,GeneID:180919	GO:0016020;GO:0016021;GO:0005886;GO:0002119;GO:0055085;GO:0040018;GO:0000003;GO:0019915;GO:0008340;GO:0015031;GO:0005215;GO:0022857;GO:0006979;GO:0040010;GO:1900101;GO:0009408;GO:0006885;GO:0016324;GO:0042936;GO:0006857;GO:0015833;GO:0042938;GO:2000192;GO:0032006;GO:0080144	K14206-ko04974 Protein digestion and absorption	KOG1237-H+/oligopeptide symporter[E]
409	nlt-1	11.1538	568.884	-5.67253	0	0	up	CELE_ZK892.2	WormBase:WBGene00003773,GeneID:191734	GO:0008289;GO:0005777	-	-
410	col-129	487.878	157.412	1.63198	0	0	down	CELE_M18.1	WormBase:WBGene00000703,GeneID:178155	GO:0005515;GO:0042302;GO:0005581	-	KOG3544-Collagens (type IV and type XIII), and related proteins[W]
411	kin-19	19.9874	250.3	-3.6465	0	0	up	CELE_C03C10.1	WormBase:WBGene00002202,GeneID:175524	GO:0005634;GO:0000166;GO:0005524;GO:0016740;GO:0005737;GO:0016301;GO:0016310;GO:0016055;GO:0004674;GO:0004672;GO:0006468;GO:0018105;GO:0008360;GO:0005813;GO:0006909;GO:0060069;GO:0032436	K08957-ko04310 Wnt signaling pathway;ko04340 Hedgehog signaling pathway;ko04341 Hedgehog signaling pathway - Fly;ko05224 Breast cancer	KOG1164-Casein kinase (serine/threonine/tyrosine protein kinase)[T]
412	vha-14	15.157	292.842	-4.27207	0	0	up	CELE_F55H2.2	WormBase:WBGene00010130,GeneID:176338	GO:0099132;GO:0006811;GO:0005623;GO:0055085;GO:0042626;GO:0003674;GO:0015992;GO:0036442;GO:0051453;GO:0033176	K02149-ko00190 Oxidative phosphorylation;ko04150 mTOR signaling pathway;ko04145 Phagosome;ko04966 Collecting duct acid secretion;ko04721 Synaptic vesicle cycle;ko05323 Rheumatoid arthritis;ko05110 Vibrio cholerae infection;ko05120 Epithelial cell signaling in Helicobacter pylori infection	KOG1647-Vacuolar H+-ATPase V1 sector, subunit D[C]
413	erm-1	12.7963	151.487	-3.56539	0	0	up	CELE_C01G8.5	WormBase:WBGene00001333,GeneID:172174	GO:0002119;GO:0005856;GO:0007015;GO:0003779;GO:0008092;GO:0005198;GO:0045177;GO:0002009;GO:0005938;GO:0031941;GO:0035148;GO:0031974;GO:0005515;GO:0016324;GO:1903361;GO:0045179	-	KOG3529-Radixin, moesin and related proteins of the ERM family[R]
414	alh-3	1.98992	73.5656	-5.20825	0	0	up	CELE_F36H1.6	WormBase:WBGene00000109,GeneID:177999	GO:0016491;GO:0055114;GO:0006730;GO:0003824;GO:0005737;GO:0008152;GO:0009058;GO:0004029;GO:0016155;GO:0016742;GO:0009258	K00289-ko00670 One carbon pool by folate	KOG2450-Aldehyde dehydrogenase[C]
415	lrp-1	0.266995	13.7011	-5.68134	0	0	up	CELE_F29D11.1	WormBase:WBGene00003071,GeneID:172520	GO:0005509;GO:0016020;GO:0016021;GO:0005515;GO:0040017;GO:0002119;GO:0040018;GO:0030139;GO:0030334;GO:0042395;GO:0005798;GO:0016324;GO:0006897;GO:0005905;GO:0015248;GO:0015918	K06233-ko04340 Hedgehog signaling pathway;ko04918 Thyroid hormone synthesis	KOG1215-Low-density lipoprotein receptors containing Ca2+-binding EGF-like domains[T]
416	gei-4	264.736	94.0188	1.49353	0	0	down	CELE_W07B3.2	WormBase:WBGene00001561,GeneID:175195	GO:0040027;GO:0046580;GO:0005515	-	-
417	col-14	387.11	122.715	1.65744	0	0	down	CELE_C46A5.3	WormBase:WBGene00000603,GeneID:177559	GO:0016020;GO:0016021;GO:0005576;GO:0042302;GO:0005581;GO:0040002	-	KOG3544-Collagens (type IV and type XIII), and related proteins[W]
418	C16A3.6	4.91357	201.34	-5.35672	0	0	up	CELE_C16A3.6	WormBase:WBGene00015811,GeneID:175903	GO:0005634;GO:0005730;GO:0000470;GO:0000460;GO:0030687	-	KOG3064-RNA-binding nuclear protein (MAK16) containing a distinct C4 Zn-finger[A]
419	akap-1	9.87931	124.864	-3.6598	0	0	up	CELE_C56G2.1	WormBase:WBGene00016977,GeneID:175898	GO:0016020;GO:0016021;GO:0003676;GO:0003723;GO:0005575;GO:0005739;GO:0034237;GO:0010738	-	KOG2279-Kinase anchor protein AKAP149, contains KH and Tudor RNA-binding domains[T]
420	acp-6	4.9532	173.192	-5.12787	0	0	up	CELE_Y73B6BL.24	WormBase:WBGene00022245,GeneID:177407	-	-	KOG3720-Lysosomal & prostatic acid phosphatases[I]
421	rpn-7	11.1392	182.274	-4.03239	0	0	up	CELE_F49C12.8	WormBase:WBGene00004463,GeneID:177753	GO:0050790;GO:0043161;GO:0000502;GO:0030234;GO:0005838	K03037-ko03050 Proteasome;ko05169 Epstein-Barr virus infection	KOG0687-26S proteasome regulatory complex, subunit RPN7/PSMD6[O]
422	C12D12.1	71.2513	266.642	-1.90392	0	0	up	CELE_C12D12.1	WormBase:WBGene00015713,GeneID:180642	-	-	-
423	ogt-1	1.20351	64.6347	-5.74699	0	0	up	CELE_K04G7.3	WormBase:WBGene00003858,GeneID:176000	GO:0005634;GO:0016740;GO:0005737;GO:0004722;GO:0016262;GO:0000003;GO:0005977;GO:0006112;GO:0006470;GO:0006493;GO:0019915;GO:0040024;GO:0048471;GO:0016757;GO:0006486;GO:0006048	K09667-ko00514 Other types of O-glycan biosynthesis;ko04931 Insulin resistance	KOG4626-O-linked N-acetylglucosamine transferase OGT[GOT]
424	col-39	425.097	146.571	1.5362	0	0	down	CELE_C09G5.4	WormBase:WBGene00000616,GeneID:174651	GO:0042302;GO:0005581	-	KOG3544-Collagens (type IV and type XIII), and related proteins[W]
425	col-17	527.506	192.732	1.4526	0	0	down	CELE_F11G11.10	WormBase:WBGene00000606,GeneID:173839	GO:0005581	-	KOG3544-Collagens (type IV and type XIII), and related proteins[W]
426	Y16B4A.2	3.9261	40.3561	-3.36162	0	0	up	CELE_Y16B4A.2	WormBase:WBGene00012445,GeneID:181572	GO:0016787;GO:0008233;GO:0006508;GO:0051603;GO:0004180;GO:0004185;GO:0045121	K13289-ko04142 Lysosome;ko04614 Renin-angiotensin system	KOG1282-Serine carboxypeptidases (lysosomal cathepsin A)[OE]
427	F56C9.10	4.11901	70.9904	-4.10726	0	0	up	CELE_F56C9.10	WormBase:WBGene00018953,GeneID:176040	GO:0005737;GO:0016192;GO:0042594	-	KOG2109-WD40 repeat protein[R]
428	col-77	345.411	90.7624	1.92815	0	0	down	CELE_M195.1	WormBase:WBGene00000653,GeneID:174336	GO:0016020;GO:0016021;GO:0042302;GO:0005581	-	KOG3544-Collagens (type IV and type XIII), and related proteins[W]
429	F15E6.3	521.691	47.7793	3.44874	0	0	down	CELE_F15E6.3	WormBase:WBGene00017484,GeneID:177195	-	-	-
430	col-165	162.511	7.90106	4.36234	0	0	down	CELE_F14H12.1	WormBase:WBGene00000738,GeneID:180710	GO:0016020;GO:0016021;GO:0042302;GO:0005581	-	-
431	cth-2	3.82781	160.4	-5.38901	0	0	up	CELE_ZK1127.10	WormBase:WBGene00022856,GeneID:174155	GO:0016829;GO:0005737;GO:0003824;GO:0005783;GO:0030170;GO:0008652;GO:0019344;GO:0003962;GO:0004123;GO:0019343;GO:0019346;GO:0071266;GO:0044540;GO:0080146	K01758-ko01230 Biosynthesis of amino acids;ko00260 Glycine, serine and threonine metabolism;ko00270 Cysteine and methionine metabolism;ko00450 Selenocompound metabolism	KOG0053-Cystathionine beta-lyases/cystathionine gamma-synthases[E]
432	Y47D3B.6	259.29	34.804	2.89724	0	0	down	CELE_Y47D3B.6	WormBase:WBGene00012942,GeneID:176573	-	-	-
433	col-92	511.579	199.89	1.35575	0	0	down	CELE_W05B2.6	WormBase:WBGene00000667,GeneID:176528	GO:0016020;GO:0016021;GO:0042302;GO:0005581	-	KOG3544-Collagens (type IV and type XIII), and related proteins[W]
434	ZK686.3	16.6128	230.101	-3.79191	0	0	up	CELE_ZK686.3	WormBase:WBGene00022793,GeneID:176089	GO:0016020;GO:0016021;GO:0005783;GO:0005789;GO:0004579;GO:0018279;GO:0008250	K12669-ko00510 N-Glycan biosynthesis;ko00513 Various types of N-glycan biosynthesis;ko04141 Protein processing in endoplasmic reticulum	KOG2603-Oligosaccharyltransferase, gamma subunit[O]
435	cct-4	11.5128	145.479	-3.65951	0	0	up	CELE_K01C8.10	WormBase:WBGene00000379,GeneID:174330	GO:0000166;GO:0005524;GO:0005737;GO:0006457;GO:0051082;GO:0061077;GO:0040032;GO:0044183;GO:0006458;GO:0005832	-	KOG0358-Chaperonin complex component, TCP-1 delta subunit (CCT4)[O]
436	swsn-1	130.842	29.7232	2.13817	0	0	down	CELE_Y113G7B.23	WormBase:WBGene00004203,GeneID:180324	GO:0005634;GO:0003677;GO:0046662;GO:0002119;GO:0009792;GO:0040018;GO:0000003;GO:0005515;GO:0035262;GO:0040027;GO:0040010;GO:0042802;GO:0002009;GO:0040035;GO:0043044;GO:0016514	-	KOG1279-Chromatin remodeling factor subunit and related transcription factors[B]
437	csq-1	6.10018	158.619	-4.70057	0	0	up	CELE_F40E10.3	WormBase:WBGene00000822,GeneID:181563	GO:0005634;GO:0005509;GO:0005737;GO:0005515;GO:0016324;GO:0055074;GO:0042383	-	-
438	lbp-2	17.062	413.14	-4.59777	0	0	up	CELE_F40F4.2	WormBase:WBGene00002254,GeneID:180617	GO:0005576;GO:0008289	-	KOG4015-Fatty acid-binding protein FABP[I]
439	C32F10.8	4.36525	128.355	-4.87794	0	0	up	CELE_C32F10.8	WormBase:WBGene00016333,GeneID:172252	GO:0003824;GO:0009058;GO:0030170	K00814-ko01200 Carbon metabolism;ko01210 2-Oxocarboxylic acid metabolism;ko01230 Biosynthesis of amino acids;ko00710 Carbon fixation in photosynthetic organisms;ko00250 Alanine, aspartate and glutamate metabolism;ko00220 Arginine biosynthesis	KOG0258-Alanine aminotransferase[E]
440	F59C6.5	11.9568	259.578	-4.44026	0	0	up	CELE_F59C6.5	WormBase:WBGene00010326,GeneID:172933	GO:0005747	K03966-ko00190 Oxidative phosphorylation;ko05010 Alzheimer's disease;ko05012 Parkinson's disease;ko05016 Huntington's disease;ko04932 Non-alcoholic fatty liver disease (NAFLD)	KOG4009-NADH-ubiquinone oxidoreductase, subunit NDUFB10/PDSW[C]
441	Y39B6A.42	743.424	130.117	2.51438	0	0	down	CELE_Y39B6A.42	WormBase:WBGene00012700,GeneID:180239	-	-	-
442	trcs-1	19.058	196.201	-3.36386	0	0	up	CELE_F27C8.6	WormBase:WBGene00009186,GeneID:177791	GO:0016787;GO:0016020;GO:0016021;GO:0008152;GO:0052689;GO:0009056	-	KOG1515-Arylacetamide deacetylase[V]
443	ola-1	28.5288	219.464	-2.94349	0	0	up	CELE_W08E3.3	WormBase:WBGene00012344,GeneID:173205	GO:0046872;GO:0000166;GO:0005524;GO:0016787;GO:0005737;GO:0005783;GO:0005525;GO:0016887	-	KOG1491-Predicted GTP-binding protein (ODN superfamily)[R]
444	Y53F4B.45	186.339	580.225	-1.63869	0	0	up	CELE_Y53F4B.45	GeneID:4363034	-	-	-
445	T26H5.9	11.2248	821.326	-6.19319	0	0	up	CELE_T26H5.9	WormBase:WBGene00044206,GeneID:3564973	-	-	-
446	lbp-1	10.836	391.691	-5.17581	0	0	up	CELE_F40F4.3	WormBase:WBGene00002253,GeneID:180616	GO:0005576;GO:0008289	-	KOG4015-Fatty acid-binding protein FABP[I]
447	lbp-6	12.2473	458.133	-5.22523	0	0	up	CELE_W02D3.5	WormBase:WBGene00002258,GeneID:172390	GO:0008289;GO:0005515	K08752-ko03320 PPAR signaling pathway	KOG4015-Fatty acid-binding protein FABP[I]
448	math-33	1.60775	55.2098	-5.10181	0	0	up	CELE_H19N07.2	WormBase:WBGene00010406,GeneID:179538	GO:0005634;GO:0016787;GO:0005737;GO:0006511;GO:0036459;GO:0016579;GO:0031581;GO:0008233;GO:0006508;GO:0008595;GO:0051661;GO:0004843;GO:0008234;GO:0061629;GO:0051091	K11838-ko04068 FoxO signaling pathway;ko05203 Viral carcinogenesis;ko05168 Herpes simplex infection;ko05169 Epstein-Barr virus infection	KOG1863-Ubiquitin carboxyl-terminal hydrolase[O]
449	clp-1	14.8615	122.266	-3.04037	0	0	up	CELE_C06G4.2	WormBase:WBGene00000542,GeneID:176122	GO:0016787;GO:0008233;GO:0006508;GO:0031430;GO:0005622;GO:0030017;GO:0008234;GO:0010940;GO:0004198	-	KOG0045-Cytosolic Ca2+-dependent cysteine protease (calpain), large subunit (EF-Hand protein superfamily)[OT]
450	C53C9.2	14.5714	190.918	-3.71174	0	0	up	CELE_C53C9.2	WormBase:WBGene00016898,GeneID:181031	-	-	-
451	eif-6	386.005	93.8406	2.04033	0	0	down	CELE_C47B2.5	WormBase:WBGene00001234,GeneID:173169	GO:0005634;GO:0005829;GO:0005737;GO:0005730;GO:0042254;GO:0006412;GO:0003743;GO:0006413;GO:0000470;GO:0000460;GO:0030687;GO:0043022;GO:0043023;GO:0000054;GO:1902626;GO:0035195;GO:0042256	K03264-ko03008 Ribosome biogenesis in eukaryotes	KOG3185-Translation initiation factor 6 (eIF-6)[J]
452	vha-12	23.1672	188.981	-3.02808	0	0	up	CELE_F20B6.2	WormBase:WBGene00006921,GeneID:180692	GO:0005524;GO:0016787;GO:0006811;GO:0005623;GO:0001666;GO:0043068;GO:0015991;GO:0015992;GO:0046034;GO:0033180;GO:0060142;GO:0051453;GO:0046961;GO:0008219;GO:0015988;GO:0098609	K02147-ko00190 Oxidative phosphorylation;ko04150 mTOR signaling pathway;ko04145 Phagosome;ko04966 Collecting duct acid secretion;ko04721 Synaptic vesicle cycle;ko05323 Rheumatoid arthritis;ko05110 Vibrio cholerae infection;ko05120 Epithelial cell signaling in Helicobacter pylori infection	KOG1351-Vacuolar H+-ATPase V1 sector, subunit B[C]
453	cpi-2	63.128	594.4	-3.23508	0	0	up	CELE_R01B10.1	WormBase:WBGene00000534,GeneID:178992	GO:0005615;GO:0002020;GO:0004869;GO:0030414;GO:0010466;GO:2000117	-	-
454	klp-7	185.931	63.2718	1.55513	0	0	down	CELE_K11D9.1	WormBase:WBGene00002219,GeneID:176511	GO:0000793;GO:0005694;GO:0000166;GO:0005524;GO:0018991;GO:0051661;GO:0005813;GO:0005874;GO:0003774;GO:0003777;GO:0008017;GO:0007018;GO:0000777;GO:0007019;GO:0005871;GO:0016887;GO:0000776;GO:0030953;GO:0009794;GO:0005737;GO:1903436;GO:0090306;GO:0071539;GO:1905833;GO:0010938;GO:0090619	-	KOG0246-Kinesin-like protein[Z]
455	F19C7.1	376.018	1050.15	-1.48172	0	0	up	CELE_F19C7.1	WormBase:WBGene00017591,GeneID:177224	GO:0045087	-	-
456	stt-3	20.9953	138.303	-2.71969	0	0	up	CELE_T12A2.2	WormBase:WBGene00020437,GeneID:175886	GO:0016740;GO:0016020;GO:0016021;GO:0005783;GO:0005789;GO:0006486;GO:0016757;GO:0004579;GO:0018279;GO:0008250;GO:0004576;GO:0043687	K07151-ko00510 N-Glycan biosynthesis;ko00513 Various types of N-glycan biosynthesis;ko04141 Protein processing in endoplasmic reticulum	KOG2292-Oligosaccharyltransferase, STT3 subunit[O]
457	myo-3	9.44536	56.7333	-2.58652	0	0	up	CELE_K12F2.1	WormBase:WBGene00003515,GeneID:179676	GO:0000166;GO:0005524;GO:0005737;GO:0060279;GO:0003774;GO:0003779;GO:0016459;GO:0051015;GO:0005863;GO:0031672;GO:0030016;GO:0032982;GO:0007626	K10352-ko04530 Tight junction	KOG0161-Myosin class II heavy chain[Z]
458	ccdc-47	6.43273	147.072	-4.51494	0	0	up	CELE_ZK1058.4	WormBase:WBGene00014204,GeneID:175505	GO:0005515;GO:0005783;GO:0005509	-	KOG2357-Uncharacterized conserved protein[S]
459	cpna-2	0.267997	23.5973	-6.46026	0	0	up	CELE_B0228.4	WormBase:WBGene00015061,GeneID:174250	-	-	KOG1327-Copine[T]
460	ngp-1	2.98203	95.2886	-4.99794	0	0	up	CELE_T19A6.2	WormBase:WBGene00003596,GeneID:172624	GO:0005634;GO:0000166;GO:0005730;GO:0005525;GO:0003924;GO:0042254	K14537-ko03008 Ribosome biogenesis in eukaryotes	KOG2423-Nucleolar GTPase[R]
461	oatr-1	6.30121	151.965	-4.59196	0	0	up	CELE_C16A3.10	WormBase:WBGene00015814,GeneID:175908	GO:0016740;GO:0003824;GO:0005739;GO:0005759;GO:0008483;GO:0030170;GO:0042802;GO:0055129;GO:0004587	-	KOG1402-Ornithine aminotransferase[E]
462	Y51F10.2	529.946	112.077	2.24136	0	0	down	CELE_Y51F10.2	WormBase:WBGene00021763,GeneID:245998	-	-	-
463	wnk-1	22.8343	57.6982	-1.33732	0	0	up	CELE_C46C2.1	WormBase:WBGene00006941,GeneID:177743	GO:0000166;GO:0005524;GO:0016740;GO:0005829;GO:0016301;GO:0016310;GO:0007275;GO:0004672;GO:0006468;GO:0004674;GO:0035556;GO:0005515;GO:0000122;GO:0061404;GO:0006972;GO:0050891	-	KOG0584-Serine/threonine protein kinase[R]
464	H34I24.2	147.368	471.61	-1.67818	0	0	up	CELE_H34I24.2	WormBase:WBGene00019261,GeneID:175401	-	-	-
465	bli-4	7.8582	88.586	-3.49481	0	0	up	CELE_K04F10.4	WormBase:WBGene00000254,GeneID:172333	GO:0005634;GO:0046872;GO:0016787;GO:0016020;GO:0016021;GO:0004252;GO:0008233;GO:0008236;GO:0006508;GO:0007635;GO:0040002;GO:1902075;GO:0045887	-	KOG3525-Subtilisin-like proprotein convertase[O]
466	klp-16	207.578	69.1	1.5869	0	0	down	CELE_C41G7.2	WormBase:WBGene00002226,GeneID:172784	GO:0000166;GO:0005524;GO:0043025;GO:0003774;GO:0003777;GO:0008017;GO:0007018;GO:0005871;GO:0016887;GO:0007059	-	KOG0239-Kinesin (KAR3 subfamily)[Z]
467	F46G10.1	17.7191	365.612	-4.36694	0	0	up	CELE_F46G10.1	WormBase:WBGene00009796,GeneID:185875	GO:0005515;GO:0051260	-	KOG2723-Uncharacterized conserved protein, contains BTB/POZ domain[R]
468	spn-4	47.4456	299.985	-2.66055	0	0	up	CELE_ZC404.8	WormBase:WBGene00004984,GeneID:179070	GO:0005737;GO:0005634;GO:0005515;GO:0003676;GO:0043186;GO:0003723;GO:0003729;GO:0007399;GO:0000381	-	KOG0125-Ataxin 2-binding protein (RRM superfamily)[R]
469	lipl-3	130.798	8.03605	4.02471	0	0	down	CELE_R11G11.14	WormBase:WBGene00020016,GeneID:178572	GO:0016787;GO:0006629;GO:0016788;GO:0016042;GO:0005764	-	KOG2624-Triglyceride lipase-cholesterol esterase[I]
470	clec-62	42.9935	270.691	-2.65446	0	0	up	CELE_F35C5.5	WormBase:WBGene00009393,GeneID:174926	GO:0045087;GO:0030246	-	-
471	pbrm-1	4.45436	87.2552	-4.29195	0	0	up	CELE_C26C6.1	WormBase:WBGene00007042,GeneID:172504	GO:0005634;GO:0003677;GO:0003676;GO:0006338;GO:0016586;GO:0003682	-	KOG1827-Chromatin remodeling complex RSC, subunit RSC1/Polybromo and related proteins[BK]
472	T24H7.2	0.95841	62.744	-6.03269	0	0	up	CELE_T24H7.2	WormBase:WBGene00020781,GeneID:174033	GO:0000166;GO:0005524	K09486-ko04141 Protein processing in endoplasmic reticulum	KOG0104-Molecular chaperones GRP170/SIL1, HSP70 superfamily[O]
473	F56F10.1	3.43176	111.439	-5.02116	0	0	up	CELE_F56F10.1	WormBase:WBGene00018984,GeneID:24104657	GO:0016787;GO:0008233;GO:0008236;GO:0006508;GO:0045087;GO:0045121;GO:0008239	-	KOG2182-Hydrolytic enzymes of the alpha/beta hydrolase fold[OR]
474	R07H5.8	26.8822	245.119	-3.18876	0	0	up	CELE_R07H5.8	WormBase:WBGene00011128,GeneID:178028	GO:0005829;GO:0005634;GO:0005515;GO:0016773;GO:0004001;GO:0006166;GO:0006167;GO:0006169	K00856-ko00230 Purine metabolism	KOG2854-Possible pfkB family carbohydrate kinase[G]
475	F25E5.8	10.1258	262.626	-4.69691	0	0	up	CELE_F25E5.8	WormBase:WBGene00017789,GeneID:184927	-	-	-
476	sars-1	7.71119	135.877	-4.1392	0	0	up	CELE_C47E12.1	WormBase:WBGene00005663,GeneID:177859	GO:0000166;GO:0005524;GO:0005737;GO:0016874;GO:0004812;GO:0006418;GO:0006412;GO:0000122;GO:0004828;GO:0006434;GO:0097056	K01875-ko00970 Aminoacyl-tRNA biosynthesis	KOG2509-Seryl-tRNA synthetase[J]
477	col-12	378.564	126.684	1.5793	0	0	down	CELE_F15H10.1	WormBase:WBGene00000601,GeneID:179453	GO:0042302;GO:0005581	-	-
478	F01D5.5	39.8971	454.819	-3.51094	0	0	up	CELE_F01D5.5	WormBase:WBGene00008495,GeneID:184058	GO:0045087	-	KOG4185-Predicted E3 ubiquitin ligase[O]
479	nmy-1	6.44393	47.4902	-2.88162	0	0	up	CELE_F52B10.1	WormBase:WBGene00003776,GeneID:180581	GO:0000166;GO:0005524;GO:0002119;GO:0005913;GO:0040011;GO:0003774;GO:0003779;GO:0016459;GO:0008104;GO:0051015;GO:0016476;GO:0043292	K10352-ko04530 Tight junction	KOG0161-Myosin class II heavy chain[Z]
480	ing-3	155.691	29.5906	2.39548	0	0	down	CELE_Y51H1A.4	WormBase:WBGene00013095,GeneID:3564936	GO:0005634;GO:0046872;GO:0016569	-	KOG1973-Chromatin remodeling protein, contains PHD Zn-finger[B]
481	myrf-2	1.41285	64.091	-5.50344	0	0	up	CELE_F21A10.2	WormBase:WBGene00008999,GeneID:181229	GO:0005634;GO:0003677;GO:0003700;GO:0006351;GO:0006355;GO:0016787;GO:0005737;GO:0016020;GO:0016021;GO:0008233;GO:0006508;GO:0005783;GO:0005789;GO:0030154	-	KOG3661-Uncharacterized conserved protein[S]
482	hpo-19	8.83353	200.879	-4.50719	0	0	up	CELE_T05H4.5	WormBase:WBGene00020268,GeneID:179029	GO:0016491;GO:0055114;GO:0016020;GO:0016021;GO:0004128	K00326-ko00520 Amino sugar and nucleotide sugar metabolism	KOG0534-NADH-cytochrome b-5 reductase[HC]
483	D1054.10	48.8179	439.025	-3.16882	0	0	up	CELE_D1054.10	WormBase:WBGene00008377,GeneID:179496	-	-	-
484	alx-1	11.1891	96.5211	-3.10875	0	0	up	CELE_R10E12.1	WormBase:WBGene00007010,GeneID:176410	GO:0031410;GO:0016323;GO:0032456;GO:0055037;GO:0033365;GO:0042176;GO:0008022;GO:0007032;GO:0005112;GO:0005771;GO:0043226	K12200-ko04144 Endocytosis	KOG2220-Predicted signal transduction protein[R]
485	ntl-3	165.227	53.9859	1.61379	0	0	down	CELE_Y56A3A.1	WormBase:WBGene00003826,GeneID:176614	GO:0005634;GO:0006355;GO:0005515;GO:0000932;GO:0000288;GO:0017148;GO:0030015	K12580-ko03018 RNA degradation	KOG2150-CCR4-NOT transcriptional regulation complex, NOT5 subunit[K]
486	tat-4	26.7832	272.008	-3.34425	0	0	up	CELE_T24H7.5	WormBase:WBGene00020784,GeneID:174031	GO:0000166;GO:0005524;GO:0016787;GO:0000287;GO:0016020;GO:0016021;GO:0004012;GO:0015914;GO:0016125;GO:0045332;GO:0005886	-	KOG0206-P-type ATPase[R]
487	pcp-3	0.42378	53.5115	-6.98039	0	0	up	CELE_F23B2.11	WormBase:WBGene00003958,GeneID:177740	GO:0006508;GO:0008236;GO:0045121;GO:0008239	-	KOG2182-Hydrolytic enzymes of the alpha/beta hydrolase fold[OR]
488	C13A2.12	8.75828	231.417	-4.7237	0	0	up	CELE_C13A2.12	WormBase:WBGene00044547,GeneID:3896839	GO:0016020;GO:0016021	-	-
489	far-3	1.11675	333.312	-8.22142	0	0	up	CELE_F15B9.1	WormBase:WBGene00001387,GeneID:179785	GO:0008289	-	-
490	rsp-2	475.221	177.81	1.41826	0	0	down	CELE_W02B12.2	WormBase:WBGene00004699,GeneID:174747	GO:0005634;GO:0007275;GO:0003676;GO:0007283;GO:0003723;GO:0008406;GO:0030154;GO:0002119;GO:0006397;GO:0008380;GO:0000398;GO:0007506;GO:0040008;GO:0040009	K12893-ko03040 Spliceosome;ko05168 Herpes simplex infection	KOG0106-Alternative splicing factor SRp55/B52/SRp75 (RRM superfamily)[A]
491	F45D11.16	2.2326	112.659	-5.6571	0	0	up	CELE_F45D11.16	WormBase:WBGene00018461,GeneID:173480	-	-	-
492	Y69A2AR.28	537.806	58.6157	3.19772	0	0	down	CELE_Y69A2AR.28	WormBase:WBGene00022099,GeneID:177043	-	-	-
493	clec-65	39.7531	262.614	-2.7238	0	0	up	CELE_F35C5.8	WormBase:WBGene00009396,GeneID:174928	GO:0030246	-	-
494	nmy-2	5.03995	42.1912	-3.06546	0	0	up	CELE_F20G4.3	WormBase:WBGene00003777,GeneID:172562	GO:0000166;GO:0005524;GO:0002119;GO:0009792;GO:0019901;GO:0005516;GO:0003774;GO:0003779;GO:0016459;GO:0032154;GO:0009949;GO:0005938;GO:0005819;GO:0000281;GO:0000146;GO:0016476;GO:0045167;GO:0055059;GO:0016460;GO:0070938	K10352-ko04530 Tight junction	KOG0161-Myosin class II heavy chain[Z]
495	nst-1	7.24621	117.584	-4.02032	0	0	up	CELE_K01C8.9	WormBase:WBGene00003821,GeneID:174329	GO:0005634;GO:0000166;GO:0002119;GO:0005730;GO:0040014;GO:0003924;GO:0005525;GO:0005654;GO:0007281;GO:0042254;GO:0042127	K14538-ko03008 Ribosome biogenesis in eukaryotes	KOG2484-GTPase[R]
496	pgal-1	11.4953	186.638	-4.02113	0	0	up	CELE_F21F3.1	WormBase:WBGene00017671,GeneID:172108	GO:0046872;GO:0016829;GO:0003824;GO:0005576;GO:0016020;GO:0006518;GO:0004598	-	KOG3567-Peptidylglycine alpha-amidating monooxygenase[O]
497	pes-9	28.3573	197.221	-2.79802	0	0	up	CELE_R11H6.1	WormBase:WBGene00003982,GeneID:179963	GO:0016787;GO:0006508;GO:0008237;GO:0008152;GO:0016805	-	KOG2276-Metalloexopeptidases[E]
498	col-168	335.568	98.1043	1.77422	0	0	down	CELE_T10E10.1	WormBase:WBGene00000741,GeneID:180908	GO:0016020;GO:0016021;GO:0042302;GO:0005581	-	KOG3544-Collagens (type IV and type XIII), and related proteins[W]
499	cpr-6	307.505	791.079	-1.36321	0	0	up	CELE_C25B8.3	WormBase:WBGene00000786,GeneID:180931	GO:0016787;GO:0005615;GO:0008233;GO:0006508;GO:0004197;GO:0008234;GO:0051603;GO:0005764	K01363-ko04142 Lysosome;ko04210 Apoptosis;ko04612 Antigen processing and presentation;ko04924 Renin secretion	KOG1543-Cysteine proteinase Cathepsin L[O]
500	pyp-1	33.1585	291.443	-3.13577	0	0	up	CELE_C47E12.4	WormBase:WBGene00008149,GeneID:177856	GO:0046872;GO:0016787;GO:0000287;GO:0005737;GO:0043005;GO:0045087;GO:0004427;GO:0006796;GO:0005773	K01507-ko00190 Oxidative phosphorylation	KOG1626-Inorganic pyrophosphatase/Nucleosome remodeling factor, subunit NURF38[C]
501	pde-2	3.26729	72.5934	-4.47367	0	0	up	CELE_R08D7.6	WormBase:WBGene00011146,GeneID:176270	GO:0046872;GO:0016787;GO:0004114;GO:0008081;GO:0007165;GO:0046662;GO:0070482;GO:0008340;GO:1901046;GO:0040018;GO:0006935;GO:0007635;GO:0010446;GO:0010628;GO:0007602;GO:0030827;GO:0042542;GO:0040014;GO:1990834;GO:0050921;GO:0010753;GO:0046069;GO:0042056;GO:0043577;GO:0050918;GO:1902160;GO:1905959	K18283-ko00230 Purine metabolism;ko04022 cGMP - PKG signaling pathway;ko04925 Aldosterone synthesis and secretion;ko04740 Olfactory transduction;ko05032 Morphine addiction	KOG3689-Cyclic nucleotide phosphodiesterase[T]
502	Y49E10.18	4.2983	167.476	-5.28404	0	0	up	CELE_Y49E10.18	WormBase:WBGene00013037,GeneID:176671	GO:0016787;GO:0006629	-	-
503	H02F09.3	7.52698	64.5144	-3.09948	0	0	up	CELE_H02F09.3	WormBase:WBGene00019146,GeneID:186667	GO:0016020;GO:0016021	-	-
504	abts-1	1.01327	47.8478	-5.56137	0	0	up	CELE_F52B5.1	WormBase:WBGene00009920,GeneID:172613	GO:0016020;GO:0016021;GO:0006811;GO:0005452;GO:0006820;GO:0015698;GO:0008509;GO:0098656;GO:0007271;GO:0005887;GO:1902476;GO:0015108;GO:0015301;GO:0032228;GO:0046685;GO:0008510;GO:0015701;GO:0035725;GO:0051453	-	KOG1172-Na+-independent Cl/HCO3 exchanger AE1 and related transporters (SLC4 family)[P]
505	let-711	7.19287	49.3207	-2.77756	0	0	up	CELE_F57B9.2	WormBase:WBGene00002845,GeneID:175971	GO:0005737;GO:0002119;GO:0017148;GO:0048477;GO:0000932;GO:0040001;GO:0000956;GO:0010468;GO:0032947;GO:0000289;GO:0030014;GO:0030953;GO:0000288;GO:0030015	K12604-ko03018 RNA degradation	KOG1831-Negative regulator of transcription[K]
506	F54D1.6	0.562396	38.5532	-6.09912	0	0	up	CELE_F54D1.6	WormBase:WBGene00010047,GeneID:178037	GO:0016020;GO:0016021;GO:0007160	-	KOG4291-Mucin/alpha-tectorin[W]
507	col-158	304.288	814.484	-1.42045	0	0	up	CELE_D2023.7	WormBase:WBGene00000731,GeneID:179619	GO:0042302;GO:0005581	-	KOG3544-Collagens (type IV and type XIII), and related proteins[W]
508	C26B9.5	7.06917	122.479	-4.11486	0	0	up	CELE_C26B9.5	WormBase:WBGene00016134,GeneID:180803	GO:0006508;GO:0008236;GO:0045121;GO:0008239	-	KOG2182-Hydrolytic enzymes of the alpha/beta hydrolase fold[OR]
509	F53F4.13	13.9204	490.323	-5.13847	0	0	up	CELE_F53F4.13	WormBase:WBGene00009995,GeneID:179846	-	-	-
510	plp-1	53.9389	394.556	-2.87083	0	0	up	CELE_F45E4.2	WormBase:WBGene00004046,GeneID:177540	GO:0005634;GO:0043186;GO:0040012;GO:0043565;GO:0007281;GO:0003690;GO:0003691	-	KOG3074-Transcriptional regulator of the PUR family, single-stranded-DNA-binding[K]
511	lbp-9	1328.26	630.971	1.07389	0	0	down	CELE_Y40B10A.1	WormBase:WBGene00021486,GeneID:178686	GO:0008289	-	KOG4015-Fatty acid-binding protein FABP[I]
512	cpr-3	4.51846	150.751	-5.06019	0	0	up	CELE_T10H4.12	WormBase:WBGene00000783,GeneID:180033	GO:0016787;GO:0005615;GO:0008233;GO:0006508;GO:0045087;GO:0004197;GO:0008234;GO:0051603;GO:0005764	K01363-ko04142 Lysosome;ko04210 Apoptosis;ko04612 Antigen processing and presentation;ko04924 Renin secretion	KOG1543-Cysteine proteinase Cathepsin L[O]
513	cytb-5.2	5.74171	381.678	-6.05473	0	0	up	CELE_W02D3.1	WormBase:WBGene00020931,GeneID:172393	GO:0020037;GO:0046872	-	KOG0537-Cytochrome b5[C]
514	rps-24	1304.11	2975.31	-1.18997	0	0	up	CELE_T07A9.11	WormBase:WBGene00004493,GeneID:176858	GO:0000462;GO:0003735;GO:0006412;GO:0005840;GO:0005622;GO:0022627	K02974-ko03010 Ribosome	KOG3424-40S ribosomal protein S24[J]
515	W05H9.3	6.25821	120.451	-4.26655	0	0	up	CELE_W05H9.3	GeneID:189229	-	-	-
516	unc-89	0.859554	10.7762	-3.64811	0	0	up	CELE_C09D1.1	WormBase:WBGene00006820,GeneID:171990	GO:0005524;GO:0016740;GO:0005737;GO:0005515;GO:0031430;GO:0065009;GO:0004672;GO:0006468;GO:0005089;GO:0035023;GO:0040017;GO:0017048;GO:0010628;GO:0019902;GO:0045989;GO:0071688;GO:0034613;GO:0031672;GO:1905905;GO:0090736;GO:0030241;GO:0031034	-	KOG0032-Ca2+/calmodulin-dependent protein kinase, EF-Hand protein superfamily[T]
517	akt-1	5.16771	112.06	-4.43861	0	0	up	CELE_C12D8.10	WormBase:WBGene00000102,GeneID:179424	GO:0046872;GO:0000166;GO:0005524;GO:0016740;GO:0016301;GO:0016310;GO:0030424;GO:0043025;GO:0007275;GO:0004674;GO:0018105;GO:0018107;GO:0004672;GO:0006468;GO:0030425;GO:0005515;GO:0005547;GO:0008340;GO:0005516;GO:0008286;GO:0006935;GO:0007635;GO:0009898;GO:0005622;GO:0002376;GO:0045087;GO:0008289;GO:0008582;GO:1902074;GO:0042771	K04456-ko04014 Ras signaling pathway;ko04015 Rap1 signaling pathway;ko04010 MAPK signaling pathway;ko04012 ErbB signaling pathway;ko04370 VEGF signaling pathway;ko04630 Jak-STAT signaling pathway;ko04668 TNF signaling pathway;ko04066 HIF-1 signaling pathway;ko04068 FoxO signaling pathway;ko04072 Phospholipase D signaling pathway;ko04071 Sphingolipid signaling pathway;ko04024 cAMP signaling pathwa…	KOG0598-Ribosomal protein S6 kinase and related proteins[RT]
518	T25G3.4	5.88853	88.9395	-3.91685	0	0	up	CELE_T25G3.4	WormBase:WBGene00012031,GeneID:172509	GO:0005509;GO:0016491;GO:0046872;GO:0055114;GO:0005739;GO:0006072;GO:0009331;GO:0004368;GO:0052590;GO:0052591;GO:0019563	K00111-ko00564 Glycerophospholipid metabolism	KOG0042-Glycerol-3-phosphate dehydrogenase[C]
519	cpz-1	717.156	322.029	1.15509	0	0	down	CELE_F32B5.8	WormBase:WBGene00000788,GeneID:171829	GO:0005615;GO:0006508;GO:0040025;GO:0009792;GO:0004197;GO:0008234;GO:0051603;GO:0005764;GO:0035262;GO:0042395;GO:0040032;GO:0060102	K08568-ko04142 Lysosome;ko04210 Apoptosis	KOG1543-Cysteine proteinase Cathepsin L[O]
520	xpo-2	121.659	41.4024	1.55505	0	0	down	CELE_Y48G1A.5	WormBase:WBGene00002079,GeneID:171621	GO:0005634;GO:0005829;GO:0006886;GO:0006606;GO:0005049;GO:0006611;GO:0008536;GO:0005635	-	KOG1992-Nuclear export receptor CSE1/CAS (importin beta superfamily)[YU]
521	hil-3	435.439	116.918	1.89697	0	0	down	CELE_F22F1.1	WormBase:WBGene00001854,GeneID:181073	GO:0000786;GO:0005634;GO:0005694;GO:0003677;GO:0006334	-	KOG4012-Histone H1[B]
522	pqn-52	6.2189	130.444	-4.39063	0	0	up	CELE_M01E11.4	WormBase:WBGene00019713,GeneID:172210	-	-	-
523	spp-10	98.8903	430.523	-2.12219	0	0	up	CELE_C28C12.7	WormBase:WBGene00004995,GeneID:177651	GO:0006629;GO:0005737;GO:0001664;GO:0008047;GO:0043085;GO:0005764;GO:0006665	K12382-ko04142 Lysosome	KOG1340-Prosaposin[IG]
524	F09C8.1	26.6396	218.479	-3.03585	0	0	up	CELE_F09C8.1	WormBase:WBGene00008621,GeneID:181691	GO:0016788	-	KOG3670-Phospholipase[I]
525	dpf-3	2.66294	62.1495	-4.54465	0	0	up	CELE_K02F2.1	WormBase:WBGene00001056,GeneID:172409	GO:0006508;GO:0008236	-	KOG2281-Dipeptidyl aminopeptidases/acylaminoacyl-peptidases[O]
526	F21C10.10	11.0594	253.966	-4.52129	0	0	up	CELE_F21C10.10	WormBase:WBGene00017659,GeneID:179290	GO:0005739	-	-
527	F22B7.9	2.98689	216.557	-6.17996	0	0	up	CELE_F22B7.9	WormBase:WBGene00017698,GeneID:176213	-	-	KOG2920-Predicted methyltransferase[R]
528	tpp-2	1.23642	39.6305	-5.00237	0	0	up	CELE_F21H12.6	WormBase:WBGene00017686,GeneID:174018	GO:0016787;GO:0004252;GO:0008233;GO:0008236;GO:0006508;GO:0004177;GO:0008240;GO:0010884	-	KOG1114-Tripeptidyl peptidase II[O]
529	nog-1	88.0786	282.043	-1.67905	0	0	up	CELE_T07A9.9	WormBase:WBGene00020297,GeneID:176863	GO:0005634;GO:0000166;GO:0005730;GO:0008340;GO:0005525;GO:0042254;GO:0010888;GO:1903104;GO:2000241	K06943-ko03008 Ribosome biogenesis in eukaryotes	KOG1490-GTP-binding protein CRFG/NOG1 (ODN superfamily)[R]
530	ZK84.1	77.4348	11.7242	2.72349	0	0	down	CELE_ZK84.1	WormBase:WBGene00022649,GeneID:174008	-	-	-
531	iars-1	1.27654	46.9274	-5.20012	0	0	up	CELE_R11A8.6	WormBase:WBGene00002152,GeneID:177926	GO:0000166;GO:0005524;GO:0005737;GO:0016874;GO:0004812;GO:0006418;GO:0006412;GO:0000049;GO:0002161;GO:0004822;GO:0006428;GO:0006450	K01870-ko00970 Aminoacyl-tRNA biosynthesis	KOG0434-Isoleucyl-tRNA synthetase[J]
532	lmd-3	6.88762	98.6791	-3.84067	0	0	up	CELE_F52E1.13	WormBase:WBGene00018700,GeneID:179225	GO:0008340;GO:0006979;GO:0009408	-	KOG2372-Oxidation resistance protein[L]
533	cdr-2	1.15319	197.136	-7.41742	0	0	up	CELE_C54D10.1	WormBase:WBGene00008296,GeneID:183779	GO:0016020;GO:0016021;GO:0060625;GO:1990170	-	KOG4244-Failed axon connections (fax) protein/glutathione S-transferase-like protein[T]
534	F55H12.4	5.82287	253.163	-5.44219	0	0	up	CELE_F55H12.4	WormBase:WBGene00010135,GeneID:186344	-	-	-
535	T23D8.3	1.59433	127.423	-6.32052	0	0	up	CELE_T23D8.3	WormBase:WBGene00011944,GeneID:172857	GO:0005634;GO:0030688;GO:0042274;GO:0034448;GO:0000056;GO:0031902	-	KOG2637-Uncharacterized conserved protein[S]
536	ZC247.1	1.31867	15.4591	-3.5513	0	0	up	CELE_ZC247.1	WormBase:WBGene00013859,GeneID:172895	GO:0010469;GO:0008083	-	-
537	clec-67	3.00652	114.206	-5.2474	0	0	up	CELE_F56D6.2	WormBase:WBGene00018971,GeneID:177151	GO:0045087;GO:0030246	-	KOG4297-C-type lectin[TV]
538	tps-2	6.82672	83.9702	-3.62061	0	0	up	CELE_F19H8.1	WormBase:WBGene00006603,GeneID:3565050	GO:0016740;GO:0003824;GO:0005737;GO:0016757;GO:0003825;GO:0016791;GO:0005992;GO:0016311;GO:0070413	-	KOG1050-Trehalose-6-phosphate synthase component TPS1 and related subunits[G]
539	ZK632.9	1632.35	508.251	1.68334	0	0	down	CELE_ZK632.9	WormBase:WBGene00014016,GeneID:176394	-	-	KOG4319-DNA-binding nuclear protein p8[K]
540	swsn-4	2.5325	41.3475	-4.02916	0	0	up	CELE_F01G4.1	WormBase:WBGene00004204,GeneID:178015	GO:0005634;GO:0006355;GO:0005524;GO:0016817;GO:0042393	-	KOG0386-Chromatin remodeling complex SWI/SNF, component SWI2 and related ATPases (DNA/RNA helicase superfamily)[BK]
541	C08E8.4	1.74031	257.369	-7.20835	0	0	up	CELE_C08E8.4	WormBase:WBGene00007440,GeneID:182409	GO:0045087;GO:0019239;GO:0009451	-	-
542	tag-196	1.82515	108.788	-5.89737	0	0	up	CELE_F41E6.6	WormBase:WBGene00007055,GeneID:179240	GO:0016787;GO:0005615;GO:0008233;GO:0006508;GO:0004197;GO:0008234;GO:0051603;GO:0005764;GO:0010951;GO:0004869	K01373-ko04142 Lysosome;ko04210 Apoptosis	KOG1542-Cysteine proteinase Cathepsin F[O]
543	Y102A11A.3	0.327842	33.6525	-6.68157	0	0	up	CELE_Y102A11A.3	WormBase:WBGene00022413,GeneID:180514	-	-	-
544	vhp-1	4.35722	112.717	-4.69315	0	0	up	CELE_F08B1.1	WormBase:WBGene00006923,GeneID:173904	GO:0005634;GO:0016787;GO:0005737;GO:0004721;GO:0002119;GO:0006470;GO:0004725;GO:0035335;GO:0008340;GO:0008138;GO:0016791;GO:0016311;GO:0001933;GO:0000187;GO:0046688;GO:0051019;GO:1900181;GO:0006986;GO:1900182;GO:1903854;GO:0048692;GO:0017017;GO:1900426;GO:0046686;GO:1900180;GO:1900425;GO:0008579;GO:0000188;GO:0046329	K04459-ko04010 MAPK signaling pathway	KOG1716-Dual specificity phosphatase[V]
545	E01G4.3	44.9448	552.185	-3.61893	0	0	up	CELE_E01G4.3	WormBase:WBGene00008446,GeneID:174988	-	-	-
546	col-81	305.053	88.0039	1.79342	0	0	down	CELE_F38A3.1	WormBase:WBGene00000657,GeneID:174686	GO:0016020;GO:0016021;GO:0042302;GO:0005581	-	KOG3544-Collagens (type IV and type XIII), and related proteins[W]
547	C05C10.3	4.83509	108.168	-4.48358	0	0	up	CELE_C05C10.3	WormBase:WBGene00007330,GeneID:174548	GO:0016740;GO:0005739;GO:0008152;GO:0008260;GO:0008410;GO:0046952	K01027-ko00650 Butanoate metabolism;ko00072 Synthesis and degradation of ketone bodies;ko00280 Valine, leucine and isoleucine degradation	KOG3822-Succinyl-CoA:alpha-ketoacid-CoA transferase[C]
548	Y73B3A.1	119.554	25.1546	2.24877	0	0	down	CELE_Y73B3A.1	WormBase:WBGene00022203,GeneID:180384	-	-	KOG1844-PHD Zn-finger proteins[R]
549	ril-2	0.0001	136.57	-20.3812	0	0	up	CELE_C14C10.3	WormBase:WBGene00007586,GeneID:179725	GO:0016020	-	KOG3880-Predicted small molecule transporter involved in cellular pH homeostasis (Batten disease protein in human)[R]
550	emb-5	1.6751	37.032	-4.46645	0	0	up	CELE_T04A8.14	WormBase:WBGene00001259,GeneID:175621	GO:0006342;GO:0005634;GO:0006351;GO:0006355;GO:0003677;GO:0003676;GO:0003700;GO:0006139;GO:0042393;GO:0006357;GO:0006368;GO:0000991;GO:0032968;GO:0035327;GO:0031491;GO:0008023;GO:0050684;GO:0032784;GO:0034728;GO:0042789;GO:0070827	-	KOG1856-Transcription elongation factor SPT6[A]
551	dab-1	8.84099	127.677	-3.85215	0	0	up	CELE_M110.5	WormBase:WBGene00000894,GeneID:174323	GO:0005737;GO:0040017;GO:0002119;GO:0009792;GO:0018991;GO:0019904;GO:0040010;GO:0006898;GO:0008104;GO:0030121;GO:0030122;GO:0030136;GO:0032050;GO:0009306;GO:0032502;GO:0042395;GO:0045807;GO:0005798;GO:0005938;GO:0031234;GO:0031982	K12475-ko04144 Endocytosis	KOG3535-Adaptor protein Disabled[T]
552	scl-12	23.046	307.403	-3.73754	0	0	up	CELE_H10D18.2	WormBase:WBGene00019178,GeneID:186714	-	-	KOG3017-Defense-related protein containing SCP domain[S]
553	dpy-3	235.625	47.889	2.29873	0	0	down	CELE_EGAP7.1	WormBase:WBGene00001065,GeneID:180529	GO:0016020;GO:0016021;GO:0042302;GO:0042338	-	KOG3544-Collagens (type IV and type XIII), and related proteins[W]
554	mir-354	6747.94	596.972	3.49871	0	0	down	CELE_Y105E8A.31	GeneID:3565229	-	-	-
555	ubc-25	6.2949	144.11	-4.51685	0	0	up	CELE_F25H2.8	WormBase:WBGene00006720,GeneID:172941	GO:0005634;GO:0000166;GO:0005524;GO:0016740;GO:0005737;GO:0016567;GO:0043025;GO:0040011;GO:0005829	K10582-ko04120 Ubiquitin mediated proteolysis	KOG0897-Predicted ubiquitin-conjugating enzyme[O]
556	spt-16	5.75221	65.4662	-3.50856	0	0	up	CELE_F55A3.3	WormBase:WBGene00018849,GeneID:172984	GO:0005634;GO:0005694;GO:0006351;GO:0006355;GO:0006281;GO:0006974;GO:0006260;GO:0042393;GO:0006368;GO:0032968;GO:0031491;GO:0034724;GO:0035101	-	KOG1189-Global transcriptional regulator, cell division control protein[E]
557	ebp-2	311.011	90.1888	1.78595	0	0	down	CELE_VW02B12L.3	WormBase:WBGene00012156,GeneID:174744	GO:0097730;GO:0005874;GO:0005938;GO:0008017;GO:0035371;GO:0005813;GO:0000776	-	KOG3000-Microtubule-binding protein involved in cell cycle control[DZ]
558	lys-2	1.73609	185.03	-6.73578	0	0	up	CELE_Y22F5A.5	WormBase:WBGene00003091,GeneID:179429	GO:0045087;GO:0050829;GO:0050830;GO:0002376;GO:0003796;GO:0009253	-	-
559	spp-23	560.313	79.2982	2.82087	0	0	down	CELE_Y34D9A.11	WormBase:WBGene00021335,GeneID:259362	-	-	-
560	T14G10.5	3.88916	67.4108	-4.11545	0	0	up	CELE_T14G10.5	WormBase:WBGene00011775,GeneID:177891	GO:0005737;GO:0016020;GO:0006886;GO:0016192;GO:0005198;GO:0015031;GO:0000139;GO:0005794;GO:0030117;GO:0030126;GO:0030663;GO:0031410	-	KOG1078-Vesicle coat complex COPI, gamma subunit[U]
561	daf-18	8.72871	77.5134	-3.15061	0	0	up	CELE_T07A9.6	WormBase:WBGene00000913,GeneID:176869	GO:0005634;GO:0016787;GO:0005737;GO:0004721;GO:0005886;GO:0016020;GO:0030424;GO:0043025;GO:0050920;GO:0030425;GO:0006470;GO:0040024;GO:0005515;GO:0008340;GO:0004725;GO:0035335;GO:0006629;GO:0042995;GO:0016311;GO:0006935;GO:0007635;GO:0009898;GO:0009408;GO:0043204;GO:0008289;GO:0061065;GO:0007611;GO:1902074;GO:0061066;GO:0016314;GO:0042307;GO:0046856;GO:0050927	K01110-ko00562 Inositol phosphate metabolism;ko04068 FoxO signaling pathway;ko04070 Phosphatidylinositol signaling system;ko04071 Sphingolipid signaling pathway;ko04151 PI3K-Akt signaling pathway;ko04150 mTOR signaling pathway;ko04115 p53 signaling pathway;ko04510 Focal adhesion;ko04530 Tight junction;ko04212 Longevity regulating pathway - worm;ko05200 Pathways in cancer;ko05230 Central carbon me…	KOG2283-Clathrin coat dissociation kinase GAK/PTEN/Auxilin and related tyrosine phosphatases[TR]
562	elb-1	552.52	98.5664	2.48686	0	0	down	CELE_Y41C4A.10	WormBase:WBGene00001235,GeneID:176605	GO:0005515;GO:0031462;GO:0019904;GO:0070449;GO:0030891	K03873-ko04120 Ubiquitin mediated proteolysis;ko04066 HIF-1 signaling pathway;ko05200 Pathways in cancer;ko05211 Renal cell carcinoma	KOG4495-RNA polymerase II transcription elongation factor Elongin/SIII, subunit elongin B[K]
563	F18C5.10	7.89939	187.602	-4.56979	0	0	up	CELE_F18C5.10	WormBase:WBGene00017563,GeneID:174082	GO:0016020;GO:0016021	-	-
564	rpn-8	4.63816	145.445	-4.97078	0	0	up	CELE_R12E2.3	WormBase:WBGene00004464,GeneID:172009	GO:0005515;GO:0043161;GO:0000502;GO:0005838	K03038-ko03050 Proteasome;ko05169 Epstein-Barr virus infection	KOG1556-26S proteasome regulatory complex, subunit RPN8/PSMD7[O]
565	D1086.10	17.1767	315.859	-4.20075	0	0	up	CELE_D1086.10	WormBase:WBGene00044080,GeneID:179905	-	-	-
566	T25B9.9	16.2155	150.229	-3.21172	0	0	up	CELE_T25B9.9	WormBase:WBGene00012015,GeneID:177971	GO:0016491;GO:0055114;GO:0010629;GO:0006098;GO:0050829;GO:0004616;GO:0019521	K00033-ko01200 Carbon metabolism;ko00030 Pentose phosphate pathway;ko00480 Glutathione metabolism	KOG2653-6-phosphogluconate dehydrogenase[G]
567	rsp-8	416.065	90.7444	2.19693	0	0	down	CELE_C18D11.4	WormBase:WBGene00004705,GeneID:176613	GO:0003676;GO:0003723;GO:0000398	K12897-ko03040 Spliceosome	-
568	mrpl-40	343.776	61.5442	2.48177	0	0	down	CELE_F54C4.1	WormBase:WBGene00018793,GeneID:175174	GO:0005840;GO:0005761	-	KOG4778-Mitochondrial ribosomal protein L28[J]
569	Y94H6A.10	21.2481	328.188	-3.94911	0	0	up	CELE_Y94H6A.10	WormBase:WBGene00022382,GeneID:259559	-	-	KOG3305-Uncharacterized conserved protein[S]
570	C14C6.5	132.585	652.739	-2.29959	0	0	up	CELE_C14C6.5	WormBase:WBGene00015759,GeneID:178574	GO:0045087	-	-
571	Y38F2AR.9	772.992	132.824	2.54094	0	0	down	CELE_Y38F2AR.9	WormBase:WBGene00021427,GeneID:177027	GO:0016020;GO:0016021;GO:0065009;GO:0006886;GO:0005783;GO:0015031;GO:0005086;GO:0015450;GO:0006616;GO:0031204;GO:0005784;GO:0031205	K09481-ko03060 Protein export;ko04141 Protein processing in endoplasmic reticulum;ko04145 Phagosome;ko05110 Vibrio cholerae infection	KOG3457-Sec61 protein translocation complex, beta subunit[O]
572	ZK550.6	7.31772	172.748	-4.56113	0	0	up	CELE_ZK550.6	WormBase:WBGene00014000,GeneID:178503	GO:0016491;GO:0046872;GO:0055114;GO:0051213;GO:0006631;GO:0048244;GO:0001561;GO:0031418	K00477-ko04146 Peroxisome	-
573	grl-23	10.584	156.129	-3.88278	0	0	up	CELE_E02A10.2	WormBase:WBGene00001732,GeneID:183983	-	-	-
574	cct-7	246.637	101.008	1.28792	0	0	down	CELE_T10B5.5	WormBase:WBGene00020391,GeneID:178670	GO:0000166;GO:0005524;GO:0005737;GO:0051082;GO:0006457;GO:0061077;GO:0044183;GO:0006458;GO:0005832	-	KOG0360-Chaperonin complex component, TCP-1 alpha subunit (CCT1)[O]
575	pqn-94	19.0933	483.278	-4.66172	0	0	up	CELE_ZC15.8	WormBase:WBGene00004173,GeneID:180328	-	-	-
576	kin-3	27.3564	215.782	-2.97962	0	0	up	CELE_B0205.7	WormBase:WBGene00002191,GeneID:172978	GO:0005634;GO:0000166;GO:0005524;GO:0016740;GO:0016301;GO:0016310;GO:0016055;GO:0004672;GO:0006468;GO:0004674;GO:0005515;GO:0007610;GO:0005929;GO:0042995;GO:0030424;GO:0030425;GO:0043025;GO:0097730;GO:0043204;GO:0034606;GO:0034608;GO:0018105;GO:0005956	K03097-ko03008 Ribosome biogenesis in eukaryotes;ko04310 Wnt signaling pathway;ko04064 NF-kappa B signaling pathway;ko04139 Regulation of mitophagy - yeast;ko04520 Adherens junction;ko04530 Tight junction;ko04712 Circadian rhythm - plant;ko05162 Measles;ko05168 Herpes simplex infection;ko05169 Epstein-Barr virus infection	KOG0668-Casein kinase II, alpha subunit[TDK]
577	gei-17	4.64671	79.1362	-4.09006	0	0	up	CELE_W10D5.3	WormBase:WBGene00001574,GeneID:172733	GO:0046872;GO:0008270;GO:0009792;GO:0070090;GO:0016874;GO:0000790;GO:0006281;GO:0006974;GO:0001085;GO:0019789;GO:0061665;GO:0016925;GO:0043060;GO:1903363;GO:1904290;GO:1904333;GO:1990466	K04706-ko04120 Ubiquitin mediated proteolysis;ko04630 Jak-STAT signaling pathway;ko05160 Hepatitis C	KOG2169-Zn-finger transcription factor[K]
578	eif-1.A	38.66	337.923	-3.12778	0	0	up	CELE_H06H21.3	WormBase:WBGene00019162,GeneID:177254	GO:0003723;GO:0006412;GO:0003743;GO:0006413	K03236-ko03013 RNA transport	KOG3403-Translation initiation factor 1A (eIF-1A)[J]
579	F53C11.5	3.32607	66.3668	-4.31857	0	0	up	CELE_F53C11.5	WormBase:WBGene00009975,GeneID:179874	-	-	-
580	dnj-5	7.11947	74.3315	-3.38413	0	0	up	CELE_C04A2.7	WormBase:WBGene00001023,GeneID:174122	GO:0016020;GO:0016021	-	KOG0720-Molecular chaperone (DnaJ superfamily)[O]
581	mel-32	42.8511	217.435	-2.34318	0	0	up	CELE_C05D11.11	WormBase:WBGene00003214,GeneID:175915	GO:0016740;GO:0006730;GO:0003824;GO:0009792;GO:0005739;GO:0030170;GO:0006545;GO:0009790;GO:0004372;GO:0009069;GO:0035999	K00600-ko01200 Carbon metabolism;ko01230 Biosynthesis of amino acids;ko00630 Glyoxylate and dicarboxylate metabolism;ko00680 Methane metabolism;ko00260 Glycine, serine and threonine metabolism;ko00460 Cyanoamino acid metabolism;ko00670 One carbon pool by folate	KOG2467-Glycine/serine hydroxymethyltransferase[E]
582	ule-4	17.1449	468.669	-4.77272	0	0	up	CELE_C08F11.11	WormBase:WBGene00007458,GeneID:178331	GO:0005576	-	-
583	patr-1	8.63187	83.3813	-3.27198	0	0	up	CELE_F43G6.9	WormBase:WBGene00009661,GeneID:174808	GO:0005737;GO:0008340;GO:0003723;GO:0000932;GO:0033962;GO:0000290	K12617-ko03018 RNA degradation	-
584	Y66H1A.4	340.055	91.2788	1.89742	0	0	down	CELE_Y66H1A.4	WormBase:WBGene00022046,GeneID:176870	GO:0005634;GO:0003723;GO:0005730;GO:0006364;GO:0042254;GO:0030529;GO:0001522;GO:0034513;GO:0000454;GO:0031429	K11128-ko03008 Ribosome biogenesis in eukaryotes	KOG3262-H/ACA small nucleolar RNP component GAR1[J]
585	clec-5	0.80088	120.973	-7.23888	0	0	up	CELE_C35D10.14	WormBase:WBGene00016450,GeneID:175652	GO:0030246	-	KOG4297-C-type lectin[TV]
586	F09B12.3	2.63728	86.6423	-5.03795	0	0	up	CELE_F09B12.3	WormBase:WBGene00008607,GeneID:181605	GO:0016787;GO:0005576;GO:0006629;GO:0016042	-	KOG3774-Uncharacterized conserved protein Lama[T]
587	enol-1	176.251	501.189	-1.50772	0	0	up	CELE_T21B10.2	WormBase:WBGene00011884,GeneID:174423	GO:0046872;GO:0000287;GO:0004634;GO:0016829;GO:0006096;GO:0000015;GO:0005737	K01689-ko01200 Carbon metabolism;ko01230 Biosynthesis of amino acids;ko00010 Glycolysis / Gluconeogenesis;ko00680 Methane metabolism;ko03018 RNA degradation;ko04066 HIF-1 signaling pathway	KOG2670-Enolase[G]
588	nep-22	0.856169	60.9477	-6.15353	0	0	up	CELE_T25B6.2	WormBase:WBGene00020788,GeneID:181144	GO:0016020;GO:0016021;GO:0006508;GO:0004222;GO:0008237;GO:0045121	-	KOG3624-M13 family peptidase[E]
589	gdh-1	251.338	594.529	-1.24212	0	0	up	CELE_ZK829.4	WormBase:WBGene00014095,GeneID:178130	GO:0016491;GO:0055114;GO:0006520;GO:0016639	K00261-ko01200 Carbon metabolism;ko00910 Nitrogen metabolism;ko00250 Alanine, aspartate and glutamate metabolism;ko00220 Arginine biosynthesis;ko00471 D-Glutamine and D-glutamate metabolism;ko04964 Proximal tubule bicarbonate reclamation	KOG2250-Glutamate/leucine/phenylalanine/valine dehydrogenases[E]
590	C07E3.3	13.8177	157.736	-3.51291	0	0	up	CELE_C07E3.3	WormBase:WBGene00007414,GeneID:174601	GO:0005515	-	-
591	hrdl-1	3.20195	88.1809	-4.78344	0	0	up	CELE_F26E4.11	WormBase:WBGene00009164,GeneID:172833	GO:0046872;GO:0016020;GO:0016021;GO:0005575;GO:1904264;GO:0035264;GO:0003674;GO:0000209;GO:0030968;GO:0042787;GO:1990381;GO:0030433;GO:1901214	K10636-ko04141 Protein processing in endoplasmic reticulum	KOG0802-E3 ubiquitin ligase[O]
592	mup-2	365.909	164.781	1.15093	0	0	down	CELE_T22E5.5	WormBase:WBGene00003495,GeneID:180914	GO:0048598;GO:0007413;GO:0006937;GO:0005861;GO:0030728;GO:0045214;GO:0007526	-	KOG3634-Troponin[Z]
593	let-721	1.82239	81.3242	-5.47978	0	0	up	CELE_C05D11.12	WormBase:WBGene00002855,GeneID:175916	GO:0016491;GO:0046872;GO:0055114;GO:0016020;GO:0005739;GO:0048039;GO:0005743;GO:0051536;GO:0051539;GO:0009055;GO:0031305;GO:0022904;GO:0004174;GO:0043783;GO:0017133	-	KOG2415-Electron transfer flavoprotein ubiquinone oxidoreductase[C]
594	ZC513.7	47.3486	289.378	-2.61156	0	0	up	-	-	-	-	-
595	vha-9	25.3551	455.222	-4.16622	0	0	up	CELE_ZK970.4	WormBase:WBGene00006918,GeneID:174596	GO:0006811;GO:0016020;GO:0046961;GO:0015991;GO:0015992;GO:0034220;GO:0033180;GO:0042625	K02151-ko00190 Oxidative phosphorylation;ko04150 mTOR signaling pathway;ko04145 Phagosome;ko04966 Collecting duct acid secretion;ko04721 Synaptic vesicle cycle;ko05323 Rheumatoid arthritis;ko05110 Vibrio cholerae infection;ko05120 Epithelial cell signaling in Helicobacter pylori infection	KOG3432-Vacuolar H+-ATPase V1 sector, subunit F[C]
596	C14C10.5	1.13021	27.2593	-4.59208	0	0	up	CELE_C14C10.5	WormBase:WBGene00007588,GeneID:179726	GO:0005829;GO:0005634;GO:0016504;GO:0010952;GO:0070577;GO:0070628;GO:0010499;GO:0005839	K06699-ko03050 Proteasome	KOG1851-Uncharacterized conserved protein[S]
597	dhs-22	19.6196	199.213	-3.34395	0	0	up	CELE_C15H11.4	WormBase:WBGene00000985,GeneID:179940	GO:0016020;GO:0016021	-	KOG1208-Dehydrogenases with different specificities (related to short-chain alcohol dehydrogenases)[Q]
598	cnx-1	11.784	136.643	-3.53551	0	0	up	CELE_ZK632.6	WormBase:WBGene00000567,GeneID:176390	GO:0005509;GO:0046872;GO:0005737;GO:0016020;GO:0016021;GO:0007275;GO:0005783;GO:0005789;GO:0048471;GO:0051082;GO:0006457;GO:0030246;GO:0031410;GO:0030176;GO:0009408;GO:0030968	K08054-ko04141 Protein processing in endoplasmic reticulum;ko04145 Phagosome;ko04612 Antigen processing and presentation;ko04918 Thyroid hormone synthesis;ko05166 HTLV-I infection	KOG0675-Calnexin[O]
599	nono-1	274.35	45.2506	2.60001	0	0	down	CELE_F25B5.7	WormBase:WBGene00017778,GeneID:175844	GO:0005634;GO:0003676;GO:0000976;GO:0003723;GO:0000398;GO:0006355;GO:0016020;GO:0016021	-	KOG0115-RNA-binding protein p54nrb (RRM superfamily)[A]
600	F40F8.5	38.1509	214.701	-2.49254	0	0	up	CELE_F40F8.5	WormBase:WBGene00009578,GeneID:174702	-	-	-
601	far-8	9.5149	223.091	-4.5513	0	0	up	CELE_K02F3.3	WormBase:WBGene00001392,GeneID:186902	GO:0008289	-	-
602	D2030.2	3.93968	104.593	-4.73057	0	0	up	CELE_D2030.2	WormBase:WBGene00008412,GeneID:172511	GO:0005524;GO:0051082;GO:0006457;GO:0006508;GO:0004176;GO:0030163;GO:0005759	K03544-ko04112 Cell cycle - Caulobacter	KOG0745-Putative ATP-dependent Clp-type protease (AAA+ ATPase superfamily)[O]
603	B0303.3	8.651	128.223	-3.88965	0	0	up	CELE_B0303.3	WormBase:WBGene00015125,GeneID:176216	GO:0016740;GO:0003824;GO:0008152;GO:0005739;GO:0016746;GO:0016747;GO:0006635;GO:0003988	K07509-ko01212 Fatty acid metabolism;ko00062 Fatty acid elongation;ko00071 Fatty acid degradation;ko00280 Valine, leucine and isoleucine degradation	KOG1392-Acetyl-CoA acetyltransferase[I]
604	msa-1	10.9254	550.421	-5.65477	0	0	up	CELE_ZC410.5	WormBase:WBGene00013882,GeneID:177728	GO:0016020;GO:0016021	-	-
605	F28H7.3	2.39353	161.31	-6.07455	0	0	up	CELE_F28H7.3	WormBase:WBGene00009237,GeneID:179490	GO:0016787;GO:0006629	-	-
606	H43E16.1	0.218306	47.9313	-7.77847	0	0	up	CELE_H43E16.1	WormBase:WBGene00019273,GeneID:174101	GO:0016020;GO:0016021	-	-
607	ama-1	64.7593	25.4772	1.34588	0	0	down	CELE_F36A4.7	WormBase:WBGene00000123,GeneID:177190	GO:0005634;GO:0005694;GO:0046872;GO:0003677;GO:0016740;GO:0016779;GO:0005515;GO:0009792;GO:0006351;GO:0007369;GO:0003899;GO:0006366;GO:0005665;GO:2000543;GO:0035327;GO:0001055;GO:0042789;GO:0045893	K03006-ko00230 Purine metabolism;ko00240 Pyrimidine metabolism;ko03020 RNA polymerase;ko05016 Huntington's disease;ko05168 Herpes simplex infection;ko05169 Epstein-Barr virus infection	KOG0260-RNA polymerase II, large subunit[K]
608	lin-40	64.9578	12.9587	2.32559	0	0	down	CELE_T27C4.4	WormBase:WBGene00003025,GeneID:178788	GO:0005634;GO:0003700;GO:0008270;GO:0043565;GO:0006355;GO:0003677;GO:0003682	-	KOG3554-Histone deacetylase complex, MTA1 component[B]
609	cdc-48.1	51.3795	183.6	-1.8373	0	0	up	CELE_C06A1.1	WormBase:WBGene00007352,GeneID:174624	GO:0005634;GO:0006351;GO:0006355;GO:0000166;GO:0005524;GO:0005737;GO:0016787;GO:0009792;GO:0048471;GO:0005515;GO:0005654;GO:0042802;GO:0016887;GO:0071712;GO:0034098	K13525-ko04141 Protein processing in endoplasmic reticulum;ko05134 Legionellosis	KOG0730-AAA+-type ATPase[O]
610	ubc-20	499.686	167.29	1.57867	0	0	down	CELE_F40G9.3	WormBase:WBGene00006715,GeneID:175185	GO:0000166;GO:0005524;GO:0005634;GO:0005737;GO:0061630;GO:0043161;GO:0031625;GO:0000209	K04649-ko04120 Ubiquitin mediated proteolysis	KOG0418-Ubiquitin-protein ligase[O]
611	xpo-1	11.215	75.5509	-2.75202	0	0	up	CELE_ZK742.1	WormBase:WBGene00002078,GeneID:179160	GO:0005634;GO:0005737;GO:0006886;GO:0005049;GO:0008536;GO:0000055;GO:0000056;GO:0046825	K14290-ko03013 RNA transport;ko03008 Ribosome biogenesis in eukaryotes;ko04013 MAPK signaling pathway - fly;ko05166 HTLV-I infection;ko05164 Influenza A;ko05169 Epstein-Barr virus infection	KOG2020-Nuclear transport receptor CRM1/MSN5 (importin beta superfamily)[YU]
612	siah-1	244.085	84.0777	1.53759	0	0	down	CELE_Y37E11AR.2	WormBase:WBGene00021369,GeneID:177138	GO:0005634;GO:0046872;GO:0008270;GO:0016740;GO:0007275;GO:0005515;GO:0016567;GO:0006511	K04506-ko04120 Ubiquitin mediated proteolysis;ko04013 MAPK signaling pathway - fly;ko04310 Wnt signaling pathway;ko04115 p53 signaling pathway	KOG3002-Zn finger protein[R]
613	F32D1.5	1101.3	462.813	1.2507	0	0	down	CELE_F32D1.5	WormBase:WBGene00017984,GeneID:178834	GO:0016491;GO:0046872;GO:0055114;GO:0003824;GO:0003920;GO:0006144;GO:0009117;GO:1902560	K00364-ko00230 Purine metabolism	KOG2550-IMP dehydrogenase/GMP reductase[F]
614	cdc-48.2	19.2479	111.343	-2.53224	0	0	up	CELE_C41C4.8	WormBase:WBGene00008053,GeneID:174309	GO:0005634;GO:0006351;GO:0006355;GO:0000166;GO:0005524;GO:0016787;GO:0009792;GO:0005515;GO:0042802;GO:0016887;GO:0071712;GO:0034098	K13525-ko04141 Protein processing in endoplasmic reticulum;ko05134 Legionellosis	KOG0730-AAA+-type ATPase[O]
615	tnt-3	9.311	82.7412	-3.1516	0	0	up	CELE_C14F5.3	WormBase:WBGene00006588,GeneID:181052	GO:0006937;GO:0005861	-	KOG3634-Troponin[Z]
616	C44B7.5	32.6792	290.665	-3.15291	0	0	up	CELE_C44B7.5	WormBase:WBGene00016627,GeneID:174124	GO:0005576	-	KOG4293-Predicted membrane protein, contains DoH and Cytochrome b-561/ferric reductase transmembrane domains[T]
617	pah-1	3.31632	106.25	-5.00174	0	0	up	CELE_K08F8.4	WormBase:WBGene00000240,GeneID:174401	GO:0004497;GO:0005506;GO:0016491;GO:0046872;GO:0055114;GO:0000003;GO:0005515;GO:0004510;GO:0016714;GO:0008340;GO:0009072;GO:0006979;GO:0040002;GO:0004505;GO:0006559;GO:0006569;GO:0006571;GO:0042438	K00500-ko01230 Biosynthesis of amino acids;ko00360 Phenylalanine metabolism;ko00400 Phenylalanine, tyrosine and tryptophan biosynthesis	KOG3820-Aromatic amino acid hydroxylase[E]
618	F22H10.3	59.4113	744.155	-3.64679	0	0	up	CELE_F22H10.3	WormBase:WBGene00017727,GeneID:184873	-	-	-
619	acs-4	7.01184	82.8765	-3.5631	0	0	up	CELE_F37C12.7	WormBase:WBGene00018152,GeneID:176005	GO:0003824;GO:0008152;GO:0005811	K01897-ko01212 Fatty acid metabolism;ko00061 Fatty acid biosynthesis;ko00071 Fatty acid degradation;ko04146 Peroxisome;ko02024 Quorum sensing;ko04920 Adipocytokine signaling pathway;ko03320 PPAR signaling pathway	KOG1256-Long-chain acyl-CoA synthetases (AMP-forming)[I]
620	deb-1	21.4001	155.977	-2.86564	0	0	up	CELE_ZC477.9	WormBase:WBGene00000942,GeneID:177482	GO:0005737;GO:0016020;GO:0005515;GO:0007155;GO:0060279;GO:0005886;GO:0055120;GO:0005198;GO:0005856;GO:0003779;GO:0030054;GO:0051015;GO:0005200;GO:0007016;GO:0015629;GO:0005912	K05700-ko04810 Regulation of actin cytoskeleton;ko04510 Focal adhesion;ko04520 Adherens junction;ko04670 Leukocyte transendothelial migration;ko05131 Shigellosis;ko05100 Bacterial invasion of epithelial cells;ko05146 Amoebiasis	KOG3681-Alpha-catenin[W]
621	sca-1	154.365	344.763	-1.15926	0	0	up	CELE_K11D9.2	WormBase:WBGene00004736,GeneID:176512	GO:0000166;GO:0005524;GO:0016787;GO:0070588;GO:0099132;GO:0016020;GO:0016021;GO:0031410;GO:0002119;GO:0009792;GO:0006811;GO:0005783;GO:0040024;GO:0016529;GO:0008340;GO:0030104;GO:0006816;GO:0010629;GO:0030968;GO:0005388;GO:0005635;GO:0050829;GO:0031490;GO:0006874;GO:0070509;GO:0042175	K05853-ko04020 Calcium signaling pathway;ko04022 cGMP - PKG signaling pathway;ko04972 Pancreatic secretion;ko05010 Alzheimer's disease	KOG0202-Ca2+ transporting ATPase[P]
622	F14E5.2	1.45565	42.5386	-4.86904	0	0	up	CELE_F14E5.2	WormBase:WBGene00008800,GeneID:174342	GO:0016020;GO:0016021;GO:0000139;GO:0017134	K06816-ko04514 Cell adhesion molecules (CAMs)	KOG3648-Golgi apparatus protein (cysteine-rich fibroblast growth factor receptor)[U]
623	F31F7.1	1.42736	149.558	-6.71121	0	0	up	CELE_F31F7.1	WormBase:WBGene00017964,GeneID:185179	GO:0045087;GO:0008080	-	-
624	C16A3.4	4.73026	130.388	-4.78474	0	0	up	CELE_C16A3.4	WormBase:WBGene00015809,GeneID:175905	GO:0046872;GO:0008270;GO:0003676;GO:0022625;GO:0042273;GO:0030687	-	KOG2785-C2H2-type Zn-finger protein[R]
625	F53F1.4	763.721	210.83	1.85696	0	0	down	CELE_F53F1.4	WormBase:WBGene00009982,GeneID:179822	-	-	-
626	Y48B6A.1	127.725	38.0447	1.74728	0	0	down	CELE_Y48B6A.1	WormBase:WBGene00012978,GeneID:175069	GO:0005634;GO:0005730;GO:0006364;GO:0042254;GO:0030687;GO:0070545;GO:0000463;GO:0005654;GO:0043021	-	KOG0650-WD40 repeat nucleolar protein Bop1, involved in ribosome biogenesis[J]
627	nlp-12	609.375	70.1007	3.11983	0	0	down	CELE_M01D7.5	WormBase:WBGene00003750,GeneID:171753	GO:0043025;GO:0043005;GO:0005615;GO:0007218;GO:0060756;GO:0031739	-	-
628	vha-15	18.1176	149.771	-3.04729	0	0	up	CELE_T14F9.1	WormBase:WBGene00020507,GeneID:180534	GO:0006811;GO:0005765;GO:0046961;GO:0015991;GO:0007035;GO:0015992;GO:0000221	K02144-ko00190 Oxidative phosphorylation;ko04150 mTOR signaling pathway;ko04145 Phagosome;ko04142 Lysosome;ko04721 Synaptic vesicle cycle;ko05323 Rheumatoid arthritis;ko05110 Vibrio cholerae infection;ko05120 Epithelial cell signaling in Helicobacter pylori infection;ko05152 Tuberculosis	KOG2759-Vacuolar H+-ATPase V1 sector, subunit H[C]
629	nrfl-1	4.68436	97.3982	-4.37797	0	0	up	CELE_C01F6.6	WormBase:WBGene00006438,GeneID:177736	GO:0005515	-	-
630	cdc-14	4.66768	77.7688	-4.05841	0	0	up	CELE_C17G10.4	WormBase:WBGene00000383,GeneID:173945	GO:0051301;GO:0004725;GO:0006470;GO:0035335;GO:0008138;GO:0016791;GO:0016311;GO:0004721;GO:0007096	-	-
631	ZK370.4	1.63415	37.363	-4.515	0	0	up	CELE_ZK370.4	WormBase:WBGene00022718,GeneID:176225	GO:0016787;GO:0016020;GO:0016021;GO:0008152;GO:0005783;GO:0006629;GO:0032502;GO:0016042;GO:0004622;GO:0046470	K14676-ko00564 Glycerophospholipid metabolism	KOG2968-Predicted esterase of the alpha-beta hydrolase superfamily (Neuropathy target esterase), contains cAMP-binding domains[R]
632	rop-1	3.63848	78.5705	-4.43258	0	0	up	CELE_C12D8.11	WormBase:WBGene00004405,GeneID:179425	GO:0046872;GO:0005737;GO:0003723;GO:0030529	K11089-ko05322 Systemic lupus erythematosus	KOG4465-Uncharacterized conserved protein[S]
633	hsp-110	71.539	224.32	-1.64875	0	0	up	CELE_C30C11.4	WormBase:WBGene00016250,GeneID:176195	GO:0000166;GO:0005524;GO:0008340;GO:0035966	K09485-ko04141 Protein processing in endoplasmic reticulum	KOG0103-Molecular chaperones HSP105/HSP110/SSE1, HSP70 superfamily[O]
634	noca-1	5.10963	75.172	-3.87891	0	0	up	CELE_T09E8.1	WormBase:WBGene00011647,GeneID:3565610	GO:0005737;GO:0016020;GO:0005886;GO:0002119;GO:0005856;GO:0030054;GO:0007281;GO:0003674;GO:0016324;GO:0005874;GO:0030056;GO:0005912;GO:0031122	-	-
635	mask-1	4.64118	42.0334	-3.17897	0	0	up	CELE_R11A8.7	WormBase:WBGene00011240,GeneID:177927	-	-	-
636	Y71H2AM.13	2.65102	86.3243	-5.02515	0	0	up	CELE_Y71H2AM.13	WormBase:WBGene00022178,GeneID:175390	GO:0052689	-	KOG1516-Carboxylesterase and related proteins[R]
637	K07E3.4	13.6508	110.411	-3.01583	0	0	up	CELE_K07E3.4	WormBase:WBGene00019492,GeneID:181064	GO:0005524;GO:0005737;GO:0055114;GO:0004329;GO:0004477;GO:0004488;GO:0009113;GO:0009257	K00288-ko00670 One carbon pool by folate	KOG4230-C1-tetrahydrofolate synthase[H]
638	F56H9.2	192.014	1814.11	-3.23998	0	0	up	CELE_F56H9.2	WormBase:WBGene00010174,GeneID:179730	-	-	-
639	R12E2.15	540.373	28.14	4.26326	0	0	down	CELE_R12E2.15	WormBase:WBGene00020040,GeneID:172000	-	-	-
640	Y54F10AM.8	4.60253	88.5974	-4.26676	0	0	up	CELE_Y54F10AM.8	WormBase:WBGene00021852,GeneID:175369	GO:0016787;GO:0005576;GO:0006629;GO:0016042	-	KOG3774-Uncharacterized conserved protein Lama[T]
641	vha-10	90.908	618.63	-2.7666	0	0	up	CELE_F46F11.5	WormBase:WBGene00006919,GeneID:172216	GO:0006811;GO:1902600;GO:0043068;GO:0015992;GO:0012501;GO:0006754;GO:0015078;GO:0016471	K02152-ko00190 Oxidative phosphorylation;ko04150 mTOR signaling pathway;ko04145 Phagosome;ko04966 Collecting duct acid secretion;ko04721 Synaptic vesicle cycle;ko05323 Rheumatoid arthritis;ko05110 Vibrio cholerae infection;ko05120 Epithelial cell signaling in Helicobacter pylori infection	KOG1772-Vacuolar H+-ATPase V1 sector, subunit G[C]
642	unc-43	11.989	155.717	-3.69915	0	0	up	CELE_K11E8.1	WormBase:WBGene00006779,GeneID:177921	GO:0043005;GO:0018107;GO:0006468;GO:0004683;GO:0005516;GO:0044325;GO:0009931;GO:0005524;GO:0004672	K04515-ko04012 ErbB signaling pathway;ko04310 Wnt signaling pathway;ko04066 HIF-1 signaling pathway;ko04020 Calcium signaling pathway;ko04024 cAMP signaling pathway;ko04114 Oocyte meiosis;ko04911 Insulin secretion;ko04922 Glucagon signaling pathway;ko04912 GnRH signaling pathway;ko04921 Oxytocin signaling pathway;ko04916 Melanogenesis;ko04925 Aldosterone synthesis and secretion;ko04261 Adrenergic…	KOG0033-Ca2+/calmodulin-dependent protein kinase, EF-Hand protein superfamily[T]
643	nipi-3	2.02266	71.4022	-5.14164	0	0	up	CELE_K09A9.1	WormBase:WBGene00010700,GeneID:181650	GO:0000166;GO:0005524;GO:0005634;GO:0004672;GO:0006468;GO:0008340;GO:0050832;GO:0032436;GO:1900150;GO:1901244;GO:0031434;GO:0043405	-	KOG0583-Serine/threonine protein kinase[T]
644	gpdh-2	5.71851	134.183	-4.55242	0	0	up	CELE_K11H3.1	WormBase:WBGene00010778,GeneID:176399	GO:0016491;GO:0055114;GO:0005975;GO:0016616;GO:0006972;GO:0051287;GO:0004367;GO:0004368;GO:0042803;GO:0006072;GO:0006973;GO:0046168;GO:0009331;GO:0005737	K00006-ko00564 Glycerophospholipid metabolism;ko04011 MAPK signaling pathway - yeast	KOG2711-Glycerol-3-phosphate dehydrogenase/dihydroxyacetone 3-phosphate reductase[C]
645	col-44	180.266	28.5942	2.65633	0	0	down	CELE_F54B11.2	WormBase:WBGene00000621,GeneID:186211	GO:0016020;GO:0016021;GO:0042302;GO:0005581	-	KOG3544-Collagens (type IV and type XIII), and related proteins[W]
646	fat-3	21.2777	248.526	-3.54599	0	0	up	CELE_W08D2.4	WormBase:WBGene00001395,GeneID:177820	GO:0016491;GO:0055114;GO:0016020;GO:0016021;GO:0018991;GO:0005623;GO:0043050;GO:0006629;GO:0005622;GO:0035264;GO:0098793;GO:0006936;GO:0030421;GO:0040011;GO:0032456;GO:0008104;GO:0040002;GO:0045202;GO:0006631;GO:0006633;GO:0006636;GO:0001820;GO:0004768;GO:0014055;GO:0045088	-	KOG4232-Delta 6-fatty acid desaturase/delta-8 sphingolipid desaturase[I]
647	gpd-3	365.381	867.055	-1.24672	0	0	up	CELE_K10B3.7	WormBase:WBGene00001685,GeneID:180601	GO:0016491;GO:0055114;GO:0006096;GO:0005737;GO:0016620;GO:0051287;GO:0050661;GO:0004365;GO:0006006	K00134-ko01200 Carbon metabolism;ko01230 Biosynthesis of amino acids;ko00010 Glycolysis / Gluconeogenesis;ko00710 Carbon fixation in photosynthetic organisms;ko04066 HIF-1 signaling pathway;ko05010 Alzheimer's disease	KOG0657-Glyceraldehyde 3-phosphate dehydrogenase[G]
648	pars-1	3.88067	85.2433	-4.45721	0	0	up	CELE_T20H4.3	WormBase:WBGene00004189,GeneID:176024	GO:0005524;GO:0000166;GO:0005737;GO:0004812;GO:0006418;GO:0004827;GO:0006433;GO:0004818;GO:0006424;GO:0017101	K01881-ko00970 Aminoacyl-tRNA biosynthesis	-
649	yap-1	1.70423	102.362	-5.90842	0	0	up	CELE_F13E6.4	WormBase:WBGene00008748,GeneID:181267	GO:0005634;GO:0005737;GO:0019901;GO:0045944;GO:0005856;GO:0005929;GO:0042995;GO:0001085;GO:0097546;GO:0005930;GO:0090575	K16687-ko04390 Hippo signaling pathway;ko04391 Hippo signaling pathway -fly;ko04392 Hippo signaling pathway - multiple species	KOG0940-Ubiquitin protein ligase RSP5/NEDD4[O]
650	ced-7	0.574043	26.7808	-5.54389	0	0	up	CELE_C48B4.4	WormBase:WBGene00000421,GeneID:176352	GO:0000166;GO:0005524;GO:0016887;GO:0005886;GO:0016020;GO:0016021;GO:0043231;GO:1903356;GO:0055085;GO:0042626;GO:0070986;GO:0000132;GO:1901076;GO:1902742;GO:0006810;GO:0012501;GO:1904747;GO:0015917;GO:0022857;GO:0043652	-	KOG0059-Lipid exporter ABCA1 and related proteins, ABC superfamily[IR]
651	lron-7	6.46926	93.4401	-3.85237	0	0	up	CELE_K03A1.2	WormBase:WBGene00019351,GeneID:180991	GO:0016020;GO:0016021	-	KOG0619-FOG: Leucine rich repeat[R]
652	rpt-1	13.9896	142.291	-3.34641	0	0	up	CELE_C52E4.4	WormBase:WBGene00004501,GeneID:179641	GO:0005634;GO:0000166;GO:0005524;GO:0005737;GO:0016787;GO:0005515;GO:0030433;GO:0016887;GO:0006511;GO:0017025;GO:0036402;GO:0030163;GO:0045899;GO:1901800;GO:0008540;GO:0031595;GO:0031597;GO:0000502	K03061-ko03050 Proteasome;ko05169 Epstein-Barr virus infection	KOG0729-26S proteasome regulatory complex, ATPase RPT1[O]
653	ikke-1	1.84086	57.2441	-4.95867	0	0	up	CELE_R107.4	WormBase:WBGene00011299,GeneID:176278	GO:0000166;GO:0005524;GO:0016740;GO:0016301;GO:0016310;GO:0004672;GO:0006468;GO:0004674;GO:0018105;GO:0018107	-	KOG4250-TANK binding protein kinase TBK1[T]
654	hlh-30	270.229	110.33	1.29237	0	0	down	CELE_W02C12.3	WormBase:WBGene00020930,GeneID:177157	GO:0000981;GO:0046983;GO:0006357;GO:0006959;GO:0045893;GO:0005634;GO:0005737;GO:0010506;GO:0050829;GO:0050830;GO:0008340;GO:0045944;GO:0010628;GO:1902477	-	KOG1318-Helix loop helix transcription factor EB[K]
655	crml-1	2.15451	46.5648	-4.43381	0	0	up	CELE_K07G5.1	WormBase:WBGene00010641,GeneID:172455	GO:0005886;GO:0040011;GO:0030334;GO:0007411;GO:0048841;GO:0032794;GO:0035021	-	KOG4242-Predicted myosin-I-binding protein[N]
656	plk-3	6.32536	88.9633	-3.81399	0	0	up	CELE_F55G1.8	WormBase:WBGene00004044,GeneID:266900	GO:0005634;GO:0000166;GO:0005524;GO:0016740;GO:0016301;GO:0016310;GO:0004672;GO:0006468;GO:0004674	K06631-ko04068 FoxO signaling pathway;ko04110 Cell cycle;ko04114 Oocyte meiosis;ko04914 Progesterone-mediated oocyte maturation	KOG0575-Polo-like serine/threonine protein kinase[D]
657	col-170	266.108	76.002	1.8079	0	0	down	CELE_T10E10.6	WormBase:WBGene00000743,GeneID:353462	GO:0016020;GO:0016021;GO:0042302;GO:0005581	-	KOG3544-Collagens (type IV and type XIII), and related proteins[W]
658	eif-2beta	8.09595	193.078	-4.57584	0	0	up	CELE_K04G2.1	WormBase:WBGene00010560,GeneID:172584	GO:0046872;GO:0008340;GO:0040014;GO:0006412;GO:0003743;GO:0006413;GO:0000122	K03238-ko03013 RNA transport	KOG2768-Translation initiation factor 2, beta subunit (eIF-2beta)[J]
659	pqn-70	17.5734	221.427	-3.65537	0	0	up	CELE_T19B10.4	WormBase:WBGene00004152,GeneID:179552	-	-	-
660	larp-1	14.9609	81.4208	-2.4442	0	0	up	CELE_R144.7	WormBase:WBGene00020097,GeneID:175680	GO:0005737;GO:0030154;GO:0048477;GO:0003723;GO:0000932;GO:0008266;GO:0034046	-	KOG2590-RNA-binding protein LARP/SRO9 and related La domain proteins[OJ]
661	T04H1.2	13.4327	196.784	-3.8728	0	0	up	CELE_T04H1.2	WormBase:WBGene00011449,GeneID:179677	GO:0005515;GO:0003924;GO:0005525;GO:0042802	-	KOG0463-GTP-binding protein GP-1[R]
662	sut-1	235.484	39.4292	2.5783	0	0	down	CELE_T13B5.8	WormBase:WBGene00020475,GeneID:173496	GO:0005634;GO:0005737;GO:0005515	-	-
663	ZK822.4	2.69933	100.189	-5.21398	0	0	up	CELE_ZK822.4	WormBase:WBGene00014091,GeneID:178125	-	-	-
664	ran-1	194.775	673.986	-1.79091	0	0	up	CELE_K01G5.4	WormBase:WBGene00004302,GeneID:176503	GO:0005634;GO:0005694;GO:0000166;GO:0005737;GO:0009792;GO:0005515;GO:0015031;GO:0048477;GO:0051301;GO:0003924;GO:0005525;GO:0006606;GO:0007049;GO:0000775;GO:0000776;GO:0000777;GO:0006913;GO:0000054	K07936-ko03013 RNA transport;ko03008 Ribosome biogenesis in eukaryotes;ko05166 HTLV-I infection;ko05169 Epstein-Barr virus infection	KOG0096-GTPase Ran/TC4/GSP1 (nuclear protein transport pathway), small G protein superfamily[U]
665	F53B2.8	5.28528	241.45	-5.5136	0	0	up	CELE_F53B2.8	WormBase:WBGene00009957,GeneID:178203	-	-	-
666	lpin-1	8.20862	78.6052	-3.25941	0	0	up	CELE_H37A05.1	WormBase:WBGene00010425,GeneID:179853	GO:0005737;GO:0002119;GO:0009792;GO:0005783;GO:0019915;GO:0045944;GO:0005654;GO:0016311;GO:0034504;GO:0005635;GO:0003713;GO:0009062;GO:0000070;GO:0007029;GO:0051783;GO:0008195;GO:0007078;GO:0019432;GO:0031468;GO:0051081	K15728-ko00561 Glycerolipid metabolism;ko00564 Glycerophospholipid metabolism	KOG2116-Protein involved in plasmid maintenance/nuclear protein involved in lipid metabolism[NI]
667	T01D3.6	5.90003	64.4155	-3.44861	0	0	up	CELE_T01D3.6	WormBase:WBGene00011330,GeneID:179863	GO:0005509	-	KOG1216-von Willebrand factor and related coagulation proteins[WV]
668	dpy-5	388.056	151.939	1.35277	0	0	down	CELE_F27C1.8	WormBase:WBGene00001067,GeneID:172197	GO:0042302;GO:0005581;GO:0040014;GO:0040032;GO:0040002;GO:0060102;GO:0042338;GO:0042329	-	KOG3544-Collagens (type IV and type XIII), and related proteins[W]
669	srgp-1	6.18612	80.8993	-3.70902	0	0	up	CELE_F12F6.5	WormBase:WBGene00006406,GeneID:178079	GO:0005096;GO:0007165;GO:0043621;GO:0048365;GO:0043547;GO:0005912;GO:0016342;GO:0005938;GO:0030336;GO:0060101;GO:0022409;GO:0070587	K07526-ko04360 Axon guidance	KOG3565-Cdc42-interacting protein CIP4[Z]
670	spd-5	2.0456	40.8985	-4.32146	0	0	up	CELE_F56A3.4	WormBase:WBGene00004955,GeneID:172155	GO:0005737;GO:0005515;GO:0007275;GO:0005856;GO:0005813;GO:0005815;GO:0042802;GO:0007049;GO:0008104;GO:0033365;GO:0045977;GO:0007098	-	-
671	spch-3	367.052	98.8847	1.89217	0	0	down	CELE_T27A3.4	WormBase:WBGene00020840,GeneID:172293	GO:0000790;GO:0000785	-	-
672	tdo-2	2.30923	118.382	-5.6799	0	0	up	CELE_C28H8.11	WormBase:WBGene00016201,GeneID:175836	GO:0016491;GO:0020037;GO:0046872;GO:0055114;GO:0051213;GO:0004833;GO:0006569;GO:0019441;GO:0019442	K00453-ko00380 Tryptophan metabolism	KOG3906-Tryptophan 2,3-dioxygenase[E]
673	mcd-1	185.998	27.9383	2.73497	0	0	down	CELE_Y51H1A.6	WormBase:WBGene00013096,GeneID:175040	GO:0046872;GO:0003676;GO:0002119;GO:0040010;GO:0006915;GO:0012501	-	-
674	C36E8.1	2.5232	70.564	-4.8056	0	0	up	CELE_C36E8.1	WormBase:WBGene00007980,GeneID:175517	GO:0005634;GO:0001042;GO:0001181;GO:0001180;GO:0006356	-	KOG2434-RNA polymerase I transcription factor[K]
675	ifb-1	6.88804	91.958	-3.73881	0	0	up	CELE_F10C1.2	WormBase:WBGene00002053,GeneID:173976	GO:0005737;GO:0005515;GO:0005198;GO:0005882;GO:0016324	-	KOG0977-Nuclear envelope protein lamin, intermediate filament superfamily[DY]
676	F57F4.2	5.2736	191.934	-5.18568	0	0	up	CELE_F57F4.2	WormBase:WBGene00019016,GeneID:186454	GO:0016020;GO:0016021	-	-
677	tmem-131	2.51253	30.507	-3.60193	0	0	up	CELE_C27F2.8	WormBase:WBGene00016170,GeneID:175677	-	-	-
678	col-185	166.508	24.8177	2.74615	0	0	down	CELE_H06A10.2	WormBase:WBGene00000758,GeneID:3565052	GO:0016020;GO:0016021;GO:0042302;GO:0005581	-	KOG3544-Collagens (type IV and type XIII), and related proteins[W]
679	ccr-4	4.68087	82.5726	-4.14081	0	0	up	CELE_ZC518.3	WormBase:WBGene00000376,GeneID:178184	GO:0005737;GO:0000289;GO:0030014	K12603-ko03018 RNA degradation	KOG0620-Glucose-repressible alcohol dehydrogenase transcriptional effector CCR4 and related proteins[K]
680	hum-2	3.47874	108.413	-4.96183	0	0	up	CELE_F36D4.3	WormBase:WBGene00002036,GeneID:179321	GO:0000166;GO:0005524;GO:0005515;GO:0003774;GO:0003779;GO:0016459	-	KOG0160-Myosin class V heavy chain[Z]
681	rbx-1	719.864	211.586	1.76648	0	0	down	CELE_ZK287.5	WormBase:WBGene00004320,GeneID:179358	GO:0005634;GO:0046872;GO:0008270;GO:0005737;GO:0007275;GO:0031462;GO:0061630;GO:0051301;GO:0008595;GO:0051321;GO:0016567;GO:0097602;GO:0007049;GO:0031463;GO:0043518;GO:0042787;GO:0051759;GO:1902104;GO:1902230;GO:0080008;GO:0019788;GO:0031146;GO:0045116;GO:0031467;GO:0043224	K03868-ko04141 Protein processing in endoplasmic reticulum;ko04120 Ubiquitin mediated proteolysis;ko03420 Nucleotide excision repair;ko04310 Wnt signaling pathway;ko04341 Hedgehog signaling pathway - Fly;ko04350 TGF-beta signaling pathway;ko04066 HIF-1 signaling pathway;ko04110 Cell cycle;ko04111 Cell cycle - yeast;ko04114 Oocyte meiosis;ko04710 Circadian rhythm;ko05200 Pathways in cancer;ko05211…	KOG2930-SCF ubiquitin ligase, Rbx1 component[O]
682	hgap-2	1.28441	34.4906	-4.74702	0	0	up	CELE_D2085.5	WormBase:WBGene00008430,GeneID:3564922	GO:0043547;GO:0005096;GO:0051056;GO:0008340;GO:0090630	-	KOG3652-Uncharacterized conserved protein[S]
683	ifb-2	50.6584	211.077	-2.0589	0	0	up	CELE_F10C1.7	WormBase:WBGene00002054,GeneID:173973	GO:0005737;GO:0005515;GO:0005198;GO:0005882;GO:0045179;GO:1990357	-	KOG0977-Nuclear envelope protein lamin, intermediate filament superfamily[DY]
684	clec-88	18.1511	235.526	-3.69776	0	0	up	CELE_K10B2.3	WormBase:WBGene00019606,GeneID:174056	GO:0030246;GO:0005575;GO:0003674;GO:0008150	-	KOG4297-C-type lectin[TV]
685	rpt-3	7.76258	122.43	-3.97928	0	0	up	CELE_F23F12.6	WormBase:WBGene00004503,GeneID:175925	GO:0005634;GO:0000166;GO:0005524;GO:0005737;GO:0016787;GO:0030433;GO:0017025;GO:0036402;GO:0030163;GO:0045899;GO:1901800;GO:0008540;GO:0031595;GO:0031597;GO:0000502	K03063-ko03050 Proteasome;ko05169 Epstein-Barr virus infection	KOG0727-26S proteasome regulatory complex, ATPase RPT3[O]
686	ostd-1	14.425	190.893	-3.72612	0	0	up	CELE_M01A10.3	WormBase:WBGene00019693,GeneID:172208	GO:0016740;GO:0016020;GO:0016021;GO:0005783;GO:0005789;GO:0016757;GO:0006486;GO:0006487;GO:0007029;GO:0004579;GO:0008250;GO:0051302	K12667-ko00510 N-Glycan biosynthesis;ko00513 Various types of N-glycan biosynthesis;ko04141 Protein processing in endoplasmic reticulum	KOG2447-Oligosaccharyltransferase, delta subunit (ribophorin II)[O]
687	knl-3	214.234	58.2418	1.87906	0	0	down	CELE_T10B5.6	WormBase:WBGene00020392,GeneID:178669	GO:0005515;GO:0051382;GO:0000777;GO:0010696;GO:0034501;GO:0000776;GO:0007079;GO:1901970;GO:1905561	-	-
688	lep-5	23.1855	289.801	-3.64376	0	0	up	CELE_H36L18.2	GeneID:181411	-	-	-
689	F45D11.15	1.90624	86.3065	-5.50067	0	0	up	CELE_F45D11.15	WormBase:WBGene00018460,GeneID:185789	-	-	-
690	scl-11	4.03267	207.1	-5.68245	0	0	up	CELE_F49E11.6	WormBase:WBGene00009892,GeneID:186050	-	-	KOG3017-Defense-related protein containing SCP domain[S]
691	ntl-4	6.76067	73.3355	-3.43927	0	0	up	CELE_C49H3.5	WormBase:WBGene00003827,GeneID:177580	GO:0003676;GO:0005515;GO:0003723;GO:0004842;GO:0016567;GO:0000288;GO:0030014	K10643-ko03018 RNA degradation	KOG2068-MOT2 transcription factor[K]
692	hel-1	62.3596	264.476	-2.08445	0	0	up	CELE_C26D10.2	WormBase:WBGene00001840,GeneID:174333	GO:0005634;GO:0000166;GO:0005524;GO:0016787;GO:0005737;GO:0010628;GO:0003676;GO:0008340;GO:0004004;GO:0004386;GO:0010501;GO:0005730;GO:0003723;GO:0006397;GO:0000398;GO:0008380;GO:0005681;GO:0008134;GO:0005667;GO:0006974;GO:0006406	-	KOG0329-ATP-dependent RNA helicase[A]
693	C18B2.5	22.9286	125.487	-2.45232	0	0	up	CELE_C18B2.5	WormBase:WBGene00015956,GeneID:180653	-	-	-
694	ragc-1	7.82577	152.889	-4.2881	0	0	up	CELE_Y24F12A.2	WormBase:WBGene00012497,GeneID:178084	GO:0005634;GO:0005764;GO:0005525;GO:0009267;GO:0071230;GO:2000785;GO:0003924;GO:0032008;GO:0008340;GO:0034448;GO:1990131	K16186-ko04150 mTOR signaling pathway	KOG3887-Predicted small GTPase involved in nuclear protein import[U]
695	dpy-14	181.5	36.1096	2.32952	0	0	down	CELE_H27M09.4	WormBase:WBGene00001075,GeneID:172410	GO:0016020;GO:0016021;GO:0042302;GO:0005581	-	KOG3544-Collagens (type IV and type XIII), and related proteins[W]
696	ncx-2	6.18481	63.2443	-3.35413	0	0	up	CELE_C10G8.5	WormBase:WBGene00003567,GeneID:178918	GO:0016020;GO:0016021;GO:0055085;GO:0035725;GO:0007154;GO:0005432;GO:0006816	K05849-ko04020 Calcium signaling pathway;ko04022 cGMP - PKG signaling pathway;ko04974 Protein digestion and absorption;ko04740 Olfactory transduction	KOG1306-Ca2+/Na+ exchanger NCX1 and related proteins[PT]
697	nlp-40	1112.84	518.228	1.10259	0	0	down	CELE_Y74C9A.2	WormBase:WBGene00022276,GeneID:171591	GO:0005576;GO:0005615;GO:0031410;GO:0007218;GO:0071855;GO:2000294	-	-
698	pezo-1	1.5777	35.5597	-4.49435	0	0	up	CELE_C10C5.1	WormBase:WBGene00007505,GeneID:182492	GO:0016020;GO:0016021;GO:0034220;GO:0008381;GO:0009612;GO:0098655;GO:0005886;GO:0042391;GO:0005261;GO:0050982;GO:0071260	-	KOG1893-Uncharacterized conserved protein[S]
699	rhr-1	12.9625	127.96	-3.30327	0	0	up	CELE_F08F3.3	WormBase:WBGene00004358,GeneID:178927	GO:0005887;GO:0016020;GO:0016021;GO:0072488;GO:0008519;GO:0015696;GO:0015695	-	KOG3796-Ammonium transporter RHBG[UR]
700	hgrs-1	1.3887	58.7966	-5.40393	0	0	up	CELE_C07G1.5	WormBase:WBGene00004101,GeneID:177617	GO:0046872;GO:0006886;GO:0032266;GO:0005769;GO:0097499;GO:0010008;GO:0043130;GO:0033565	K12182-ko04144 Endocytosis;ko04145 Phagosome	KOG1818-Membrane trafficking and cell signaling protein HRS, contains VHS and FYVE domains[TU]
701	chs-1	3.6176	41.89	-3.5335	0	0	up	CELE_T25G3.2	WormBase:WBGene00000496,GeneID:172508	GO:0005886;GO:0016020;GO:0016021;GO:0016758;GO:0005938;GO:0030703;GO:0004100;GO:0006031;GO:0006038;GO:0030428;GO:1904778	K00698-ko00520 Amino sugar and nucleotide sugar metabolism	KOG2571-Chitin synthase/hyaluronan synthase (glycosyltransferases)[M]
702	csr-1	7.43908	70.9868	-3.25436	0	0	up	CELE_F20D12.1	WormBase:WBGene00017641,GeneID:177591	GO:0005634;GO:0003676;GO:0070551;GO:0006379;GO:0031047;GO:0090502;GO:0000794;GO:0043186;GO:0070090;GO:0016246;GO:1903863;GO:0000070	-	KOG1041-Translation initiation factor 2C (eIF-2C) and related proteins[J]
703	klp-4	0.469028	26.5038	-5.82038	0	0	up	CELE_F56E3.3	WormBase:WBGene00002217,GeneID:180608	GO:0000166;GO:0005524;GO:0030424;GO:0043025;GO:0003774;GO:0003777;GO:0008017;GO:0007018;GO:0005881;GO:0005871;GO:0016887;GO:0030705	-	KOG0245-Kinesin-like protein[Z]
704	C50B6.7	4.23743	69.32	-4.03201	0	0	up	CELE_C50B6.7	WormBase:WBGene00008220,GeneID:179813	GO:0016787;GO:0016798;GO:0005975;GO:0008152;GO:0003824;GO:0004556;GO:0043169;GO:0103025	-	KOG2212-Alpha-amylase[G]
705	T20B12.7	35.8614	278.95	-2.9595	0	0	up	CELE_T20B12.7	WormBase:WBGene00020604,GeneID:176051	GO:0046872;GO:0005737;GO:0005739;GO:0051536;GO:0006915;GO:0016226;GO:0005758;GO:0051537	-	KOG4020-Protein DRE2, required for cell viability[S]
706	cah-4	35.5878	251.524	-2.82124	0	0	up	CELE_R01E6.3	WormBase:WBGene00000282,GeneID:181478	GO:0004089;GO:0044281	-	KOG0382-Carbonic anhydrase[R]
707	mig-38	0.860439	27.2196	-4.98343	0	0	up	CELE_F40F11.2	WormBase:WBGene00009587,GeneID:178082	GO:0005634;GO:0055114;GO:0005737;GO:0007275;GO:0048038;GO:0005507;GO:0008131;GO:0009308	-	-
708	ccg-1	37.21	247.966	-2.73638	0	0	up	CELE_Y73F8A.6	WormBase:WBGene00000370,GeneID:178426	-	-	-
709	rtfo-1	3.45254	75.2459	-4.44588	0	0	up	CELE_F25B3.6	WormBase:WBGene00009103,GeneID:179345	GO:0005634;GO:0006351;GO:0006355;GO:0003677;GO:0006357;GO:0006368;GO:0001076;GO:0016570;GO:0016593;GO:1990269	-	KOG2402-Paf1/RNA polymerase II complex, RTF1 component (involved in regulation of TATA box-binding protein)[K]
710	emo-1	50.693	741.12	-3.86985	0	0	up	CELE_F32D8.6	WormBase:WBGene00001303,GeneID:179510	GO:0016020;GO:0016021;GO:0007275;GO:0006886;GO:0005783;GO:0005789;GO:0015031;GO:0030154;GO:0048477;GO:0030728;GO:0005623;GO:0015450;GO:0006605;GO:0001555;GO:0071806	K07342-ko03060 Protein export;ko04141 Protein processing in endoplasmic reticulum;ko04145 Phagosome;ko05110 Vibrio cholerae infection	KOG3498-Preprotein translocase, gamma subunit[U]
711	saeg-1	3.13561	64.6685	-4.36624	0	0	up	CELE_F53H10.2	WormBase:WBGene00010012,GeneID:179505	GO:0005634;GO:0046872;GO:0006351;GO:0006355;GO:0003677;GO:0003676;GO:0003700;GO:0006357;GO:0005667;GO:0044212;GO:0008134;GO:0000118	-	KOG4167-Predicted DNA-binding protein, contains SANT and ELM2 domains[K]
712	rrn-3.56	136.85	9.80799	3.8025	0	0	down	-	-	-	-	-
713	acs-14	0.752089	77.8167	-6.69303	0	0	up	CELE_F11A3.1	WormBase:WBGene00008669,GeneID:179330	GO:0003824;GO:0008152	-	KOG1176-Acyl-CoA synthetase[I]
714	tre-3	1.22461	73.1863	-5.90118	0	0	up	CELE_W05E10.4	WormBase:WBGene00006609,GeneID:179604	GO:0016787;GO:0016798;GO:0008152;GO:0003824;GO:0004555;GO:0005991;GO:0045121	K01194-ko00500 Starch and sucrose metabolism	KOG0602-Neutral trehalase[G]
715	ipgm-1	10.5619	109.658	-3.37606	0	0	up	CELE_F57B10.3	WormBase:WBGene00019001,GeneID:172376	GO:0046872;GO:0006096;GO:0003824;GO:0005737;GO:0008152;GO:0016853;GO:0030145;GO:0004619;GO:0006007;GO:0044262	K15633-ko01200 Carbon metabolism;ko01230 Biosynthesis of amino acids;ko00010 Glycolysis / Gluconeogenesis;ko00680 Methane metabolism;ko00260 Glycine, serine and threonine metabolism	KOG4513-Phosphoglycerate mutase[G]
716	vit-3	7.32558	46.588	-2.66894	0	0	up	CELE_F59D8.1	WormBase:WBGene00006927,GeneID:24104675	GO:0005576;GO:0006869;GO:0005319;GO:0045735	-	KOG4338-Predicted lipoprotein[I]
717	cdc-37	246.203	85.7838	1.52107	0	0	down	CELE_W08F4.8	WormBase:WBGene00021097,GeneID:173449	GO:0005737;GO:0006457;GO:0019901;GO:0051082;GO:0051087;GO:0050821;GO:0031072;GO:0000793;GO:0051301;GO:0072686	-	KOG2260-Cell division cycle 37 protein, CDC37[D]
718	unc-14	1.56403	63.7305	-5.34864	0	0	up	CELE_K10D3.2	WormBase:WBGene00006753,GeneID:172450	GO:0043005;GO:0005515;GO:0019901;GO:0032880;GO:0097110;GO:0097479	-	-
719	C05D11.1	1.49376	43.8514	-4.8756	0	0	up	CELE_C05D11.1	WormBase:WBGene00015481,GeneID:175914	GO:0046872;GO:0003824	-	KOG2019-Metalloendoprotease HMP1 (insulinase superfamily)[RO]
720	F45E1.4	6.99406	158.355	-4.50089	0	0	up	CELE_F45E1.4	WormBase:WBGene00018465,GeneID:185793	GO:0016787;GO:0008152	-	-
721	pcp-1	1.0796	73.6757	-6.09262	0	0	up	CELE_ZK112.1	WormBase:WBGene00003956,GeneID:176086	GO:0016787;GO:0008233;GO:0008236;GO:0006508;GO:0008239	K01285-ko04614 Renin-angiotensin system;ko04974 Protein digestion and absorption	KOG2183-Prolylcarboxypeptidase (angiotensinase C)[OR]
722	F44E7.4	7.80599	62.3599	-2.99797	0	0	up	CELE_F44E7.4	WormBase:WBGene00018426,GeneID:178966	GO:0046872;GO:0003824;GO:0006508;GO:0004222	K01408-ko05010 Alzheimer's disease	KOG0959-N-arginine dibasic convertase NRD1 and related Zn2+-dependent endopeptidases, insulinase superfamily[O]
723	plin-1	32.8245	195.477	-2.57416	0	0	up	CELE_W01A8.1	WormBase:WBGene00007024,GeneID:172437	GO:0005811;GO:0009792	-	-
724	C39E9.8	6.31533	177.447	-4.81239	0	0	up	CELE_C39E9.8	WormBase:WBGene00008032,GeneID:178255	-	-	-
725	myo-2	35.0576	98.145	-1.48519	0	0	up	CELE_T18D3.4	WormBase:WBGene00003514,GeneID:181404	GO:0000166;GO:0005524;GO:0005737;GO:0003774;GO:0003779;GO:0016459;GO:0051015;GO:0016460;GO:0030016;GO:0032982	K10352-ko04530 Tight junction	KOG0161-Myosin class II heavy chain[Z]
726	C39H7.4	0.896619	108.146	-6.91427	0	0	up	CELE_C39H7.4	WormBase:WBGene00016542,GeneID:183349	GO:0016020;GO:0016021;GO:0045087	-	-
727	upb-1	8.89281	129.308	-3.86203	0	0	up	CELE_F13H8.7	WormBase:WBGene00017440,GeneID:174040	GO:0055120;GO:0006807;GO:0016810;GO:0003837;GO:0006210;GO:0006212;GO:0033396	K01431-ko00240 Pyrimidine metabolism;ko00410 beta-Alanine metabolism;ko00770 Pantothenate and CoA biosynthesis;ko00983 Drug metabolism - other enzymes	KOG0808-Carbon-nitrogen hydrolase[E]
728	B0334.3	43.3718	175.292	-2.01493	0	0	up	CELE_B0334.3	WormBase:WBGene00007143,GeneID:174758	GO:0000287;GO:0003824;GO:0030976	K12261-ko04146 Peroxisome	KOG1185-Thiamine pyrophosphate-requiring enzyme[EH]
729	H24G06.1	0.924145	48.4429	-5.71202	0	0	up	CELE_H24G06.1	WormBase:WBGene00019237,GeneID:179326	-	-	-
730	clec-186	3.93201	121.733	-4.95231	0	0	up	CELE_ZK896.7	WormBase:WBGene00014138,GeneID:178238	GO:0045087;GO:0030246	-	KOG4297-C-type lectin[TV]
731	nol-56	8.46419	107.412	-3.66564	0	0	up	CELE_K07C5.4	WormBase:WBGene00010627,GeneID:179442	-	-	-
732	hsp-4	64.442	247.48	-1.94124	0	0	up	CELE_F43E2.8	WormBase:WBGene00002008,GeneID:174203	GO:0000166;GO:0005524;GO:0009792;GO:0005783;GO:0001085;GO:0030968;GO:0005788;GO:0005791;GO:0034663	K09490-ko03060 Protein export;ko04141 Protein processing in endoplasmic reticulum;ko04918 Thyroid hormone synthesis;ko05020 Prion diseases	KOG0101-Molecular chaperones HSP70/HSC70, HSP70 superfamily[O]
733	istr-1	7.61056	117.227	-3.94515	0	0	up	CELE_K10C8.3	WormBase:WBGene00010736,GeneID:179737	GO:0015031	K19476-ko04144 Endocytosis	KOG2027-Spindle pole body protein[Z]
734	ZK1307.8	2.19511	82.6563	-5.23476	0	0	up	CELE_ZK1307.8	WormBase:WBGene00014249,GeneID:174515	GO:0005509;GO:0006491	K08288-ko04141 Protein processing in endoplasmic reticulum	KOG2397-Protein kinase C substrate, 80 KD protein, heavy chain[T]
735	smk-1	2.69143	44.4757	-4.04657	0	0	up	CELE_F41E6.4	WormBase:WBGene00018285,GeneID:179243	GO:0005634;GO:0009411;GO:0042742;GO:0006974;GO:1904290;GO:0010165	K17491-ko04922 Glucagon signaling pathway;ko04212 Longevity regulating pathway - worm	KOG2175-Protein predicted to be involved in carbohydrate metabolism[G]
736	gba-1	11.5628	122.453	-3.40467	0	0	up	CELE_C33C12.3	WormBase:WBGene00016335,GeneID:173574	GO:0016787;GO:0005764;GO:0006629;GO:0004348;GO:0006665;GO:0006680	K01201-ko00600 Sphingolipid metabolism;ko00511 Other glycan degradation;ko04142 Lysosome	KOG2566-Beta-glucocerebrosidase[G]
737	lem-2	122.735	28.0059	2.13175	0	0	down	CELE_W01G7.5	WormBase:WBGene00002275,GeneID:175058	GO:0005634;GO:0005694;GO:0016020;GO:0016021;GO:0005515;GO:0007049;GO:0005635;GO:0010165;GO:0000281;GO:0031490;GO:0007059;GO:0005521;GO:0006998;GO:0030514;GO:0070197;GO:0005637;GO:0005639	-	KOG0147-Transcriptional coactivator CAPER (RRM superfamily)[K]
738	C14B9.2	3.87168	74.4648	-4.26553	0	0	up	CELE_C14B9.2	WormBase:WBGene00015752,GeneID:176147	GO:0045454;GO:0016853;GO:0005783;GO:0003756;GO:0006457;GO:0030968;GO:0005788	K09582-ko04141 Protein processing in endoplasmic reticulum;ko04918 Thyroid hormone synthesis;ko05110 Vibrio cholerae infection	KOG0190-Protein disulfide isomerase (prolyl 4-hydroxylase beta subunit)[O]
739	tag-151	4.58683	63.9447	-3.80126	0	0	up	CELE_F10G7.1	WormBase:WBGene00006497,GeneID:173812	GO:0005634;GO:0000462;GO:0005730;GO:0042254;GO:0003924;GO:0005525;GO:0034511;GO:0000479;GO:0030688;GO:0042255	-	KOG1980-Uncharacterized conserved protein[S]
740	glrx-10	522.397	100.87	2.37265	0	0	down	CELE_Y34D9A.6	WormBase:WBGene00021331,GeneID:171685	GO:0009055;GO:0015035;GO:0022900;GO:0045454;GO:0055114;GO:0005623	-	KOG1752-Glutaredoxin and related proteins[O]
741	B0511.12	0.988538	20.31	-4.36075	0	0	up	CELE_B0511.12	WormBase:WBGene00015237,GeneID:172961	GO:0016020;GO:0016021	-	KOG3604-Pecanex[S]
742	atg-18	9.41867	123.862	-3.71707	0	0	up	CELE_F41E6.13	WormBase:WBGene00018294,GeneID:179246	GO:0005829;GO:0009792;GO:0040024;GO:0008340;GO:0000422;GO:0006914;GO:0044804;GO:0034045;GO:0048598;GO:0010314;GO:0032266;GO:0070273;GO:0080025;GO:0006497;GO:0034497;GO:0019898;GO:0043277;GO:0045335;GO:0012501;GO:0030163;GO:0061365	-	KOG2110-Uncharacterized conserved protein, contains WD40 repeats[S]
743	nkb-3	11.357	162.938	-3.84267	0	0	up	CELE_F55F3.3	WormBase:WBGene00010117,GeneID:181494	GO:0016020;GO:0016021;GO:0005886;GO:0006811;GO:0006813;GO:0006814;GO:0005890	-	KOG3927-Na+/K+ ATPase, beta subunit[P]
744	Y69A2AL.2	3.45389	258.357	-6.225	0	0	up	CELE_Y69A2AL.2	WormBase:WBGene00044468,GeneID:3896813	GO:0005509;GO:0016787;GO:0005576;GO:0004623;GO:0102567;GO:0102568;GO:0006629;GO:0006644;GO:0016042;GO:0050482	-	KOG4087-Phospholipase A2[I]
745	pat-10	187.11	720.599	-1.94531	0	0	up	CELE_F54C1.7	WormBase:WBGene00003934,GeneID:172127	GO:0005509;GO:0009792;GO:0006936;GO:0008307;GO:0043292;GO:0031013;GO:0030240	-	KOG0027-Calmodulin and related proteins (EF-Hand superfamily)[T]
746	T25G3.3	1.27591	79.2034	-5.95596	0	0	up	CELE_T25G3.3	WormBase:WBGene00012030,GeneID:3565801	GO:0005634;GO:0005737;GO:0015031;GO:0000055;GO:0043023	K07562-ko03013 RNA transport;ko03008 Ribosome biogenesis in eukaryotes	KOG2613-NMD protein affecting ribosome stability and mRNA decay[J]
747	dnj-11	2.4967	72.2327	-4.85456	0	0	up	CELE_F38A5.13	WormBase:WBGene00001029,GeneID:177419	GO:0003677;GO:0005829;GO:0003674	-	KOG0724-Zuotin and related molecular chaperones (DnaJ superfamily), contains DNA-binding domains[O]
748	K06A4.7	10.6007	729.968	-6.1056	0	0	up	CELE_K06A4.7	WormBase:WBGene00010597,GeneID:259638	-	-	-
749	pgl-3	121.467	40.3467	1.59004	0	0	down	CELE_C18G1.4	WormBase:WBGene00003994,GeneID:178867	GO:0005515;GO:0043186;GO:0003723;GO:0043229	-	-
750	ZK632.4	2.50168	98.8026	-5.30358	0	0	up	CELE_ZK632.4	WormBase:WBGene00014013,GeneID:176388	GO:0046872;GO:0008270;GO:0005975;GO:0005737;GO:0016853;GO:0006486;GO:0009298;GO:0004476;GO:0000032	K01809-ko00051 Fructose and mannose metabolism;ko00520 Amino sugar and nucleotide sugar metabolism	KOG2757-Mannose-6-phosphate isomerase[G]
751	ttr-51	25.5294	357.361	-3.80715	0	0	up	CELE_JC8.8	WormBase:WBGene00010440,GeneID:178282	GO:0005615	-	-
752	C50F4.8	1.23775	136.213	-6.782	0	0	up	CELE_C50F4.8	WormBase:WBGene00008233,GeneID:179332	GO:0050830	-	-
753	ubr-4	0.891452	25.7205	-4.85062	0	0	up	CELE_C44E4.1	WormBase:WBGene00016650,GeneID:172068	GO:0008270;GO:0016874;GO:0006260	K10691-ko05203 Viral carcinogenesis	KOG1776-Zn-binding protein Push[T]
754	aka-1	0.958991	32.1693	-5.06802	0	0	up	CELE_D1022.7	WormBase:WBGene00000101,GeneID:174216	GO:0046872;GO:0016301;GO:0016310;GO:0032266	-	KOG1841-Smad anchor for receptor activation[V]
755	B0495.7	2.02175	48.5158	-4.58478	0	0	up	CELE_B0495.7	WormBase:WBGene00015206,GeneID:174245	GO:0046872;GO:0016787;GO:0016020;GO:0016021;GO:0008233;GO:0006508;GO:0008237;GO:0005783;GO:0005789	-	KOG2194-Aminopeptidases of the M20 family[OR]
756	dpyd-1	1.30391	39.6854	-4.92769	0	0	up	CELE_C25F6.3	WormBase:WBGene00016103,GeneID:180818	GO:0016491;GO:0046872;GO:0055114;GO:0000166;GO:0005737;GO:0003824;GO:0016627;GO:0051536;GO:0051539;GO:0017113;GO:0006212;GO:0006214;GO:0019483	K00207-ko00240 Pyrimidine metabolism;ko00410 beta-Alanine metabolism;ko00770 Pantothenate and CoA biosynthesis;ko00983 Drug metabolism - other enzymes	KOG0399-Glutamate synthase[E]
757	atg-2	0.741426	18.757	-4.66098	0	0	up	CELE_M03A8.2	WormBase:WBGene00019748,GeneID:180949	GO:0005515;GO:0000045;GO:0000422;GO:0006914;GO:0044804;GO:0019898;GO:0000407;GO:0030242	-	KOG2993-Cytoplasm to vacuole targeting protein[U]
758	frm-4	3.93573	70.9841	-4.17279	0	0	up	CELE_C24A11.8	WormBase:WBGene00001491,GeneID:172189	GO:0016020;GO:0016021;GO:0005856;GO:0005200;GO:0031032	-	KOG3530-FERM domain protein EHM2[R]
759	eri-12	2.7103	64.5218	-4.57326	0	0	up	CELE_B0001.6	WormBase:WBGene00007091,GeneID:178166	GO:0005737;GO:0005515	-	-
760	acs-7	0.301696	81.9226	-8.08502	0	0	up	CELE_C01G6.7	WormBase:WBGene00007228,GeneID:174472	GO:0003824;GO:0008152	-	KOG1176-Acyl-CoA synthetase[I]
761	nlp-77	244.556	852.365	-1.80131	0	0	up	CELE_C06A8.3	WormBase:WBGene00015514,GeneID:174259	-	-	-
762	pqm-1	28.422	215.979	-2.92581	0	0	up	CELE_F40F8.7	WormBase:WBGene00004096,GeneID:174705	GO:0005634;GO:0005737;GO:0003676;GO:0045087;GO:0050829;GO:0008340	-	KOG1721-FOG: Zn-finger[R]
763	F26F2.7	76.534	15.1097	2.34062	0	0	down	CELE_F26F2.7	WormBase:WBGene00009172,GeneID:180347	GO:0016020;GO:0016021	-	KOG2490-Predicted membrane protein[S]
764	rps-28	383.833	1589.61	-2.05012	0	0	up	CELE_Y41D4B.5	WormBase:WBGene00004497,GeneID:176975	GO:0003735;GO:0006412;GO:0005840;GO:0005622;GO:0030529;GO:0003723;GO:0022627;GO:0000028;GO:0030490	K02979-ko03010 Ribosome	KOG3502-40S ribosomal protein S28[J]
765	col-104	282.302	90.5589	1.64031	0	0	down	CELE_F58F6.1	WormBase:WBGene00000678,GeneID:176947	GO:0016020;GO:0016021;GO:0042302;GO:0005581	-	-
766	zyg-11	4.61226	61.6482	-3.74051	0	0	up	CELE_C08B11.1	WormBase:WBGene00006996,GeneID:174284	GO:0007275;GO:0009792;GO:0005515;GO:0004842;GO:0016567;GO:0051438;GO:0031462;GO:0008595;GO:0051321;GO:0051759;GO:1902104;GO:0032436;GO:0030332;GO:0031145	-	KOG3665-ZYG-1-like serine/threonine protein kinases[R]
767	F45D3.3	9.18399	186.151	-4.34121	0	0	up	CELE_F45D3.3	WormBase:WBGene00009723,GeneID:179717	-	-	-
768	fipr-2	5.82656	532.334	-6.51354	0	0	up	CELE_F23H12.9	WormBase:WBGene00009097,GeneID:179696	-	-	-
769	F54D5.4	1.24428	223.802	-7.49077	0	0	up	CELE_F54D5.4	WormBase:WBGene00010050,GeneID:174772	GO:0045087	-	-
770	myo-5	0.800124	21.232	-4.72987	0	0	up	CELE_F58G4.1	WormBase:WBGene00019064,GeneID:179190	GO:0000166;GO:0005524;GO:0016020;GO:0003774;GO:0003779;GO:0016459;GO:0051015;GO:0048193	K10352-ko04530 Tight junction	KOG0161-Myosin class II heavy chain[Z]
771	spch-1	287.226	61.616	2.22081	0	0	down	CELE_C04G2.8	WormBase:WBGene00007307,GeneID:177877	GO:0000790;GO:0000785;GO:0007140	-	-
772	sel-2	1.4146	19.4177	-3.77891	0	0	up	CELE_F10F2.1	WormBase:WBGene00004760,GeneID:175606	GO:0005634;GO:0005737;GO:0016020;GO:0040028;GO:0048471;GO:0045746;GO:0045807;GO:0045176;GO:0016197	-	KOG1786-Lysosomal trafficking regulator LYST and related BEACH and WD40 repeat proteins[TU]
773	R106.6	3.3308	124.035	-5.21874	0	0	up	CELE_R106.6	GeneID:24104802	-	-	-
774	apx-1	162.221	49.7729	1.70453	0	0	down	CELE_K08D9.3	WormBase:WBGene00000168,GeneID:178759	GO:0016020;GO:0016021;GO:0007275;GO:0040028;GO:0008595;GO:0030154;GO:0003674;GO:0007154;GO:0016331;GO:0009880;GO:0046331	-	KOG1217-Fibrillins and related proteins containing Ca2+-binding EGF-like domains[T]
775	ttr-48	5.93485	243.84	-5.36058	0	0	up	CELE_ZC64.2	WormBase:WBGene00022515,GeneID:191072	GO:0005615	-	-
776	T28B11.1	19.1593	126.754	-2.72592	0	0	up	CELE_T28B11.1	WormBase:WBGene00012117,GeneID:179487	-	-	-
777	tln-1	172.812	56.629	1.60959	0	0	down	CELE_Y71G12B.11	WormBase:WBGene00006771,GeneID:171736	GO:0005737;GO:0007229;GO:0040028;GO:0042059;GO:0072327;GO:0005605;GO:0016328;GO:0031430;GO:0055120;GO:0005856;GO:0007155;GO:0003779;GO:0051015;GO:0005200;GO:0007016;GO:0001726;GO:0005925;GO:0005158	K06271-ko04015 Rap1 signaling pathway;ko04510 Focal adhesion;ko04611 Platelet activation;ko05166 HTLV-I infection	KOG4261-Talin[Z]
778	rab-11.1	382.687	993.921	-1.37697	0	0	up	CELE_F53G12.1	WormBase:WBGene00004274,GeneID:171601	GO:0000166;GO:0005737;GO:0016020;GO:0005886;GO:0009792;GO:0015031;GO:0000139;GO:0005794;GO:0031410;GO:0005856;GO:0003924;GO:0005525;GO:0005815;GO:0055037;GO:0055038;GO:0005768;GO:0006898;GO:0016324;GO:0005829;GO:0060473;GO:0005819;GO:0030703;GO:0060471;GO:0032467;GO:0030133	K07904-ko04144 Endocytosis;ko04972 Pancreatic secretion;ko04962 Vasopressin-regulated water reabsorption;ko04961 Endocrine and other factor-regulated calcium reabsorption	KOG0087-GTPase Rab11/YPT3, small G protein superfamily[U]
779	alp-1	4.69295	56.0389	-3.57786	0	0	up	CELE_T11B7.4	WormBase:WBGene00001132,GeneID:177701	GO:0005634;GO:0046872;GO:0005737;GO:0055120;GO:0043050;GO:0008340;GO:0045177;GO:0005911;GO:0045178;GO:0032432;GO:0005515	-	KOG1703-Adaptor protein Enigma and related PDZ-LIM proteins[TZ]
780	dim-1	41.8509	248.83	-2.57183	0	0	up	CELE_C18A11.7	WormBase:WBGene00001000,GeneID:181062	GO:0005737	-	-
781	C06B3.6	4.40358	180.218	-5.35492	0	0	up	CELE_C06B3.6	WormBase:WBGene00007365,GeneID:182293	-	-	-
782	ahsa-1	8.39331	134.623	-4.00354	0	0	up	CELE_C01G10.8	WormBase:WBGene00007235,GeneID:180017	-	-	-
783	hum-5	3.05431	46.1599	-3.91772	0	0	up	CELE_T02C12.1	WormBase:WBGene00002038,GeneID:175521	GO:0000166;GO:0005524;GO:0003774;GO:0003779;GO:0016459	-	KOG0164-Myosin class I heavy chain[Z]
784	R151.2	16.6224	135.91	-3.03145	0	0	up	CELE_R151.2	WormBase:WBGene00020107,GeneID:176016	GO:0000287;GO:0004749;GO:0009116;GO:0009156;GO:0009165;GO:0044249	K00948-ko01200 Carbon metabolism;ko01230 Biosynthesis of amino acids;ko00030 Pentose phosphate pathway;ko00230 Purine metabolism	KOG1448-Ribose-phosphate pyrophosphokinase[FE]
785	Y38E10A.24	748.785	138.328	2.43646	0	0	down	CELE_Y38E10A.24	WormBase:WBGene00012602,GeneID:174898	-	-	-
786	hsp-17	10.0078	276.754	-4.78941	0	0	up	CELE_F52E1.7	WormBase:WBGene00002021,GeneID:186113	-	-	KOG3591-Alpha crystallins[O]
787	mmcm-1	16.4303	98.0998	-2.57789	0	0	up	CELE_ZK1058.1	WormBase:WBGene00014202,GeneID:175503	GO:0046872;GO:0003824;GO:0005739;GO:0005759;GO:0008152;GO:0016853;GO:0031419;GO:0016866;GO:0004494	K01847-ko01200 Carbon metabolism;ko00630 Glyoxylate and dicarboxylate metabolism;ko00640 Propanoate metabolism;ko00720 Carbon fixation pathways in prokaryotes;ko00280 Valine, leucine and isoleucine degradation	-
788	ppw-1	6.10093	57.3315	-3.23223	0	0	up	CELE_C18E3.7	WormBase:WBGene00004093,GeneID:172013	GO:0003676;GO:0031047	-	KOG1041-Translation initiation factor 2C (eIF-2C) and related proteins[J]
789	mak-1	71.4751	247.157	-1.78991	0	0	up	CELE_K08F8.1	WormBase:WBGene00010681,GeneID:174398	GO:0046872;GO:0000166;GO:0005524;GO:0016740;GO:0005737;GO:0005634;GO:0016301;GO:0016310;GO:0004672;GO:0006468;GO:0004674;GO:0018105;GO:0019901;GO:0007166;GO:0004871;GO:0004683;GO:0005516;GO:0009931;GO:0035095;GO:0046777;GO:0008344;GO:0051019;GO:0000165;GO:0031672;GO:0030017	-	KOG0604-MAP kinase-activated protein kinase 2[T]
790	unc-32	4.25104	54.8742	-3.69024	0	0	up	CELE_ZK637.8	WormBase:WBGene00006768,GeneID:176257	GO:0016020;GO:0016021;GO:0002119;GO:0009792;GO:0006811;GO:0050830;GO:0040011;GO:0007271;GO:0040013;GO:0005886;GO:0015078;GO:0001666;GO:0043068;GO:0015991;GO:0033179;GO:0046961;GO:0007035;GO:0015992;GO:0015986;GO:0051117;GO:0070072;GO:0000220;GO:0016471	K02154-ko00190 Oxidative phosphorylation;ko04145 Phagosome;ko04142 Lysosome;ko04966 Collecting duct acid secretion;ko04721 Synaptic vesicle cycle;ko05323 Rheumatoid arthritis;ko05110 Vibrio cholerae infection;ko05120 Epithelial cell signaling in Helicobacter pylori infection;ko05152 Tuberculosis	KOG2189-Vacuolar H+-ATPase V0 sector, subunit a[C]
791	lap-1	9.92166	106.664	-3.42635	0	0	up	CELE_ZK353.6	WormBase:WBGene00002249,GeneID:176185	GO:0046872;GO:0016787;GO:0008233;GO:0006508;GO:0046662;GO:0005737;GO:0005622;GO:0005515;GO:0004177;GO:0042802;GO:0030145;GO:0008235;GO:0019538;GO:0040009	-	KOG2597-Predicted aminopeptidase of the M17 family[R]
792	eif-3.C	9.53418	70.323	-2.88282	0	0	up	CELE_T23D8.4	WormBase:WBGene00001226,GeneID:172858	GO:0005737;GO:0003723;GO:0006413;GO:0006412;GO:0003743;GO:0005852;GO:0031369	K03252-ko03013 RNA transport	KOG1076-Translation initiation factor 3, subunit c (eIF-3c)[J]
793	alh-4	7.51536	98.73	-3.71557	0	0	up	CELE_T05H4.13	WormBase:WBGene00000110,GeneID:179026	GO:0016491;GO:0055114;GO:0016020;GO:0016021;GO:0008152;GO:0004030;GO:0006081	K00128-ko00010 Glycolysis / Gluconeogenesis;ko00040 Pentose and glucuronate interconversions;ko00053 Ascorbate and aldarate metabolism;ko00620 Pyruvate metabolism;ko00071 Fatty acid degradation;ko00561 Glycerolipid metabolism;ko00280 Valine, leucine and isoleucine degradation;ko00310 Lysine degradation;ko00330 Arginine and proline metabolism;ko00340 Histidine metabolism;ko00380 Tryptophan metabol…	KOG2456-Aldehyde dehydrogenase[C]
794	C17H12.8	1.26574	112.031	-6.46778	0	0	up	CELE_C17H12.8	WormBase:WBGene00015933,GeneID:177447	GO:0045087;GO:0045121;GO:0050829	-	-
795	efk-1	2.06781	53.9249	-4.70477	0	0	up	CELE_F42A10.4	WormBase:WBGene00001160,GeneID:175871	GO:0005509;GO:0000166;GO:0005524;GO:0016740;GO:0016301;GO:0016310;GO:0005737;GO:0006468;GO:0004674;GO:0005516;GO:0004686	K08292-ko04152 AMPK signaling pathway;ko04921 Oxytocin signaling pathway	-
796	F54C9.3	5.4175	475.038	-6.45427	0	0	up	CELE_F54C9.3	WormBase:WBGene00010041,GeneID:174369	-	-	-
797	nars-1	8.34098	105.507	-3.66098	0	0	up	CELE_F22D6.3	WormBase:WBGene00003815,GeneID:172442	GO:0000166;GO:0005524;GO:0005737;GO:0003676;GO:0016874;GO:0004812;GO:0006418;GO:0006412;GO:0000122;GO:0004816;GO:0006421	K01893-ko00970 Aminoacyl-tRNA biosynthesis	KOG0555-Asparaginyl-tRNA synthetase[J]
798	ego-2	54.3611	18.2046	1.57827	0	0	down	CELE_Y53H1C.2	WormBase:WBGene00001215,GeneID:190251	GO:0045747;GO:0005634;GO:0005737;GO:0003674;GO:0005768;GO:1903361;GO:0043162	-	KOG2220-Predicted signal transduction protein[R]
799	glb-1	5.30013	244.148	-5.52559	0	0	up	CELE_ZK637.13	WormBase:WBGene00014030,GeneID:176261	GO:0005506;GO:0020037;GO:0046872;GO:0005737;GO:0005344;GO:0015671;GO:0019825	-	-
800	sel-1	2.94193	62.2078	-4.40226	0	0	up	CELE_F45D3.5	WormBase:WBGene00004759,GeneID:179720	GO:0016020;GO:0016021;GO:0031410;GO:0016567;GO:0004842;GO:0045746;GO:0030433;GO:0000836	K14026-ko04141 Protein processing in endoplasmic reticulum	KOG1550-Extracellular protein SEL-1 and related proteins[MOT]
801	C34H4.1	2.02025	101.974	-5.65752	0	0	up	CELE_C34H4.1	WormBase:WBGene00016424,GeneID:176963	GO:0045087;GO:0045121;GO:0016020;GO:0016021	-	-
802	sygl-1	257.89	51.7951	2.31587	0	0	down	CELE_T27F6.4	WormBase:WBGene00012104,GeneID:173116	-	-	-
803	F21D5.7	1.82248	78.7971	-5.43416	0	0	up	CELE_F21D5.7	WormBase:WBGene00009012,GeneID:259584	GO:0000166;GO:0005737;GO:0003723;GO:0003924;GO:0005525;GO:0030529;GO:0006614;GO:0008312;GO:0045047;GO:0005786;GO:0048500	K03106-ko03060 Protein export;ko03070 Bacterial secretion system;ko02024 Quorum sensing	KOG0780-Signal recognition particle, subunit Srp54[U]
804	rrbs-1	3.72079	119.435	-5.00447	0	0	up	CELE_C15H11.9	WormBase:WBGene00007617,GeneID:179942	GO:0005634;GO:0005730;GO:0042254;GO:0042273;GO:0030687;GO:0000027;GO:0000055;GO:0000447	-	KOG1765-Regulator of ribosome synthesis[J]
805	cash-1	3.38717	64.0501	-4.24105	0	0	up	CELE_K07C5.8	WormBase:WBGene00010631,GeneID:179445	GO:0043547;GO:0060562;GO:1903358;GO:2001137	K17608-ko04013 MAPK signaling pathway - fly	KOG0642-Cell-cycle nuclear protein, contains WD-40 repeats[D]
806	spc-1	12.1414	46.0198	-1.92232	0	0	up	CELE_K10B3.10	WormBase:WBGene00004951,GeneID:180603	GO:0005509;GO:0002119;GO:0040018;GO:0040012;GO:0010172	K06114-ko04210 Apoptosis	KOG0035-Ca2+-binding actin-bundling protein (actinin), alpha chain (EF-Hand protein superfamily)[Z]
807	F09F7.7	7.28302	146.381	-4.32905	0	0	up	CELE_F09F7.7	WormBase:WBGene00017304,GeneID:175765	GO:0016491;GO:0046872;GO:0055114;GO:0035516;GO:0051213;GO:0035511;GO:0070988	-	KOG3959-2-Oxoglutarate- and iron-dependent dioxygenase-related proteins[R]
808	acox-3	0.414066	59.2917	-7.16183	0	0	up	CELE_F58F9.7	WormBase:WBGene00019060,GeneID:177386	GO:0055114;GO:0003997;GO:0016627;GO:0050660;GO:0071949;GO:0006631;GO:0006635;GO:0008152;GO:0005777;GO:0033539;GO:0003995	K00232-ko01212 Fatty acid metabolism;ko00071 Fatty acid degradation;ko00592 alpha-Linolenic acid metabolism;ko01040 Biosynthesis of unsaturated fatty acids;ko04024 cAMP signaling pathway;ko04146 Peroxisome;ko03320 PPAR signaling pathway	KOG0136-Acyl-CoA oxidase[I]
809	ubr-1	1.20449	21.3186	-4.14562	0	0	up	CELE_C32E8.11	WormBase:WBGene00016326,GeneID:171953	GO:0046872;GO:0008270;GO:0016740;GO:0016020;GO:0016021;GO:0005737;GO:0061630;GO:0016567;GO:0030163;GO:0000151;GO:0031624;GO:0071596	-	KOG1140-N-end rule pathway, recognition component UBR1[O]
810	atn-1	4.37346	58.0736	-3.73103	0	0	up	CELE_W04D2.1	WormBase:WBGene00000228,GeneID:179709	GO:0005509;GO:0055120;GO:0005515;GO:0005865;GO:0003779	K05699-ko04810 Regulation of actin cytoskeleton;ko04510 Focal adhesion;ko04520 Adherens junction;ko04530 Tight junction;ko04670 Leukocyte transendothelial migration;ko05203 Viral carcinogenesis;ko05322 Systemic lupus erythematosus;ko05412 Arrhythmogenic right ventricular cardiomyopathy (ARVC);ko05146 Amoebiasis	KOG0035-Ca2+-binding actin-bundling protein (actinin), alpha chain (EF-Hand protein superfamily)[Z]
811	obr-4	2.10446	58.7797	-4.8038	0	0	up	CELE_C32F10.1	WormBase:WBGene00016331,GeneID:172253	GO:0005516;GO:0006869	-	KOG2210-Oxysterol-binding protein[T]
812	lin-13	4.17856	28.7959	-2.78479	0	0	up	CELE_C03B8.4	WormBase:WBGene00003002,GeneID:176083	GO:0005634;GO:0046872;GO:0003677;GO:0007275;GO:0003676;GO:0000003;GO:0040027;GO:0003674	-	KOG1721-FOG: Zn-finger[R]
813	mthf-1	7.19654	77.4595	-3.42807	0	0	up	CELE_C06A8.1	WormBase:WBGene00015512,GeneID:174254	GO:0016491;GO:0055114;GO:0005829;GO:0035999;GO:0004489;GO:0006555;GO:0006730	K00297-ko01200 Carbon metabolism;ko00720 Carbon fixation pathways in prokaryotes;ko00670 One carbon pool by folate	KOG0564-5,10-methylenetetrahydrofolate reductase[E]
814	inos-1	234.38	109.412	1.09908	0	0	down	CELE_VF13D12L.1	WormBase:WBGene00012148,GeneID:174792	GO:0005737;GO:0008654;GO:0004512;GO:0006021	K01858-ko00562 Inositol phosphate metabolism;ko00521 Streptomycin biosynthesis	KOG0693-Myo-inositol-1-phosphate synthase[I]
815	metr-1	2.67324	37.3067	-3.80277	0	0	up	CELE_R03D7.1	WormBase:WBGene00010988,GeneID:174681	GO:0046872;GO:0008270;GO:0016740;GO:0005829;GO:0008168;GO:0032259;GO:0008652;GO:0044237;GO:0009086;GO:0008705;GO:0031419;GO:0042558	K00548-ko01230 Biosynthesis of amino acids;ko00270 Cysteine and methionine metabolism;ko00450 Selenocompound metabolism;ko00670 One carbon pool by folate	KOG1579-Homocysteine S-methyltransferase[E]
816	unc-70	5.27324	30.8609	-2.54902	0	0	up	CELE_K11C4.3	WormBase:WBGene00006803,GeneID:179077	GO:0005737;GO:0008305;GO:0031430;GO:0002119;GO:0030054;GO:0016328;GO:0005856;GO:0040012;GO:0003779;GO:0031674;GO:0010172;GO:0005200;GO:0016358;GO:0005543;GO:0007010;GO:0048666;GO:0046716;GO:0051693;GO:0008091	-	KOG0035-Ca2+-binding actin-bundling protein (actinin), alpha chain (EF-Hand protein superfamily)[Z]
817	C35A5.8	1.27607	36.3093	-4.83056	0	0	up	CELE_C35A5.8	WormBase:WBGene00007952,GeneID:179467	GO:0005737;GO:0008536;GO:0005643;GO:0005049;GO:0006611	-	KOG1410-Nuclear transport receptor RanBP16 (importin beta superfamily)[YU]
818	gsp-1	8.85686	136.581	-3.94682	0	0	up	CELE_F29F11.6	WormBase:WBGene00001747,GeneID:179486	GO:0046872;GO:0016787;GO:0004721;GO:0006470;GO:0005515;GO:0051301;GO:0051321;GO:0016569;GO:0010628;GO:0007049;GO:0001933	-	-
819	eif-3.F	4.95453	135.544	-4.77387	0	0	up	CELE_D2013.7	WormBase:WBGene00001229,GeneID:174478	GO:0005737;GO:0006413;GO:0006412;GO:0003743;GO:0000122;GO:0005852;GO:0031369;GO:0071541	K03249-ko03013 RNA transport	KOG2975-Translation initiation factor 3, subunit f (eIF-3f)[J]
820	dhs-3	2.41622	141.289	-5.86975	0	0	up	CELE_T02E1.5	WormBase:WBGene00000967,GeneID:172603	GO:0016491;GO:0055114;GO:0005811;GO:0004022	K15734-ko00830 Retinol metabolism	KOG1201-Hydroxysteroid 17-beta dehydrogenase 11[Q]
821	W09C5.1	45.3131	271.41	-2.58247	0	0	up	CELE_W09C5.1	WormBase:WBGene00012351,GeneID:173232	GO:0005730;GO:0000470;GO:0000460;GO:0030687	-	KOG3163-Uncharacterized conserved protein related to ribosomal protein S8E[R]
822	mac-1	79.1841	21.4194	1.88629	0	0	down	CELE_Y48C3A.7	WormBase:WBGene00003119,GeneID:174974	GO:0000166;GO:0005524;GO:0019915;GO:0005515;GO:0006915	K14571-ko03008 Ribosome biogenesis in eukaryotes	KOG0733-Nuclear AAA ATPase (VCP subfamily)[O]
823	clec-80	25.9635	195.63	-2.91357	0	0	up	CELE_Y54G2A.39	WormBase:WBGene00043062,GeneID:3565458	GO:0030246;GO:0045087	-	KOG4297-C-type lectin[TV]
824	Y55F3AM.13	193.62	56.3207	1.78149	0	0	down	CELE_Y55F3AM.13	WormBase:WBGene00021930,GeneID:176925	-	-	-
825	pqn-82	135.216	16.3661	3.04648	0	0	down	CELE_Y39A3CR.7	WormBase:WBGene00004163,GeneID:175330	-	-	-
826	tcc-1	14.488	96.2818	-2.7324	0	0	up	CELE_Y59A8A.3	WormBase:WBGene00013340,GeneID:180167	GO:0016020;GO:0016021;GO:0019894;GO:0005789;GO:0051653	-	KOG0725-Reductases with broad range of substrate specificities[R]
827	pan-1	2.90864	111.751	-5.2638	0	0	up	CELE_M88.6	WormBase:WBGene00003915,GeneID:175596	GO:0005737;GO:0005886;GO:0016020;GO:0016021;GO:0007275;GO:0043186;GO:0018996;GO:0007281;GO:0016324;GO:0017151	-	KOG0619-FOG: Leucine rich repeat[R]
828	hgo-1	1.91581	86.5854	-5.4981	0	0	up	CELE_W06D4.1	WormBase:WBGene00001843,GeneID:172726	GO:0016491;GO:0046872;GO:0055114;GO:0005737;GO:0055120;GO:0051213;GO:0006559;GO:0004411;GO:0006570;GO:0006572	K00451-ko00350 Tyrosine metabolism;ko00643 Styrene degradation	KOG1417-Homogentisate 1,2-dioxygenase[E]
829	snr-3	662.67	167.574	1.98349	0	0	down	CELE_T28D9.10	WormBase:WBGene00004916,GeneID:174072	GO:0005634;GO:0043186;GO:0030529;GO:0006397;GO:0006396;GO:0003723;GO:0008380;GO:0005686;GO:0071011;GO:0071013;GO:0005685;GO:0005682;GO:0000245;GO:0071010;GO:0000387;GO:0005687;GO:0005689;GO:0034719;GO:0097526;GO:0000243;GO:0034715;GO:0019013	K11087-ko03040 Spliceosome;ko05322 Systemic lupus erythematosus	KOG3428-Small nuclear ribonucleoprotein SMD1 and related snRNPs[A]
830	F35H10.10	0.402478	26.6257	-6.04776	0	0	up	CELE_F35H10.10	WormBase:WBGene00018073,GeneID:177627	GO:0005887;GO:0016020;GO:0016021;GO:0004871;GO:0004930;GO:0007165;GO:0007186;GO:0008066;GO:0007216;GO:0051966	-	KOG1056-Glutamate-gated metabotropic ion channel receptor subunit GRM2 and related subunits, G-protein coupled receptor superfamily[PT]
831	ncs-2	6.64799	204.343	-4.94193	0	0	up	CELE_F10G8.5	WormBase:WBGene00003564,GeneID:172866	GO:0005509;GO:0046872	-	KOG0044-Ca2+ sensor (EF-Hand superfamily)[T]
832	eif-3.L	2.47499	78.3127	-4.98375	0	0	up	CELE_C17G10.9	WormBase:WBGene00015920,GeneID:24104220	GO:0005737;GO:0006412;GO:0003743;GO:0006413;GO:0005852;GO:0001731;GO:0006446;GO:0016282;GO:0033290	-	-
833	rskn-2	2.74733	111.447	-5.34218	0	0	up	CELE_C54G4.1	WormBase:WBGene00008311,GeneID:172581	GO:0000166;GO:0005524;GO:0016740;GO:0000287;GO:0005634;GO:0016301;GO:0016310;GO:0005737;GO:0004672;GO:0006468;GO:0004674;GO:0035556	K04445-ko04010 MAPK signaling pathway;ko04668 TNF signaling pathway;ko04261 Adrenergic signaling in cardiomyocytes;ko04722 Neurotrophin signaling pathway;ko04713 Circadian entrainment;ko05206 MicroRNAs in cancer;ko05219 Bladder cancer	KOG0598-Ribosomal protein S6 kinase and related proteins[RT]
834	cdc-42	12.2888	222.872	-4.1808	0	0	up	CELE_R07G3.1	WormBase:WBGene00000390,GeneID:174233	GO:0000166;GO:0005737;GO:0005886;GO:0016020;GO:0016021;GO:0005829;GO:0005515;GO:0007163;GO:0048471;GO:0005622;GO:0007264;GO:0051301;GO:0000132;GO:0003924;GO:0005525;GO:0005813;GO:0055037;GO:0005768;GO:0005938;GO:2000370;GO:0007049;GO:0032970;GO:0040001;GO:0060562;GO:1903358	K04393-ko04014 Ras signaling pathway;ko04015 Rap1 signaling pathway;ko04010 MAPK signaling pathway;ko04011 MAPK signaling pathway - yeast;ko04370 VEGF signaling pathway;ko04144 Endocytosis;ko04810 Regulation of actin cytoskeleton;ko04510 Focal adhesion;ko04520 Adherens junction;ko04530 Tight junction;ko04660 T cell receptor signaling pathway;ko04666 Fc gamma R-mediated phagocytosis;ko04670 Leukoc…	KOG0393-Ras-related small GTPase, Rho type[R]
835	unc-23	10.2513	120.57	-3.55599	0	0	up	CELE_H14N18.1	WormBase:WBGene00006760,GeneID:179272	GO:0005634;GO:0005737;GO:0031430;GO:0055120;GO:0005730;GO:0006457;GO:0051087;GO:0016203;GO:0031072	K09556-ko04141 Protein processing in endoplasmic reticulum	-
836	myrf-1	0.856708	40.3171	-5.55644	0	0	up	CELE_F59B10.1	WormBase:WBGene00004134,GeneID:174614	GO:0005634;GO:0003677;GO:0003700;GO:0006351;GO:0006355;GO:0016787;GO:0005737;GO:0016020;GO:0016021;GO:0008233;GO:0006508;GO:0002119;GO:0005783;GO:0005789;GO:0030154;GO:0018996;GO:0042395;GO:0045178	-	KOG3661-Uncharacterized conserved protein[S]
837	lgg-2	10.3693	277.596	-4.74259	0	0	up	CELE_ZK593.6	WormBase:WBGene00002981,GeneID:177989	GO:0005829;GO:0005737;GO:0005515;GO:0050830;GO:0031410;GO:0000045;GO:0000422;GO:0006914;GO:0006995;GO:0000421;GO:0005776;GO:1901098	-	KOG1654-Microtubule-associated anchor protein involved in autophagy and membrane trafficking[Z]
838	mrp-5	3.39423	35.5827	-3.39002	0	0	up	CELE_F14F4.3	WormBase:WBGene00003411,GeneID:181587	GO:0000166;GO:0005524;GO:0016887;GO:0016020;GO:0016021;GO:0055085;GO:0042626	K05668-ko02010 ABC transporters	KOG0054-Multidrug resistance-associated protein/mitoxantrone resistance protein, ABC superfamily[Q]
839	ilys-3	745.288	314.668	1.24397	0	0	down	CELE_C45G7.3	WormBase:WBGene00016670,GeneID:177033	GO:0016787;GO:0016798;GO:0008152;GO:0005576;GO:0050830;GO:0008340;GO:0005768;GO:0005764;GO:0005615;GO:0003796;GO:0003824;GO:0042742;GO:0019835;GO:0007586;GO:0031906;GO:0034777;GO:0043202	-	-
840	ZC443.3	1.86294	91.5372	-5.6187	0	0	up	CELE_ZC443.3	WormBase:WBGene00013898,GeneID:179758	GO:0006413;GO:0005852;GO:0003743;GO:0031369	-	-
841	W07G4.5	2.25682	107.624	-5.57556	0	0	up	CELE_W07G4.5	WormBase:WBGene00012339,GeneID:179791	-	-	-
842	fkb-1	47.757	457.909	-3.26128	0	0	up	CELE_F36H1.1	WormBase:WBGene00001426,GeneID:191634	GO:0005737;GO:0003755;GO:0016853;GO:0005528;GO:0000413;GO:0061077	-	KOG0549-FKBP-type peptidyl-prolyl cis-trans isomerase[O]
843	F48D6.4	31.3922	473.855	-3.91597	0	0	up	CELE_F48D6.4	WormBase:WBGene00018602,GeneID:180697	-	-	-
844	Y47H9C.1	0.312074	112.355	-8.49196	0	0	up	CELE_Y47H9C.1	WormBase:WBGene00012947,GeneID:173061	GO:0045087;GO:0045121	-	-
845	itr-1	0.195455	12.8841	-6.04262	0	0	up	CELE_F33D4.2	WormBase:WBGene00002173,GeneID:177546	GO:0016020;GO:0016021;GO:0005515;GO:0007275;GO:0005216;GO:0005262;GO:0006811;GO:0055085;GO:0070588;GO:0005783;GO:0005789;GO:0043051;GO:0006936;GO:0030421;GO:0048598;GO:0030334;GO:0005886;GO:0048609;GO:0006816;GO:0001556;GO:0005509;GO:0048815;GO:0051489;GO:0012501;GO:0007622;GO:0060179;GO:0005220;GO:0017022;GO:0070679;GO:0007204;GO:0042713;GO:0048016;GO:0051209	K04958-ko04020 Calcium signaling pathway;ko04070 Phosphatidylinositol signaling system;ko04022 cGMP - PKG signaling pathway;ko04114 Oocyte meiosis;ko04210 Apoptosis;ko04540 Gap junction;ko04611 Platelet activation;ko04922 Glucagon signaling pathway;ko04912 GnRH signaling pathway;ko04915 Estrogen signaling pathway;ko04921 Oxytocin signaling pathway;ko04918 Thyroid hormone synthesis;ko04924 Renin s…	KOG3533-Inositol 1,4,5-trisphosphate receptor[T]
846	mca-3	14.2581	67.5234	-2.24361	0	0	up	CELE_Y67D8C.10	WormBase:WBGene00003153,GeneID:177089	GO:0000166;GO:0005524;GO:0016787;GO:0099132;GO:0005886;GO:0016020;GO:0016021;GO:0040017;GO:0002119;GO:0009792;GO:0006811;GO:0070588;GO:0040010;GO:0006897;GO:0006816;GO:0005388;GO:0045807;GO:0051481;GO:0005887;GO:0043231	K05850-ko04020 Calcium signaling pathway;ko04024 cAMP signaling pathway;ko04022 cGMP - PKG signaling pathway;ko04261 Adrenergic signaling in cardiomyocytes;ko04970 Salivary secretion;ko04972 Pancreatic secretion	KOG0204-Calcium transporting ATPase[P]
847	npp-12	0.926754	21.6606	-4.54674	0	0	up	CELE_T23H2.1	WormBase:WBGene00003798,GeneID:172348	GO:0016020;GO:0016021;GO:0005643	K14314-ko03013 RNA transport	KOG1833-Nuclear pore complex, gp210 component[YU]
848	K02D7.1	54.7584	267.463	-2.28819	0	0	up	CELE_K02D7.1	WormBase:WBGene00019298,GeneID:176851	GO:0016740;GO:0003824;GO:0016757;GO:0006139;GO:0009116;GO:0004731;GO:0045087	K03783-ko00230 Purine metabolism;ko00240 Pyrimidine metabolism;ko00760 Nicotinate and nicotinamide metabolism	KOG3984-Purine nucleoside phosphorylase[F]
849	faah-1	0.923609	64.4465	-6.12468	0	0	up	CELE_B0218.1	WormBase:WBGene00015047,GeneID:177613	GO:0016787;GO:0004040;GO:0048680;GO:0102077;GO:0103073	K15528-ko04723 Retrograde endocannabinoid signaling	KOG1212-Amidases[JIT]
850	C29H12.2	10.0342	120.776	-3.58934	0	0	up	CELE_C29H12.2	WormBase:WBGene00016235,GeneID:174022	GO:0016020;GO:0016021	-	KOG3912-Predicted integral membrane protein[R]
851	C05D2.8	3.22375	91.2911	-4.82366	0	0	up	CELE_C05D2.8	WormBase:WBGene00015469,GeneID:175777	-	-	-
852	rab-5	20.8869	234.566	-3.48932	0	0	up	CELE_F26H9.6	WormBase:WBGene00004268,GeneID:172755	GO:0009792;GO:0005515;GO:0003924;GO:0005525;GO:0008340;GO:0005769;GO:0030100;GO:0031901;GO:0006898;GO:0008104;GO:0090386;GO:0045335;GO:0009306;GO:0005938;GO:0045176;GO:0005768;GO:1990075;GO:0032794	K07888-ko04014 Ras signaling pathway;ko04144 Endocytosis;ko04145 Phagosome;ko04962 Vasopressin-regulated water reabsorption;ko05152 Tuberculosis;ko05146 Amoebiasis	KOG0092-GTPase Rab5/YPT51 and related small G protein superfamily GTPases[U]
853	rpt-4	9.15644	116.702	-3.67189	0	0	up	CELE_F23F1.8	WormBase:WBGene00004504,GeneID:173384	GO:0005634;GO:0000166;GO:0005524;GO:0005737;GO:0016787;GO:0005515;GO:0030433;GO:0042802;GO:0017025;GO:0036402;GO:0030163;GO:0045899;GO:1901800;GO:0008540;GO:0031595;GO:0031597;GO:0031647;GO:0000502;GO:0043161	K03064-ko03050 Proteasome;ko05169 Epstein-Barr virus infection	KOG0651-26S proteasome regulatory complex, ATPase RPT4[O]
854	unc-68	0.330536	7.79353	-4.5594	0	0	up	CELE_K11C4.5	WormBase:WBGene00006801,GeneID:179080	GO:0005509;GO:0016020;GO:0016021;GO:0005515;GO:0005216;GO:0005262;GO:0006811;GO:0055085;GO:0070588;GO:0040011;GO:0031674;GO:0006816;GO:0043068;GO:0005219;GO:0006874;GO:0033365;GO:0051209;GO:0005886;GO:0016529	K04962-ko04020 Calcium signaling pathway;ko04024 cAMP signaling pathway;ko04911 Insulin secretion;ko04921 Oxytocin signaling pathway;ko04260 Cardiac muscle contraction;ko04261 Adrenergic signaling in cardiomyocytes;ko04972 Pancreatic secretion;ko04713 Circadian entrainment;ko05410 Hypertrophic cardiomyopathy (HCM);ko05412 Arrhythmogenic right ventricular cardiomyopathy (ARVC);ko05414 Dilated card…	KOG2243-Ca2+ release channel (ryanodine receptor)[T]
855	col-35	136.936	24.0839	2.50736	0	0	down	CELE_C15A11.1	WormBase:WBGene00000612,GeneID:172492	GO:0016020;GO:0016021;GO:0042302;GO:0005581	-	KOG3544-Collagens (type IV and type XIII), and related proteins[W]
856	rme-1	51.2423	192.038	-1.90599	0	0	up	CELE_W06H8.1	WormBase:WBGene00004373,GeneID:179010	GO:0005509;GO:0005737;GO:0019904;GO:0005525;GO:0032456;GO:0055037;GO:0016887;GO:0010940;GO:0060990;GO:0012505;GO:0055038;GO:1904950	K12476-ko04144 Endocytosis	KOG1954-Endocytosis/signaling protein EHD1[TU]
857	pno-1	36.5016	235.557	-2.69004	0	0	up	CELE_Y53C12B.2	WormBase:WBGene00013144,GeneID:174534	-	-	-
858	dmd-6	8.94026	131.056	-3.87372	0	0	up	CELE_F13G11.1	WormBase:WBGene00007058,GeneID:178392	GO:0005634;GO:0046872;GO:0003677;GO:0003700;GO:0043565;GO:0006355	-	KOG3815-Transcription factor Doublesex[K]
859	mml-1	1.74256	39.5509	-4.50443	0	0	up	CELE_T20B12.6	WormBase:WBGene00003378,GeneID:176050	GO:0005634;GO:0003677;GO:0006351;GO:0006355;GO:0005737;GO:0000122;GO:0005515;GO:0008340;GO:0046983;GO:0005739;GO:0003700	K09113-ko04932 Non-alcoholic fatty liver disease (NAFLD);ko04931 Insulin resistance	KOG3582-Mlx interactors and related transcription factors[K]
860	set-16	32.0804	11.097	1.53152	0	0	down	CELE_T12D8.1	WormBase:WBGene00011729,GeneID:176802	GO:0005634;GO:0046872;GO:0016740;GO:0008168;GO:0032259;GO:0040028;GO:0018024;GO:0044666;GO:0051568;GO:0042800	K09188-ko00310 Lysine degradation	KOG4443-Putative transcription factor HALR/MLL3, involved in embryonic development[R]
861	T28C6.7	0.351277	15.9888	-5.50831	0	0	up	CELE_T28C6.7	WormBase:WBGene00012121,GeneID:177697	-	-	-
862	T19D12.1	1.36563	24.1493	-4.14435	0	0	up	CELE_T19D12.1	WormBase:WBGene00020576,GeneID:24104905	GO:0016020;GO:0016021	-	-
863	F56E10.1	30.7455	8.43669	1.86563	0	0	down	CELE_F56E10.1	WormBase:WBGene00018975,GeneID:186391	GO:0006336	-	-
864	nhr-49	4.1092	98.912	-4.58922	0	0	up	CELE_K10C3.6	WormBase:WBGene00003639,GeneID:172839	GO:0005634;GO:0046872;GO:0003677;GO:0003700;GO:0008270;GO:0043565;GO:0006351;GO:0006355;GO:0043401;GO:0005737;GO:0005515;GO:0008340;GO:0003707;GO:0045944;GO:0019216;GO:0019217;GO:0036003	-	KOG4215-Hepatocyte nuclear factor 4 and similar steroid hormone receptors[K]
865	C05D12.3	0.366217	35.1216	-6.58351	0	0	up	CELE_C05D12.3	WormBase:WBGene00014666,GeneID:174742	-	-	-
866	tag-123	1.40447	56.3312	-5.32584	0	0	up	CELE_F08F1.7	WormBase:WBGene00006472,GeneID:181096	GO:0016020;GO:0016021	-	KOG1278-Endosomal membrane proteins, EMP70[U]
867	toe-4	176.766	66.2759	1.41529	0	0	down	CELE_W02A11.3	WormBase:WBGene00012194,GeneID:173144	GO:0016301;GO:0016310;GO:0016567;GO:0061630;GO:0043161	-	KOG0800-FOG: Predicted E3 ubiquitin ligase[O]
868	col-48	210.791	55.1111	1.9354	0	0	down	CELE_Y54E10BL.2	WormBase:WBGene00000625,GeneID:171873	GO:0016020;GO:0016021;GO:0042302;GO:0005581	-	KOG3544-Collagens (type IV and type XIII), and related proteins[W]
869	cisd-3.2	526.541	189.349	1.4755	0	0	down	CELE_Y67D2.3	WormBase:WBGene00022053,GeneID:175307	GO:0051537;GO:0043231	-	KOG4605-Uncharacterized conserved protein containing CDGSH-type Zn-finger[S]
870	mars-1	9.46836	66.9595	-2.8221	0	0	up	CELE_F58B3.5	WormBase:WBGene00003415,GeneID:178089	GO:0000166;GO:0005524;GO:0005829;GO:0005737;GO:0016874;GO:0004812;GO:0006418;GO:0003723;GO:0006412;GO:0004825;GO:0006431;GO:0000049;GO:0016020;GO:0016021	K01874-ko00450 Selenocompound metabolism;ko00970 Aminoacyl-tRNA biosynthesis	KOG1247-Methionyl-tRNA synthetase[J]
871	cdc-5L	6.02497	64.5863	-3.4222	0	0	up	CELE_D1081.8	WormBase:WBGene00008386,GeneID:172639	GO:0003677;GO:0005634;GO:0051301;GO:0006357;GO:0000981;GO:0043565;GO:0030154;GO:0044212;GO:0001135	K12860-ko03040 Spliceosome	KOG0050-mRNA splicing protein CDC5 (Myb superfamily)[AD]
872	ttr-41	12.5316	279.558	-4.47951	0	0	up	CELE_F10G7.11	WormBase:WBGene00017374,GeneID:24104420	GO:0005615	-	-
873	gpx-5	13.851	196.909	-3.82946	0	0	up	CELE_C11E4.1	WormBase:WBGene00007516,GeneID:181178	GO:0016491;GO:0055114;GO:0005615;GO:0098869;GO:0004601;GO:0006979;GO:0004602;GO:0000302	K00432-ko00590 Arachidonic acid metabolism;ko00480 Glutathione metabolism;ko04918 Thyroid hormone synthesis	KOG1651-Glutathione peroxidase[O]
874	frm-10	2.14345	104.273	-5.60428	0	0	up	CELE_F25H9.5	WormBase:WBGene00001496,GeneID:179828	GO:0005856	-	KOG4335-FERM domain-containing protein KRIT1[T]
875	goa-1	4.70677	109.916	-4.54552	0	0	up	CELE_C26C6.2	WormBase:WBGene00001648,GeneID:172505	GO:0046872;GO:0000166;GO:0005515;GO:0046662;GO:0004871;GO:0007165;GO:0007186;GO:0043051;GO:0051301;GO:0019901;GO:0001664;GO:0003924;GO:0005525;GO:0007212;GO:0032094;GO:0040012;GO:0006935;GO:0019001;GO:0031683;GO:0005834;GO:0005938;GO:0007213;GO:0007049;GO:0007188;GO:0050829;GO:0060259;GO:0032223;GO:0042493;GO:0016907;GO:0043495;GO:0048681	K04534-ko04015 Rap1 signaling pathway;ko04915 Estrogen signaling pathway;ko04921 Oxytocin signaling pathway;ko04916 Melanogenesis;ko04724 Glutamatergic synapse;ko04727 GABAergic synapse;ko04725 Cholinergic synapse;ko04728 Dopaminergic synapse;ko04726 Serotonergic synapse;ko04730 Long-term depression;ko04723 Retrograde endocannabinoid signaling;ko04713 Circadian entrainment;ko05032 Morphine addict…	KOG0082-G-protein alpha subunit (small G protein superfamily)[DT]
876	sur-6	4.1731	81.1952	-4.2822	0	0	up	CELE_F26E4.1	WormBase:WBGene00006352,GeneID:172826	GO:0005829;GO:0005737;GO:0002119;GO:0009792;GO:0050790;GO:0000278;GO:0040026;GO:0019888;GO:0000159;GO:0004722;GO:0070262	K04354-ko03015 mRNA surveillance pathway;ko04390 Hippo signaling pathway;ko04391 Hippo signaling pathway -fly;ko04071 Sphingolipid signaling pathway;ko04151 PI3K-Akt signaling pathway;ko04152 AMPK signaling pathway;ko04111 Cell cycle - yeast;ko04530 Tight junction;ko04261 Adrenergic signaling in cardiomyocytes;ko04728 Dopaminergic synapse;ko05160 Hepatitis C;ko05142 Chagas disease (American trypa…	KOG1354-Serine/threonine protein phosphatase 2A, regulatory subunit[T]
877	stam-1	6.11158	93.2816	-3.93198	0	0	up	CELE_C34G6.7	WormBase:WBGene00004109,GeneID:172264	GO:0005515;GO:0007275;GO:0006886;GO:0015031;GO:0005929;GO:0042995;GO:0005769;GO:0005768;GO:0034606;GO:0008333;GO:0043130;GO:0043409;GO:0048013;GO:0033565	K04705-ko04630 Jak-STAT signaling pathway;ko04144 Endocytosis	KOG2199-Signal transducing adaptor protein STAM/STAM2[T]
878	ssq-3	93.303	8.12842	3.52088	0	0	down	CELE_ZC477.1	WormBase:WBGene00006052,GeneID:191964	-	-	-
879	C46C2.2	2.20918	71.0725	-5.00771	0	0	up	CELE_C46C2.2	WormBase:WBGene00008110,GeneID:177744	GO:0005887;GO:0016020;GO:0016021;GO:0055085;GO:0005215;GO:0008514;GO:0022857;GO:0015711	-	-
880	clec-42	0.185559	74.6521	-8.65216	0	0	up	CELE_F16H6.1	WormBase:WBGene00008891,GeneID:180189	GO:0030246	-	KOG4297-C-type lectin[TV]
881	Y119D3B.13	214.962	46.5168	2.20826	0	0	down	CELE_Y119D3B.13	WormBase:WBGene00022490,GeneID:175283	-	-	-
882	cytb-5.1	9.48695	278.192	-4.87399	0	0	up	CELE_C31E10.7	WormBase:WBGene00007848,GeneID:181510	GO:0020037;GO:0046872;GO:0016020;GO:0016021;GO:0048471	-	KOG0537-Cytochrome b5[C]
883	mua-3	0.397195	11.8566	-4.89969	0	0	up	CELE_K08E5.3	WormBase:WBGene00003482,GeneID:176430	GO:0005509;GO:0016020;GO:0016021;GO:0007155;GO:0005886;GO:0030054;GO:0030056;GO:0005578;GO:0005882;GO:0005201;GO:0005518;GO:0019215;GO:0007160	-	-
884	daf-15	0.446777	20.174	-5.4968	0	0	up	CELE_C10C5.6	WormBase:WBGene00000911,GeneID:177770	GO:0040024;GO:0008340;GO:0031929;GO:0031931;GO:0005737;GO:0002119;GO:0045860;GO:0035262;GO:0030295;GO:0030674;GO:0008361;GO:0009267;GO:0030307;GO:0032147;GO:0071230;GO:0071902;GO:2000785	K07204-ko04151 PI3K-Akt signaling pathway;ko04152 AMPK signaling pathway;ko04150 mTOR signaling pathway;ko04910 Insulin signaling pathway;ko04211 Longevity regulating pathway - mammal;ko04213 Longevity regulating pathway - multiple species;ko05206 MicroRNAs in cancer	KOG1517-Guanine nucleotide binding protein MIP1[D]
885	B0024.4	0.146172	120.637	-9.68878	0	0	up	CELE_B0024.4	WormBase:WBGene00007097,GeneID:179432	GO:0045087;GO:0045121	-	-
886	wdr-23	12.5749	109.684	-3.12473	0	0	up	CELE_D2030.9	WormBase:WBGene00008419,GeneID:172518	GO:0005634;GO:0005515;GO:0000122;GO:0040018;GO:0008340;GO:0008134;GO:1901216;GO:1905803;GO:0043161;GO:0080135	-	-
887	pdi-3	181.731	443.511	-1.28717	0	0	up	CELE_H06O01.1	WormBase:WBGene00003964,GeneID:172433	GO:0045138;GO:0018991;GO:0045454;GO:0016853;GO:0008360;GO:0006457;GO:0034976;GO:0005783;GO:0090597;GO:0040002;GO:0010171;GO:0003756;GO:0003810;GO:0080058;GO:0018149;GO:0040019	K08056-ko04141 Protein processing in endoplasmic reticulum;ko04612 Antigen processing and presentation	KOG0190-Protein disulfide isomerase (prolyl 4-hydroxylase beta subunit)[O]
888	atg-3	316.243	80.2554	1.97836	0	0	down	CELE_Y55F3AM.4	WormBase:WBGene00021922,GeneID:176921	GO:0005829;GO:0005737;GO:0015031;GO:0019776;GO:0000045;GO:0000422;GO:0006914;GO:0044804;GO:0016236;GO:0000153	K08343-ko04140 Regulation of autophagy	KOG2981-Protein involved in autophagocytosis during starvation[R]
889	ZK632.10	42.1916	550.06	-3.70456	0	0	up	CELE_ZK632.10	WormBase:WBGene00014017,GeneID:176395	GO:0016020;GO:0016021	-	KOG1773-Stress responsive protein[R]
890	moag-4	677.917	167.393	2.01787	0	0	down	CELE_Y37E3.4	WormBase:WBGene00021348,GeneID:171764	GO:0005634;GO:0005829	-	-
891	ZK858.6	3.63008	65.6069	-4.17578	0	0	up	CELE_ZK858.6	WormBase:WBGene00014119,GeneID:172739	GO:0016020;GO:0016021	-	KOG1278-Endosomal membrane proteins, EMP70[U]
892	lex-1	4.33889	39.5038	-3.18659	0	0	up	CELE_F11A10.1	WormBase:WBGene00008682,GeneID:178146	GO:0006351;GO:0000166;GO:0005524;GO:0005634;GO:0005575;GO:0003682;GO:0045944;GO:0003674;GO:0042393;GO:0016887;GO:0031445;GO:0031936	-	KOG0732-AAA+-type ATPase containing the bromodomain[O]
893	him-1	3.66553	31.2799	-3.09314	0	0	up	CELE_F28B3.7	WormBase:WBGene00001860,GeneID:172116	GO:0005634;GO:0005694;GO:0005524;GO:0009792;GO:0000790;GO:0051301;GO:0009411;GO:0006281;GO:0006974;GO:0007049;GO:0003677;GO:0010165;GO:0051276;GO:0008278;GO:0007059;GO:0007064	K06636-ko04110 Cell cycle;ko04111 Cell cycle - yeast;ko04113 Meiosis - yeast;ko04114 Oocyte meiosis	KOG0018-Structural maintenance of chromosome protein 1 (sister chromatid cohesion complex Cohesin, subunit SMC1)[D]
894	T04G9.7	24.2461	330.409	-3.76843	0	0	up	CELE_T04G9.7	WormBase:WBGene00020218,GeneID:180424	-	-	-
895	cpi-1	8.35193	261.802	-4.97022	0	0	up	CELE_K08B4.6	WormBase:WBGene00000535,GeneID:177372	GO:0005615;GO:0002020;GO:0004869;GO:0030414;GO:0010466;GO:2000117	-	-
896	R10H10.3	0.893893	97.7503	-6.77285	0	0	up	CELE_R10H10.3	WormBase:WBGene00011222,GeneID:177930	-	-	KOG4297-C-type lectin[TV]
897	tyr-4	5.35751	61.38	-3.51813	0	0	up	CELE_C34G6.2	WormBase:WBGene00016419,GeneID:172263	GO:0046872;GO:0016491;GO:0055114;GO:0008152	K00505-ko00350 Tyrosine metabolism;ko00740 Riboflavin metabolism;ko00950 Isoquinoline alkaloid biosynthesis;ko00965 Betalain biosynthesis;ko04916 Melanogenesis	-
898	T19A5.1	2.9147	35.2851	-3.59764	0	0	up	CELE_T19A5.1	WormBase:WBGene00020553,GeneID:179275	GO:0015629;GO:0030041	-	KOG4507-Uncharacterized conserved protein, contains TPR repeats[S]
899	tars-1	27.2884	122.729	-2.16911	0	0	up	CELE_C47D12.6	WormBase:WBGene00006617,GeneID:174790	GO:0000166;GO:0005524;GO:0005737;GO:0016874;GO:0008340;GO:0004812;GO:0006418;GO:0006412;GO:0043039;GO:0004829;GO:0006435	-	KOG1637-Threonyl-tRNA synthetase[J]
900	rsy-1	89.3708	20.3646	2.13374	0	0	down	CELE_Y53H1A.1	WormBase:WBGene00013177,GeneID:173015	GO:0005634;GO:0005515;GO:0048786	-	-
901	atf-7	20.7221	135.727	-2.71146	0	0	up	CELE_C07G2.2	WormBase:WBGene00000223,GeneID:175587	GO:0005634;GO:0003700;GO:0006355;GO:0000122;GO:0050829;GO:0045944;GO:0045824;GO:0051019;GO:0045089	-	KOG1414-Transcriptional activator FOSB/c-Fos and related bZIP transcription factors[K]
902	his-41	19.2197	327.509	-4.09087	0	0	up	CELE_C50F4.5	WormBase:WBGene00001915,GeneID:179340	GO:0046982;GO:0000786;GO:0005634;GO:0005694;GO:0003677;GO:0006334;GO:0035267;GO:0005811	K11252-ko05203 Viral carcinogenesis;ko05322 Systemic lupus erythematosus;ko05034 Alcoholism	KOG1744-Histone H2B[B]
903	clec-86	3.41582	209.831	-5.94085	0	0	up	CELE_C54D1.2	WormBase:WBGene00016912,GeneID:183775	GO:0045087;GO:0030246	-	KOG4297-C-type lectin[TV]
904	E04F6.9	27.2871	344.863	-3.65973	0	0	up	CELE_E04F6.9	WormBase:WBGene00017128,GeneID:174185	-	-	-
905	let-418	5.60935	34.7476	-2.63101	0	0	up	CELE_F26F12.7	WormBase:WBGene00002637,GeneID:178970	GO:0005634;GO:0046872;GO:0000166;GO:0005524;GO:0016787;GO:0000977;GO:0000122;GO:0005515;GO:0004386;GO:0040027;GO:0048557;GO:0008134;GO:0016581;GO:0090571	K11643-ko05203 Viral carcinogenesis	KOG0383-Predicted helicase[R]
906	F54E12.2	3.01552	39.8392	-3.72371	0	0	up	CELE_F54E12.2	WormBase:WBGene00010061,GeneID:178054	GO:0005524	K15173-ko04918 Thyroid hormone synthesis	KOG1001-Helicase-like transcription factor HLTF/DNA helicase RAD5, DEAD-box superfamily[KL]
907	W01A11.1	15.3773	119.138	-2.95376	0	0	up	CELE_W01A11.1	WormBase:WBGene00020909,GeneID:179036	GO:0016787;GO:0016020;GO:0003824;GO:0005783;GO:0005789;GO:0033961;GO:0019439	K01253-ko00980 Metabolism of xenobiotics by cytochrome P450;ko04976 Bile secretion;ko05204 Chemical carcinogenesis	KOG2565-Predicted hydrolases or acyltransferases (alpha/beta hydrolase superfamily)[R]
908	rme-8	0.4698	15.7832	-5.0702	0	0	up	CELE_F18C12.2	WormBase:WBGene00004378,GeneID:172594	GO:0005515;GO:0002119;GO:0009792;GO:0005769;GO:0007638;GO:0055037;GO:0051087;GO:0042802;GO:0005829;GO:0006898;GO:0010008;GO:1903539;GO:0042147;GO:0005770;GO:0045022	-	KOG1789-Endocytosis protein RME-8, contains DnaJ domain[UO]
909	npp-11	101.17	37.4357	1.43429	0	0	down	CELE_F53F10.5	WormBase:WBGene00003797,GeneID:171954	GO:0005515;GO:0000132;GO:0009792;GO:0006606;GO:0006997;GO:0017056;GO:0005635;GO:0005643;GO:0005487;GO:0044613;GO:0005543;GO:0071426	K14306-ko03013 RNA transport	KOG0845-Nuclear pore complex, Nup98 component (sc Nup145/Nup100/Nup116)[YU]
910	dod-3	436.815	83.7318	2.38318	0	0	down	CELE_C24B9.9	WormBase:WBGene00016052,GeneID:178737	GO:0016020;GO:0016021;GO:0007165	-	-
911	gsp-2	56.7249	252.81	-2.156	0	0	up	CELE_F56C9.1	WormBase:WBGene00001748,GeneID:3564807	GO:0005634;GO:0046872;GO:0016787;GO:0005737;GO:0004721;GO:0005515;GO:0007275;GO:0004722;GO:0051301;GO:0051321;GO:0016569;GO:0007049;GO:0005694;GO:0031965;GO:0070262	K06269-ko03015 mRNA surveillance pathway;ko04390 Hippo signaling pathway;ko04024 cAMP signaling pathway;ko04022 cGMP - PKG signaling pathway;ko04810 Regulation of actin cytoskeleton;ko04113 Meiosis - yeast;ko04114 Oocyte meiosis;ko04510 Focal adhesion;ko04611 Platelet activation;ko04910 Insulin signaling pathway;ko04921 Oxytocin signaling pathway;ko04261 Adrenergic signaling in cardiomyocytes;ko0…	-
912	eppl-1	0.776126	74.6561	-6.58782	0	0	up	CELE_T01B11.2	WormBase:WBGene00020139,GeneID:177646	-	-	-
913	nra-2	5.13639	74.8952	-3.86605	0	0	up	CELE_T05F1.1	WormBase:WBGene00011488,GeneID:172803	GO:0016020;GO:0016021;GO:0005783;GO:0009966;GO:0005789;GO:0016485	-	KOG2526-Predicted aminopeptidases - M20/M25/M40 family[E]
914	cec-5	7.72883	112.038	-3.8576	0	0	up	CELE_F32E10.6	WormBase:WBGene00017993,GeneID:177537	GO:0005634	-	KOG1911-Heterochromatin-associated protein HP1 and related CHROMO domain proteins[B]
915	Y68A4A.13	5.90738	516.899	-6.45122	0	0	up	CELE_Y68A4A.13	WormBase:WBGene00044212,GeneID:3564815	-	-	-
916	hpo-8	26.5086	233.88	-3.14124	0	0	up	CELE_T15B7.2	WormBase:WBGene00020517,GeneID:188513	GO:0016829;GO:0016020;GO:0016021;GO:0006629;GO:0030176;GO:0006631;GO:0006633;GO:0042761;GO:0030148;GO:0018812;GO:0102158;GO:0102343;GO:0102344;GO:0102345;GO:0030497	K10703-ko01212 Fatty acid metabolism;ko00062 Fatty acid elongation;ko01040 Biosynthesis of unsaturated fatty acids	KOG3187-Protein tyrosine phosphatase-like protein PTPLA (contains Pro instead of catalytic Arg)[R]
917	F48E3.4	11.1279	152.975	-3.78105	0	0	up	CELE_F48E3.4	WormBase:WBGene00018605,GeneID:181006	GO:0004252;GO:0006508	-	-
918	R07E3.1	8.65009	109.149	-3.65744	0	0	up	CELE_R07E3.1	WormBase:WBGene00011102,GeneID:181242	GO:0016020;GO:0016021;GO:0005615;GO:0006508;GO:0004197;GO:0008234;GO:0051603;GO:0005764	-	KOG1542-Cysteine proteinase Cathepsin F[O]
919	let-765	1.82808	23.318	-3.67304	0	0	up	CELE_F20H11.2	WormBase:WBGene00002889,GeneID:175934	GO:0005634;GO:0006355;GO:0045138;GO:0046579;GO:0042660;GO:0072327	-	KOG1513-Nuclear helicase MOP-3/SNO (DEAD-box superfamily)[KT]
920	C34D10.2	16.7963	115.321	-2.77944	0	0	up	CELE_C34D10.2	WormBase:WBGene00016407,GeneID:181059	GO:0046872	-	KOG1595-CCCH-type Zn-finger protein[R]
921	pup-2	6.86519	86.0603	-3.64798	0	0	up	CELE_K10D2.2	WormBase:WBGene00019628,GeneID:175708	GO:0005515;GO:0031054;GO:0050265	-	KOG2277-S-M checkpoint control protein CID1 and related nucleotidyltransferases[D]
922	ppm-2	9.96318	123.376	-3.63031	0	0	up	CELE_T23F11.1	WormBase:WBGene00011953,GeneID:175610	GO:0046872;GO:0016787;GO:0004721;GO:0003824;GO:0006470;GO:0030517;GO:0048786;GO:0031625;GO:0043169;GO:0004722;GO:0051965	-	KOG0697-Protein phosphatase 1B (formerly 2C)[T]
923	hsp-16.1	20.2347	287.282	-3.82756	0	0	up	CELE_T27E4.8	WormBase:WBGene00002015,GeneID:179286	GO:0009408;GO:0005797;GO:0030968;GO:0051082	-	-
924	let-502	2.18933	34.5338	-3.97945	0	0	up	CELE_C10H11.9	WormBase:WBGene00002694,GeneID:172088	GO:0005634;GO:0046872;GO:0000166;GO:0005524;GO:0016740;GO:0005737;GO:0016301;GO:0016310;GO:0007275;GO:0009792;GO:0004674;GO:0004672;GO:0006468;GO:0008360;GO:0035556;GO:0005913;GO:0030154;GO:0048477;GO:0005856;GO:0002119;GO:0010172;GO:0032154;GO:0043292;GO:0060465;GO:1905905;GO:0007266	K04514-ko04350 TGF-beta signaling pathway;ko04071 Sphingolipid signaling pathway;ko04024 cAMP signaling pathway;ko04022 cGMP - PKG signaling pathway;ko04810 Regulation of actin cytoskeleton;ko04510 Focal adhesion;ko04611 Platelet activation;ko04670 Leukocyte transendothelial migration;ko04062 Chemokine signaling pathway;ko04921 Oxytocin signaling pathway;ko04270 Vascular smooth muscle contraction…	-
925	F01D5.1	123.491	506.991	-2.03755	0	0	up	CELE_F01D5.1	WormBase:WBGene00008492,GeneID:175049	GO:0045087	-	-
926	pri-2	120.245	33.5521	1.8415	0	0	down	CELE_W02D9.1	WormBase:WBGene00004181,GeneID:173122	GO:0046872;GO:0003677;GO:0016740;GO:0016779;GO:0006260;GO:0003697;GO:0051536;GO:0051539;GO:0003899;GO:0071897;GO:0005658;GO:0003896;GO:0006269;GO:0003887	K02685-ko00230 Purine metabolism;ko00240 Pyrimidine metabolism;ko03030 DNA replication	KOG2267-Eukaryotic-type DNA primase, large subunit[L]
927	ima-3	15.5397	110.507	-2.83011	0	0	up	CELE_F32E10.4	WormBase:WBGene00002074,GeneID:177533	GO:0005634;GO:0005829;GO:0005737;GO:0005515;GO:0007275;GO:0002119;GO:0009792;GO:0008565;GO:0000003;GO:0015031;GO:0007276;GO:0048477;GO:0005643;GO:0005635;GO:0005654;GO:0008139;GO:0006607;GO:0006606;GO:0006999;GO:0007127;GO:0007292	-	KOG0166-Karyopherin (importin) alpha[U]
928	del-6	1.07221	59.2292	-5.78765	0	0	up	CELE_T21C9.3	WormBase:WBGene00011891,GeneID:179474	GO:0016020;GO:0016021;GO:0006811;GO:0035725;GO:0005272;GO:0006814	-	-
929	egl-21	88.9455	276.892	-1.63833	0	0	up	CELE_F01D4.4	WormBase:WBGene00001189,GeneID:177940	GO:0046872;GO:0008270;GO:0016787;GO:0031410;GO:0005615;GO:0008233;GO:0006508;GO:0030424;GO:0043025;GO:0008237;GO:0005794;GO:0098793;GO:0042995;GO:0004180;GO:0004181;GO:0006937;GO:0071244;GO:1903745;GO:0043204;GO:0004185;GO:0030536;GO:0045887;GO:1903998;GO:0090326;GO:2000294;GO:0030141;GO:0014057;GO:0060456;GO:0061837;GO:0014055;GO:0016485;GO:0030070;GO:0097060	K01294-ko04940 Type I diabetes mellitus	KOG2649-Zinc carboxypeptidase[R]
930	hsr-9	5.83279	45.8954	-2.97609	0	0	up	CELE_T05F1.6	WormBase:WBGene00002027,GeneID:3565010	GO:0005634;GO:0045944;GO:0006281;GO:0006974;GO:0000077;GO:0042393	-	KOG3548-DNA damage checkpoint protein RHP9/CRB2/53BP1[L]
931	F47G9.1	9.69785	187.904	-4.27619	0	0	up	CELE_F47G9.1	WormBase:WBGene00009829,GeneID:179567	GO:0016020;GO:0016021	-	KOG1691-emp24/gp25L/p24 family of membrane trafficking proteins[U]
932	H39E23.3	1.29124	46.5788	-5.17284	0	0	up	CELE_H39E23.3	WormBase:WBGene00044201,GeneID:3565355	-	-	-
933	pld-1	1.59024	27.5492	-4.1147	0	0	up	CELE_C04G6.3	WormBase:WBGene00004040,GeneID:173876	GO:0016787;GO:0003824;GO:0005794;GO:0035091;GO:0016042;GO:0004630;GO:0070290;GO:0006654;GO:0048017;GO:0048870	K01115-ko00564 Glycerophospholipid metabolism;ko00565 Ether lipid metabolism;ko04014 Ras signaling pathway;ko04072 Phospholipase D signaling pathway;ko04071 Sphingolipid signaling pathway;ko04024 cAMP signaling pathway;ko04144 Endocytosis;ko04666 Fc gamma R-mediated phagocytosis;ko04912 GnRH signaling pathway;ko04724 Glutamatergic synapse;ko05231 Choline metabolism in cancer	KOG1329-Phospholipase D1[I]
934	puf-12	4.49748	56.3914	-3.64829	0	0	up	CELE_ZK945.3	WormBase:WBGene00014165,GeneID:174572	GO:0003723;GO:0005730;GO:0003729;GO:0006417	-	KOG2050-Puf family RNA-binding protein[J]
935	lim-9	2.37195	81.255	-5.09831	0	0	up	CELE_F25H5.1	WormBase:WBGene00006407,GeneID:3565712	GO:0046872;GO:0008270;GO:0005515;GO:0031430;GO:0019904	-	KOG1704-FOG: LIM domain[TZR]
936	T04A8.7	1.89911	52.7289	-4.7952	0	0	up	CELE_T04A8.7	WormBase:WBGene00011409,GeneID:3565201	GO:0004553;GO:0005975;GO:0003824;GO:0003844;GO:0043169;GO:0005978;GO:0016787;GO:0016798;GO:0008152;GO:0004556;GO:0103025	K00700-ko00500 Starch and sucrose metabolism	KOG0470-1,4-alpha-glucan branching enzyme/starch branching enzyme II[G]
937	F42A10.6	8.00898	205.529	-4.68158	0	0	up	CELE_F42A10.6	WormBase:WBGene00018342,GeneID:175874	-	-	-
938	abcf-2	69.042	212.606	-1.62264	0	0	up	CELE_T27E9.7	WormBase:WBGene00012097,GeneID:176771	GO:0000166;GO:0005524;GO:0016887	-	KOG0927-Predicted transporter (ABC superfamily)[R]
939	T14B1.1	5.75959	103.265	-4.16424	0	0	up	CELE_T14B1.1	WormBase:WBGene00011763,GeneID:181181	-	-	-
940	droe-4	3.37242	213.375	-5.98346	0	0	up	CELE_F58E10.7	WormBase:WBGene00010262,GeneID:179895	-	-	-
941	cct-1	28.2519	137.184	-2.27969	0	0	up	CELE_T05C12.7	WormBase:WBGene00000377,GeneID:174318	GO:0005634;GO:0000166;GO:0005524;GO:0005737;GO:0051082;GO:0006457;GO:0061077;GO:0044183;GO:0006458;GO:0005832	-	KOG0360-Chaperonin complex component, TCP-1 alpha subunit (CCT1)[O]
942	nud-2	8.3549	135.3	-4.01739	0	0	up	CELE_R11A5.2	WormBase:WBGene00011230,GeneID:172554	GO:0005515;GO:0007097;GO:0007059;GO:0005813;GO:0016477;GO:0051932;GO:0005871;GO:0051642;GO:0008017;GO:0005635;GO:0045202;GO:0000776;GO:0048489;GO:0047496;GO:0000132;GO:0007020;GO:0007100;GO:0051303;GO:2000574	-	KOG1853-LIS1-interacting protein NUDE[Z]
943	Y97E10AR.6	1.76403	76.2989	-5.43472	0	0	up	CELE_Y97E10AR.6	WormBase:WBGene00022401,GeneID:179179	GO:0016020;GO:0016021	-	KOG2690-Uncharacterized conserved protein, contains BSD domain[S]
944	col-118	178.192	43.3262	2.04012	0	0	down	CELE_T11B7.3	WormBase:WBGene00000692,GeneID:177699	GO:0042302;GO:0005581	-	KOG3544-Collagens (type IV and type XIII), and related proteins[W]
945	top-1	2.8704	49.7674	-4.11588	0	0	up	CELE_M01E5.5	WormBase:WBGene00006595,GeneID:266847	GO:0005634;GO:0005694;GO:0003677;GO:0005730;GO:0016853;GO:0007059;GO:0031298;GO:0006260;GO:0006338;GO:0006265;GO:0031616;GO:0003916;GO:0003917	-	KOG0981-DNA topoisomerase I[L]
946	ttr-18	4.51337	241.685	-5.74278	0	0	up	CELE_B0334.1	WormBase:WBGene00007142,GeneID:174757	GO:0005615	-	-
947	rpt-5	17.0697	126.497	-2.88959	0	0	up	CELE_F56H1.4	WormBase:WBGene00004505,GeneID:172238	GO:0005634;GO:0000166;GO:0005524;GO:0005737;GO:0016787;GO:0005515;GO:0030433;GO:0017025;GO:0036402;GO:0030163;GO:0045899;GO:1901800;GO:0008540;GO:0031595;GO:0031597;GO:0000502	K03065-ko03050 Proteasome;ko05169 Epstein-Barr virus infection	KOG0652-26S proteasome regulatory complex, ATPase RPT5[O]
948	F55B11.2	9.68673	173.951	-4.16653	0	0	up	CELE_F55B11.2	WormBase:WBGene00010084,GeneID:178382	-	-	-
949	dlat-2	31.4481	187.04	-2.5723	0	0	up	CELE_C30H6.7	WormBase:WBGene00007824,GeneID:178524	GO:0016740;GO:0008152;GO:0016746	K00627-ko01200 Carbon metabolism;ko00010 Glycolysis / Gluconeogenesis;ko00020 Citrate cycle (TCA cycle);ko00620 Pyruvate metabolism	KOG0557-Dihydrolipoamide acetyltransferase[C]
950	K12C11.1	332.701	134.169	1.31018	0	0	down	CELE_K12C11.1	WormBase:WBGene00019673,GeneID:171704	GO:0046872;GO:0016787;GO:0006508;GO:0030145;GO:0004177	-	KOG2737-Putative metallopeptidase[R]
951	ttr-17	3.19504	253.906	-6.31232	0	0	up	CELE_Y5F2A.2	WormBase:WBGene00012383,GeneID:178003	GO:0005615	-	-
952	Y50E8A.19	39.2823	8.90349	2.14144	0	0	down	-	-	-	-	-
953	cpt-2	9.28017	135.945	-3.87273	0	0	up	CELE_R07H5.2	WormBase:WBGene00011122,GeneID:178025	GO:0016740;GO:0016746	K08766-ko01212 Fatty acid metabolism;ko00071 Fatty acid degradation;ko03320 PPAR signaling pathway	KOG3719-Carnitine O-acyltransferase CPT2/YAT1[I]
954	spt-5	6.12982	44.944	-2.87421	0	0	up	CELE_K08E4.1	WormBase:WBGene00005015,GeneID:178143	GO:0005634;GO:0006351;GO:0006355;GO:0003677;GO:0006357;GO:0006368;GO:0003729;GO:0005694;GO:0006397;GO:0032044;GO:0032784	-	KOG1999-RNA polymerase II transcription elongation factor DSIF/SUPT5H/SPT5[K]
955	C23G10.8	2.34917	40.8975	-4.12179	0	0	up	CELE_C23G10.8	WormBase:WBGene00016015,GeneID:175878	-	-	-
956	acs-22	1.54661	61.9927	-5.32492	0	0	up	CELE_D1009.1	WormBase:WBGene00017012,GeneID:181138	GO:0016020;GO:0016021;GO:0003824;GO:0005783;GO:0008152;GO:0004467;GO:0031957;GO:0001676;GO:0015908	K08745-ko03320 PPAR signaling pathway;ko04931 Insulin resistance	KOG1179-Very long-chain acyl-CoA synthetase/fatty acid transporter[I]
957	smg-1	0.322662	14.45	-5.4849	0	0	up	CELE_C48B6.6	WormBase:WBGene00004879,GeneID:172418	GO:0046872;GO:0000166;GO:0005524;GO:0016740;GO:0005737;GO:0005634;GO:0016301;GO:0016310;GO:0004674;GO:0006281;GO:0000184;GO:0030539;GO:0040035;GO:0006468;GO:0071030	K08873-ko03015 mRNA surveillance pathway	KOG0891-DNA-dependent protein kinase[L]
958	unc-94	2.21006	85.7506	-5.27799	0	0	up	CELE_C06A5.7	WormBase:WBGene00006823,GeneID:172275	GO:0005737;GO:0002119;GO:0009792;GO:0005856;GO:0040011;GO:0051015;GO:0005865;GO:0003779;GO:0005523;GO:0051694;GO:0045214;GO:0030835;GO:0071689;GO:1990357	-	KOG3735-Tropomodulin and leiomodulin[Z]
959	clec-17	7.55994	99.2162	-3.71413	0	0	up	CELE_E03H4.10	WormBase:WBGene00008477,GeneID:173111	GO:0030246	-	-
960	gcs-1	2.27905	54.5045	-4.57987	0	0	up	CELE_F37B12.2	WormBase:WBGene00001527,GeneID:174438	GO:0000166;GO:0005524;GO:0003824;GO:0016874;GO:0005515;GO:0000303;GO:0009408;GO:0000302;GO:0006750;GO:0017109;GO:0046685;GO:0004357	K11204-ko00270 Cysteine and methionine metabolism;ko00480 Glutathione metabolism;ko04212 Longevity regulating pathway - worm	KOG3754-Gamma-glutamylcysteine synthetase[H]
961	rpn-2	30.7048	108.647	-1.82312	0	0	up	CELE_C23G10.4	WormBase:WBGene00004459,GeneID:175877	GO:0005634;GO:0005737;GO:0005886;GO:0050790;GO:0072686;GO:0043161;GO:0004175;GO:0005938;GO:0008540;GO:0000502;GO:0030234;GO:0042176;GO:0034515;GO:0005080;GO:0031965	K03032-ko03050 Proteasome;ko05169 Epstein-Barr virus infection	KOG2062-26S proteasome regulatory complex, subunit RPN2/PSMD1[O]
962	usip-1	2.87627	56.027	-4.28385	0	0	up	CELE_ZK863.4	WormBase:WBGene00014124,GeneID:179670	GO:0005654;GO:0050265;GO:0005688;GO:0034477	-	KOG2277-S-M checkpoint control protein CID1 and related nucleotidyltransferases[D]
963	tppp-1	421.018	153.132	1.4591	0	0	down	CELE_C32E8.3	WormBase:WBGene00016321,GeneID:171948	-	-	KOG4070-Putative signal transduction protein p25[RT]
964	svh-2	0.839797	31.3002	-5.21999	0	0	up	CELE_T14E8.1	WormBase:WBGene00020504,GeneID:180929	GO:0000166;GO:0005524;GO:0016740;GO:0005886;GO:0016020;GO:0016021;GO:0016301;GO:0016310;GO:0005515;GO:0004672;GO:0004713;GO:0006468;GO:0031103;GO:0043410;GO:0004714;GO:0048680;GO:0031435;GO:0018108;GO:0038083	-	-
965	T01H3.3	1.09866	53.8638	-5.6155	0	0	up	CELE_T01H3.3	WormBase:WBGene00011349,GeneID:174270	GO:0016020;GO:0016021;GO:0055085;GO:0022857;GO:0006820	-	KOG2532-Permease of the major facilitator superfamily[G]
966	kin-4	4.36771	39.3911	-3.17292	0	0	up	CELE_C10C6.1	WormBase:WBGene00002192,GeneID:178068	GO:0005524;GO:0016740;GO:0000287;GO:0016301;GO:0016310;GO:0004672;GO:0006468;GO:0004674;GO:0018105;GO:0035556;GO:0005622	-	KOG0606-Microtubule-associated serine/threonine kinase and related proteins[TR]
967	lipl-2	5.65619	93.3422	-4.04463	0	0	up	CELE_F46B6.8	WormBase:WBGene00009773,GeneID:185840	GO:0016787;GO:0006629;GO:0016788;GO:0016042	-	KOG2624-Triglyceride lipase-cholesterol esterase[I]
968	F27D4.4	3.97468	236.08	-5.89229	0	0	up	CELE_F27D4.4	WormBase:WBGene00009189,GeneID:172538	GO:0046872	-	KOG1763-Uncharacterized conserved protein, contains CCCH-type Zn-finger[R]
969	umps-1	133.599	43.2956	1.62562	0	0	down	CELE_T07C4.1	WormBase:WBGene00011559,GeneID:176453	GO:0016740;GO:0008152;GO:0016829;GO:0005737;GO:0003824;GO:0009792;GO:0000003;GO:0016757;GO:0009411;GO:0002119;GO:0008340;GO:0040018;GO:0009116;GO:0048557;GO:0007040;GO:0016831;GO:0006207;GO:0006221;GO:0010165;GO:0010225;GO:0090727;GO:0004588;GO:0004590;GO:0006222;GO:0010332;GO:0014070;GO:0019856;GO:0044205	K13421-ko00240 Pyrimidine metabolism;ko00983 Drug metabolism - other enzymes	KOG1377-Uridine 5'- monophosphate synthase/orotate phosphoribosyltransferase[F]
970	pac-1	6.16198	46.7765	-2.92432	0	0	up	CELE_C04D8.1	WormBase:WBGene00015418,GeneID:176201	GO:0005737;GO:0005515;GO:0005096;GO:0043547;GO:0007165;GO:0030054;GO:0008104;GO:0005912;GO:0010470;GO:0007265;GO:0007266;GO:0016020;GO:0016021	-	KOG1075-FOG: Reverse transcriptase[R]
971	kin-18	4.71962	46.9699	-3.31499	0	0	up	CELE_T17E9.1	WormBase:WBGene00002201,GeneID:175862	GO:0000166;GO:0005524;GO:0016740;GO:0005737;GO:0016301;GO:0016310;GO:0004672;GO:0006468;GO:0042981;GO:0004674;GO:0043051;GO:0007346;GO:0031098;GO:0000165;GO:0007631;GO:0005938;GO:0007399;GO:0000186;GO:0060631;GO:0004709;GO:0043407	K04429-ko04010 MAPK signaling pathway	KOG0577-Serine/threonine protein kinase[T]
972	scd-1	15.7274	76.8674	-2.28909	0	0	up	CELE_H20J18.1	WormBase:WBGene00004739,GeneID:181408	-	-	-
973	bli-3	0.744657	22.7776	-4.9349	0	0	up	CELE_F56C11.1	WormBase:WBGene00000253,GeneID:171608	GO:0005509;GO:0016491;GO:0020037;GO:0055114;GO:0005886;GO:0016020;GO:0016021;GO:0002119;GO:0050830;GO:0006979;GO:0098869;GO:0050832;GO:0040032;GO:0004601;GO:0042744;GO:0040002;GO:0042338;GO:0018149;GO:0016174;GO:0050665	K13411-ko04013 MAPK signaling pathway - fly;ko04624 Toll and Imd signaling pathway	KOG0039-Ferric reductase, NADH/NADPH oxidase and related proteins[PQ]
974	Y57A10A.26	190.766	46.548	2.03501	0	0	down	CELE_Y57A10A.26	WormBase:WBGene00013266,GeneID:174868	-	-	KOG4244-Failed axon connections (fax) protein/glutathione S-transferase-like protein[T]
975	Y54G9A.5	174.064	34.6576	2.32838	0	0	down	CELE_Y54G9A.5	WormBase:WBGene00013208,GeneID:175016	GO:0016020;GO:0016021	-	-
976	vps-60	5.18233	156.341	-4.91495	0	0	up	CELE_F41E6.9	WormBase:WBGene00018290,GeneID:179242	GO:0005622;GO:0007034	K12198-ko04144 Endocytosis	KOG1655-Protein involved in vacuolar protein sorting[U]
977	H24K24.3	238.349	101.654	1.2294	0	0	down	CELE_H24K24.3	WormBase:WBGene00019240,GeneID:178597	GO:0016491;GO:0046872;GO:0055114;GO:0008270;GO:0005737;GO:0004022;GO:0004024;GO:0051903;GO:0006066;GO:0006069	K00121-ko01200 Carbon metabolism;ko01220 Degradation of aromatic compounds;ko00010 Glycolysis / Gluconeogenesis;ko00680 Methane metabolism;ko00071 Fatty acid degradation;ko00350 Tyrosine metabolism;ko00830 Retinol metabolism;ko00625 Chloroalkane and chloroalkene degradation;ko00626 Naphthalene degradation;ko00980 Metabolism of xenobiotics by cytochrome P450;ko00982 Drug metabolism - cytochrome P4…	KOG0022-Alcohol dehydrogenase, class III[Q]
978	K02D10.1	14.8938	153.223	-3.36285	0	0	up	CELE_K02D10.1	WormBase:WBGene00019301,GeneID:176232	GO:0008152;GO:0005739;GO:0016791;GO:0016311;GO:0016787	K19269-ko01200 Carbon metabolism;ko00630 Glyoxylate and dicarboxylate metabolism	KOG2882-p-Nitrophenyl phosphatase[P]
979	T10C6.6	122.966	33.6489	1.86962	0	0	down	CELE_T10C6.6	WormBase:WBGene00011688,GeneID:180070	GO:0005886;GO:0016020;GO:0016021;GO:0055085;GO:0005215;GO:0006810	-	-
980	pbs-7	20.9612	196.763	-3.23066	0	0	up	CELE_F39H11.5	WormBase:WBGene00003953,GeneID:172674	GO:0005634;GO:0016787;GO:0005737;GO:0008233;GO:0006508;GO:0004298;GO:0051603;GO:0000502;GO:0005839	K02736-ko03050 Proteasome	KOG0185-20S proteasome, regulatory subunit beta type PSMB4/PRE4[O]
981	iglr-2	1.04798	43.0083	-5.35893	0	0	up	CELE_ZC262.3	WormBase:WBGene00022580,GeneID:176175	GO:0016020;GO:0016021;GO:0003735;GO:0032543;GO:0022627;GO:0005763	-	KOG0619-FOG: Leucine rich repeat[R]
982	fars-3	2.78795	60.2434	-4.43353	0	0	up	CELE_F22B5.9	WormBase:WBGene00001498,GeneID:174351	GO:0000166;GO:0005524;GO:0000287;GO:0005737;GO:0016874;GO:0003723;GO:0004812;GO:0006412;GO:0004826;GO:0006432;GO:0009328	K01890-ko00970 Aminoacyl-tRNA biosynthesis	KOG2472-Phenylalanyl-tRNA synthetase beta subunit[J]
983	lec-8	205.066	657.63	-1.68119	0	0	up	CELE_R07B1.10	WormBase:WBGene00002271,GeneID:181198	GO:0031410;GO:0030246;GO:0050830;GO:0030968;GO:0009636;GO:0051861	-	KOG3587-Galectin, galactose-binding lectin[W]
984	cand-1	3.19837	34.2819	-3.42204	0	0	up	CELE_Y102A5A.1	WormBase:WBGene00013606,GeneID:180125	GO:0005634;GO:0005515;GO:0060625;GO:0010265;GO:0051437	-	KOG1824-TATA-binding protein-interacting protein[R]
985	ddb-1	0.903638	29.4931	-5.02849	0	0	up	CELE_M18.5	WormBase:WBGene00010890,GeneID:178156	GO:0005634;GO:0003677;GO:0005737;GO:0005515;GO:0003676;GO:0006281;GO:0006974;GO:0016567;GO:0003684;GO:0007049;GO:0043161;GO:0006289;GO:0031461	K10610-ko04120 Ubiquitin mediated proteolysis;ko03420 Nucleotide excision repair;ko05203 Viral carcinogenesis;ko05161 Hepatitis B	KOG1897-Damage-specific DNA binding complex, subunit DDB1[L]
986	acs-17	0.544232	45.0219	-6.37026	0	0	up	CELE_C46F4.2	WormBase:WBGene00016716,GeneID:180859	GO:0016020;GO:0016021;GO:0003824;GO:0008152	K01897-ko01212 Fatty acid metabolism;ko00061 Fatty acid biosynthesis;ko00071 Fatty acid degradation;ko04146 Peroxisome;ko02024 Quorum sensing;ko04920 Adipocytokine signaling pathway;ko03320 PPAR signaling pathway	KOG1256-Long-chain acyl-CoA synthetases (AMP-forming)[I]
987	clec-1	18.358	234.799	-3.67695	0	0	up	CELE_F25B4.9	WormBase:WBGene00017772,GeneID:178958	GO:0030246	-	KOG4297-C-type lectin[TV]
988	atf-5	17.4817	220.41	-3.65628	0	0	up	CELE_T04C10.4	WormBase:WBGene00000221,GeneID:181576	GO:0005634;GO:0003700;GO:0006355	K04374-ko04141 Protein processing in endoplasmic reticulum;ko04010 MAPK signaling pathway;ko04668 TNF signaling pathway;ko04022 cGMP - PKG signaling pathway;ko04151 PI3K-Akt signaling pathway;ko04210 Apoptosis;ko04214 Apoptosis - fly;ko04911 Insulin secretion;ko04922 Glucagon signaling pathway;ko04912 GnRH signaling pathway;ko04915 Estrogen signaling pathway;ko04918 Thyroid hormone synthesis;ko04…	KOG4571-Activating transcription factor 4[K]
989	K06A9.1	4.58153	39.833	-3.12007	0	0	up	CELE_K06A9.1	WormBase:WBGene00019435,GeneID:180494	GO:0016020;GO:0016021	-	-
990	K07D4.9	425.226	83.0956	2.35539	0	0	down	CELE_K07D4.9	WormBase:WBGene00019488,GeneID:259430	-	-	-
991	F56B3.11	265.087	74.1577	1.8378	0	0	down	CELE_F56B3.11	WormBase:WBGene00018934,GeneID:176907	GO:0016020;GO:0016021;GO:0033617;GO:0030150;GO:0032981;GO:0005744	-	KOG4836-Uncharacterized conserved protein[S]
992	rbg-3	1.86474	57.2313	-4.93976	0	0	up	CELE_B0393.2	WormBase:WBGene00007167,GeneID:175629	GO:0005737;GO:0017137;GO:0006886;GO:0005096;GO:0012505;GO:0031338;GO:0090630	-	KOG1091-Ypt/Rab-specific GTPase-activating protein GYP6[U]
993	Y53F4B.9	47.6675	13.1085	1.8625	0	0	down	CELE_Y53F4B.9	WormBase:WBGene00013156,GeneID:175155	-	-	KOG1968-Replication factor C, subunit RFC1 (large subunit)[L]
994	flp-1	18.8817	241.075	-3.67443	0	0	up	CELE_F23B2.5	WormBase:WBGene00001444,GeneID:177737	GO:0005615;GO:0046662;GO:0005576;GO:0006972;GO:0007638;GO:0007218;GO:0006937;GO:0007626;GO:0071855	-	-
995	F55C12.5	1.76373	38.0735	-4.43209	0	0	up	CELE_F55C12.5	WormBase:WBGene00018872,GeneID:173997	GO:0016020;GO:0016021;GO:0005783;GO:0008289	-	KOG2238-Uncharacterized conserved protein TEX2, contains PH domain[R]
996	kcc-1	0.873476	29.8265	-5.09368	0	0	up	CELE_R13A1.2	WormBase:WBGene00006504,GeneID:177495	GO:0016020;GO:0016021;GO:0006811;GO:0055085;GO:0005215;GO:0006813;GO:0071805;GO:1902476;GO:0006821;GO:0007268;GO:0022820;GO:0015379	-	KOG2082-K+/Cl- cotransporter KCC1 and related transporters[P]
997	apl-1	93.7203	245.302	-1.38813	0	0	up	CELE_C42D8.8	WormBase:WBGene00000149,GeneID:180783	GO:0016020;GO:0016021;GO:0031410;GO:0043025;GO:0043005;GO:0007275;GO:0002119;GO:0007399;GO:0030154;GO:0005768;GO:0042395;GO:0005769;GO:0010171;GO:0008201;GO:0046914	K04520-ko04726 Serotonergic synapse;ko05010 Alzheimer's disease	KOG3540-Beta amyloid precursor protein[R]
998	T24B8.3	21.2932	354.574	-4.05762	0	0	up	CELE_T24B8.3	WormBase:WBGene00011977,GeneID:174444	-	-	-
999	F22G12.4	57.2344	18.0809	1.66242	0	0	down	CELE_F22G12.4	WormBase:WBGene00009064,GeneID:173180	GO:0005545;GO:0046872	-	KOG0504-FOG: Ankyrin repeat[R]
1000	F02A9.4	6.38438	79.1886	-3.63268	0	0	up	CELE_F02A9.4	WormBase:WBGene00008514,GeneID:176285	GO:0000166;GO:0005524;GO:0005737;GO:0005739;GO:0005759;GO:0016874;GO:0006552;GO:0004485;GO:0006396;GO:0090502;GO:0003725;GO:0004525	-	KOG0540-3-Methylcrotonyl-CoA carboxylase, non-biotin containing subunit/Acetyl-CoA carboxylase carboxyl transferase, subunit beta[EI]
1001	gcy-28	1.02431	27.2361	-4.73279	0	0	up	CELE_T01A4.1	WormBase:WBGene00020131,GeneID:172051	GO:0046872;GO:0000166;GO:0005524;GO:0016829;GO:0016020;GO:0016021;GO:0005886;GO:0043005;GO:0004672;GO:0006468;GO:0005622;GO:0035556;GO:0005525;GO:0044297;GO:0042995;GO:0007606;GO:0004383;GO:0016849;GO:0006182;GO:0007165;GO:0009190;GO:0008074;GO:0006935;GO:0030424;GO:0030425;GO:0042048;GO:0050893;GO:0043204	-	-
1002	rbm-39	126.8	41.6979	1.60451	0	0	down	CELE_Y55F3AM.3	WormBase:WBGene00021921,GeneID:176922	-	-	-
1003	rpn-12	6.32174	139.464	-4.46343	0	0	up	CELE_ZK20.5	WormBase:WBGene00004468,GeneID:174786	GO:0005829;GO:0005634;GO:0006508;GO:0005515;GO:0043161;GO:0000502;GO:0043248;GO:0008541;GO:0005838	K03031-ko03050 Proteasome;ko05169 Epstein-Barr virus infection	KOG3151-26S proteasome regulatory complex, subunit RPN12/PSMD8[O]
1004	ent-1	37.5097	148.189	-1.9821	0	0	up	CELE_ZK809.4	WormBase:WBGene00001320,GeneID:178097	GO:0005886;GO:0016020;GO:0016021;GO:0005337;GO:1901642	-	KOG1479-Nucleoside transporter[F]
1005	gld-3	5.92616	59.602	-3.33019	0	0	up	CELE_T07F8.3	WormBase:WBGene00001597,GeneID:174174	GO:0005737;GO:0005515;GO:0007275;GO:0040025;GO:0002119;GO:0009792;GO:0043186;GO:0040018;GO:0003723;GO:0042078;GO:0019904;GO:0007283;GO:0051321;GO:0048471;GO:0018992;GO:0004652;GO:0000280;GO:0000281;GO:0042006;GO:0043631;GO:0045836;GO:0051100;GO:0031379	-	-
1006	Y45G12B.2	224.747	51.4084	2.12823	0	0	down	CELE_Y45G12B.2	WormBase:WBGene00021563,GeneID:178734	GO:0046872;GO:0016020;GO:0016021	-	KOG3970-Predicted E3 ubiquitin ligase[O]
1007	tps-1	1.92553	29.3801	-3.93151	0	0	up	CELE_ZK54.2	WormBase:WBGene00006602,GeneID:181778	GO:0016740;GO:0003824;GO:0005737;GO:0016757;GO:0003825;GO:0016791;GO:0005992;GO:0016311;GO:0070413	-	KOG1050-Trehalose-6-phosphate synthase component TPS1 and related subunits[G]
1008	mup-4	1.09429	17.7269	-4.01788	0	0	up	CELE_K07D8.1	WormBase:WBGene00003497,GeneID:176060	GO:0005509;GO:0005737;GO:0016020;GO:0016021;GO:0005515;GO:0007155;GO:0005886;GO:0007275;GO:0005856;GO:0030054;GO:0030056;GO:0005882;GO:0031012;GO:0098733	-	-
1009	glc-1	1.11751	68.7842	-5.94371	0	0	up	CELE_F11A5.10	WormBase:WBGene00001591,GeneID:180086	GO:0016020;GO:0016021;GO:0005886;GO:0005216;GO:0006811;GO:0005230;GO:0060079;GO:0030054;GO:0045202;GO:0045211;GO:0042802;GO:0031987;GO:0005887;GO:0008068;GO:0016595;GO:0051259;GO:1902476	-	KOG3643-GABA receptor[T]
1010	pitr-1	4.50674	78.3483	-4.11975	0	0	up	CELE_C48A7.2	WormBase:WBGene00016739,GeneID:177512	GO:0005887;GO:0016020;GO:0016021;GO:0055085;GO:0035725;GO:0035435;GO:0005315;GO:0006817;GO:0015319	-	KOG2493-Na+/Pi symporter[P]
1011	vha-8	70.8652	327.603	-2.2088	0	0	up	CELE_C17H12.14	WormBase:WBGene00006917,GeneID:177442	GO:0005737;GO:0005886;GO:0016324;GO:0046961;GO:0015991;GO:0033178	K02150-ko00190 Oxidative phosphorylation;ko04150 mTOR signaling pathway;ko04145 Phagosome;ko04966 Collecting duct acid secretion;ko04721 Synaptic vesicle cycle;ko05323 Rheumatoid arthritis;ko05110 Vibrio cholerae infection;ko05120 Epithelial cell signaling in Helicobacter pylori infection	KOG1664-Vacuolar H+-ATPase V1 sector, subunit E[C]
1012	uda-1	5.77131	80.9714	-3.81044	0	0	up	CELE_K08H10.4	WormBase:WBGene00010697,GeneID:179395	GO:0046872;GO:0016787;GO:0016020;GO:0016021;GO:0004382;GO:0017110;GO:0045134;GO:0046048;GO:0046710;GO:0012505;GO:0030659	K01511-ko00230 Purine metabolism;ko00240 Pyrimidine metabolism	KOG1385-Nucleoside phosphatase[F]
1013	mrp-1	0.64858	21.3498	-5.04079	0	0	up	CELE_F57C12.5	WormBase:WBGene00003407,GeneID:180409	GO:0000166;GO:0005524;GO:0016887;GO:0016020;GO:0016021;GO:0055085;GO:0040024;GO:0005215;GO:0042626;GO:0006810;GO:0097501;GO:0005887;GO:0005886;GO:0016246	K05665-ko02010 ABC transporters;ko04071 Sphingolipid signaling pathway;ko04977 Vitamin digestion and absorption;ko05206 MicroRNAs in cancer	KOG0054-Multidrug resistance-associated protein/mitoxantrone resistance protein, ABC superfamily[Q]
1014	K07F5.15	14.4756	429.85	-4.89214	0	0	up	CELE_K07F5.15	WormBase:WBGene00010639,GeneID:177838	GO:0016020;GO:0016021;GO:0016529	-	KOG3808-Uncharacterized conserved protein[S]
1015	nnt-1	2.03908	35.1808	-4.1088	0	0	up	CELE_C15H9.1	WormBase:WBGene00003778,GeneID:180884	GO:0055114;GO:0016020;GO:0016021;GO:0005743;GO:0005739;GO:0015992;GO:0051287;GO:0008746;GO:0008750;GO:0050661;GO:0006740	K00323-ko00760 Nicotinate and nicotinamide metabolism	-
1016	abcf-3	1.30949	45.5772	-5.12123	0	0	up	CELE_F42A10.1	WormBase:WBGene00018339,GeneID:175873	GO:0000166;GO:0005524;GO:0016887;GO:0005829;GO:0005515;GO:0022626;GO:0006417;GO:0033138;GO:0042981	-	KOG0927-Predicted transporter (ABC superfamily)[R]
1017	C47D12.2	4.93236	59.2623	-3.58676	0	0	up	CELE_C47D12.2	WormBase:WBGene00008136,GeneID:174789	GO:0005783;GO:0005794;GO:0007030	-	KOG2225-Proteins containing regions of low-complexity[R]
1018	T22B11.4	18.1818	85.4887	-2.23324	0	0	up	CELE_T22B11.4	WormBase:WBGene00020678,GeneID:177234	GO:0016020;GO:0016021;GO:0005524;GO:0004672;GO:0006468	-	-
1019	nsy-1	1.65836	26.4058	-3.99303	0	0	up	CELE_F59A6.1	WormBase:WBGene00003822,GeneID:24104671	GO:0046872;GO:0000166;GO:0005524;GO:0016740;GO:0016301;GO:0016310;GO:0043025;GO:0004674;GO:0045087;GO:0050829;GO:0004672;GO:0006468;GO:0007399;GO:0050830;GO:0008340;GO:0042995;GO:0030424;GO:0035545;GO:0000187;GO:0010628;GO:1904115;GO:0006935;GO:0043204;GO:0000165;GO:0004709;GO:0042594;GO:0045165;GO:0000186;GO:0005623;GO:0031434;GO:1901046;GO:0014069;GO:0002225;GO:0038066;GO:0093002;GO:1900150;GO:…	K04426-ko04141 Protein processing in endoplasmic reticulum;ko04010 MAPK signaling pathway;ko04013 MAPK signaling pathway - fly;ko04668 TNF signaling pathway;ko04071 Sphingolipid signaling pathway;ko04210 Apoptosis;ko04214 Apoptosis - fly;ko04722 Neurotrophin signaling pathway;ko05014 Amyotrophic lateral sclerosis (ALS);ko04932 Non-alcoholic fatty liver disease (NAFLD);ko01524 Platinum drug resist…	KOG4279-Serine/threonine protein kinase[T]
1020	cpn-1	23.7641	230.965	-3.28082	0	0	up	CELE_F43G9.9	WormBase:WBGene00000777,GeneID:172660	-	-	KOG2046-Calponin[Z]
1021	trak-1	3.73938	65.6759	-4.13449	0	0	up	CELE_T27A3.1	WormBase:WBGene00020838,GeneID:172297	-	-	KOG4360-Uncharacterized coiled coil protein[S]
1022	Y57A10A.31	66.6567	25.9406	1.36154	0	0	down	CELE_Y57A10A.31	WormBase:WBGene00013270,GeneID:174872	GO:0046872;GO:0016491;GO:0055114;GO:0008152;GO:0004842;GO:0043161;GO:0043130;GO:0097039;GO:0071797	-	-
1023	rab-10	3.41525	157.715	-5.52919	0	0	up	CELE_T23H2.5	WormBase:WBGene00004273,GeneID:266836	GO:0000166;GO:0016020;GO:0030424;GO:0043025;GO:0005515;GO:0005794;GO:0015031;GO:0000139;GO:0003924;GO:0005525;GO:0005769;GO:0032456;GO:0055037;GO:0055038;GO:0005768;GO:0031901;GO:0005797;GO:0032794;GO:0071532;GO:0001881;GO:0006904;GO:0009306;GO:0017157;GO:0032869;GO:1902647;GO:1904951;GO:0010008;GO:0031045;GO:0031902;GO:0032593	K07903-ko04152 AMPK signaling pathway;ko04144 Endocytosis	KOG0078-GTP-binding protein SEC4, small G protein superfamily, and related Ras family GTP-binding proteins[TU]
1024	sax-7	2.36857	35.4493	-3.90367	0	0	up	CELE_C18F3.2	WormBase:WBGene00004732,GeneID:177602	GO:0005886;GO:0016020;GO:0016021;GO:0005515;GO:0009792;GO:0030673;GO:0032590;GO:0032809;GO:0030506;GO:0050839;GO:0000132;GO:0003384;GO:0042074;GO:0005913;GO:0016328;GO:0030017;GO:0048813;GO:0048814;GO:0050775;GO:0070593;GO:1903859	K06756-ko04514 Cell adhesion molecules (CAMs)	KOG3513-Neural cell adhesion molecule L1[T]
1025	acs-11	2.6509	66.5108	-4.64903	0	0	up	CELE_F41C3.3	WormBase:WBGene00018269,GeneID:173820	GO:0003824;GO:0008152	-	KOG1176-Acyl-CoA synthetase[I]
1026	col-74	90.5846	7.46628	3.6008	0	0	down	CELE_ZK1248.2	WormBase:WBGene00000650,GeneID:173989	GO:0016020;GO:0016021;GO:0042302;GO:0005581	-	KOG3544-Collagens (type IV and type XIII), and related proteins[W]
1027	Y57E12AL.1	14.2461	109.064	-2.93655	0	0	up	CELE_Y57E12AL.1	WormBase:WBGene00021956,GeneID:179093	GO:0016020;GO:0016021;GO:0015194;GO:0015825	-	KOG2592-Tumor differentially expressed (TDE) protein[S]
1028	H34C03.2	2.33722	40.0711	-4.0997	0	0	up	CELE_H34C03.2	WormBase:WBGene00019259,GeneID:177437	GO:0016787;GO:0006511;GO:0036459;GO:0016579;GO:0004843	-	KOG1870-Ubiquitin C-terminal hydrolase[O]
1029	sac-1	2.72374	57.4224	-4.39795	0	0	up	CELE_F30A10.6	WormBase:WBGene00009264,GeneID:172778	GO:0016020;GO:0016021;GO:0042578	-	KOG1889-Putative phosphoinositide phosphatase[I]
1030	suco-1	8.06373	61.7761	-2.93753	0	0	up	CELE_R12E2.2	WormBase:WBGene00020031,GeneID:172011	GO:0016020;GO:0016021	-	KOG1396-Uncharacterized conserved protein[S]
1031	unc-16	6.03941	43.8688	-2.86072	0	0	up	CELE_ZK1098.10	WormBase:WBGene00006755,GeneID:176349	GO:0005737;GO:0030424;GO:0005515;GO:0018991;GO:0016192;GO:0030421;GO:0040011;GO:0044297;GO:0048471;GO:0019900;GO:0030159;GO:0048489;GO:0043194;GO:0005078;GO:0008432;GO:0019894;GO:0007257;GO:0046328;GO:0043679;GO:0005622;GO:0045202;GO:0043025	-	KOG2077-JNK/SAPK-associated protein-1[T]
1032	R53.4	443.927	1129.85	-1.34774	0	0	up	CELE_R53.4	WormBase:WBGene00011273,GeneID:174554	GO:0016020;GO:0005739;GO:0006811;GO:0031966;GO:0015992;GO:0045263;GO:0006754	K02130-ko00190 Oxidative phosphorylation	KOG4092-Mitochondrial F1F0-ATP synthase, subunit f[C]
1033	dhs-13	235.114	73.2686	1.6821	0	0	down	CELE_F36H9.3	WormBase:WBGene00000976,GeneID:178658	-	K11147-ko00830 Retinol metabolism;ko04146 Peroxisome	KOG0725-Reductases with broad range of substrate specificities[R]
1034	dpy-11	16.7061	173.043	-3.37269	0	0	up	CELE_F46E10.9	WormBase:WBGene00001073,GeneID:179040	GO:0005737;GO:0016020;GO:0016021;GO:0045454;GO:0055114;GO:0040018;GO:0003756;GO:0006457;GO:0034976;GO:0005783;GO:0040032;GO:0015035;GO:0006464;GO:0042338	-	KOG0913-Thiol-disulfide isomerase and thioredoxin[OC]
1035	ccar-1	21.5801	111.251	-2.36604	0	0	up	CELE_Y37A1B.1	WormBase:WBGene00003085,GeneID:178362	GO:0006355;GO:0005515;GO:0031581	-	KOG4246-Predicted DNA-binding protein, contains SAP domain[R]
1036	zfp-3	88.6765	24.3895	1.86229	0	0	down	CELE_W05H7.4	WormBase:WBGene00021047,GeneID:180479	GO:0005634;GO:0046872;GO:0005515;GO:0016020;GO:0016021	-	-
1037	smo-1	1209.65	596.971	1.01885	0	0	down	CELE_K12C11.2	WormBase:WBGene00004888,GeneID:266820	GO:0005634;GO:0005694;GO:0005737;GO:0005515;GO:0007275;GO:0000122;GO:0002119;GO:0009792;GO:0005856;GO:0005815;GO:0042802;GO:0005819;GO:0016925;GO:0070194;GO:0051306;GO:0007080;GO:0031386;GO:0034502	K12160-ko03013 RNA transport	KOG1769-Ubiquitin-like proteins[O]
1038	clu-1	0.810199	25.7249	-4.98874	0	0	up	CELE_F55H2.6	WormBase:WBGene00000550,GeneID:176341	GO:0005737;GO:0003723;GO:0007005;GO:0048312	-	-
1039	F07H5.4	4.03664	143.445	-5.1512	0	0	up	-	-	-	-	-
1040	imp-2	9.169	91.4824	-3.31866	0	0	up	CELE_T05E11.5	WormBase:WBGene00011481,GeneID:178013	GO:0016787;GO:0016020;GO:0016021;GO:0008233;GO:0006508;GO:0005783;GO:0005789;GO:0004190;GO:0005765;GO:0030660;GO:0071458;GO:0071556	-	KOG2443-Uncharacterized conserved protein[S]
1041	col-41	191.021	77.9991	1.2922	0	0	down	CELE_T10B10.1	WormBase:WBGene00000618,GeneID:181610	GO:0042302;GO:0005581	-	-
1042	scpl-1	3.46341	80.7661	-4.54349	0	0	up	CELE_B0379.4	WormBase:WBGene00007054,GeneID:181944	GO:0046872;GO:0016787;GO:0005737;GO:0004721;GO:0006470;GO:0005515;GO:0031430;GO:0046662;GO:0031674;GO:0030674;GO:0016791;GO:0016311;GO:0030274;GO:0019900	-	KOG1605-TFIIF-interacting CTD phosphatase, including NLI-interacting factor (involved in RNA polymerase II regulation)[K]
1043	hum-8	0.555673	24.574	-5.46675	0	0	up	CELE_Y66H1A.6	WormBase:WBGene00002041,GeneID:176872	GO:0000166;GO:0005524;GO:0003774;GO:0003779;GO:0016459	-	KOG0163-Myosin class VI heavy chain[Z]
1044	fce-1	2.21539	71.9755	-5.02187	0	0	up	CELE_C04F12.10	WormBase:WBGene00001405,GeneID:172820	GO:0046872;GO:0016787;GO:0016020;GO:0016021;GO:0008233;GO:0006508;GO:0004222;GO:0008237;GO:0005783;GO:0005789;GO:0030176;GO:0071586	K06013-ko00900 Terpenoid backbone biosynthesis	KOG2719-Metalloprotease[R]
1045	crm-1	1.31892	36.3945	-4.78629	0	0	up	CELE_B0024.14	WormBase:WBGene00007103,GeneID:179439	GO:0016020;GO:0016021;GO:0004867;GO:0010951;GO:0005515;GO:0005576;GO:0005520;GO:0001558	-	-
1046	npp-14	4.01321	33.476	-3.0603	0	0	up	CELE_C03D6.4	WormBase:WBGene00003800,GeneID:172813	GO:0005634;GO:0016020;GO:0015031;GO:0006405;GO:0006606;GO:0017056;GO:0051028;GO:0005643;GO:0031965;GO:0008139;GO:1990001;GO:0005487;GO:0044613;GO:0089720;GO:0044615;GO:1900118	K14317-ko03013 RNA transport;ko05169 Epstein-Barr virus infection	KOG3630-Nuclear pore complex, Nup214/CAN component[YU]
1047	gpd-1	295.701	139.435	1.08455	0	0	down	CELE_T09F3.3	WormBase:WBGene00001683,GeneID:174603	GO:0016491;GO:0055114;GO:0006096;GO:0005737;GO:0016620;GO:0051287;GO:0050661;GO:0004365;GO:0006006	K00134-ko01200 Carbon metabolism;ko01230 Biosynthesis of amino acids;ko00010 Glycolysis / Gluconeogenesis;ko00710 Carbon fixation in photosynthetic organisms;ko04066 HIF-1 signaling pathway;ko05010 Alzheimer's disease	KOG0657-Glyceraldehyde 3-phosphate dehydrogenase[G]
1048	ZK355.2	127.463	36.7568	1.794	0	0	down	CELE_ZK355.2	WormBase:WBGene00022712,GeneID:173640	GO:0016020;GO:0016021	-	-
1049	catp-7	7.80542	49.2467	-2.65748	0	0	up	CELE_Y59H11AR.2	WormBase:WBGene00022010,GeneID:177664	GO:0046872;GO:0000166;GO:0005524;GO:0016787;GO:0005388;GO:0016887;GO:0006812;GO:0006874;GO:0070588;GO:0099132;GO:0005887;GO:0016020;GO:0016021;GO:0043231	-	KOG0208-Cation transport ATPase[P]
1050	aman-2	0.381085	26.7378	-6.13262	0	0	up	CELE_F58H1.1	WormBase:WBGene00010284,GeneID:179632	GO:0046872;GO:0016787;GO:0016798;GO:0005975;GO:0008152;GO:0016020;GO:0016021;GO:0003824;GO:0004559;GO:0030246;GO:0006013;GO:0006491;GO:0006517;GO:0000139;GO:0005794	K01231-ko00510 N-Glycan biosynthesis;ko00513 Various types of N-glycan biosynthesis	KOG1959-Glycosyl hydrolase, family 38 - alpha-mannosidase[G]
1051	ensa-1	528.276	234.735	1.17026	0	0	down	CELE_K10C3.2	WormBase:WBGene00010730,GeneID:172837	GO:0005737;GO:0051301;GO:0007049;GO:0043086;GO:0004864;GO:0035308	-	KOG4076-Regulator of ATP-sensitive K+ channels Alpha-endosulfine/ARPP-19 and related cAMP-regulated phosphoproteins[TU]
1052	2022-06-01	13.7166	192.159	-3.80831	0	0	up	CELE_T24H10.7	WormBase:WBGene00012005,GeneID:174452	GO:0000790;GO:0005634;GO:0003677;GO:0003700;GO:0006351;GO:0006355;GO:0045944;GO:0008340;GO:0043565;GO:0000981;GO:0000122;GO:0010628;GO:0042127;GO:0005667;GO:0008134;GO:0003713;GO:0042594;GO:0000978;GO:0009314;GO:0009612;GO:0009636;GO:0010941;GO:0032496;GO:0032870;GO:0033120;GO:0034097;GO:0042493;GO:0045597;GO:0051591;GO:0051726	-	KOG0837-Transcriptional activator of the JUN family[K]
1053	R193.2	0.524307	16.7676	-4.99912	0	0	up	CELE_R193.2	WormBase:WBGene00020128,GeneID:182256	GO:0016020;GO:0016021	-	-
1054	bath-42	5.47923	87.6474	-3.99967	0	0	up	CELE_C50C3.8	WormBase:WBGene00016803,GeneID:176152	GO:0005634;GO:0005737;GO:0005515;GO:0043161;GO:0016567;GO:0031625;GO:0042787;GO:0030162;GO:0019005	-	KOG1987-Speckle-type POZ protein SPOP and related proteins with TRAF, MATH and BTB/POZ domains[DR]
1055	eif-1	10.8312	296.973	-4.77707	0	0	up	CELE_T27F7.3	WormBase:WBGene00020868,GeneID:266853	GO:0003743;GO:0006413	K03113-ko03013 RNA transport	KOG1770-Translation initiation factor 1 (eIF-1/SUI1)[J]
1056	dpf-5	15.5589	88.1154	-2.50165	0	0	up	CELE_R11E3.8	WormBase:WBGene00001058,GeneID:177251	GO:0006508;GO:0008236	-	KOG2100-Dipeptidyl aminopeptidase[O]
1057	fbxl-1	4.17863	74.9497	-4.16482	0	0	up	CELE_C02F5.7	WormBase:WBGene00015350,GeneID:3564805	GO:0043053;GO:0035882	-	KOG4341-F-box protein containing LRR[R]
1058	M01F1.3	11.3825	117.762	-3.37098	0	0	up	CELE_M01F1.3	WormBase:WBGene00010809,GeneID:3564813	GO:0046872;GO:0016740;GO:0003824;GO:0005739;GO:0051536;GO:0051539;GO:0009249;GO:0016992;GO:0009107	K03644-ko00785 Lipoic acid metabolism	KOG2672-Lipoate synthase[H]
1059	nhr-97	13.5634	108.416	-2.99879	0	0	up	CELE_H27C11.1	WormBase:WBGene00003687,GeneID:177810	GO:0005634;GO:0046872;GO:0003677;GO:0003700;GO:0008270;GO:0043565;GO:0006351;GO:0006355;GO:0043401;GO:0003707;GO:0000976;GO:0003682;GO:0004879;GO:0009755;GO:0009888;GO:0030522;GO:0045944;GO:0090575	-	KOG3575-FOG: Hormone receptors[T]
1060	golg-2	1.31851	34.8163	-4.72278	0	0	up	CELE_F33G12.5	WormBase:WBGene00018017,GeneID:173870	GO:0005794	-	-
1061	app-1	7.20134	69.5731	-3.27219	0	0	up	CELE_W03G9.4	WormBase:WBGene00000155,GeneID:172118	GO:0046872;GO:0016787;GO:0005737;GO:0008233;GO:0006508;GO:0008270;GO:0004177;GO:0070006;GO:0042803	-	KOG2413-Xaa-Pro aminopeptidase[E]
1062	selt-1.1	6.01833	135.006	-4.48751	0	0	up	CELE_C35C5.3	WormBase:WBGene00007955,GeneID:181343	GO:0016491;GO:0055114;GO:0005783;GO:0098869;GO:0004791	-	KOG3286-Selenoprotein T[R]
1063	vha-11	18.0885	130.999	-2.85641	0	0	up	CELE_Y38F2AL.3	WormBase:WBGene00006920,GeneID:177017	GO:0016787;GO:0005737;GO:0007275;GO:0006811;GO:0005765;GO:0015078;GO:0043229;GO:0015991;GO:0008553;GO:0046961;GO:0015992;GO:0033180;GO:0009790;GO:0030728;GO:0000221;GO:0016471	K02148-ko00190 Oxidative phosphorylation;ko04150 mTOR signaling pathway;ko04145 Phagosome;ko04966 Collecting duct acid secretion;ko04721 Synaptic vesicle cycle;ko05323 Rheumatoid arthritis;ko05110 Vibrio cholerae infection;ko05120 Epithelial cell signaling in Helicobacter pylori infection	KOG2909-Vacuolar H+-ATPase V1 sector, subunit C[C]
1064	dnj-19	48.3713	190.471	-1.97735	0	0	up	CELE_T05C3.5	WormBase:WBGene00001037,GeneID:3565862	GO:0046872;GO:0005524;GO:0051082;GO:0006457;GO:0031072;GO:0009408;GO:0035966	K09503-ko04141 Protein processing in endoplasmic reticulum	KOG0712-Molecular chaperone (DnaJ superfamily)[O]
1065	hex-2	0.213688	55.55	-8.02214	0	0	up	CELE_C14C11.3	WormBase:WBGene00015767,GeneID:178951	GO:0004553;GO:0005975;GO:0015929	K14459-ko00513 Various types of N-glycan biosynthesis;ko00511 Other glycan degradation	-
1066	chk-1	96.5376	24.09	2.00266	0	0	down	CELE_Y39H10A.7	WormBase:WBGene00000498,GeneID:3565921	GO:0005634;GO:0000166;GO:0005524;GO:0016740;GO:0005737;GO:0016301;GO:0016310;GO:0007275;GO:0004672;GO:0006468;GO:0004674;GO:0035556;GO:0009792;GO:0006974;GO:0048471;GO:0007049;GO:0000077;GO:0033314	K02216-ko04110 Cell cycle;ko04111 Cell cycle - yeast;ko04113 Meiosis - yeast;ko04115 p53 signaling pathway;ko05203 Viral carcinogenesis;ko05166 HTLV-I infection	KOG0590-Checkpoint kinase and related serine/threonine protein kinases[D]
1067	F15A4.6	106.946	492.939	-2.20453	0	0	up	CELE_F15A4.6	WormBase:WBGene00008841,GeneID:174887	-	-	-
1068	T23G11.7	5.34876	106.246	-4.31206	0	0	up	CELE_T23G11.7	WormBase:WBGene00011972,GeneID:172528	GO:0005768;GO:0000149;GO:0010508;GO:0035493;GO:0060627;GO:0000323	K12199-ko04144 Endocytosis	KOG0917-Uncharacterized conserved protein[S]
1069	clec-160	0.658304	47.1842	-6.16341	0	0	up	CELE_F09G8.8	WormBase:WBGene00017322,GeneID:176167	GO:0005576;GO:0030246;GO:0005575;GO:0003674;GO:0008150	-	-
1070	gln-5	257.355	118.291	1.12142	0	0	down	CELE_F26D10.10	WormBase:WBGene00001606,GeneID:178505	GO:0003824;GO:0004356;GO:0016874;GO:0006542;GO:0006807	K01915-ko01230 Biosynthesis of amino acids;ko00630 Glyoxylate and dicarboxylate metabolism;ko00910 Nitrogen metabolism;ko00250 Alanine, aspartate and glutamate metabolism;ko00220 Arginine biosynthesis;ko02020 Two-component system;ko04724 Glutamatergic synapse;ko04727 GABAergic synapse	KOG0683-Glutamine synthetase[E]
1071	cts-1	191.165	443.21	-1.21317	0	0	up	CELE_T20G5.2	WormBase:WBGene00000833,GeneID:176437	GO:0016740;GO:0005975;GO:0005739;GO:0005759;GO:0006099;GO:0004108;GO:0046912;GO:0006101	K01647-ko01200 Carbon metabolism;ko01210 2-Oxocarboxylic acid metabolism;ko01230 Biosynthesis of amino acids;ko00020 Citrate cycle (TCA cycle);ko00630 Glyoxylate and dicarboxylate metabolism	KOG2617-Citrate synthase[C]
1072	Y69H2.3	172.472	82.7496	1.05954	0	0	down	CELE_Y69H2.3	WormBase:WBGene00013481,GeneID:180221	GO:0005515	-	-
1073	hmg-11	366.794	97.599	1.91003	0	0	down	CELE_T05A7.4	WormBase:WBGene00001976,GeneID:173805	GO:0003677	-	-
1074	gon-2	0.535132	18.1154	-5.08118	0	0	up	CELE_T01H8.5	WormBase:WBGene00001651,GeneID:172646	GO:0005886;GO:0016020;GO:0016021;GO:0005216;GO:0006811;GO:0055085;GO:0098655;GO:0034220;GO:0008406;GO:0030421;GO:0008324;GO:0000278;GO:0006812	-	KOG3614-Ca2+/Mg2+-permeable cation channels (LTRPC family)[PT]
1075	elo-3	3.02784	96.6941	-4.99707	0	0	up	CELE_D2024.3	WormBase:WBGene00001241,GeneID:183948	GO:0016740;GO:0016020;GO:0016021;GO:0006629;GO:0030176;GO:0006631;GO:0006633;GO:0042761;GO:0009922;GO:0102336;GO:0102337;GO:0102338;GO:0102756;GO:0019367;GO:0030148;GO:0034625;GO:0034626	-	-
1076	pals-6	0.138067	92.9449	-9.39486	0	0	up	CELE_C17H1.7	WormBase:WBGene00007660,GeneID:182749	-	-	-
1077	afd-1	81.3133	34.2728	1.24643	0	0	down	CELE_W03F11.6	WormBase:WBGene00021009,GeneID:171776	GO:0005515;GO:0007165;GO:0005911;GO:0016342;GO:0050839;GO:0032880;GO:0034332;GO:0005913	K05702-ko04014 Ras signaling pathway;ko04015 Rap1 signaling pathway;ko04024 cAMP signaling pathway;ko04520 Adherens junction;ko04530 Tight junction;ko04670 Leukocyte transendothelial migration	KOG1892-Actin filament-binding protein Afadin[Z]
1078	Y23H5A.2	161.434	12.4153	3.70075	0	0	down	CELE_Y23H5A.2	WormBase:WBGene00021269,GeneID:171820	-	-	-
1079	cyld-1	9.02532	57.26	-2.66548	0	0	up	CELE_F40F12.5	WormBase:WBGene00009594,GeneID:176401	GO:0005829;GO:0036459;GO:0016579;GO:0004843;GO:0070536	K08601-ko04013 MAPK signaling pathway - fly;ko04622 RIG-I-like receptor signaling pathway;ko04380 Osteoclast differentiation	KOG3556-Familial cylindromatosis protein[R]
1080	zyg-9	6.48521	39.0945	-2.59174	0	0	up	CELE_F22B5.7	WormBase:WBGene00006994,GeneID:174350	GO:0005737;GO:0009792;GO:0005515;GO:0051301;GO:0051321;GO:0000922;GO:0005856;GO:0005813;GO:0005815;GO:0007017;GO:0005874;GO:0008017;GO:0007049;GO:0000776;GO:0051231;GO:0035371;GO:0051010;GO:0030951;GO:0046785;GO:0051298;GO:0000212;GO:0007051;GO:0009790;GO:0072687	-	KOG1820-Microtubule-associated protein[Z]
1081	ttr-44	11.7955	228.049	-4.27304	0	0	up	CELE_C56A3.2	WormBase:WBGene00008341,GeneID:179835	GO:0005615	-	-
1082	kars-1	45.0247	178.968	-1.99091	0	0	up	CELE_T02G5.9	WormBase:WBGene00002238,GeneID:174159	GO:0046872;GO:0000166;GO:0005524;GO:0005737;GO:0003676;GO:0016874;GO:0004812;GO:0004824;GO:0006418;GO:0006430;GO:0008340;GO:0006412;GO:0010629;GO:0061063;GO:0001934;GO:0060378	K04567-ko00970 Aminoacyl-tRNA biosynthesis	KOG1885-Lysyl-tRNA synthetase (class II)[J]
1083	blos-7	228.935	34.4258	2.73338	0	0	down	CELE_Y37E11B.3	WormBase:WBGene00021376,GeneID:177119	-	-	KOG4514-Uncharacterized conserved protein[S]
1084	C18E9.9	4.68772	189.139	-5.33442	0	0	up	CELE_C18E9.9	WormBase:WBGene00007689,GeneID:182792	GO:0016020;GO:0016021;GO:0045087	-	-
1085	emc-3	9.40442	149.202	-3.98778	0	0	up	CELE_Y62E10A.10	WormBase:WBGene00013378,GeneID:178300	GO:0016020;GO:0016021;GO:0034975;GO:0072546	-	KOG3188-Uncharacterized conserved protein[S]
1086	itx-1	2.18682	26.874	-3.6193	0	0	up	CELE_W03D8.6	WormBase:WBGene00002174,GeneID:171846	GO:0016020;GO:0016021;GO:0016323;GO:0005912	-	KOG3516-Neurexin IV[T]
1087	T28C12.4	3.11588	57.6263	-4.20902	0	0	up	CELE_T28C12.4	WormBase:WBGene00020891,GeneID:179017	GO:0016787;GO:0052689;GO:0005575;GO:0008150	-	KOG1516-Carboxylesterase and related proteins[R]
1088	C09G9.1	8.54021	95.4522	-3.48244	0	0	up	CELE_C09G9.1	WormBase:WBGene00007492,GeneID:177702	-	-	-
1089	rho-1	15.3652	199.58	-3.69923	0	0	up	CELE_Y51H4A.3	WormBase:WBGene00004357,GeneID:178458	GO:0000166;GO:0005737;GO:0016020;GO:0005515;GO:0040017;GO:0005886;GO:0007275;GO:0005622;GO:0007264;GO:0051301;GO:0019901;GO:0005856;GO:0003924;GO:0005525;GO:0032154;GO:0005938;GO:0007049;GO:0032970;GO:0014057;GO:0032794;GO:0030241;GO:0031034;GO:0000915	K04513-ko04014 Ras signaling pathway;ko04015 Rap1 signaling pathway;ko04011 MAPK signaling pathway - yeast;ko04310 Wnt signaling pathway;ko04350 TGF-beta signaling pathway;ko04072 Phospholipase D signaling pathway;ko04071 Sphingolipid signaling pathway;ko04024 cAMP signaling pathway;ko04022 cGMP - PKG signaling pathway;ko04150 mTOR signaling pathway;ko04144 Endocytosis;ko04810 Regulation of actin…	KOG0393-Ras-related small GTPase, Rho type[R]
1090	Y39G8B.1	212.313	76.4437	1.47372	0	0	down	CELE_Y39G8B.1	WormBase:WBGene00012722,GeneID:175047	GO:0055114;GO:0016491	K00011-ko00040 Pentose and glucuronate interconversions;ko00051 Fructose and mannose metabolism;ko00052 Galactose metabolism;ko00561 Glycerolipid metabolism	KOG1577-Aldo/keto reductase family proteins[R]
1091	vps-24	2.13271	141.916	-6.0562	0	0	up	CELE_T27F7.1	WormBase:WBGene00020866,GeneID:173863	GO:0005622;GO:0007034	K12193-ko04144 Endocytosis	KOG3229-Vacuolar sorting protein VPS24[U]
1092	faah-2	0.312373	54.3288	-7.4423	0	0	up	CELE_B0218.2	WormBase:WBGene00015048,GeneID:177612	GO:0016787;GO:0004040	-	KOG1212-Amidases[JIT]
1093	acox-1.5	0.603939	44.8877	-6.21577	0	0	up	CELE_C48B4.1	WormBase:WBGene00008167,GeneID:176353	GO:0016491;GO:0055114;GO:0003997;GO:0016627;GO:0050660;GO:0071949;GO:0006631;GO:0006635;GO:0008152;GO:0005777;GO:0006629;GO:0033539;GO:0003995;GO:0033540;GO:0042811	K00232-ko01212 Fatty acid metabolism;ko00071 Fatty acid degradation;ko00592 alpha-Linolenic acid metabolism;ko01040 Biosynthesis of unsaturated fatty acids;ko04024 cAMP signaling pathway;ko04146 Peroxisome;ko03320 PPAR signaling pathway	KOG0136-Acyl-CoA oxidase[I]
1094	F55A11.1	12.9736	191.329	-3.8824	0	0	up	CELE_F55A11.1	WormBase:WBGene00010075,GeneID:179610	GO:0005509	-	KOG4065-Uncharacterized conserved protein[S]
1095	letm-1	4.12852	48.8723	-3.56532	0	0	up	CELE_F58G11.1	WormBase:WBGene00010279,GeneID:179854	GO:0005509;GO:0016020;GO:0016021;GO:0005739;GO:0005743;GO:0006875;GO:0043022	K17800-ko04139 Regulation of mitophagy - yeast	KOG1043-Ca2+-binding transmembrane protein LETM1/MRS7[S]
1096	pigv-1	3.10469	51.2612	-4.04535	0	0	up	CELE_T09B4.1	WormBase:WBGene00020375,GeneID:172305	GO:0016740;GO:0016020;GO:0016021;GO:0005783;GO:0005789;GO:0016757;GO:0006506;GO:0097502;GO:0000030;GO:0004584;GO:0031501	-	KOG2647-Predicted Dolichyl-phosphate-mannose-protein mannosyltransferase[R]
1097	rab-1	113.456	425.09	-1.90563	0	0	up	CELE_C39F7.4	WormBase:WBGene00004266,GeneID:178620	GO:0005789;GO:0000139;GO:0006888;GO:0003924;GO:0005525	K07874-ko05134 Legionellosis	KOG0084-GTPase Rab1/YPT1, small G protein superfamily, and related GTP-binding proteins[TU]
1098	ZK829.7	5.30555	91.2658	-4.1045	0	0	up	CELE_ZK829.7	WormBase:WBGene00014096,GeneID:178132	GO:0055114;GO:0016491;GO:0005515	-	KOG1198-Zinc-binding oxidoreductase[CR]
1099	vpr-1	5.47076	129.678	-4.56705	0	0	up	CELE_F33D11.11	WormBase:WBGene00018008,GeneID:172259	GO:0016020;GO:0016021;GO:0005515;GO:0019904;GO:0005856;GO:0005789;GO:0046875	-	KOG0439-VAMP-associated protein involved in inositol metabolism[U]
1100	pqn-65	4.36691	31.8197	-2.86524	0	0	up	CELE_T13H2.4	WormBase:WBGene00004148,GeneID:180734	-	-	-
1101	F22F7.7	223.02	32.8956	2.7612	0	0	down	CELE_F22F7.7	WormBase:WBGene00017724,GeneID:178693	GO:0016740;GO:0016829;GO:0005737;GO:0055120;GO:0006751;GO:0003839	-	KOG3182-Predicted cation transporter[P]
1102	F33E11.2	158.216	36.898	2.10028	0	0	down	CELE_F33E11.2	WormBase:WBGene00018010,GeneID:178555	-	-	-
1103	fars-1	2.56219	63.1792	-4.624	0	0	up	CELE_T08B2.9	WormBase:WBGene00001497,GeneID:172311	GO:0005524;GO:0000166;GO:0005737;GO:0004812;GO:0000049;GO:0004826;GO:0006432;GO:0043039;GO:0009328;GO:0006412;GO:0000122	K01889-ko00970 Aminoacyl-tRNA biosynthesis	KOG2784-Phenylalanyl-tRNA synthetase, beta subunit[J]
1104	W07G4.3	1.14039	36.9949	-5.01972	0	0	up	CELE_W07G4.3	WormBase:WBGene00012337,GeneID:179789	GO:0005524;GO:0004672;GO:0006468	-	KOG1243-Protein kinase[R]
1105	vha-17	10.8554	351.723	-5.01795	0	0	up	CELE_F49C12.13	WormBase:WBGene00009882,GeneID:177757	GO:0016787;GO:0016020;GO:0016021;GO:0009792;GO:0006811;GO:0010172;GO:0043296;GO:0015078;GO:0016324;GO:0015991;GO:0033179;GO:0046961;GO:0015992;GO:0060142;GO:0033181	K02153-ko00190 Oxidative phosphorylation;ko04145 Phagosome;ko04966 Collecting duct acid secretion;ko04721 Synaptic vesicle cycle;ko05323 Rheumatoid arthritis;ko05110 Vibrio cholerae infection;ko05120 Epithelial cell signaling in Helicobacter pylori infection	KOG3500-Vacuolar H+-ATPase V0 sector, subunit M9.7 (M9.2)[C]
1106	smd-1	820.321	372.193	1.14014	0	0	down	CELE_F47G4.7	WormBase:WBGene00004875,GeneID:173269	GO:0005829;GO:0016829;GO:0016831;GO:0006596;GO:0004014;GO:0006557;GO:0006597;GO:0008295	K01611-ko00270 Cysteine and methionine metabolism;ko00330 Arginine and proline metabolism	KOG0788-S-adenosylmethionine decarboxylase[T]
1107	T21B10.3	2.97657	32.8621	-3.4647	0	0	up	CELE_T21B10.3	WormBase:WBGene00011885,GeneID:174424	-	-	-
1108	cht-3	1.87505	31.7657	-4.08247	0	0	up	CELE_C25A8.4	WormBase:WBGene00016084,GeneID:177464	GO:0016787;GO:0016798;GO:0005975;GO:0008152;GO:0005737;GO:0005576;GO:0004568;GO:0008061;GO:0006032;GO:0000272	-	KOG2806-Chitinase[G]
1109	ZK973.1	6.84974	58.6108	-3.09705	0	0	up	CELE_ZK973.1	WormBase:WBGene00022830,GeneID:172040	GO:0003676;GO:0006139	-	KOG1857-Transcription accessory protein TEX, contains S1 domain[K]
1110	srpa-68	1.76302	49.303	-4.80556	0	0	up	CELE_F55C5.8	WormBase:WBGene00010097,GeneID:179686	GO:0005737;GO:0003723;GO:0005783;GO:0030529;GO:0006614;GO:0005047;GO:0045047;GO:0008312;GO:0005786;GO:0030942	K03107-ko03060 Protein export	KOG2460-Signal recognition particle, subunit Srp68[U]
1111	ostb-1	14.4117	106.274	-2.88249	0	0	up	CELE_T09A5.11	WormBase:WBGene00011638,GeneID:174268	GO:0016740;GO:0016020;GO:0016021;GO:0005783;GO:0005789;GO:0016757;GO:0006486;GO:0018279	K12670-ko00510 N-Glycan biosynthesis;ko00513 Various types of N-glycan biosynthesis;ko04141 Protein processing in endoplasmic reticulum	KOG2754-Oligosaccharyltransferase, beta subunit[O]
1112	ubxn-1	229.717	85.5484	1.42505	0	0	down	CELE_F23C8.4	WormBase:WBGene00017733,GeneID:171804	GO:0003676;GO:0048471;GO:0005515	-	KOG2689-Predicted ubiquitin regulatory protein[O]
1113	tat-5	1.40241	30.0118	-4.41955	0	0	up	CELE_F36H2.1	WormBase:WBGene00009498,GeneID:172748	GO:0000166;GO:0005524;GO:0016787;GO:0000287;GO:0005886;GO:0016020;GO:0016021;GO:0031410;GO:0009792;GO:0000003;GO:0004012;GO:0015914;GO:0045332;GO:0005802;GO:0005768;GO:0006897;GO:0006890	-	KOG0210-P-type ATPase[P]
1114	puf-7	159.762	65.5012	1.28633	0	0	down	CELE_B0273.2	WormBase:WBGene00004243,GeneID:177332	GO:0007275;GO:0003723;GO:0051301;GO:0030154;GO:0048477;GO:0007281;GO:0006417;GO:0007049	-	KOG1488-Translational repressor Pumilio/PUF3 and related RNA-binding proteins (Puf superfamily)[J]
1115	Y71H10B.1	5.92969	68.265	-3.52512	0	0	up	CELE_Y71H10B.1	WormBase:WBGene00022201,GeneID:180573	GO:0046872;GO:0016311;GO:0008253	K01081-ko00230 Purine metabolism;ko00240 Pyrimidine metabolism;ko00760 Nicotinate and nicotinamide metabolism	KOG2469-IMP-GMP specific 5'-nucleotidase[F]
1116	got-2.2	58.8185	214.008	-1.86332	0	0	up	CELE_C14F11.1	WormBase:WBGene00015778,GeneID:180897	GO:0016740;GO:0003824;GO:0005739;GO:0009058;GO:0008483;GO:0030170;GO:0006520;GO:0004069;GO:0080130;GO:0006533	K14455-ko01200 Carbon metabolism;ko01210 2-Oxocarboxylic acid metabolism;ko01230 Biosynthesis of amino acids;ko00710 Carbon fixation in photosynthetic organisms;ko00250 Alanine, aspartate and glutamate metabolism;ko00270 Cysteine and methionine metabolism;ko00220 Arginine biosynthesis;ko00330 Arginine and proline metabolism;ko00350 Tyrosine metabolism;ko00360 Phenylalanine metabolism;ko00400 Phen…	KOG1411-Aspartate aminotransferase/Glutamic oxaloacetic transaminase AAT1/GOT2[E]
1117	odr-8	2.10948	53.8947	-4.67519	0	0	up	CELE_F38A5.1	WormBase:WBGene00018160,GeneID:177417	GO:0016787;GO:0005737;GO:0016020;GO:0008233;GO:0006508;GO:0005783;GO:0005789;GO:0006935;GO:0008234;GO:0048471;GO:0097499;GO:0043234;GO:0071567;GO:0045471;GO:0050921	-	KOG2433-Uncharacterized conserved protein[S]
1118	rpn-5	12.598	94.8498	-2.91245	0	0	up	CELE_F10G7.8	WormBase:WBGene00004461,GeneID:173807	GO:0005737;GO:0043161;GO:0031595;GO:0000502;GO:0008541	K03035-ko03050 Proteasome;ko05169 Epstein-Barr virus infection	KOG1498-26S proteasome regulatory complex, subunit RPN5/PSMD12[O]
1119	pqn-22	3.04227	34.3926	-3.49888	0	0	up	CELE_C46G7.4	WormBase:WBGene00004112,GeneID:177369	-	-	-
1120	dlat-1	36.5136	150.258	-2.04094	0	0	up	CELE_F23B12.5	WormBase:WBGene00009082,GeneID:179945	GO:0016740;GO:0006096;GO:0005739;GO:0005759;GO:0008152;GO:0005515;GO:0016746;GO:0006090;GO:0004742;GO:0045254	K00627-ko01200 Carbon metabolism;ko00010 Glycolysis / Gluconeogenesis;ko00020 Citrate cycle (TCA cycle);ko00620 Pyruvate metabolism	KOG0557-Dihydrolipoamide acetyltransferase[C]
1121	dod-24	10.8491	110.279	-3.34551	0	0	up	CELE_C32H11.12	WormBase:WBGene00007875,GeneID:178245	GO:0045087;GO:0050829	-	-
1122	T08B1.1	2.37139	51.1383	-4.4306	0	0	up	CELE_T08B1.1	WormBase:WBGene00020340,GeneID:178678	GO:0016020;GO:0016021;GO:0055085;GO:0022857;GO:1902600;GO:0005351;GO:0005355;GO:0035428;GO:0046323;GO:1904659	-	-
1123	uggt-1	1.68915	23.6712	-3.80877	0	0	up	CELE_F48E3.3	WormBase:WBGene00018604,GeneID:181007	GO:0016740;GO:0005783;GO:0006486;GO:0030968;GO:0051082;GO:0016757;GO:0003980;GO:0018279;GO:0051084;GO:0061062;GO:0071712;GO:0097359	K11718-ko04141 Protein processing in endoplasmic reticulum	KOG1879-UDP-glucose:glycoprotein glucosyltransferase[G]
1124	zer-1	13.0237	67.8341	-2.38087	0	0	up	CELE_T24C4.6	WormBase:WBGene00020762,GeneID:175249	GO:0005515;GO:0004842;GO:0016567;GO:0051438;GO:0031462	-	KOG3665-ZYG-1-like serine/threonine protein kinases[R]
1125	fbxa-215	2.45325	76.4715	-4.96215	0	0	up	CELE_Y45F10C.3	WormBase:WBGene00012879,GeneID:178336	-	-	-
1126	bre-1	0.853129	78.3855	-6.52168	0	0	up	CELE_C53B4.7	WormBase:WBGene00000266,GeneID:177717	GO:0016829;GO:0055120;GO:0005783;GO:0030017;GO:0030968;GO:0009636;GO:0042350;GO:0042351;GO:0008446;GO:0019673	K01711-ko00051 Fructose and mannose metabolism;ko00520 Amino sugar and nucleotide sugar metabolism	KOG1372-GDP-mannose 4,6 dehydratase[G]
1127	din-1	31.0079	76.0778	-1.29484	0	0	up	CELE_F07A11.6	WormBase:WBGene00008549,GeneID:174782	GO:0005634;GO:0006351;GO:0006355;GO:0003676;GO:0003723;GO:0000398	-	KOG0112-Large RNA-binding protein (RRM superfamily)[R]
1128	F54C8.4	17.6285	125.306	-2.82948	0	0	up	CELE_F54C8.4	WormBase:WBGene00010037,GeneID:176323	GO:0016787;GO:0004721;GO:0004725;GO:0006470;GO:0035335;GO:0008138;GO:0016791;GO:0016311	-	KOG2386-mRNA capping enzyme, guanylyltransferase (alpha) subunit[A]
1129	K07H8.2	3.63164	65.0625	-4.16313	0	0	up	CELE_K07H8.2	WormBase:WBGene00019504,GeneID:177623	GO:0006812;GO:0016020;GO:0016021;GO:0008324;GO:0098655;GO:0055085;GO:0005886	-	KOG3788-Predicted divalent cation transporter[P]
1130	arx-2	2.6269	76.3183	-4.8606	0	0	up	CELE_K07C5.1	WormBase:WBGene00000200,GeneID:179440	GO:0000166;GO:0005524;GO:0005737;GO:0005856;GO:0003779;GO:0007015;GO:0007369;GO:0010631;GO:0016331;GO:0034314;GO:0005885	-	KOG0677-Actin-related protein Arp2/3 complex, subunit Arp2[Z]
1131	F29B9.11	1153.66	569.044	1.01961	0	0	down	CELE_F29B9.11	WormBase:WBGene00017925,GeneID:177231	GO:0016020;GO:0016021;GO:0022900;GO:0004129;GO:1902600	-	-
1132	pdpr-1	2.71388	40.3812	-3.89525	0	0	up	CELE_Y106G6H.5	WormBase:WBGene00013718,GeneID:172922	GO:0055114;GO:0016491;GO:0005759	-	KOG2844-Dimethylglycine dehydrogenase precursor[E]
1133	F33D11.10	2.55703	75.0883	-4.87605	0	0	up	CELE_F33D11.10	WormBase:WBGene00018007,GeneID:172258	GO:0000166;GO:0005524;GO:0016787;GO:0005737;GO:0003676;GO:0004004;GO:0004386;GO:0010501;GO:0005730;GO:0010468;GO:0008380;GO:0071013	K13025-ko03040 Spliceosome;ko03013 RNA transport;ko03015 mRNA surveillance pathway	KOG0327-Translation initiation factor 4F, helicase subunit (eIF-4A) and related helicases[J]
1134	pdf-1	4.4658	325.802	-6.18893	0	0	up	CELE_T07E3.6	WormBase:WBGene00020317,GeneID:175963	-	-	-
1135	sam-10	139.846	32.0595	2.12501	0	0	down	CELE_Y48C3A.8	WormBase:WBGene00012990,GeneID:174975	GO:0005634;GO:0005737;GO:0006366;GO:0007399;GO:0045944;GO:0007416;GO:0010629;GO:0001077;GO:0000978;GO:0048755;GO:1902473	-	KOG4594-Sequence-specific single-stranded-DNA-binding protein[LKR]
1136	F07F6.8	1.46377	89.7837	-5.93869	0	0	up	CELE_F07F6.8	WormBase:WBGene00017220,GeneID:173926	GO:0005576;GO:0008289;GO:0006869;GO:0042157	-	KOG0706-Predicted GTPase-activating protein[T]
1137	cld-9	0.760986	59.3017	-6.28406	0	0	up	CELE_F35E12.8	WormBase:WBGene00009432,GeneID:179869	GO:0045087;GO:0045121;GO:0050829	-	-
1138	dad-1	9.53131	265.063	-4.79752	0	0	up	CELE_F57B10.10	WormBase:WBGene00000896,GeneID:172370	GO:0016740;GO:0016020;GO:0016021;GO:0005783;GO:0005789;GO:0016757;GO:0006486;GO:0043066;GO:0006915;GO:0006487;GO:0004579;GO:0008250;GO:0004576	K12668-ko00510 N-Glycan biosynthesis;ko00513 Various types of N-glycan biosynthesis;ko04141 Protein processing in endoplasmic reticulum	KOG1746-Defender against cell death protein/oligosaccharyltransferase, epsilon subunit[DO]
1139	Y22D7AL.10	557.484	187.655	1.57085	0	0	down	CELE_Y22D7AL.10	WormBase:WBGene00021248,GeneID:175315	GO:0005524;GO:0005737;GO:0006457;GO:0005759;GO:0046872;GO:0051082;GO:0051087;GO:0006986;GO:0051085	-	KOG1641-Mitochondrial chaperonin[O]
1140	F12F6.1	4.51436	46.0307	-3.35	0	0	up	CELE_F12F6.1	WormBase:WBGene00008720,GeneID:178081	-	-	-
1141	npl-4.1	3.05865	60.5285	-4.30665	0	0	up	CELE_F59E12.4	WormBase:WBGene00019120,GeneID:173952	GO:0005634;GO:0046872;GO:0006511;GO:0031625;GO:0043130	K14015-ko04141 Protein processing in endoplasmic reticulum	KOG2834-Nuclear pore complex, rNpl4 component (sc Npl4)[YU]
1142	asna-1	4.77237	93.4876	-4.292	0	0	up	CELE_ZK637.5	WormBase:WBGene00014025,GeneID:176254	GO:0046872;GO:0000166;GO:0005524;GO:0016787;GO:0005737;GO:0016887;GO:0030424;GO:0043025;GO:0005783;GO:0005515;GO:0032024;GO:0045048;GO:0071722	-	KOG2825-Putative arsenite-translocating ATPase[P]
1143	nuo-6	9.04989	184.207	-4.34729	0	0	up	CELE_W01A8.4	WormBase:WBGene00012166,GeneID:172438	GO:0016020;GO:0016021;GO:0055114;GO:0005622;GO:0005739;GO:0008137;GO:0005747	K03960-ko00190 Oxidative phosphorylation;ko05010 Alzheimer's disease;ko05012 Parkinson's disease;ko05016 Huntington's disease;ko04932 Non-alcoholic fatty liver disease (NAFLD)	-
1144	mel-26	2.20467	74.1674	-5.07215	0	0	up	CELE_ZK858.4	WormBase:WBGene00003209,GeneID:172737	GO:0000793;GO:0005737;GO:0005515;GO:0031430;GO:0019901;GO:0043161;GO:0016567;GO:0042802;GO:0032154;GO:0016020;GO:0031625;GO:0005938;GO:0042787;GO:0030674;GO:0030162;GO:0044257;GO:0071688;GO:0019005;GO:0031674	K03876-ko04120 Ubiquitin mediated proteolysis	KOG1987-Speckle-type POZ protein SPOP and related proteins with TRAF, MATH and BTB/POZ domains[DR]
1145	ufd-3	14.8902	87.5922	-2.55644	0	0	up	CELE_C05C10.6	WormBase:WBGene00007333,GeneID:3565222	GO:0005634;GO:0005737;GO:0043161;GO:0043130;GO:0010992	K14018-ko04141 Protein processing in endoplasmic reticulum	KOG0301-Phospholipase A2-activating protein (contains WD40 repeats)[I]
1146	egl-9	0.983924	45.7871	-5.54025	0	0	up	CELE_F22E12.4	WormBase:WBGene00001178,GeneID:179461	GO:0005634;GO:0005506;GO:0016491;GO:0016705;GO:0046872;GO:0055114;GO:0005737;GO:0005515;GO:0030425;GO:0042995;GO:0030424;GO:0051213;GO:0001666;GO:0031545;GO:0018401;GO:0031418	-	KOG3710-EGL-Nine (EGLN) protein[T]
1147	copa-1	20.4666	72.8333	-1.83133	0	0	up	CELE_Y71F9AL.17	WormBase:WBGene00022119,GeneID:171860	GO:0005737;GO:0016020;GO:0006886;GO:0016192;GO:0006888;GO:0005198;GO:0015031;GO:0000139;GO:0005794;GO:0030117;GO:0030126;GO:0006891;GO:0006890	-	KOG0292-Vesicle coat complex COPI, alpha subunit[U]
1148	bre-3	2.22298	65.4104	-4.87895	0	0	up	CELE_B0464.4	WormBase:WBGene00000268,GeneID:176332	GO:0016740;GO:0005737;GO:0016757;GO:0006486;GO:0097502;GO:0009636;GO:0019187;GO:0006688	K02359-ko04320 Dorso-ventral axis formation	-
1149	cls-1	0.390802	20.7031	-5.72726	0	0	up	CELE_C07H6.3	WormBase:WBGene00015580,GeneID:176064	GO:0005737;GO:0051301;GO:0005856;GO:0005874;GO:0007049;GO:0040001;GO:0030953;GO:0031117;GO:0051231	-	-
1150	C06G3.5	6.5739	96.4456	-3.87489	0	0	up	CELE_C06G3.5	WormBase:WBGene00015551,GeneID:177469	GO:0005829;GO:0019239;GO:0004000;GO:0006154;GO:0046103;GO:0043103	K01488-ko00230 Purine metabolism;ko05340 Primary immunodeficiency	KOG1097-Adenine deaminase/adenosine deaminase[F]
1151	F56D5.6	0.904095	67.3708	-6.21951	0	0	up	CELE_F56D5.6	WormBase:WBGene00010150,GeneID:177773	-	-	-
1152	hmg-4	1.54934	42.8827	-4.79067	0	0	up	CELE_T20B12.8	WormBase:WBGene00001974,GeneID:176052	GO:0005634;GO:0005694;GO:0003677;GO:0006351;GO:0006355;GO:0006281;GO:0006974;GO:0006260	-	KOG0526-Nucleosome-binding factor SPN, POB3 subunit[KLB]
1153	dmd-7	11.5309	93.5257	-3.01985	0	0	up	CELE_K08B12.2	WormBase:WBGene00019521,GeneID:179012	GO:0005634;GO:0046872;GO:0003677;GO:0003700;GO:0043565;GO:0006355	-	KOG3815-Transcription factor Doublesex[K]
1154	ctns-1	7.4858	90.4758	-3.5953	0	0	up	CELE_C41C4.7	WormBase:WBGene00008052,GeneID:174308	GO:0016020;GO:0016021;GO:0031410;GO:0005765;GO:0003674;GO:1902475;GO:0007040;GO:0005764;GO:0006909;GO:0015184;GO:0034639;GO:0015811;GO:0045335	K12386-ko04142 Lysosome	KOG3145-Cystine transporter Cystinosin[E]
1155	aass-1	0.731437	30.6803	-5.39043	0	0	up	CELE_R02D3.1	WormBase:WBGene00019819,GeneID:176842	-	-	-
1156	T12D8.9	1.63394	27.733	-4.08518	0	0	up	CELE_T12D8.9	WormBase:WBGene00011736,GeneID:176795	-	-	-
1157	B0464.6	1.55372	45.9812	-4.88725	0	0	up	CELE_B0464.6	WormBase:WBGene00007186,GeneID:176329	-	-	KOG4670-Uncharacterized conserved membrane protein[S]
1158	eftu-2	6.2071	46.6429	-2.90967	0	0	up	CELE_ZK328.2	WormBase:WBGene00001166,GeneID:175851	GO:0003924;GO:0005525;GO:0003746;GO:0006414	K12852-ko03040 Spliceosome	KOG0469-Elongation factor 2[J]
1159	hsp-16.11	20.9823	250.861	-3.57964	0	0	up	CELE_T27E4.2	WormBase:WBGene00002017,GeneID:179289	GO:0009408;GO:0005797;GO:0030968;GO:0051082	-	-
1160	lrp-2	0.625388	7.50029	-3.58412	0	0	up	CELE_T21E3.3	WormBase:WBGene00003072,GeneID:171981	GO:0016020;GO:0016021;GO:0005515;GO:0030334;GO:0005798	K04550-ko05010 Alzheimer's disease;ko05144 Malaria	KOG1215-Low-density lipoprotein receptors containing Ca2+-binding EGF-like domains[T]
1161	hum-1	1.758	29.8475	-4.0856	0	0	up	CELE_F29D10.4	WormBase:WBGene00002035,GeneID:172698	GO:0000166;GO:0005524;GO:0003774;GO:0003779;GO:0016459	-	KOG0164-Myosin class I heavy chain[Z]
1162	gst-10	6.08783	202.273	-5.05423	0	0	up	CELE_Y45G12C.2	WormBase:WBGene00001758,GeneID:178725	GO:0016740;GO:0005575;GO:0008340;GO:0006749;GO:0042542;GO:0055114;GO:0010286;GO:0004364;GO:0010225	K00799-ko00480 Glutathione metabolism;ko00980 Metabolism of xenobiotics by cytochrome P450;ko00982 Drug metabolism - cytochrome P450;ko05204 Chemical carcinogenesis;ko01524 Platinum drug resistance	KOG1695-Glutathione S-transferase[O]
1163	pkg-2	5.11588	89.691	-4.13191	0	0	up	CELE_C09G4.2	WormBase:WBGene00015650,GeneID:177659	GO:0000166;GO:0005524;GO:0016740;GO:0016301;GO:0016310;GO:0004672;GO:0006468;GO:0004674;GO:0004692	-	KOG0614-cGMP-dependent protein kinase[T]
1164	ubr-5	3.96497	20.312	-2.35695	0	0	up	CELE_F36A2.13	WormBase:WBGene00009460,GeneID:172697	GO:0008270;GO:0016740;GO:0005737;GO:0004842;GO:0016874;GO:0016567;GO:0061630;GO:0006974;GO:0043130	K10593-ko04120 Ubiquitin mediated proteolysis	KOG0943-Predicted ubiquitin-protein ligase/hyperplastic discs protein, HECT superfamily[O]
1165	Y54E10BR.5	21.7093	214.464	-3.30435	0	0	up	CELE_Y54E10BR.5	WormBase:WBGene00021844,GeneID:171876	GO:0016787;GO:0016020;GO:0016021;GO:0008233;GO:0006508;GO:0005783;GO:0005789;GO:0008236;GO:0006465;GO:0005787	K13280-ko03060 Protein export	KOG3342-Signal peptidase I[U]
1166	maph-1.3	89.0592	37.4289	1.25061	0	0	down	CELE_C36A4.5	WormBase:WBGene00007966,GeneID:175498	GO:0008017;GO:0000226;GO:0005874	-	KOG3592-Microtubule-associated proteins[Z]
1167	ZC204.12	1.1813	111.869	-6.56529	0	0	up	CELE_ZC204.12	WormBase:WBGene00022562,GeneID:173536	-	-	-
1168	puf-8	2.8018	58.0106	-4.37189	0	0	up	CELE_C30G12.7	WormBase:WBGene00004244,GeneID:174197	GO:0043186;GO:0005622;GO:0003723;GO:0007283;GO:0003730;GO:0034399;GO:0006417;GO:0043409;GO:0007140	-	KOG1488-Translational repressor Pumilio/PUF3 and related RNA-binding proteins (Puf superfamily)[J]
1169	art-1	60.5366	244.679	-2.01501	0	0	up	CELE_C15F1.6	WormBase:WBGene00000198,GeneID:174140	GO:0016491;GO:0055114;GO:0016020;GO:0016021;GO:0005737;GO:0016627;GO:0005783;GO:0005789;GO:0006629;GO:0006631;GO:0006633;GO:0042761	K10258-ko01212 Fatty acid metabolism;ko00062 Fatty acid elongation;ko01040 Biosynthesis of unsaturated fatty acids	KOG1639-Steroid reductase required for elongation of the very long chain fatty acids[I]
1170	dyci-1	1.82115	46.5824	-4.67687	0	0	up	CELE_C17H12.1	WormBase:WBGene00015927,GeneID:177440	GO:0005515;GO:0008574;GO:0010970;GO:2000582;GO:0005868;GO:0045504;GO:0045503	K10415-ko04145 Phagosome;ko04962 Vasopressin-regulated water reabsorption;ko05132 Salmonella infection	KOG1587-Cytoplasmic dynein intermediate chain[Z]
1171	pfkb-1.1	13.2554	99.7303	-2.91145	0	0	up	CELE_Y110A7A.6	WormBase:WBGene00022456,GeneID:172147	GO:0005524;GO:0003824;GO:0008152;GO:0005515;GO:0003873;GO:0006000;GO:0006003;GO:0046835	-	KOG0234-Fructose-6-phosphate 2-kinase/fructose-2,6-biphosphatase[G]
1172	F40F12.7	4.49394	145.678	-5.01866	0	0	up	CELE_F40F12.7	WormBase:WBGene00009595,GeneID:176402	GO:0005634;GO:0046872;GO:0008270;GO:0006355;GO:0003712;GO:0004402;GO:0016573	-	-
1173	npl-4.2	3.37334	60.6377	-4.16797	0	0	up	CELE_F59E12.5	WormBase:WBGene00019121,GeneID:3565577	GO:0005634;GO:0046872;GO:0009792;GO:0006511;GO:0071712;GO:0034098;GO:0031625;GO:0043130	K14015-ko04141 Protein processing in endoplasmic reticulum	KOG2834-Nuclear pore complex, rNpl4 component (sc Npl4)[YU]
1174	vit-1	5.37846	32.2719	-2.58501	0	0	up	CELE_K09F5.2	WormBase:WBGene00006925,GeneID:181034	GO:0005576;GO:0006869;GO:0005319;GO:0045735	-	KOG4338-Predicted lipoprotein[I]
1175	gst-39	5.91393	143.527	-4.60106	0	0	up	CELE_Y53F4B.33	WormBase:WBGene00001787,GeneID:190226	GO:0016740;GO:0005515	-	KOG1695-Glutathione S-transferase[O]
1176	vps-32.1	29.8079	210.973	-2.8233	0	0	up	CELE_C56C10.3	WormBase:WBGene00016961,GeneID:174091	GO:0045121;GO:0007034;GO:0010008	K12194-ko04144 Endocytosis	KOG1656-Protein involved in glucose derepression and pre-vacuolar endosome protein sorting[U]
1177	Y46G5A.18	136.685	43.0228	1.66769	0	0	down	CELE_Y46G5A.18	WormBase:WBGene00012908,GeneID:174913	GO:0003676	-	-
1178	czw-1	3.25887	44.3224	-3.76559	0	0	up	CELE_F20D12.4	WormBase:WBGene00017643,GeneID:177587	GO:0005634;GO:0005694;GO:0005737;GO:0005515;GO:0006888;GO:0051301;GO:0005856;GO:0000278;GO:0007049;GO:0005819;GO:0000775;GO:0000776;GO:0000777;GO:1990423;GO:0007094;GO:0007059	-	KOG2163-Centromere/kinetochore protein zw10 involved in mitotic chromosome segregation[D]
1179	C02D5.4	12.7367	144.546	-3.50446	0	0	up	CELE_C02D5.4	WormBase:WBGene00043097,GeneID:13190517	GO:0005737;GO:0008152;GO:0006749;GO:0004364;GO:0009407	K00799-ko00480 Glutathione metabolism;ko00980 Metabolism of xenobiotics by cytochrome P450;ko00982 Drug metabolism - cytochrome P450;ko05204 Chemical carcinogenesis;ko01524 Platinum drug resistance	KOG0406-Glutathione S-transferase[O]
1180	pyr-1	0.712614	14.1787	-4.31446	0	0	up	CELE_D2085.1	WormBase:WBGene00004259,GeneID:174385	GO:0046872;GO:0000166;GO:0005524;GO:0016740;GO:0016787;GO:0008152;GO:0005737;GO:0016874;GO:0006807;GO:0060465;GO:0002119;GO:0006520;GO:0006541;GO:0006207;GO:0006221;GO:0003824;GO:0016810;GO:0019856;GO:0044205;GO:1905905;GO:0016812;GO:0004070;GO:0004087;GO:0004088;GO:0004151;GO:0016597;GO:0016743;GO:0000050;GO:0006526	K11540-ko00240 Pyrimidine metabolism;ko00250 Alanine, aspartate and glutamate metabolism	KOG0370-Multifunctional pyrimidine synthesis protein CAD (includes carbamoyl-phophate synthetase, aspartate transcarbamylase, and glutamine amidotransferase)[R]
1181	F46H5.7	42.8821	153.583	-1.84058	0	0	up	CELE_F46H5.7	WormBase:WBGene00018522,GeneID:180987	-	-	-
1182	tir-1	1.4987	57.0783	-5.25116	0	0	up	CELE_F13B10.1	WormBase:WBGene00006575,GeneID:175502	GO:0007165;GO:0005737;GO:0005515;GO:0007275;GO:0007399;GO:0019901;GO:0045944;GO:0030154;GO:0008340;GO:0042802;GO:0017137;GO:0035591;GO:0000187;GO:0002376;GO:0008104;GO:0010628;GO:0010629;GO:0042742;GO:0045087;GO:0045168;GO:0050832;GO:1901214;GO:0030425;GO:1904115	-	KOG3678-SARM protein (with sterile alpha and armadillo motifs)[W]
1183	pqn-89	0.840508	58.0295	-6.10938	0	0	up	CELE_Y73B6BR.1	WormBase:WBGene00004169,GeneID:177412	GO:0016020;GO:0016021	-	-
1184	W03C9.5	431.701	70.3546	2.61731	0	0	down	CELE_W03C9.5	WormBase:WBGene00012221,GeneID:174835	-	-	-
1185	gdi-1	131.295	337.98	-1.36412	0	0	up	CELE_Y57G11C.10	WormBase:WBGene00001558,GeneID:178402	GO:0005737;GO:0005092;GO:0005093;GO:0005096;GO:0007264;GO:0015031;GO:0043547;GO:0050790	-	KOG1439-RAB proteins geranylgeranyltransferase component A (RAB escort protein)[O]
1186	lec-4	9.44695	123.266	-3.70578	0	0	up	CELE_C44F1.3	WormBase:WBGene00002267,GeneID:175488	GO:0030246;GO:0045121;GO:0016936	-	KOG3587-Galectin, galactose-binding lectin[W]
1187	cyk-4	134.317	63.2813	1.08579	0	0	down	CELE_K08E3.6	WormBase:WBGene00000875,GeneID:176815	GO:0005886;GO:0005737;GO:0005515;GO:0007165;GO:0035556;GO:0043547;GO:0040038;GO:0051256;GO:0051233;GO:1990023;GO:0097149;GO:0005096;GO:0000281;GO:1990386	-	KOG3564-GTPase-activating protein[R]
1188	vha-5	1.14691	33.3554	-4.8621	0	0	up	CELE_F35H10.4	WormBase:WBGene00006914,GeneID:177626	GO:0016020;GO:0016021;GO:0031410;GO:0002119;GO:0006811;GO:0030104;GO:0015078;GO:0016324;GO:0040002;GO:0015991;GO:0033179;GO:0046961;GO:0007035;GO:0015992;GO:0015986;GO:0051117;GO:0070072;GO:0000220;GO:0050891;GO:0051046;GO:1990182;GO:0005771;GO:0016471;GO:0044298;GO:0070382	K02154-ko00190 Oxidative phosphorylation;ko04145 Phagosome;ko04142 Lysosome;ko04966 Collecting duct acid secretion;ko04721 Synaptic vesicle cycle;ko05323 Rheumatoid arthritis;ko05110 Vibrio cholerae infection;ko05120 Epithelial cell signaling in Helicobacter pylori infection;ko05152 Tuberculosis	KOG2189-Vacuolar H+-ATPase V0 sector, subunit a[C]
1189	dao-5	17.8853	74.4478	-2.05745	0	0	up	CELE_C25A1.10	WormBase:WBGene00000931,GeneID:266845	GO:0005730;GO:0040024;GO:0008340;GO:0004871;GO:0008286;GO:0009303;GO:0005654	-	KOG2992-Nucleolar GTPase/ATPase p130[Y]
1190	egal-1	0.944233	48.5652	-5.68464	0	0	up	CELE_C10G6.1	WormBase:WBGene00015680,GeneID:177352	GO:0003676;GO:0005515;GO:0090305;GO:0004527;GO:0008408;GO:0006139	-	KOG2405-Predicted 3'-5' exonuclease[L]
1191	F46F11.1	0.372858	21.1458	-5.8256	0	0	up	CELE_F46F11.1	WormBase:WBGene00018508,GeneID:172221	GO:0000166;GO:0005524;GO:0016740;GO:0005829;GO:0005737;GO:0016301;GO:0016310;GO:0032958;GO:0000827;GO:0000828;GO:0000829;GO:0000832;GO:0033857;GO:0052723;GO:0052724;GO:0006020	K13024-ko04070 Phosphatidylinositol signaling system	KOG1057-Arp2/3 complex-interacting protein VIP1/Asp1, involved in regulation of actin cytoskeleton[Z]
1192	Y48A6B.3	282.995	74.098	1.93327	0	0	down	CELE_Y48A6B.3	WormBase:WBGene00012964,GeneID:176531	GO:0005634;GO:0003723;GO:0005730;GO:0006364;GO:0042254;GO:0006412;GO:0030529;GO:0000470;GO:0000469;GO:0034513;GO:0031429;GO:0031118;GO:0031120;GO:0005732;GO:0030515	K11129-ko03008 Ribosome biogenesis in eukaryotes	KOG3167-Box H/ACA snoRNP component, involved in ribosomal RNA pseudouridinylation[A]
1193	ule-2	2.94158	143.143	-5.60472	0	0	up	CELE_F13G11.3	WormBase:WBGene00045038,GeneID:4927009	-	-	-
1194	K07A12.1	0.580758	42.8867	-6.20645	0	0	up	CELE_K07A12.1	WormBase:WBGene00010620,GeneID:172669	GO:0005634;GO:0003700;GO:0000122	-	KOG2422-Uncharacterized conserved protein[S]
1195	lap-2	48.3205	169.93	-1.81424	0	0	up	CELE_W07G4.4	WormBase:WBGene00002250,GeneID:179790	GO:0046872;GO:0016787;GO:0008233;GO:0006508;GO:0005737;GO:0005622;GO:0004177;GO:0030145;GO:0008235;GO:0019538	K01255-ko00480 Glutathione metabolism	KOG2597-Predicted aminopeptidase of the M17 family[R]
1196	dnpp-1	17.7357	106.003	-2.57937	0	0	up	CELE_F01F1.9	WormBase:WBGene00017163,GeneID:175822	GO:0046872;GO:0008270;GO:0016787;GO:0005737;GO:0008233;GO:0006508;GO:0008237;GO:0004177;GO:0070006;GO:0005576;GO:0042802;GO:0005829;GO:0006518	-	KOG2596-Aminopeptidase I zinc metalloprotease (M18)[E]
1197	gst-12	1.40057	132.931	-6.56852	0	0	up	CELE_F37B1.2	WormBase:WBGene00001760,GeneID:185408	GO:0016740	-	KOG1695-Glutathione S-transferase[O]
1198	gstk-1	2.64282	123.11	-5.54173	0	0	up	CELE_ZK1320.1	WormBase:WBGene00014251,GeneID:191563	GO:0016740;GO:0045087;GO:0015035;GO:0055114;GO:0005777;GO:0004364	K13299-ko00480 Glutathione metabolism;ko00980 Metabolism of xenobiotics by cytochrome P450;ko00982 Drug metabolism - cytochrome P450;ko04146 Peroxisome;ko05204 Chemical carcinogenesis	-
1199	let-19	0.349577	10.1397	-4.85826	0	0	up	CELE_K08F8.6	WormBase:WBGene00002295,GeneID:174402	GO:0005634;GO:0006351;GO:0006355;GO:0007275;GO:0001104;GO:0016592;GO:0006357	K15164-ko04919 Thyroid hormone signaling pathway	KOG3600-Thyroid hormone receptor-associated protein complex, subunit TRAP240[K]
1200	phb-2	25.0168	164.522	-2.71731	0	0	up	CELE_T24H7.1	WormBase:WBGene00004015,GeneID:174034	GO:0016020;GO:0016021;GO:0005739;GO:0009792;GO:0040018;GO:0043051;GO:0048477;GO:0007283;GO:0030421;GO:0006979;GO:0008406;GO:0005743;GO:0002082;GO:0070584;GO:0031966;GO:0035632	-	KOG3090-Prohibitin-like protein[O]
1201	K01C8.1	2.1644	58.672	-4.76063	0	0	up	CELE_K01C8.1	WormBase:WBGene00010456,GeneID:174326	GO:0004794;GO:0006567	K01754-ko01200 Carbon metabolism;ko01230 Biosynthesis of amino acids;ko00260 Glycine, serine and threonine metabolism;ko00290 Valine, leucine and isoleucine biosynthesis	KOG1250-Threonine/serine dehydratases[E]
1202	sec-16	4.89405	36.6014	-2.9028	0	0	up	CELE_ZK512.5	WormBase:WBGene00013985,GeneID:176289	GO:0005515;GO:0048208;GO:0000139;GO:0006888;GO:0070971;GO:0070973	-	-
1203	T21F4.1	3.63241	90.5846	-4.64027	0	0	up	CELE_T21F4.1	WormBase:WBGene00020658,GeneID:180830	-	-	-
1204	kgb-1	2.08209	72.9812	-5.13142	0	0	up	CELE_T07A9.3	WormBase:WBGene00002187,GeneID:176866	GO:0000166;GO:0005524;GO:0016740;GO:0005737;GO:0005634;GO:0016301;GO:0016310;GO:0005515;GO:0004674;GO:0018107;GO:0004672;GO:0006468;GO:0000003;GO:0007283;GO:0030154;GO:0048477;GO:0008340;GO:0004707;GO:0010628;GO:0010629;GO:0004705;GO:0007258;GO:0046686;GO:0017151;GO:0050829;GO:0000187;GO:0042594;GO:0046688;GO:1900181;GO:0008022;GO:0043005;GO:0006986;GO:0048599;GO:0034976;GO:0033120;GO:0093002;GO:…	K04440-ko04141 Protein processing in endoplasmic reticulum;ko04014 Ras signaling pathway;ko04010 MAPK signaling pathway;ko04013 MAPK signaling pathway - fly;ko04012 ErbB signaling pathway;ko04310 Wnt signaling pathway;ko04391 Hippo signaling pathway -fly;ko04668 TNF signaling pathway;ko04068 FoxO signaling pathway;ko04071 Sphingolipid signaling pathway;ko04024 cAMP signaling pathway;ko04210 Apopt…	KOG0665-Jun-N-terminal kinase (JNK)[T]
1205	gcp-2.1	6.70724	56.3911	-3.07168	0	0	up	CELE_R57.1	WormBase:WBGene00020082,GeneID:180386	GO:0046872;GO:0016787;GO:0016020;GO:0016021;GO:0008233;GO:0006508;GO:0008237;GO:0004180;GO:0004181	-	KOG2195-Transferrin receptor and related proteins containing the protease-associated (PA) domain[OPR]
1206	F13B12.1	20.5676	110.151	-2.42103	0	0	up	CELE_F13B12.1	WormBase:WBGene00008729,GeneID:177934	GO:0005634;GO:0050684;GO:0010793;GO:0032784;GO:2001253	-	KOG1793-Uncharacterized conserved protein[S]
1207	sptf-3	1.61041	67.8477	-5.3968	0	0	up	CELE_Y40B1A.4	WormBase:WBGene00012735,GeneID:189783	GO:0005634;GO:0000981;GO:0003676;GO:0045944;GO:0002119;GO:0043065;GO:0055059;GO:0003682;GO:0009887;GO:0014019	-	KOG1721-FOG: Zn-finger[R]
1208	W02H5.2	87.9589	33.8048	1.3796	0	0	down	CELE_W02H5.2	WormBase:WBGene00020957,GeneID:189134	GO:0003779;GO:0007015;GO:0015629	-	-
1209	Y53H1B.2	21.2569	184.493	-3.11756	0	0	up	CELE_Y53H1B.2	WormBase:WBGene00013181,GeneID:173020	-	-	-
1210	daf-16	13.7993	133.726	-3.27662	0	0	up	CELE_R13H8.1	WormBase:WBGene00000912,GeneID:172981	GO:0005634;GO:0003677;GO:0003700;GO:0043565;GO:0006351;GO:0006355;GO:0005737;GO:0005515;GO:0007275;GO:0000977;GO:0000122;GO:0045087;GO:0050829;GO:0040024;GO:0008340;GO:0045944;GO:0002119;GO:0050830;GO:0006974;GO:0008286;GO:0000981;GO:0030154;GO:0019899;GO:0002376;GO:0010628;GO:0009653;GO:0010468;GO:0061065;GO:0007614;GO:0040015;GO:0005829;GO:0009411;GO:0007568;GO:0008582;GO:0017151;GO:0061066;GO:…	K09408-ko04068 FoxO signaling pathway;ko04151 PI3K-Akt signaling pathway;ko04152 AMPK signaling pathway;ko04062 Chemokine signaling pathway;ko04917 Prolactin signaling pathway;ko04722 Neurotrophin signaling pathway;ko04211 Longevity regulating pathway - mammal;ko04212 Longevity regulating pathway - worm;ko04213 Longevity regulating pathway - multiple species;ko05213 Endometrial cancer;ko05223 Non…	KOG2294-Transcription factor of the Forkhead/HNF3 family[K]
1211	K08D8.4	3.66534	61.1761	-4.06095	0	0	up	CELE_K08D8.4	WormBase:WBGene00010658,GeneID:187144	GO:0045087	-	-
1212	zbp-1	5.25031	47.3245	-3.17212	0	0	up	CELE_M88.5	WormBase:WBGene00010908,GeneID:175595	GO:0003676;GO:0003723	-	KOG2193-IGF-II mRNA-binding protein IMP, contains RRM and KH domains[AR]
1213	rars-1	9.20112	62.2608	-2.75844	0	0	up	CELE_F26F4.10	WormBase:WBGene00004679,GeneID:175659	GO:0000166;GO:0005524;GO:0005737;GO:0016874;GO:0004812;GO:0006418;GO:0008340;GO:0004814;GO:0006412;GO:0006420;GO:0000122;GO:0010628;GO:0010629;GO:0005829	K01887-ko00970 Aminoacyl-tRNA biosynthesis	KOG1195-Arginyl-tRNA synthetase[J]
1214	C46G7.2	3.98023	115.514	-4.85907	0	0	up	CELE_C46G7.2	WormBase:WBGene00016722,GeneID:177367	GO:0055120;GO:0031672	-	-
1215	rbm-25	9.42824	66.4944	-2.81817	0	0	up	CELE_W04D2.6	WormBase:WBGene00012245,GeneID:259655	-	-	-
1216	rpb-2	0.814425	24.0644	-4.88498	0	0	up	CELE_C26E6.4	WormBase:WBGene00016140,GeneID:175668	GO:0005634;GO:0046872;GO:0016740;GO:0003677;GO:0016779;GO:0006366;GO:0003899;GO:0006351;GO:0001055;GO:0005665;GO:0032549	K03010-ko00230 Purine metabolism;ko00240 Pyrimidine metabolism;ko03020 RNA polymerase;ko05016 Huntington's disease;ko05169 Epstein-Barr virus infection	KOG0214-RNA polymerase II, second largest subunit[K]
1217	fln-2	4.26444	31.9397	-2.90492	0	0	up	CELE_C23F12.1	WormBase:WBGene00016006,GeneID:181168	-	K04437-ko04010 MAPK signaling pathway;ko04510 Focal adhesion;ko05205 Proteoglycans in cancer;ko05132 Salmonella infection	KOG0518-Actin-binding cytoskeleton protein, filamin[Z]
1218	acbp-5	138.302	27.9303	2.30792	0	0	down	CELE_T12D8.3	WormBase:WBGene00011731,GeneID:176800	GO:0000062	-	KOG0817-Acyl-CoA-binding protein[I]
1219	F25B5.3	24.1555	174.32	-2.85131	0	0	up	CELE_F25B5.3	WormBase:WBGene00017775,GeneID:175843	GO:0046872;GO:0000166;GO:0016787;GO:0000287;GO:0005737;GO:0016311;GO:0009117;GO:0008253	-	KOG3128-Uncharacterized conserved protein[S]
1220	frm-2	0.744853	47.4817	-5.99427	0	0	up	CELE_T04C9.6	WormBase:WBGene00001489,GeneID:175848	GO:0005856;GO:0008092;GO:0005200;GO:0031032	-	-
1221	let-363	1.09275	13.1119	-3.58485	0	0	up	CELE_B0261.2	WormBase:WBGene00002583,GeneID:172167	GO:0005634;GO:0000166;GO:0005524;GO:0016740;GO:0005737;GO:0016301;GO:0016310;GO:0002119;GO:0004674;GO:0006468;GO:0004672;GO:0048382;GO:0008340;GO:0035262;GO:0031931;GO:0006281;GO:0006417;GO:0010628;GO:0010629;GO:0044877;GO:0000492;GO:0031929;GO:0045727;GO:1903935;GO:0031932	K07203-ko04012 ErbB signaling pathway;ko04630 Jak-STAT signaling pathway;ko04066 HIF-1 signaling pathway;ko04072 Phospholipase D signaling pathway;ko04151 PI3K-Akt signaling pathway;ko04152 AMPK signaling pathway;ko04150 mTOR signaling pathway;ko04139 Regulation of mitophagy - yeast;ko04910 Insulin signaling pathway;ko04920 Adipocytokine signaling pathway;ko04919 Thyroid hormone signaling pathway…	KOG0891-DNA-dependent protein kinase[L]
1222	swsn-7	3.8041	32.9528	-3.11477	0	0	up	CELE_C08B11.3	WormBase:WBGene00007433,GeneID:174286	GO:0006355;GO:0003677;GO:0003676	-	KOG2312-Predicted transcriptional regulator, contains ARID domain[K]
1223	Y105E8A.25	3.12876	37.717	-3.59156	0	0	up	CELE_Y105E8A.25	WormBase:WBGene00013682,GeneID:3564893	GO:0065009;GO:0005089;GO:0035023	-	-
1224	atg-9	96.9249	28.8978	1.74591	0	0	down	CELE_T22H9.2	WormBase:WBGene00020706,GeneID:178561	GO:0005737;GO:0016020;GO:0016021;GO:0015031;GO:0005794;GO:0031410;GO:0000422;GO:0006914;GO:0030659;GO:0034497;GO:0005776;GO:0000407;GO:0044805	-	KOG2173-Integral membrane protein[R]
1225	col-142	199.702	75.0361	1.41219	0	0	down	CELE_T15B7.4	WormBase:WBGene00000715,GeneID:188514	GO:0016020;GO:0016021;GO:0042302;GO:0005581	-	KOG3544-Collagens (type IV and type XIII), and related proteins[W]
1226	lin-24	4.2642	113.216	-4.73065	0	0	up	CELE_B0001.1	WormBase:WBGene00003010,GeneID:178159	-	-	-
1227	C53H9.2	18.8551	100.952	-2.42064	0	0	up	CELE_C53H9.2	WormBase:WBGene00016907,GeneID:171749	GO:0005829;GO:0005525;GO:0003924;GO:0042254	K14539-ko03008 Ribosome biogenesis in eukaryotes	KOG1424-Predicted GTP-binding protein MMR1[R]
1228	mon-2	0.511785	17.0411	-5.05734	0	0	up	CELE_F11A10.4	WormBase:WBGene00008685,GeneID:178153	GO:0015031;GO:0005794	-	KOG1848-Uncharacterized conserved protein[S]
1229	C28G1.5	1.58702	91.3389	-5.84684	0	0	up	CELE_C28G1.5	WormBase:WBGene00016190,GeneID:259719	GO:0046872;GO:0008270;GO:0005622	-	KOG4185-Predicted E3 ubiquitin ligase[O]
1230	enu-3.2	97.42	25.294	1.94542	0	0	down	CELE_C38D4.1	WormBase:WBGene00008003,GeneID:175633	GO:0016020;GO:0016021;GO:0043025;GO:0048846	-	-
1231	slc-17.2	8.95549	80.447	-3.1672	0	0	up	CELE_C38C10.2	WormBase:WBGene00008000,GeneID:176317	GO:0016020;GO:0016021;GO:0006811;GO:0055085;GO:0006814;GO:0022857;GO:0006820;GO:0015293	-	KOG2532-Permease of the major facilitator superfamily[G]
1232	eif-3.D	16.7917	93.8204	-2.48215	0	0	up	CELE_R08D7.3	WormBase:WBGene00001227,GeneID:176268	GO:0005737;GO:0005515;GO:0003723;GO:0006412;GO:0003743;GO:0006413;GO:0005852	K03251-ko03013 RNA transport	KOG2479-Translation initiation factor 3, subunit d (eIF-3d)[J]
1233	F37A4.1	10.2785	85.5866	-3.05776	0	0	up	CELE_F37A4.1	WormBase:WBGene00018131,GeneID:175948	-	-	KOG1553-Predicted alpha/beta hydrolase BAT5[R]
1234	ZK1055.7	1.76927	49.9488	-4.81922	0	0	up	CELE_ZK1055.7	WormBase:WBGene00022848,GeneID:179051	GO:0045087;GO:0005515	-	-
1235	cogc-5	2.2081	45.6765	-4.37057	0	0	up	CELE_C43E11.11	WormBase:WBGene00016608,GeneID:172025	GO:0006891;GO:0017119	-	KOG2211-Predicted Golgi transport complex 1 protein[U]
1236	tag-244	0.45262	71.5759	-7.30503	0	0	up	CELE_C34H4.3	WormBase:WBGene00044073,GeneID:176962	GO:0045087;GO:0045121	-	-
1237	sod-3	3.32836	126.702	-5.25049	0	0	up	CELE_C08A9.1	WormBase:WBGene00004932,GeneID:181748	GO:0016491;GO:0046872;GO:0055114;GO:0004784;GO:0006801;GO:0005739;GO:0042803;GO:0019430;GO:0097249	K04564-ko04013 MAPK signaling pathway - fly;ko04068 FoxO signaling pathway;ko04146 Peroxisome;ko04211 Longevity regulating pathway - mammal;ko04212 Longevity regulating pathway - worm;ko04213 Longevity regulating pathway - multiple species;ko05016 Huntington's disease	KOG0876-Manganese superoxide dismutase[P]
1238	T22D1.5	12.7595	105.487	-3.04743	0	0	up	CELE_T22D1.5	WormBase:WBGene00020684,GeneID:177454	-	-	KOG2562-Protein phosphatase 2 regulatory subunit[A]
1239	gld-4	3.42174	41.2228	-3.59064	0	0	up	CELE_ZK858.1	WormBase:WBGene00014115,GeneID:172735	GO:0046872;GO:0000166;GO:0005524;GO:0016740;GO:0005737;GO:0007275;GO:0043186;GO:0051321;GO:0006397;GO:0048471;GO:0005844;GO:0016779;GO:0004652;GO:0006378	K03514-ko03018 RNA degradation	KOG1906-DNA polymerase sigma[L]
1240	ZC412.3	5.41071	65.1824	-3.59059	0	0	up	CELE_ZC412.3	WormBase:WBGene00013884,GeneID:3565691	GO:0005576	-	KOG4295-Serine proteinase inhibitor (KU family)[O]
1241	D1081.7	5.79593	48.0954	-3.05279	0	0	up	CELE_D1081.7	WormBase:WBGene00008385,GeneID:172638	-	-	-
1242	ZC21.3	1.07088	74.8428	-6.12699	0	0	up	CELE_ZC21.3	WormBase:WBGene00022505,GeneID:191053	-	-	-
1243	sin-3	0.486218	18.3217	-5.23581	0	0	up	CELE_F02E9.4	WormBase:WBGene00004117,GeneID:172628	GO:0005634;GO:0006355;GO:0005515;GO:0040025;GO:0090597;GO:0040011;GO:0000122;GO:0016575;GO:0001708;GO:0001106;GO:0004407;GO:0016580	K11644-ko04139 Regulation of mitophagy - yeast;ko04919 Thyroid hormone signaling pathway;ko05202 Transcriptional misregulation in cancers;ko05016 Huntington's disease	KOG4204-Histone deacetylase complex, SIN3 component[B]
1244	cox-6B	434.487	1147.35	-1.40092	0	0	up	CELE_Y71H2AM.5	WormBase:WBGene00022170,GeneID:3565081	-	-	-
1245	unc-18	1.50389	47.5668	-4.98318	0	0	up	CELE_F27D9.1	WormBase:WBGene00006757,GeneID:181030	-	-	-
1246	ccch-1	13.9516	100.202	-2.84441	0	0	up	CELE_F38B7.1	WormBase:WBGene00009532,GeneID:179584	GO:0046872;GO:0005829;GO:0016529;GO:0003730;GO:0061158	-	KOG1677-CCCH-type Zn-finger protein[R]
1247	acdh-7	216.703	102.639	1.07814	0	0	down	CELE_T25G12.5	WormBase:WBGene00020812,GeneID:181758	GO:0016491;GO:0055114;GO:0016627;GO:0050660;GO:0008152;GO:0003995	K00249-ko01200 Carbon metabolism;ko01212 Fatty acid metabolism;ko00640 Propanoate metabolism;ko00071 Fatty acid degradation;ko00280 Valine, leucine and isoleucine degradation;ko00410 beta-Alanine metabolism;ko03320 PPAR signaling pathway	KOG0140-Medium-chain acyl-CoA dehydrogenase[I]
1248	ain-2	8.59888	62.6045	-2.86404	0	0	up	CELE_B0041.2	WormBase:WBGene00015007,GeneID:172076	GO:0003723;GO:0000956;GO:0045947	-	-
1249	dsc-4	1.63259	33.5097	-4.35934	0	0	up	CELE_K02D7.4	WormBase:WBGene00001099,GeneID:176852	GO:0030968	K14463-ko04975 Fat digestion and absorption	KOG4337-Microsomal triglyceride transfer protein[IU]
1250	gpc-2	48.2209	561.935	-3.54267	0	0	up	CELE_F08B6.2	WormBase:WBGene00001682,GeneID:172396	GO:0004871;GO:0007165;GO:0007186;GO:0005834	K04547-ko04014 Ras signaling pathway;ko04151 PI3K-Akt signaling pathway;ko04062 Chemokine signaling pathway;ko04724 Glutamatergic synapse;ko04727 GABAergic synapse;ko04725 Cholinergic synapse;ko04728 Dopaminergic synapse;ko04726 Serotonergic synapse;ko04723 Retrograde endocannabinoid signaling;ko04745 Phototransduction - fly;ko04740 Olfactory transduction;ko04742 Taste transduction;ko04713 Circad…	KOG4119-G protein gamma subunit[T]
1251	F35G2.1	26.3765	112.959	-2.09848	0	0	up	CELE_F35G2.1	WormBase:WBGene00009435,GeneID:178168	GO:0016491;GO:0055114;GO:0005615;GO:0045454;GO:0030173;GO:0003756;GO:0016972;GO:0016971	-	KOG1731-FAD-dependent sulfhydryl oxidase/quiescin and related proteins[D]
1252	ire-1	0.947639	28.7114	-4.92114	0	0	up	CELE_C41C4.4	WormBase:WBGene00002147,GeneID:174305	GO:0000166;GO:0005524;GO:0016740;GO:0016787;GO:0008152;GO:0016020;GO:0016021;GO:0016301;GO:0016310;GO:0002119;GO:0090502;GO:0004674;GO:0004672;GO:0006468;GO:0005783;GO:0005789;GO:0030176;GO:0006397;GO:0030968;GO:0090501;GO:0004521;GO:0003824;GO:0006990;GO:1904576;GO:0001666;GO:0006986;GO:0004540;GO:0035966;GO:0030969;GO:0090305;GO:1902255	K08852-ko04141 Protein processing in endoplasmic reticulum;ko04210 Apoptosis;ko05010 Alzheimer's disease;ko04932 Non-alcoholic fatty liver disease (NAFLD)	KOG1027-Serine/threonine protein kinase and endoribonuclease ERN1/IRE1, sensor of the unfolded protein response pathway[T]
1253	C23H3.2	2.20956	80.5185	-5.18749	0	0	up	CELE_C23H3.2	WormBase:WBGene00016018,GeneID:173390	GO:0016020;GO:0016021	-	-
1254	smc-5	0.655408	25.3916	-5.27581	0	0	up	CELE_C27A2.1	WormBase:WBGene00016151,GeneID:173874	GO:0005634;GO:0005694;GO:0000166;GO:0005524;GO:0006281;GO:0051321;GO:0006974;GO:0006260;GO:0000724;GO:0030915;GO:0006310;GO:0010705;GO:0007062	-	KOG0979-Structural maintenance of chromosome protein SMC5/Spr18, SMC superfamily[BDL]
1255	dnc-1	2.12147	25.6172	-3.59398	0	0	up	CELE_ZK593.5	WormBase:WBGene00001017,GeneID:177987	GO:0005737;GO:0000132;GO:0005813;GO:0007097;GO:0035046;GO:0008092;GO:0030496;GO:0005938;GO:0008017;GO:0051233;GO:0005819;GO:0005869;GO:0000235;GO:0035371;GO:0045505;GO:0070840;GO:0007059;GO:0010970;GO:0035047;GO:0000776;GO:0048814	K04648-ko04962 Vasopressin-regulated water reabsorption;ko05016 Huntington's disease	-
1256	rpn-6.1	4.58943	74.6963	-4.02465	0	0	up	CELE_F57B9.10	WormBase:WBGene00004462,GeneID:175972	GO:0005634;GO:0008340;GO:0006511;GO:0000502;GO:0005198;GO:0008541;GO:0043248;GO:0022624	K03036-ko03050 Proteasome;ko05169 Epstein-Barr virus infection	KOG1463-26S proteasome regulatory complex, subunit RPN6/PSMD11[O]
1257	ttb-1	141.438	35.6542	1.98802	0	0	down	CELE_W03F9.5	WormBase:WBGene00006648,GeneID:178544	GO:0005634;GO:0046872;GO:0006351;GO:0006355;GO:0017025;GO:0070897	K03124-ko03022 Basal transcription factors;ko05203 Viral carcinogenesis;ko05169 Epstein-Barr virus infection	KOG1597-Transcription initiation factor TFIIB[K]
1258	C18B12.4	5.58868	73.5579	-3.7183	0	0	up	CELE_C18B12.4	WormBase:WBGene00007666,GeneID:181600	GO:0016020;GO:0016021	-	KOG4628-Predicted E3 ubiquitin ligase[O]
1259	sma-5	0.872939	58.3981	-6.0639	0	0	up	CELE_W06B3.2	WormBase:WBGene00004859,GeneID:181373	GO:0000166;GO:0005524;GO:0016740;GO:0005634;GO:0016301;GO:0016310;GO:0005737;GO:0004672;GO:0006468;GO:0004674;GO:0040024;GO:0002119;GO:0008340;GO:0040018;GO:0010468;GO:0004707;GO:0000165;GO:0040014;GO:0007567;GO:0008283;GO:0009791;GO:0030307;GO:0045793;GO:0051640;GO:0071310	-	KOG0660-Mitogen-activated protein kinase[T]
1260	mog-3	140.339	52.2175	1.42631	0	0	down	CELE_F52C9.7	WormBase:WBGene00003391,GeneID:175730	GO:0005634;GO:0005515;GO:0051321;GO:0040022	-	KOG3869-Uncharacterized conserved protein[S]
1261	rsd-2	8.36392	59.1235	-2.82148	0	0	up	CELE_F52G2.2	WormBase:WBGene00004681,GeneID:178322	GO:0005634;GO:0005730;GO:0005783;GO:0048471;GO:0005829	-	-
1262	T19B10.8	1.82013	40.6363	-4.48066	0	0	up	CELE_T19B10.8	WormBase:WBGene00011835,GeneID:179556	GO:0016020;GO:0016021;GO:0016788	-	KOG3724-Negative regulator of COPII vesicle formation[U]
1263	unc-82	0.277498	17.5693	-5.98443	0	0	up	CELE_B0496.3	WormBase:WBGene00006814,GeneID:177514	GO:0005524;GO:0031430;GO:0004672;GO:0006468;GO:0008307;GO:0061203;GO:0071688;GO:0005634;GO:0004674;GO:0035556	-	KOG0611-Predicted serine/threonine protein kinase[R]
1264	B0302.5	7.38283	174.858	-4.56586	0	0	up	CELE_B0302.5	WormBase:WBGene00015122,GeneID:181914	-	-	-
1265	erd-2	4.48028	131.257	-4.87266	0	0	up	CELE_F09B9.3	WormBase:WBGene00001331,GeneID:181228	GO:0016020;GO:0016021;GO:0005783;GO:0005789;GO:0015031;GO:0016192;GO:0046923;GO:0006621	K10949-ko05110 Vibrio cholerae infection	KOG3106-ER lumen protein retaining receptor[U]
1266	R12E2.7	323.108	31.1933	3.37271	0	0	down	CELE_R12E2.7	WormBase:WBGene00020033,GeneID:172002	-	-	-
1267	tram-1	5.05397	83.6172	-4.04831	0	0	up	CELE_C24F3.1	WormBase:WBGene00007696,GeneID:177902	GO:0016020;GO:0016021;GO:0015031;GO:0005791;GO:0003674;GO:1990075;GO:0044292;GO:0006616	K14010-ko04141 Protein processing in endoplasmic reticulum	KOG1608-Protein transporter of the TRAM (translocating chain-associating membrane) superfamily[U]
1268	bath-44	2.95039	73.1619	-4.63211	0	0	up	CELE_C07D10.2	WormBase:WBGene00015567,GeneID:174210	-	-	KOG1987-Speckle-type POZ protein SPOP and related proteins with TRAF, MATH and BTB/POZ domains[DR]
1269	sec-61	166.053	393.51	-1.24476	0	0	up	CELE_Y57G11C.15	WormBase:WBGene00013311,GeneID:178407	GO:0016020;GO:0016021;GO:0015031	K10956-ko03060 Protein export;ko04141 Protein processing in endoplasmic reticulum;ko04145 Phagosome;ko05110 Vibrio cholerae infection	KOG1373-Transport protein Sec61, alpha subunit[UO]
1270	haf-9	1.23466	34.6908	-4.81237	0	0	up	CELE_ZK484.2	WormBase:WBGene00001819,GeneID:172288	GO:0000166;GO:0005524;GO:0016887;GO:0016020;GO:0016021;GO:0055085;GO:0042626;GO:0016246;GO:0035264;GO:0005765;GO:0015197;GO:0007041;GO:0015833	K05656-ko02010 ABC transporters;ko04142 Lysosome	KOG0058-Peptide exporter, ABC superfamily[U]
1271	dhs-6	1.87735	65.4535	-5.1237	0	0	up	CELE_C17G10.8	WormBase:WBGene00000970,GeneID:3565470	-	-	KOG0725-Reductases with broad range of substrate specificities[R]
1272	T05H10.1	2.26097	26.2186	-3.53558	0	0	up	CELE_T05H10.1	WormBase:WBGene00011507,GeneID:174290	GO:0016787;GO:0005737;GO:0042981;GO:0008595;GO:0006511;GO:0004843;GO:0036459;GO:0016579;GO:0045892;GO:0006284	-	KOG4598-Putative ubiquitin-specific protease[O]
1273	mma-1	0.906394	26.3208	-4.85992	0	0	up	CELE_C14C10.4	WormBase:WBGene00007587,GeneID:179724	-	-	-
1274	daz-1	16.0392	98.2059	-2.61421	0	0	up	CELE_F56D1.7	WormBase:WBGene00000935,GeneID:173931	GO:0005737;GO:0007275;GO:0003676;GO:0030154;GO:0048477;GO:0003723;GO:0006417;GO:0003729;GO:0003730;GO:0045948;GO:0008494;GO:0007281;GO:0070935	-	KOG0118-FOG: RRM domain[R]
1275	T13F2.6	1.73554	48.4639	-4.80346	0	0	up	CELE_T13F2.6	WormBase:WBGene00011746,GeneID:177817	-	-	-
1276	ketn-1	7.47538	23.8576	-1.67423	0	0	up	CELE_F54E2.3	WormBase:WBGene00004130,GeneID:178740	GO:0051015;GO:0031674	K12567-ko05410 Hypertrophic cardiomyopathy (HCM);ko05414 Dilated cardiomyopathy (DCM)	-
1277	mtk-1	0.501492	19.0959	-5.25089	0	0	up	CELE_B0414.7	WormBase:WBGene00003472,GeneID:172246	GO:0005524;GO:0004672;GO:0006468;GO:0005737;GO:0042981;GO:0007346;GO:0031098;GO:0000165;GO:0008349;GO:0000185	K04428-ko04010 MAPK signaling pathway;ko04013 MAPK signaling pathway - fly;ko04624 Toll and Imd signaling pathway;ko04912 GnRH signaling pathway	KOG4645-MAPKKK (MAP kinase kinase kinase) SSK2 and related serine/threonine protein kinases[T]
1278	nep-1	0.742154	35.3627	-5.57437	0	0	up	CELE_ZK20.6	WormBase:WBGene00013926,GeneID:174787	GO:0046872;GO:0016787;GO:0016020;GO:0016021;GO:0008233;GO:0006508;GO:0004222;GO:0008237	-	KOG3624-M13 family peptidase[E]
1279	tth-1	49.807	315.06	-2.6612	0	0	up	CELE_F08F1.8	WormBase:WBGene00006649,GeneID:181097	GO:0005829;GO:0005737;GO:0005856;GO:0005938;GO:0030054;GO:0003779;GO:0007015;GO:0007399;GO:0003785	-	KOG4794-Thymosin beta[N]
1280	F42A10.7	19.374	195.521	-3.33513	0	0	up	CELE_F42A10.7	WormBase:WBGene00018343,GeneID:175875	-	-	-
1281	T04F3.1	0.145737	7.80205	-5.74241	0	0	up	CELE_T04F3.1	WormBase:WBGene00011436,GeneID:179608	GO:0003824;GO:0009058;GO:0030170	-	KOG0256-1-aminocyclopropane-1-carboxylate synthase, and related proteins[T]
1282	sqv-4	9.51141	81.8867	-3.1059	0	0	up	CELE_F29F11.1	WormBase:WBGene00005022,GeneID:179484	GO:0016491;GO:0055114;GO:0005829;GO:0005737;GO:0005634;GO:0040025;GO:0016616;GO:0009792;GO:0018991;GO:0000003;GO:0051287;GO:0042802;GO:0002009;GO:0006024;GO:0003979;GO:0006065	K00012-ko00040 Pentose and glucuronate interconversions;ko00053 Ascorbate and aldarate metabolism;ko00500 Starch and sucrose metabolism;ko00520 Amino sugar and nucleotide sugar metabolism	KOG2666-UDP-glucose/GDP-mannose dehydrogenase[GT]
1283	noah-1	1.62244	28.8517	-4.15242	0	0	up	CELE_C34G6.6	WormBase:WBGene00016422,GeneID:172261	GO:0016020;GO:0016021;GO:0018996;GO:0002064;GO:0042335	-	-
1284	cdr-6	1.56753	95.4208	-5.92774	0	0	up	CELE_K01D12.12	WormBase:WBGene00010471,GeneID:179703	-	-	KOG4244-Failed axon connections (fax) protein/glutathione S-transferase-like protein[T]
1285	R07E5.7	9.10393	158.738	-4.12401	0	0	up	CELE_R07E5.7	WormBase:WBGene00011115,GeneID:175577	GO:0005886;GO:0016020;GO:0016021;GO:0070072	-	-
1286	ttr-2	56.9728	335.938	-2.55985	0	0	up	CELE_K03H1.4	WormBase:WBGene00010539,GeneID:176403	GO:0005576;GO:0005615	-	-
1287	ads-1	46.8715	154.626	-1.722	0	0	up	CELE_Y50D7A.7	WormBase:WBGene00000081,GeneID:175192	GO:0055114;GO:0016740;GO:0003824;GO:0016491;GO:0050660;GO:0006629;GO:0016614;GO:0071949;GO:0008610;GO:0005777;GO:0008609;GO:0008611	K00803-ko00565 Ether lipid metabolism;ko04146 Peroxisome	KOG1233-Alkyl-dihydroxyacetonephosphate synthase[R]
1288	lmn-1	27.5757	117.768	-2.09448	0	0	up	CELE_DY3.2	WormBase:WBGene00003052,GeneID:172687	GO:0005634;GO:0016020;GO:0005515;GO:0009792;GO:0005198;GO:0008340;GO:0007281;GO:0042802;GO:0008104;GO:0005882;GO:0005635;GO:0034399;GO:0008284;GO:0042393;GO:0006997;GO:0031081;GO:0005637;GO:0051983;GO:0007346;GO:0005638;GO:0030473	K07611-ko04210 Apoptosis;ko04214 Apoptosis - fly	KOG0977-Nuclear envelope protein lamin, intermediate filament superfamily[DY]
1289	F08F8.9	2.82366	49.0932	-4.11989	0	0	up	CELE_F08F8.9	WormBase:WBGene00017274,GeneID:176045	GO:0005515	-	-
1290	jmjd-2	53.3498	15.9592	1.7411	0	0	down	CELE_Y48B6A.11	WormBase:WBGene00012982,GeneID:175080	GO:0045892;GO:0005634;GO:0016491;GO:0046872;GO:0055114;GO:0006351;GO:0006355;GO:0016569;GO:0051213;GO:0051864;GO:0032454;GO:0033169;GO:0016577;GO:0070544	-	KOG0958-DNA damage-responsive repressor GIS1/RPH1, jumonji superfamily[L]
1291	F35B12.3	0.549629	112.981	-7.68341	0	0	up	CELE_F35B12.3	WormBase:WBGene00009383,GeneID:185258	-	-	-
1292	spk-1	22.7702	84.9856	-1.90007	0	0	up	CELE_B0464.5	WormBase:WBGene00004980,GeneID:176328	GO:0000166;GO:0005524;GO:0016740;GO:0005634;GO:0016301;GO:0016310;GO:0005737;GO:0005515;GO:0007275;GO:0004672;GO:0006468;GO:0004674;GO:0035556;GO:0005575;GO:0009792;GO:0000245;GO:0050684	K15409-ko05168 Herpes simplex infection	KOG1290-Serine/threonine protein kinase[T]
1293	nfx-1	2.39786	29.8846	-3.63958	0	0	up	CELE_C16A3.7	WormBase:WBGene00007048,GeneID:175902	GO:0005634;GO:0046872;GO:0003677;GO:0003700;GO:0008270;GO:0006351;GO:0006355;GO:0003676;GO:0000977;GO:0000122;GO:0006366;GO:0001078	-	KOG1952-Transcription factor NF-X1, contains NFX-type Zn2+-binding and R3H domains[K]
1294	F43G6.7	271.678	16.9523	4.00234	0	0	down	CELE_F43G6.7	WormBase:WBGene00009659,GeneID:174814	-	-	-
1295	hcf-1	3.69544	43.6168	-3.56107	0	0	up	CELE_C46A5.9	WormBase:WBGene00001827,GeneID:177560	GO:0005634;GO:0005515;GO:0008340;GO:0006979;GO:0043054;GO:0008134;GO:0046686;GO:0010621	K14966-ko04212 Longevity regulating pathway - worm;ko05168 Herpes simplex infection	KOG4152-Host cell transcription factor HCFC1[DK]
1296	M03F8.3	0.611179	35.1555	-5.84601	0	0	up	CELE_M03F8.3	WormBase:WBGene00019762,GeneID:178979	GO:0006396;GO:0071011;GO:0071013;GO:0000245;GO:0000974;GO:0071010;GO:0071012;GO:0071014	K12869-ko03040 Spliceosome	KOG1915-Cell cycle control protein (crooked neck)[D]
1297	prp-31	3.42592	59.7951	-4.12546	0	0	up	CELE_Y110A7A.8	WormBase:WBGene00022458,GeneID:172146	GO:0000398;GO:0071011;GO:0046540;GO:0005687;GO:0097526;GO:0000244	K12844-ko03040 Spliceosome	KOG2574-mRNA splicing factor PRP31[A]
1298	cbs-1	2.74411	44.087	-4.00594	0	0	up	CELE_ZC373.1	WormBase:WBGene00013866,GeneID:181215	GO:0005737;GO:0030170;GO:0004124;GO:0004122;GO:0019344;GO:0044272	K01697-ko01230 Biosynthesis of amino acids;ko00260 Glycine, serine and threonine metabolism;ko00270 Cysteine and methionine metabolism	KOG1252-Cystathionine beta-synthase and related enzymes[E]
1299	hda-10	85.8628	22.96	1.90291	0	0	down	CELE_Y51H1A.5	WormBase:WBGene00001838,GeneID:175039	GO:0005634;GO:0006351;GO:0006355;GO:0016787;GO:0016569;GO:0004407;GO:0032041;GO:0070932;GO:0016575	-	KOG1343-Histone deacetylase complex, catalytic component HDA1[B]
1300	algn-11	2.24242	59.3671	-4.72653	0	0	up	CELE_B0361.8	WormBase:WBGene00015162,GeneID:176032	GO:0016740;GO:0016020;GO:0016021;GO:0005783;GO:0005789;GO:0016757;GO:0097502;GO:0006490;GO:0033577;GO:0004377	K03844-ko00510 N-Glycan biosynthesis;ko00513 Various types of N-glycan biosynthesis	KOG1387-Glycosyltransferase[M]
1301	cids-2	2.44587	45.2627	-4.2099	0	0	up	CELE_F36A2.1	WormBase:WBGene00009451,GeneID:172691	GO:0031124	-	KOG2669-Regulator of nuclear mRNA[A]
1302	sop-2	70.1107	20.095	1.8028	0	0	down	CELE_C50E10.4	WormBase:WBGene00004945,GeneID:174874	GO:0005634;GO:0006351;GO:0006355;GO:0005515;GO:0007275;GO:0002119;GO:0040034;GO:0003723;GO:0016607;GO:0016569;GO:0030334;GO:0048665;GO:0007411;GO:0019899;GO:0040015;GO:0042659;GO:0042802;GO:0042803;GO:0009952;GO:0031625;GO:0010607;GO:0040029;GO:0045892;GO:0016604	-	-
1303	asp-13	2.22417	70.0296	-4.97663	0	0	up	CELE_F28A12.4	WormBase:WBGene00017881,GeneID:179247	GO:0016787;GO:0008233;GO:0006508;GO:0004190;GO:0030163	-	KOG1339-Aspartyl protease[O]
1304	nspc-20	6.16564	256.158	-5.37664	0	0	up	CELE_D1025.4	WormBase:WBGene00008356,GeneID:181549	-	-	-
1305	glh-1	33.2593	113.851	-1.77532	0	0	up	CELE_T21G5.3	WormBase:WBGene00001598,GeneID:172414	GO:0046872;GO:0008270;GO:0000166;GO:0005524;GO:0016787;GO:0005737;GO:0005515;GO:0003676;GO:0043186;GO:0004004;GO:0004386;GO:0010501;GO:0005730;GO:0043621;GO:0003723;GO:0006413;GO:0007059;GO:0007281;GO:0010468;GO:0048471;GO:0017151;GO:0003724;GO:0008432;GO:0009791;GO:0016070	-	KOG0335-ATP-dependent RNA helicase[A]
1306	eif-3.E	12.0322	94.652	-2.97573	0	0	up	CELE_B0511.10	WormBase:WBGene00001228,GeneID:172959	GO:0005737;GO:0005634;GO:0006412;GO:0003743;GO:0006413;GO:0005852	K03250-ko03013 RNA transport;ko05160 Hepatitis C	KOG2758-Translation initiation factor 3, subunit e (eIF-3e)[J]
1307	F53F4.11	10.5953	78.0766	-2.88146	0	0	up	CELE_F53F4.11	WormBase:WBGene00009993,GeneID:179849	GO:0003723;GO:0000470;GO:0030686	-	KOG1685-Uncharacterized conserved protein[S]
1308	xrep-4	2.28198	74.9101	-5.0368	0	0	up	CELE_F46F11.6	WormBase:WBGene00018509,GeneID:172218	GO:0005515	-	-
1309	ttll-5	1.62127	38.7904	-4.5805	0	0	up	CELE_C55A6.2	WormBase:WBGene00008331,GeneID:179582	GO:0006464;GO:0016874	-	KOG2157-Predicted tubulin-tyrosine ligase[O]
1310	pkc-2	0.63157	37.4597	-5.89025	0	0	up	CELE_E01H11.1	WormBase:WBGene00004033,GeneID:181166	GO:0046872;GO:0008270;GO:0000166;GO:0005524;GO:0016740;GO:0016301;GO:0016310;GO:0005829;GO:0043025;GO:0043005;GO:0018105;GO:0018107;GO:0004672;GO:0006468;GO:0004674;GO:0035556;GO:0016020;GO:0004697;GO:0004698	K02677-ko04014 Ras signaling pathway;ko04015 Rap1 signaling pathway;ko04010 MAPK signaling pathway;ko04011 MAPK signaling pathway - yeast;ko04012 ErbB signaling pathway;ko04310 Wnt signaling pathway;ko04370 VEGF signaling pathway;ko04066 HIF-1 signaling pathway;ko04020 Calcium signaling pathway;ko04070 Phosphatidylinositol signaling system;ko04072 Phospholipase D signaling pathway;ko04071 Sphingo…	KOG0694-Serine/threonine protein kinase[T]
1311	epi-1	0.359314	7.77029	-4.43465	0	0	up	CELE_K08C7.3	WormBase:WBGene00001328,GeneID:177956	GO:0040017;GO:0000003;GO:0007155;GO:0001764;GO:0016477;GO:0009408;GO:0071711;GO:0051788;GO:0005604;GO:0042127;GO:0007414;GO:0010950;GO:0005201	K06240-ko04151 PI3K-Akt signaling pathway;ko04512 ECM-receptor interaction;ko04510 Focal adhesion;ko05200 Pathways in cancer;ko05222 Small cell lung cancer;ko05146 Amoebiasis;ko05145 Toxoplasmosis	-
1312	mogs-1	1.3699	35.1219	-4.68022	0	0	up	CELE_F13H10.4	WormBase:WBGene00008775,GeneID:177998	GO:0016787;GO:0016798;GO:0008152;GO:0016020;GO:0016021;GO:0003824;GO:0005783;GO:0005789;GO:0004573;GO:0009311	K01228-ko00510 N-Glycan biosynthesis;ko04141 Protein processing in endoplasmic reticulum	KOG2161-Glucosidase I[G]
1313	hipr-1	1.60411	31.5273	-4.29676	0	0	up	CELE_ZK370.3	WormBase:WBGene00022717,GeneID:176224	GO:0005737;GO:0098793;GO:0030421;GO:0005856;GO:0003779;GO:0008104;GO:0045202;GO:0005543;GO:0006897;GO:0007269;GO:0030276;GO:0007624;GO:0032502	K04559-ko05016 Huntington's disease	KOG0980-Actin-binding protein SLA2/Huntingtin-interacting protein Hip1[Z]
1314	fkb-6	33.3267	147.156	-2.1426	0	0	up	CELE_F31D4.3	WormBase:WBGene00001431,GeneID:180371	GO:0005737;GO:0003755;GO:0016853;GO:0005528;GO:0061077;GO:0051879;GO:0000413	K09571-ko04915 Estrogen signaling pathway	KOG0543-FKBP-type peptidyl-prolyl cis-trans isomerase[O]
1315	sptl-1	3.93164	85.0573	-4.43523	0	0	up	CELE_C23H3.4	WormBase:WBGene00016020,GeneID:173389	GO:0016740;GO:0003824;GO:0009058;GO:0006629;GO:0016746;GO:0030170;GO:0006665;GO:0045197;GO:0004758	K00654-ko00600 Sphingolipid metabolism;ko04071 Sphingolipid signaling pathway	KOG1358-Serine palmitoyltransferase[O]
1316	F44G4.1	1.43325	68.0909	-5.5701	0	0	up	CELE_F44G4.1	WormBase:WBGene00009711,GeneID:174434	GO:0005730;GO:0000470;GO:0000027;GO:0000460;GO:0030687;GO:0042134	-	KOG2780-Ribosome biogenesis protein RPF1, contains IMP4 domain[A]
1317	drp-1	8.66495	61.2342	-2.82107	0	0	up	CELE_T12E12.4	WormBase:WBGene00001093,GeneID:177336	GO:0000166;GO:0005739;GO:0003924;GO:0005525;GO:0006915;GO:0000266;GO:0008637;GO:0009792;GO:0008017;GO:0003374;GO:0061025;GO:0031966	K17065-ko04668 TNF signaling pathway;ko04139 Regulation of mitophagy - yeast;ko04214 Apoptosis - fly	KOG0446-Vacuolar sorting protein VPS1, dynamin, and related proteins[UR]
1318	ubc-7	45.4919	285.644	-2.65054	0	0	up	CELE_F58A4.10	WormBase:WBGene00006704,GeneID:176363	GO:0000166;GO:0005524;GO:0016740;GO:0005737;GO:0061630;GO:0016567;GO:0006511;GO:0031625;GO:0000209	K10575-ko04141 Protein processing in endoplasmic reticulum;ko04120 Ubiquitin mediated proteolysis;ko05012 Parkinson's disease	KOG0425-Ubiquitin-protein ligase[O]
1319	dcap-1	139.547	39.859	1.80777	0	0	down	CELE_Y55F3AM.12	WormBase:WBGene00021929,GeneID:176924	GO:0002119;GO:0043186;GO:0000003;GO:0008340;GO:0006979;GO:0009411;GO:0040012;GO:0000932;GO:0009408;GO:0031087;GO:0003729;GO:0030234;GO:0008047;GO:0043085	K12611-ko03018 RNA degradation	KOG2868-Decapping enzyme complex component DCP1[KA]
1320	F42C5.9	0.779628	46.7596	-5.90633	0	0	up	CELE_F42C5.9	WormBase:WBGene00018349,GeneID:177504	GO:0005886;GO:0055120	-	KOG0676-Actin and related proteins[Z]
1321	tax-6	9.70368	75.9948	-2.9693	0	0	up	CELE_C02F4.2	WormBase:WBGene00006527,GeneID:177943	GO:0005634;GO:0046872;GO:0016787;GO:0005737;GO:0004721;GO:0030424;GO:0043025;GO:0005515;GO:0006972;GO:0040018;GO:0030425;GO:0008355;GO:0006470;GO:0040024;GO:0008340;GO:0007610;GO:0040010;GO:0005929;GO:0042995;GO:0006935;GO:0007635;GO:0010446;GO:0097730;GO:0042048;GO:0043204;GO:0040040;GO:0097499;GO:0006897;GO:0010468;GO:0034606;GO:0019722;GO:0043052;GO:0005509;GO:0034608;GO:0070262;GO:0033192	K04348-ko04010 MAPK signaling pathway;ko04310 Wnt signaling pathway;ko04370 VEGF signaling pathway;ko04020 Calcium signaling pathway;ko04022 cGMP - PKG signaling pathway;ko04114 Oocyte meiosis;ko04650 Natural killer cell mediated cytotoxicity;ko04660 T cell receptor signaling pathway;ko04662 B cell receptor signaling pathway;ko04922 Glucagon signaling pathway;ko04921 Oxytocin signaling pathway;ko…	KOG0375-Serine-threonine phosphatase 2B, catalytic subunit[R]
1322	F09B9.4	7.67532	149.515	-4.28392	0	0	up	CELE_F09B9.4	WormBase:WBGene00008603,GeneID:184221	-	-	-
1323	tank-1	5.33236	25.5711	-2.26167	0	0	up	CELE_ZK1005.1	WormBase:WBGene00004053,GeneID:178623	GO:0005634;GO:0005694;GO:0016740;GO:0005737;GO:0016757;GO:0006281;GO:0006974;GO:0010332;GO:0003950;GO:0006471;GO:0003910;GO:0051103;GO:0006273;GO:0008630;GO:0043069	-	KOG1037-NAD+ ADP-ribosyltransferase Parp, required for poly-ADP ribosylation of nuclear proteins[KLO]
1324	pgam-5	7.53751	109.807	-3.86474	0	0	up	CELE_R07G3.5	WormBase:WBGene00019941,GeneID:174231	GO:0016787;GO:0004721;GO:0016020;GO:0016021;GO:0005739;GO:0005741;GO:0006470	K15637-ko04668 TNF signaling pathway	KOG4609-Predicted phosphoglycerate mutase[R]
1325	ctr-9	1.36767	34.2106	-4.64465	0	0	up	CELE_B0464.2	WormBase:WBGene00007184,GeneID:176335	GO:0005634;GO:0006355;GO:0000993;GO:0016570;GO:0016593;GO:0051569	-	KOG2002-TPR-containing nuclear phosphoprotein that regulates K(+) uptake[P]
1326	rig-4	0.940253	13.4558	-3.83903	0	0	up	CELE_Y42H9B.2	WormBase:WBGene00004371,GeneID:177597	GO:0016020;GO:0016021;GO:0007155	-	-
1327	fkh-9	10.0734	118.189	-3.55247	0	0	up	CELE_K03C7.2	WormBase:WBGene00001441,GeneID:180670	GO:0005634;GO:0003677;GO:0003700;GO:0043565;GO:0006351;GO:0006355;GO:0008340;GO:0031103;GO:0000981;GO:0006357;GO:0009653;GO:0007614;GO:0007612	-	KOG2294-Transcription factor of the Forkhead/HNF3 family[K]
1328	adsl-1	2.68278	58.8448	-4.45512	0	0	up	CELE_R06C7.5	WormBase:WBGene00011064,GeneID:172466	GO:0016829;GO:0003824;GO:0006164;GO:0044208;GO:0006189;GO:0004018;GO:0070626	K01756-ko00230 Purine metabolism;ko00250 Alanine, aspartate and glutamate metabolism	KOG2700-Adenylosuccinate lyase[F]
1329	clr-1	0.79795	19.4757	-4.60923	0	0	up	CELE_F56D1.4	WormBase:WBGene00000548,GeneID:3565419	GO:0016787;GO:0004721;GO:0005886;GO:0016020;GO:0016021;GO:0004725;GO:0006470;GO:0016791;GO:0016311;GO:0005001;GO:0035335;GO:0040037	-	KOG4228-Protein tyrosine phosphatase[T]
1330	abi-1	5.47434	69.2455	-3.66096	0	0	up	CELE_B0336.6	WormBase:WBGene00015146,GeneID:175789	GO:0005737;GO:0030424;GO:0043025;GO:0005515;GO:0030425;GO:0019901;GO:0001764;GO:0016477;GO:0048858;GO:2000370;GO:0017124;GO:1901076;GO:0047485;GO:0008154	-	KOG2546-Abl interactor ABI-1, contains SH3 domain[TZ]
1331	Y32F6A.4	0.345615	51.2878	-7.21331	0	0	up	CELE_Y32F6A.4	WormBase:WBGene00012529,GeneID:179456	GO:0016020;GO:0016021;GO:0015171;GO:0003333	-	KOG1303-Amino acid transporters[E]
1332	pdcd-2	9.50146	159.968	-4.07349	0	0	up	CELE_R07E5.10	WormBase:WBGene00011116,GeneID:259501	GO:0005737;GO:0016020;GO:0016021;GO:0005783;GO:0005789;GO:0031410;GO:0070072;GO:0012507;GO:0033116	-	KOG2061-Uncharacterized MYND Zn-finger protein[R]
1333	ttr-5	5.84265	190.432	-5.02651	0	0	up	CELE_C40H1.5	WormBase:WBGene00008040,GeneID:176312	GO:0005576;GO:0005615;GO:0005575;GO:0003674	-	-
1334	orc-3	63.3315	14.6396	2.11304	0	0	down	CELE_Y119D3B.11	WormBase:WBGene00022488,GeneID:175286	-	-	-
1335	smc-4	2.14924	22.5021	-3.38816	0	0	up	CELE_F35G12.8	WormBase:WBGene00004874,GeneID:175603	GO:0000793;GO:0005634;GO:0005694;GO:0000166;GO:0005524;GO:0005515;GO:0051301;GO:0051321;GO:0007049;GO:0000070;GO:0051276;GO:0030261;GO:0000775	K06675-ko04111 Cell cycle - yeast	KOG0996-Structural maintenance of chromosome protein 4 (chromosome condensation complex Condensin, subunit C)[BD]
1336	ech-6	15.8746	133.778	-3.07504	0	0	up	CELE_T05G5.6	WormBase:WBGene00001155,GeneID:176376	GO:0016829;GO:0003824;GO:0005739;GO:0005759;GO:0008152;GO:0006629;GO:0006631;GO:0004300;GO:0006635	K07511-ko01200 Carbon metabolism;ko01212 Fatty acid metabolism;ko00640 Propanoate metabolism;ko00650 Butanoate metabolism;ko00062 Fatty acid elongation;ko00071 Fatty acid degradation;ko00280 Valine, leucine and isoleucine degradation;ko00310 Lysine degradation;ko00380 Tryptophan metabolism;ko00410 beta-Alanine metabolism;ko00627 Aminobenzoate degradation;ko00930 Caprolactam degradation	KOG1680-Enoyl-CoA hydratase[I]
1337	tep-1	5.08702	31.1863	-2.61602	0	0	up	CELE_ZK337.1	WormBase:WBGene00013969,GeneID:173367	GO:0005576;GO:0005615;GO:0010951;GO:0004866	-	KOG1366-Alpha-macroglobulin[O]
1338	ppfr-1	0.844558	18.3238	-4.43938	0	0	up	CELE_F16A11.3	WormBase:WBGene00008878,GeneID:172761	GO:0005515;GO:0005737;GO:0016020;GO:0016021;GO:0006470;GO:0019904;GO:1902120	-	-
1339	hda-1	9.31796	81.7121	-3.13246	0	0	up	CELE_C53A5.3	WormBase:WBGene00001834,GeneID:179959	GO:0005634;GO:0006351;GO:0006355;GO:0016787;GO:0005737;GO:0005515;GO:0007275;GO:0045138;GO:0000122;GO:0009792;GO:0045944;GO:0045746;GO:0040027;GO:0008406;GO:0046580;GO:0016569;GO:0030334;GO:0048557;GO:0004407;GO:0032041;GO:0070932;GO:0043073;GO:0030154;GO:0016581;GO:0016575;GO:1903854;GO:0003714;GO:0000118;GO:0045595;GO:0001103	K06067-ko04330 Notch signaling pathway;ko04110 Cell cycle;ko04919 Thyroid hormone signaling pathway;ko04213 Longevity regulating pathway - multiple species;ko05200 Pathways in cancer;ko05202 Transcriptional misregulation in cancers;ko05203 Viral carcinogenesis;ko05220 Chronic myeloid leukemia;ko05016 Huntington's disease;ko05034 Alcoholism;ko05169 Epstein-Barr virus infection	KOG1342-Histone deacetylase complex, catalytic component RPD3[B]
1340	ufl-1	1.46606	37.1704	-4.66414	0	0	up	CELE_C06G3.9	WormBase:WBGene00015555,GeneID:177471	GO:0016874;GO:0032088	-	KOG2235-Uncharacterized conserved protein[S]
1341	Y63D3A.7	396.315	84.5843	2.22818	0	0	down	CELE_Y63D3A.7	WormBase:WBGene00013406,GeneID:173279	GO:0006120;GO:0005747;GO:0008137	K03946-ko00190 Oxidative phosphorylation;ko05010 Alzheimer's disease;ko05012 Parkinson's disease;ko05016 Huntington's disease;ko04932 Non-alcoholic fatty liver disease (NAFLD)	KOG3446-NADH:ubiquinone oxidoreductase NDUFA2/B8 subunit[C]
1342	F54A3.2	49.3625	10.7042	2.20524	0	0	down	CELE_F54A3.2	WormBase:WBGene00018781,GeneID:186196	GO:0005813;GO:0007051;GO:0035371;GO:0051010;GO:0030951;GO:0046785;GO:0051298;GO:0000776;GO:0000922	-	KOG1820-Microtubule-associated protein[Z]
1343	mct-1	114.305	11.0154	3.37529	0	0	down	CELE_Y19D10A.12	WormBase:WBGene00021227,GeneID:189489	GO:0016020;GO:0016021;GO:0055085;GO:0008028;GO:0015718	-	KOG2504-Monocarboxylate transporter[G]
1344	tbc-2	2.81881	35.5443	-3.65646	0	0	up	CELE_ZK1248.10	WormBase:WBGene00022880,GeneID:173986	GO:0005515;GO:0043547;GO:0017137;GO:0006886;GO:0005096;GO:0031338;GO:0090630;GO:2000643;GO:0005770	-	KOG2058-Ypt/Rab GTPase activating protein[U]
1345	rcan-1	1.68986	122.662	-6.18165	0	0	up	CELE_F54E7.7	WormBase:WBGene00004321,GeneID:175788	GO:0005634;GO:0005737;GO:0003676;GO:0005515;GO:0019722;GO:0040040;GO:0034606;GO:0034608;GO:0030346;GO:0004865;GO:0008597;GO:0032515;GO:0070884	-	KOG4019-Calcineurin-mediated signaling pathway inhibitor DSCR1[TR]
1346	qdpr-1	21.0154	167.302	-2.99294	0	0	up	CELE_T03F6.1	WormBase:WBGene00011398,GeneID:176762	GO:0016491;GO:0055114	K00357-ko00790 Folate biosynthesis	KOG4022-Dihydropteridine reductase DHPR/QDPR[E]
1347	W03F9.4	7.93866	61.4449	-2.95233	0	0	up	CELE_W03F9.4	WormBase:WBGene00021002,GeneID:178543	GO:0016020;GO:0016021;GO:0016746	-	KOG3717-Carnitine O-acyltransferase CRAT[I]
1348	Y73F8A.27	260.216	71.8387	1.85688	0	0	down	CELE_Y73F8A.27	WormBase:WBGene00013532,GeneID:178434	GO:0009055;GO:0022900;GO:0051537;GO:0051536	-	KOG3309-Ferredoxin[C]
1349	hum-6	0.310403	12.2788	-5.30588	0	0	up	CELE_T10H10.1	WormBase:WBGene00002039,GeneID:180539	GO:0000166;GO:0005524;GO:0005737;GO:0007165;GO:0005856;GO:0003774;GO:0003779;GO:0016459;GO:0008134;GO:0031476	-	KOG4229-Myosin VII, myosin IXB and related myosins[N]
1350	hars-1	1.4221	49.5523	-5.12286	0	0	up	CELE_T11G6.1	WormBase:WBGene00002001,GeneID:177978	GO:0000166;GO:0005524;GO:0005737;GO:0002119;GO:0016874;GO:0032543;GO:0005739;GO:0007281;GO:0004812;GO:0006412;GO:0000122;GO:0042803;GO:0004821;GO:0006427	K01892-ko00970 Aminoacyl-tRNA biosynthesis	KOG1936-Histidyl-tRNA synthetase[J]
1351	his-37	24.5403	309.365	-3.65608	0	0	up	CELE_C50F4.7	WormBase:WBGene00001911,GeneID:179341	GO:0046982;GO:0000786;GO:0005634;GO:0005694;GO:0003677;GO:0006334;GO:0042393;GO:0000788	K11254-ko05203 Viral carcinogenesis;ko05322 Systemic lupus erythematosus;ko05034 Alcoholism	KOG3467-Histone H4[B]
1352	ZK1058.9	10.8634	130.69	-3.58861	0	0	up	CELE_ZK1058.9	WormBase:WBGene00014207,GeneID:175508	-	-	-
1353	T24G10.2	2.9468	77.2459	-4.71224	0	0	up	CELE_T24G10.2	WormBase:WBGene00020779,GeneID:175747	GO:0005634;GO:0006351;GO:0008134	-	KOG1946-RNA polymerase I transcription factor UAF[K]
1354	T24B8.4	11.9739	88.0757	-2.87885	0	0	up	CELE_T24B8.4	WormBase:WBGene00011978,GeneID:174446	GO:0003779	-	-
1355	dhs-18	0.983322	86.1372	-6.45283	0	0	up	CELE_C45B11.3	WormBase:WBGene00000981,GeneID:179529	-	-	KOG0725-Reductases with broad range of substrate specificities[R]
1356	tbc-17	74.1898	28.3167	1.38957	0	0	down	CELE_Y46G5A.1	WormBase:WBGene00012894,GeneID:174900	GO:0005622;GO:0017137;GO:0006886;GO:0005096;GO:0012505;GO:0031338;GO:0090630	-	KOG1102-Rab6 GTPase activator GAPCenA and related TBC domain proteins[R]
1357	praf-3	11.7323	175.748	-3.90495	0	0	up	CELE_D2096.2	WormBase:WBGene00017070,GeneID:177637	GO:0016020;GO:0016021;GO:0005515	-	KOG4050-Glutamate transporter EAAC1-interacting protein GTRAP3-18[ET]
1358	mboa-3	1.42056	53.5995	-5.23769	0	0	up	CELE_C54G7.2	WormBase:WBGene00016934,GeneID:180824	GO:0016740;GO:0016020;GO:0016021;GO:0016746	K13517-ko00561 Glycerolipid metabolism;ko00564 Glycerophospholipid metabolism	KOG2704-Predicted membrane protein[S]
1359	pbs-6	53.3584	236.564	-2.14844	0	0	up	CELE_C02F5.9	WormBase:WBGene00003952,GeneID:176161	GO:0005634;GO:0016787;GO:0005737;GO:0008233;GO:0006508;GO:0005515;GO:0004175;GO:0004298;GO:0051603;GO:0000502;GO:0005839;GO:0019774	K02732-ko03050 Proteasome	KOG0179-20S proteasome, regulatory subunit beta type PSMB1/PRE7[O]
1360	T27F6.7	126.981	23.0744	2.46024	0	0	down	CELE_T27F6.7	WormBase:WBGene00012106,GeneID:173119	GO:0016020;GO:0016021	-	-
1361	tni-4	20.4603	187.074	-3.19271	0	0	up	CELE_W03F8.1	WormBase:WBGene00006586,GeneID:177295	GO:0009792;GO:0043050;GO:0030017;GO:0003779;GO:0005861;GO:0030172;GO:0006936	-	KOG3977-Troponin I[Z]
1362	T03D8.6	0.402003	43.5306	-6.75868	0	0	up	CELE_T03D8.6	WormBase:WBGene00011393,GeneID:180364	GO:0006508;GO:0036374;GO:0006751;GO:0016020;GO:0016021	K18592-ko00590 Arachidonic acid metabolism;ko00430 Taurine and hypotaurine metabolism;ko00460 Cyanoamino acid metabolism;ko00480 Glutathione metabolism	KOG2410-Gamma-glutamyltransferase[E]
1363	T03F6.3	17.2931	143.035	-3.0481	0	0	up	CELE_T03F6.3	WormBase:WBGene00011399,GeneID:176760	GO:0016787;GO:0005975;GO:0005737;GO:0004342;GO:0006044	K02564-ko00520 Amino sugar and nucleotide sugar metabolism	KOG3148-Glucosamine-6-phosphate isomerase[G]
1364	C06A6.4	2.90998	67.3568	-4.53274	0	0	up	CELE_C06A6.4	WormBase:WBGene00015509,GeneID:177571	GO:0016787;GO:0006508;GO:0005737;GO:0008237;GO:0008152;GO:0004046;GO:0006520	K14677-ko01210 2-Oxocarboxylic acid metabolism;ko01230 Biosynthesis of amino acids;ko00220 Arginine biosynthesis	KOG2275-Aminoacylase ACY1 and related metalloexopeptidases[E]
1365	emr-1	289.228	88.8638	1.70254	0	0	down	CELE_M01D7.6	WormBase:WBGene00001309,GeneID:171752	GO:0005634;GO:0016020;GO:0016021;GO:0007049;GO:0005635;GO:0010165;GO:0000281;GO:0007059;GO:0005521;GO:0005637;GO:0005639	-	-
1366	C16C2.4	1.54971	70.6408	-5.51044	0	0	up	CELE_C16C2.4	WormBase:WBGene00007621,GeneID:172821	-	-	KOG4310-Synapse-associated protein[U]
1367	Y37D8A.2	7.4895	65.1896	-3.1217	0	0	up	CELE_Y37D8A.2	WormBase:WBGene00012544,GeneID:176698	GO:0016787;GO:0006629;GO:0016042;GO:0005764	-	KOG3774-Uncharacterized conserved protein Lama[T]
1368	wago-1	44.5127	123.624	-1.47368	0	0	up	CELE_R06C7.1	WormBase:WBGene00011061,GeneID:172463	GO:0007275;GO:0003676;GO:0031047;GO:0043186;GO:0017151	-	KOG1041-Translation initiation factor 2C (eIF-2C) and related proteins[J]
1369	prg-1	12.4941	64.1702	-2.36066	0	0	up	CELE_D2030.6	WormBase:WBGene00004178,GeneID:172515	GO:0003676;GO:0031047;GO:0043186;GO:0000003;GO:0007276;GO:0042078;GO:0007283;GO:0034583;GO:0034585;GO:0045840	K02156-ko04320 Dorso-ventral axis formation	KOG1042-Germ-line stem cell division protein Hiwi/Piwi; negative developmental regulator[D]
1370	apb-3	1.03168	28.1475	-4.76994	0	0	up	CELE_R11A5.1	WormBase:WBGene00000163,GeneID:172553	GO:0016020;GO:0009792;GO:0006886;GO:0016192;GO:0015031;GO:0030117;GO:0007040;GO:0030123	K12397-ko04142 Lysosome	KOG1060-Vesicle coat complex AP-3, beta subunit[U]
1371	mel-28	3.86542	24.8466	-2.68435	0	0	up	CELE_C38D4.3	WormBase:WBGene00003210,GeneID:175634	GO:0005634;GO:0005694;GO:0003677;GO:0016020;GO:0015031;GO:0051301;GO:0051321;GO:0005654;GO:0005643;GO:0051028;GO:0000777;GO:0032947;GO:0007049;GO:0005635;GO:0000775;GO:0000776;GO:0000070;GO:0034399;GO:0005637;GO:0051292	-	-
1372	T28A11.2	3.12915	126.184	-5.33362	0	0	up	CELE_T28A11.2	WormBase:WBGene00020869,GeneID:189009	-	-	-
1373	dif-1	5.95739	94.0023	-3.97994	0	0	up	CELE_F49E8.5	WormBase:WBGene00000996,GeneID:177530	GO:0016020;GO:0016021;GO:0005739;GO:0007275;GO:0055085;GO:0005743;GO:0022857;GO:0005215;GO:0005476;GO:0015226;GO:0006839;GO:0015879;GO:1902603;GO:0005740	-	KOG0758-Mitochondrial carnitine-acylcarnitine carrier protein[C]
1374	dnj-29	19.0093	82.6143	-2.11969	0	0	up	CELE_Y63D3A.6	WormBase:WBGene00001047,GeneID:173278	GO:0016020;GO:0016021	K09540-ko03060 Protein export;ko04141 Protein processing in endoplasmic reticulum	KOG0721-Molecular chaperone (DnaJ superfamily)[O]
1375	F16A11.1	1.03901	40.812	-5.29572	0	0	up	CELE_F16A11.1	WormBase:WBGene00008876,GeneID:172764	-	-	KOG1100-Predicted E3 ubiquitin ligase[O]
1376	zmp-4	0.856465	52.7792	-5.94543	0	0	up	CELE_W09D12.1	WormBase:WBGene00012364,GeneID:179991	GO:0046872;GO:0008270;GO:0016787;GO:0008233;GO:0006508;GO:0004222;GO:0008237;GO:0031012	-	KOG1565-Gelatinase A and related matrix metalloproteases[OW]
1377	rae-1	2.66546	70.5354	-4.72589	0	0	up	CELE_F10G8.3	WormBase:WBGene00003803,GeneID:172864	GO:0005634;GO:0015031;GO:0042995;GO:0030054;GO:0045202;GO:0030424;GO:0003723;GO:0006405;GO:0006606;GO:0051028;GO:0005643;GO:0043130;GO:0000972	K14298-ko03013 RNA transport;ko05164 Influenza A	KOG0647-mRNA export protein (contains WD40 repeats)[A]
1378	npp-16	119.479	45.0585	1.40689	0	0	down	CELE_Y56A3A.17	WormBase:WBGene00003802,GeneID:176623	GO:0008536;GO:0006606;GO:0005643	K14295-ko03013 RNA transport	KOG2724-Nuclear pore complex component NPAP60L/NUP50[U]
1379	mrps-28	161.068	21.4769	2.90681	0	0	down	CELE_Y43F8C.8	WormBase:WBGene00012830,GeneID:180287	GO:0005840;GO:0005763	-	KOG4078-Putative mitochondrial ribosomal protein mRpS35[J]
1380	F46C5.9	4.83319	67.4149	-3.80202	0	0	up	CELE_F46C5.9	WormBase:WBGene00009784,GeneID:174409	GO:0016020;GO:0016021	-	KOG2096-WD40 repeat protein[R]
1381	haly-1	3.67149	46.4131	-3.66009	0	0	up	CELE_F47B10.2	WormBase:WBGene00009813,GeneID:181279	GO:0016829;GO:0003824;GO:0005737;GO:0006547;GO:0019556;GO:0019557;GO:1990359;GO:0004397;GO:0016841;GO:0006548;GO:0055069	K01745-ko00340 Histidine metabolism	KOG0222-Phenylalanine and histidine ammonia-lyase[Q]
1382	hmg-3	1.82837	39.4051	-4.42975	0	0	up	CELE_C32F10.5	WormBase:WBGene00001973,GeneID:172250	GO:0005634;GO:0005694;GO:0003677;GO:0006351;GO:0006355;GO:0006281;GO:0006974;GO:0006260	-	KOG0526-Nucleosome-binding factor SPN, POB3 subunit[KLB]
1383	ifa-1	5.37901	58.5174	-3.44345	0	0	up	CELE_F38B2.1	WormBase:WBGene00002050,GeneID:181316	GO:0005737;GO:0005198;GO:0005882	-	KOG0977-Nuclear envelope protein lamin, intermediate filament superfamily[DY]
1384	hprt-1	8.65533	136.296	-3.97701	0	0	up	CELE_Y105E8B.5	WormBase:WBGene00013690,GeneID:173323	GO:0046872;GO:0000166;GO:0016740;GO:0005737;GO:0016757;GO:0009116;GO:0042802;GO:0006166;GO:0004422;GO:0052657;GO:0032264	K00760-ko00230 Purine metabolism;ko00983 Drug metabolism - other enzymes	KOG3367-Hypoxanthine-guanine phosphoribosyltransferase[F]
1385	bec-1	3.71379	94.9514	-4.67623	0	0	up	CELE_T19E7.3	WormBase:WBGene00000247,GeneID:177345	GO:0005634;GO:0005737;GO:0031410;GO:0005515;GO:0045138;GO:0040024;GO:0008340;GO:0000045;GO:0006914;GO:0006995;GO:0044804;GO:0040014;GO:0042995;GO:0030424;GO:0030425;GO:0005768;GO:0043204;GO:0043277;GO:0000407;GO:0006897;GO:2000643;GO:0051036;GO:0012501;GO:0030163;GO:0034271;GO:0034272;GO:0009267;GO:0045324;GO:0048284	K08334-ko04140 Regulation of autophagy;ko04215 Apoptosis - multiple species	KOG2751-Beclin-like protein[T]
1386	clec-265	1.57172	77.18	-5.61781	0	0	up	CELE_M02F4.7	WormBase:WBGene00019738,GeneID:180590	GO:0030246	-	KOG4297-C-type lectin[TV]
1387	copd-1	9.42824	74.7197	-2.98643	0	0	up	CELE_C13B9.3	WormBase:WBGene00015734,GeneID:175940	GO:0005737;GO:0016020;GO:0016192;GO:0015031;GO:0000139;GO:0005794;GO:0030126;GO:0030663;GO:0031410;GO:0006890	-	KOG2635-Medium subunit of clathrin adaptor complex[U]
1388	Y54H5A.1	1.31479	55.0993	-5.38913	0	0	up	CELE_Y54H5A.1	WormBase:WBGene00021899,GeneID:175701	GO:0005634	-	KOG0302-Ribosome Assembly protein[R]
1389	Y69A2AR.3	358.933	57.5343	2.64122	0	0	down	CELE_Y69A2AR.3	WormBase:WBGene00022075,GeneID:177047	GO:0005739;GO:0005747	-	-
1390	F13B9.1	5.88639	31.281	-2.40983	0	0	up	CELE_F13B9.1	WormBase:WBGene00017419,GeneID:181084	GO:0016020;GO:0005783;GO:0015031;GO:0016192;GO:0000139;GO:0005794;GO:0048208	-	KOG1913-Regucalcin gene promoter region-related protein (RGPR)[K]
1391	ran-4	5.71094	190.889	-5.06286	0	0	up	CELE_R05D11.3	WormBase:WBGene00004305,GeneID:172648	GO:0005737;GO:0015031	-	KOG2104-Nuclear transport factor 2[U]
1392	mcm-5	4.03723	43.5225	-3.43032	0	0	up	CELE_R10E4.4	WormBase:WBGene00003157,GeneID:175552	GO:0005634;GO:0003677;GO:0000166;GO:0005524;GO:0016787;GO:0005737;GO:0004386;GO:0006260;GO:0003678;GO:0032508;GO:0003682;GO:0006270;GO:0042555;GO:0005829;GO:0007049;GO:0003688	K02209-ko03030 DNA replication;ko04110 Cell cycle;ko04111 Cell cycle - yeast;ko04113 Meiosis - yeast	KOG0481-DNA replication licensing factor, MCM5 component[L]
1393	B0261.1	1.05846	32.8194	-4.95452	0	0	up	CELE_B0261.1	WormBase:WBGene00015091,GeneID:172168	GO:0003677;GO:0006359;GO:0001026;GO:0006383;GO:0000126;GO:0001156;GO:0070898	-	KOG2009-Transcription initiation factor TFIIIB, Bdp1 subunit[K]
1394	pcca-1	76.0783	192.116	-1.33642	0	0	up	CELE_F27D9.5	WormBase:WBGene00017864,GeneID:181026	GO:0000166;GO:0005524;GO:0046872;GO:0003824;GO:0005739;GO:0005759;GO:0016874;GO:0004075;GO:0004658	K01965-ko01200 Carbon metabolism;ko00630 Glyoxylate and dicarboxylate metabolism;ko00640 Propanoate metabolism;ko00280 Valine, leucine and isoleucine degradation	KOG0238-3-Methylcrotonyl-CoA carboxylase, biotin-containing subunit/Propionyl-CoA carboxylase, alpha chain/Acetyl-CoA carboxylase, biotin carboxylase subunit[IE]
1395	col-109	176.994	59.4049	1.57504	0	0	down	CELE_Y38C1BA.3	WormBase:WBGene00000683,GeneID:176988	GO:0016020;GO:0016021;GO:0042302;GO:0005581;GO:0030968	-	KOG3544-Collagens (type IV and type XIII), and related proteins[W]
1396	ZC449.5	1.43077	51.0471	-5.15696	0	0	up	CELE_ZC449.5	WormBase:WBGene00022615,GeneID:180776	GO:0016020;GO:0016021	-	-
1397	JC8.2	1.47772	53.6583	-5.18236	0	0	up	CELE_JC8.2	WormBase:WBGene00010435,GeneID:178277	GO:0005634	-	KOG0270-WD40 repeat-containing protein[S]
1398	F36D4.5	4.15633	85.9389	-4.36993	0	0	up	CELE_F36D4.5	WormBase:WBGene00018090,GeneID:179324	-	-	KOG0324-Uncharacterized conserved protein[S]
1399	rskn-1	3.46806	41.6059	-3.58459	0	0	up	CELE_T01H8.1	WormBase:WBGene00011352,GeneID:172647	GO:0000166;GO:0005524;GO:0016740;GO:0000287;GO:0005634;GO:0016301;GO:0016310;GO:0005737;GO:0004672;GO:0006468;GO:0004674;GO:0035556;GO:0005622	K04373-ko04010 MAPK signaling pathway;ko04150 mTOR signaling pathway;ko04114 Oocyte meiosis;ko04914 Progesterone-mediated oocyte maturation;ko04720 Long-term potentiation;ko04722 Neurotrophin signaling pathway;ko04931 Insulin resistance	KOG0598-Ribosomal protein S6 kinase and related proteins[RT]
1400	ubxn-4	12.0469	86.373	-2.84191	0	0	up	CELE_ZK353.8	WormBase:WBGene00022703,GeneID:176187	-	-	KOG2507-Ubiquitin regulatory protein UBXD2, contains UAS and UBX domains[R]
1401	mxl-3	12.6304	138.816	-3.4582	0	0	up	CELE_F46G10.6	WormBase:WBGene00003511,GeneID:181457	GO:0005634;GO:0046983;GO:0003700;GO:0006355;GO:0001012;GO:0006366	K04453-ko04010 MAPK signaling pathway;ko05200 Pathways in cancer;ko05202 Transcriptional misregulation in cancers;ko05222 Small cell lung cancer	KOG2483-Upstream transcription factor 2/L-myc-2 protein[K]
1402	cyl-1	7.29313	70.6943	-3.27698	0	0	up	CELE_C52E4.6	WormBase:WBGene00000876,GeneID:179643	GO:0005634;GO:0045944;GO:0045737;GO:0000307;GO:0016538;GO:1901409	-	KOG0835-Cyclin L[R]
1403	tat-3	1.71719	21.8945	-3.67244	0	0	up	CELE_W09D10.2	WormBase:WBGene00012360,GeneID:176498	GO:0000166;GO:0005524;GO:0016787;GO:0000287;GO:0016020;GO:0016021;GO:0005886;GO:0004012;GO:0015914;GO:0016125;GO:0045332	-	KOG0206-P-type ATPase[R]
1404	dnj-20	74.7374	397.642	-2.41157	0	0	up	CELE_T15H9.7	WormBase:WBGene00001038,GeneID:174514	GO:0051082;GO:0006457	K09517-ko04141 Protein processing in endoplasmic reticulum	KOG0713-Molecular chaperone (DnaJ superfamily)[O]
1405	rbpl-1	3.37202	31.2325	-3.21136	0	0	up	CELE_F36F2.3	WormBase:WBGene00009477,GeneID:172720	GO:0005634;GO:0008270;GO:0003676;GO:0004842;GO:0016567	-	KOG0314-Predicted E3 ubiquitin ligase[O]
1406	mrck-1	1.91108	20.5863	-3.42922	0	0	up	CELE_K08B12.5	WormBase:WBGene00006437,GeneID:179013	GO:0046872;GO:0000166;GO:0005524;GO:0016740;GO:0005737;GO:0016301;GO:0016310;GO:0002119;GO:0009792;GO:0004672;GO:0006468;GO:0004674;GO:0035556;GO:0048598;GO:0010172;GO:0043547;GO:0060562;GO:1903358;GO:2001137;GO:0005622;GO:0004697	-	KOG0612-Rho-associated, coiled-coil containing protein kinase[T]
1407	lig-1	2.06352	36.9172	-4.16112	0	0	up	CELE_C29A12.3	WormBase:WBGene00002985,GeneID:179502	GO:0005634;GO:0046872;GO:0000166;GO:0005524;GO:0003677;GO:0006281;GO:0016874;GO:0005739;GO:0051301;GO:0006974;GO:0006260;GO:0007049;GO:0006310;GO:0003910;GO:0006266;GO:0003909;GO:0071897;GO:1903461	K10747-ko03030 DNA replication;ko03410 Base excision repair;ko03420 Nucleotide excision repair;ko03430 Mismatch repair	KOG0967-ATP-dependent DNA ligase I[L]
1408	pptr-2	5.69476	59.4855	-3.38483	0	0	up	CELE_C13G3.3	WormBase:WBGene00007554,GeneID:179526	GO:0050790;GO:0007165;GO:0019888;GO:0000159;GO:0005515;GO:1903863	K11584-ko03015 mRNA surveillance pathway;ko04071 Sphingolipid signaling pathway;ko04151 PI3K-Akt signaling pathway;ko04152 AMPK signaling pathway;ko04113 Meiosis - yeast;ko04114 Oocyte meiosis;ko04261 Adrenergic signaling in cardiomyocytes;ko04728 Dopaminergic synapse	KOG2085-Serine/threonine protein phosphatase 2A, regulatory subunit[T]
1409	R107.5	40.8613	198.802	-2.28252	0	0	up	CELE_R107.5	WormBase:WBGene00011300,GeneID:176279	-	-	-
1410	ZK177.8	1.88505	47.2272	-4.64694	0	0	up	CELE_ZK177.8	WormBase:WBGene00022673,GeneID:173937	GO:0005634;GO:0008832;GO:0006203	-	KOG2681-Metal-dependent phosphohydrolase[S]
1411	F47D12.9	11.8555	94.6171	-2.99655	0	0	up	CELE_F47D12.9	WormBase:WBGene00018564,GeneID:175892	-	-	KOG2695-WD40 repeat protein[R]
1412	pqn-27	94.4039	31.2451	1.59522	0	0	down	CELE_E01G4.4	WormBase:WBGene00004116,GeneID:3564944	-	K14322-ko03013 RNA transport	-
1413	R04F11.3	1.45676	63.6702	-5.44979	0	0	up	CELE_R04F11.3	WormBase:WBGene00011016,GeneID:179688	GO:0005634;GO:0006260	K03504-ko00230 Purine metabolism;ko00240 Pyrimidine metabolism;ko03030 DNA replication;ko03410 Base excision repair;ko03420 Nucleotide excision repair;ko03430 Mismatch repair;ko03440 Homologous recombination;ko05166 HTLV-I infection	-
1414	prx-2	3.28259	93.4753	-4.83168	0	0	up	CELE_ZK809.7	WormBase:WBGene00004192,GeneID:178094	-	K06664-ko04146 Peroxisome	KOG2879-Predicted E3 ubiquitin ligase[O]
1415	F49C12.12	14.0816	332.492	-4.56144	0	0	up	CELE_F49C12.12	WormBase:WBGene00009881,GeneID:177755	GO:0016020;GO:0016021;GO:0090502;GO:0004521;GO:0090305	K19770-ko04212 Longevity regulating pathway - worm	-
1416	abcf-1	1.19594	40.1999	-5.07098	0	0	up	CELE_F18E2.2	WormBase:WBGene00006512,GeneID:179748	GO:0000166;GO:0005524;GO:0016887	-	KOG0927-Predicted transporter (ABC superfamily)[R]
1417	clec-12	1.30305	58.0934	-5.47841	0	0	up	CELE_T27F6.2	WormBase:WBGene00012103,GeneID:189004	GO:0030246	-	-
1418	hpo-11	1.46641	39.6998	-4.75877	0	0	up	CELE_H37N21.1	WormBase:WBGene00010427,GeneID:186807	GO:0005524;GO:0005829;GO:0004672;GO:0006468;GO:0004674;GO:0035556;GO:0006888;GO:0012505	-	KOG1266-Protein kinase[T]
1419	eat-3	0.808361	26.0628	-5.01085	0	0	up	CELE_D2013.5	WormBase:WBGene00001134,GeneID:174476	GO:0000166;GO:0002119;GO:0035264;GO:0000303;GO:0040014;GO:0005739;GO:0003924;GO:0005525;GO:0000266;GO:0008017;GO:0003374;GO:0031966;GO:0007005;GO:0006915;GO:0008053	-	KOG0447-Dynamin-like GTP binding protein[R]
1420	rpl-24.2	41.8889	267.11	-2.67279	0	0	up	CELE_C03D6.8	WormBase:WBGene00004437,GeneID:172815	GO:0005634;GO:0003735;GO:0005730;GO:0042254;GO:0006412;GO:0003723;GO:0022625;GO:0000027;GO:1902626	K02896-ko03010 Ribosome	KOG1723-60s ribosomal protein L30 isolog[J]
1421	clec-9	4.77136	70.5287	-3.88574	0	0	up	CELE_Y70C5C.2	WormBase:WBGene00013493,GeneID:190567	GO:0030246	-	-
1422	kdin-1	0.577696	17.6489	-4.93312	0	0	up	CELE_F36H1.2	WormBase:WBGene00006490,GeneID:178000	GO:0016020;GO:0016021;GO:0019887;GO:0030165;GO:0045859	K12460-ko04722 Neurotrophin signaling pathway	KOG0502-Integral membrane ankyrin-repeat protein Kidins220 (protein kinase D substrate)[R]
1423	F46B6.5	3.67734	40.2784	-3.45327	0	0	up	CELE_F46B6.5	WormBase:WBGene00009770,GeneID:179373	-	-	-
1424	T28F3.8	2.13305	53.4585	-4.64743	0	0	up	CELE_T28F3.8	WormBase:WBGene00012134,GeneID:178511	-	-	-
1425	Y94H6A.3	157.549	24.8501	2.66448	0	0	down	CELE_Y94H6A.3	WormBase:WBGene00022376,GeneID:177052	-	-	-
1426	Y53G8AR.9	133.613	37.178	1.84553	0	0	down	CELE_Y53G8AR.9	WormBase:WBGene00021816,GeneID:175434	GO:0046872	-	KOG2494-C3H1-type Zn-finger protein[K]
1427	pbo-4	1.40504	33.2825	-4.56608	0	0	up	CELE_K09C8.1	WormBase:WBGene00003943,GeneID:181285	GO:0006812;GO:0016020;GO:0016021;GO:0005886;GO:0006811;GO:0055085;GO:0005516;GO:0016323;GO:0030421;GO:1902600;GO:0051453;GO:0071805;GO:0006814;GO:0015297;GO:0015299;GO:0015385;GO:0006885;GO:0015386;GO:0098719;GO:0010877;GO:0030641;GO:0045989;GO:1904731	-	KOG1966-Sodium/hydrogen exchanger protein[P]
1428	C18C4.7	0.301013	23.1071	-6.26237	0	0	up	CELE_C18C4.7	WormBase:WBGene00015968,GeneID:178941	-	-	-
1429	K10D3.4	1.22519	28.2936	-4.5294	0	0	up	CELE_K10D3.4	WormBase:WBGene00010738,GeneID:172452	GO:0004867;GO:0010951	-	KOG4295-Serine proteinase inhibitor (KU family)[O]
1430	gls-1	1.61867	26.7783	-4.04818	0	0	up	CELE_C36B1.8	WormBase:WBGene00007975,GeneID:172682	GO:0005737;GO:0007275;GO:0043186;GO:0005515;GO:0051321;GO:0005844	-	-
1431	eif-3.G	22.0461	156.144	-2.82429	0	0	up	CELE_F22B5.2	WormBase:WBGene00001230,GeneID:174346	GO:0005737;GO:0003676;GO:0003723;GO:0006412;GO:0003743;GO:0006413;GO:0005852	K03248-ko03013 RNA transport	KOG0122-Translation initiation factor 3, subunit g (eIF-3g)[J]
1432	Y51F10.3	191.519	40.0093	2.25908	0	0	down	CELE_Y51F10.3	WormBase:WBGene00021764,GeneID:259367	GO:0016020;GO:0016021	-	-
1433	H14E04.2	90.6068	22.6585	1.99957	0	0	down	CELE_H14E04.2	WormBase:WBGene00019199,GeneID:175356	-	-	-
1434	T11F9.12	0.313931	32.8972	-6.71137	0	0	up	CELE_T11F9.12	WormBase:WBGene00011713,GeneID:179579	-	-	-
1435	Y70G10A.3	3.71655	44.8157	-3.59197	0	0	up	CELE_Y70G10A.3	WormBase:WBGene00013499,GeneID:190573	GO:0005887;GO:0016020;GO:0016021;GO:0005886;GO:0006811;GO:0055085;GO:0005215;GO:0015347;GO:0043252	-	KOG3626-Organic anion transporter[Q]
1436	farl-11	3.33963	57.2085	-4.09847	0	0	up	CELE_F10E7.8	WormBase:WBGene00017349,GeneID:174165	GO:0005783;GO:0003674;GO:0007029;GO:0060562;GO:2001137	-	KOG3680-Uncharacterized conserved protein[S]
1437	pyk-2	1.42327	47.9866	-5.07535	0	0	up	CELE_ZK593.1	WormBase:WBGene00014001,GeneID:177984	GO:0016740;GO:0000287;GO:0006096;GO:0003824;GO:0016301;GO:0016310;GO:0055120;GO:0005783;GO:0004743;GO:0030955;GO:0030017	K00873-ko01200 Carbon metabolism;ko01230 Biosynthesis of amino acids;ko00010 Glycolysis / Gluconeogenesis;ko00620 Pyruvate metabolism;ko00230 Purine metabolism;ko04922 Glucagon signaling pathway;ko05230 Central carbon metabolism in cancer;ko05203 Viral carcinogenesis;ko04930 Type II diabetes mellitus	KOG2323-Pyruvate kinase[G]
1438	hum-4	0.423325	24.3897	-5.84836	0	0	up	CELE_F46C3.3	WormBase:WBGene00002037,GeneID:181335	GO:0005524;GO:0005856;GO:0005516;GO:0003774;GO:0003779;GO:0016459	-	KOG4229-Myosin VII, myosin IXB and related myosins[N]
1439	tufm-1	30.3588	125.757	-2.05045	0	0	up	CELE_Y71H2AM.23	WormBase:WBGene00007000,GeneID:175398	GO:0003924;GO:0005525;GO:0003746;GO:0006414	-	KOG0460-Mitochondrial translation elongation factor Tu[J]
1440	npp-6	1.38742	18.842	-3.76348	0	0	up	CELE_F56A3.3	WormBase:WBGene00003792,GeneID:172156	GO:0009792;GO:0006997;GO:0005643;GO:0031965;GO:0034501;GO:0005487;GO:0090435;GO:0006913	K14303-ko03013 RNA transport	KOG4521-Nuclear pore complex, Nup160 component[YU]
1441	Y15E3A.4	2.10976	54.3118	-4.68612	0	0	up	CELE_Y15E3A.4	WormBase:WBGene00012443,GeneID:181623	GO:0005886;GO:0016020;GO:0016021;GO:0055085;GO:0022857;GO:0006820	-	KOG2532-Permease of the major facilitator superfamily[G]
1442	F10E7.5	3.78928	113.363	-4.90289	0	0	up	CELE_F10E7.5	WormBase:WBGene00017347,GeneID:174168	GO:0005634;GO:0005737;GO:0005622;GO:0006364;GO:0005730;GO:0042254;GO:0000027;GO:0000956	-	KOG0816-Protein involved in mRNA turnover[A]
1443	rbr-2	0.863443	17.89	-4.37291	0	0	up	CELE_ZK593.4	WormBase:WBGene00004319,GeneID:177985	GO:0005634;GO:0016491;GO:0046872;GO:0055114;GO:0006351;GO:0006355;GO:0003677;GO:0040028;GO:0008340;GO:0016569;GO:0051213;GO:0034648;GO:0034720;GO:0034647;GO:0034721	-	KOG1246-DNA-binding protein jumonji/RBP2/SMCY, contains JmjC domain[R]
1444	F33D4.4	1.49489	66.8289	-5.48236	0	0	up	CELE_F33D4.4	WormBase:WBGene00017996,GeneID:177548	GO:0016491;GO:0055114;GO:0016020;GO:0016021;GO:0006629;GO:0006665;GO:0046513;GO:0042284;GO:0030148	K04712-ko00600 Sphingolipid metabolism;ko04071 Sphingolipid signaling pathway	KOG2987-Fatty acid desaturase[I]
1445	klp-12	1.46517	36.0234	-4.61979	0	0	up	CELE_T01G1.1	WormBase:WBGene00002223,GeneID:178057	GO:0000166;GO:0005524;GO:0003774;GO:0003777;GO:0008017;GO:0007018;GO:0005871;GO:0016887	-	KOG0244-Kinesin-like protein[Z]
1446	maoc-1	0.702338	81.1677	-6.8526	0	0	up	CELE_E04F6.3	WormBase:WBGene00017123,GeneID:174181	GO:0045087;GO:0050829;GO:0042802;GO:0006635;GO:0016508;GO:0005778	K12405-ko00120 Primary bile acid biosynthesis;ko04146 Peroxisome	KOG1206-Peroxisomal multifunctional beta-oxidation protein and related enzymes[I]
1447	F53F4.10	69.729	275.192	-1.98061	0	0	up	CELE_F53F4.10	WormBase:WBGene00009992,GeneID:179850	GO:0016491;GO:0046872;GO:0055114;GO:0016020;GO:0005739;GO:0005743;GO:0005747;GO:0051536;GO:0003954;GO:0008137;GO:0070469;GO:0051537;GO:0006120	K03943-ko00190 Oxidative phosphorylation;ko05010 Alzheimer's disease;ko05012 Parkinson's disease;ko05016 Huntington's disease;ko04932 Non-alcoholic fatty liver disease (NAFLD)	KOG3196-NADH:ubiquinone oxidoreductase, NDUFV2/24 kD subunit[C]
1448	F33D4.6	0.442831	36.5042	-6.36516	0	0	up	CELE_F33D4.6	WormBase:WBGene00017998,GeneID:177552	-	-	-
1449	K05F1.10	24.9587	210.059	-3.07318	0	0	up	CELE_K05F1.10	WormBase:WBGene00019411,GeneID:187030	GO:0045087	-	-
1450	hsp-12.3	1.69966	222.141	-7.03008	0	0	up	CELE_F38E11.1	WormBase:WBGene00002012,GeneID:177777	GO:0031072	-	KOG3591-Alpha crystallins[O]
1451	pho-11	16.0696	102.808	-2.67755	0	0	up	CELE_C05C10.4	WormBase:WBGene00007331,GeneID:174547	GO:0016787;GO:0016311;GO:0003993	K14410-ko04142 Lysosome	KOG3720-Lysosomal & prostatic acid phosphatases[I]
1452	W02D9.2	263.002	98.3221	1.41949	0	0	down	CELE_W02D9.2	WormBase:WBGene00012208,GeneID:173123	GO:0016020;GO:0016021	-	KOG2946-Uncharacterized conserved protein[S]
1453	acox-1.1	3.66765	52.4727	-3.83864	0	0	up	CELE_F08A8.1	WormBase:WBGene00008564,GeneID:173162	GO:0055114;GO:0000166;GO:0005524;GO:0003997;GO:0016627;GO:0050660;GO:0071949;GO:0006631;GO:0006635;GO:0008152;GO:0005777;GO:0033539;GO:0003995;GO:1904070;GO:0005782	K00232-ko01212 Fatty acid metabolism;ko00071 Fatty acid degradation;ko00592 alpha-Linolenic acid metabolism;ko01040 Biosynthesis of unsaturated fatty acids;ko04024 cAMP signaling pathway;ko04146 Peroxisome;ko03320 PPAR signaling pathway	KOG0136-Acyl-CoA oxidase[I]
1454	cif-1	24.0896	126.36	-2.39106	0	0	up	CELE_K08F11.3	WormBase:WBGene00019543,GeneID:177236	GO:0005737;GO:0007275;GO:0005515;GO:0030154;GO:0048477;GO:0006412;GO:0003743;GO:0006413;GO:0002183;GO:0005852;GO:0008180	-	KOG2753-Uncharacterized conserved protein, contains PCI domain[R]
1455	lnkn-1	0.998865	40.1539	-5.32911	0	0	up	CELE_ZK637.3	WormBase:WBGene00014023,GeneID:176253	GO:0005886;GO:0016020;GO:0016021;GO:0007155;GO:0016328;GO:0016324	-	KOG4550-Predicted membrane protein[S]
1456	dbt-1	6.04404	69.4791	-3.52299	0	0	up	CELE_ZK669.4	WormBase:WBGene00014054,GeneID:174279	GO:0016740;GO:0005737;GO:0005739;GO:0005759;GO:0008152;GO:0006629;GO:1901046;GO:0005929;GO:0042995;GO:0016746;GO:0040019;GO:0030425;GO:0005829;GO:0045723;GO:0061063;GO:0006631;GO:0043005;GO:0006633;GO:0043754	K09699-ko00640 Propanoate metabolism;ko00280 Valine, leucine and isoleucine degradation	KOG0558-Dihydrolipoamide transacylase (alpha-keto acid dehydrogenase E2 subunit)[C]
1457	mat-1	6.16594	47.5944	-2.9484	0	0	up	CELE_Y110A7A.17	WormBase:WBGene00003132,GeneID:172145	GO:0005634;GO:0007275;GO:0051301;GO:0051321;GO:0016567;GO:0007049;GO:0008356;GO:0009949;GO:0060471	K03350-ko04120 Ubiquitin mediated proteolysis;ko04110 Cell cycle;ko04111 Cell cycle - yeast;ko04113 Meiosis - yeast;ko04114 Oocyte meiosis;ko04914 Progesterone-mediated oocyte maturation;ko05166 HTLV-I infection	KOG1126-DNA-binding cell division cycle control protein[D]
1458	ugt-23	1.01701	44.758	-5.45974	0	0	up	CELE_C17G1.3	WormBase:WBGene00007650,GeneID:181205	GO:0016740;GO:0016020;GO:0016021;GO:0043231;GO:0008152;GO:0015020;GO:0016758;GO:0016757;GO:0007369	K00699-ko00040 Pentose and glucuronate interconversions;ko00053 Ascorbate and aldarate metabolism;ko00500 Starch and sucrose metabolism;ko00140 Steroid hormone biosynthesis;ko00830 Retinol metabolism;ko00860 Porphyrin and chlorophyll metabolism;ko00980 Metabolism of xenobiotics by cytochrome P450;ko00982 Drug metabolism - cytochrome P450;ko00983 Drug metabolism - other enzymes;ko05204 Chemical ca…	KOG1192-UDP-glucuronosyl and UDP-glucosyl transferase[GC]
1459	bcl-11	5.80771	50.6869	-3.12557	0	0	up	CELE_F13H6.1	WormBase:WBGene00017430,GeneID:179019	GO:0003676;GO:0005634;GO:0003700;GO:0007165;GO:0043565;GO:0022008;GO:0044212;GO:0006366;GO:0006355	-	KOG1721-FOG: Zn-finger[R]
1460	Y7A5A.1	5.87016	60.3496	-3.36187	0	0	up	CELE_Y7A5A.1	WormBase:WBGene00012407,GeneID:181666	GO:0055114;GO:0016020;GO:0016021;GO:0016491;GO:0050660;GO:0016614;GO:0000246;GO:0008202	-	KOG1262-FAD-binding protein DIMINUTO[R]
1461	Y49F6B.9	77.8923	13.4332	2.53568	0	0	down	CELE_Y49F6B.9	WormBase:WBGene00021721,GeneID:173694	GO:0046872;GO:0016740;GO:0016020;GO:0016021;GO:0005737;GO:0004842;GO:0016567;GO:0061630;GO:0000209;GO:0031624;GO:0042787;GO:0032436;GO:0000151	-	KOG1815-Predicted E3 ubiquitin ligase[O]
1462	C02F5.3	2.36453	67.6442	-4.83834	0	0	up	CELE_C02F5.3	WormBase:WBGene00015346,GeneID:176163	GO:0000166;GO:0005525	-	KOG1486-GTP-binding protein DRG2 (ODN superfamily)[T]
1463	C50F4.1	2.13223	67.6513	-4.98768	0	0	up	CELE_C50F4.1	WormBase:WBGene00008229,GeneID:179333	-	-	-
1464	lin-53	13.0321	93.4338	-2.84187	0	0	up	CELE_K07A1.12	WormBase:WBGene00003036,GeneID:172802	GO:0045892;GO:0005634;GO:0005694;GO:0006351;GO:0006355;GO:0005515;GO:0007275;GO:0045138;GO:0009792;GO:0016569;GO:0048557;GO:0001708;GO:0040035;GO:0070176;GO:0000775;GO:0042826;GO:0017053	-	KOG0264-Nucleosome remodeling factor, subunit CAF1/NURF55/MSI1[B]
1465	ges-1	0.975986	42.3971	-5.44096	0	0	up	CELE_R12A1.4	WormBase:WBGene00001578,GeneID:178633	GO:0016787;GO:0005777;GO:0005783;GO:0005788;GO:0052689	K01044-ko00983 Drug metabolism - other enzymes	KOG4389-Acetylcholinesterase/Butyrylcholinesterase[T]
1466	acds-10	0.256109	24.0329	-6.55211	0	0	up	CELE_K09H11.1	WormBase:WBGene00019599,GeneID:178962	GO:0055114;GO:0016787;GO:0016627;GO:0050660;GO:0008152;GO:0005739;GO:0033539;GO:0003995	-	KOG1469-Predicted acyl-CoA dehydrogenase[R]
1467	skr-3	45.7192	267.483	-2.54858	0	0	up	CELE_F44G3.6	WormBase:WBGene00004809,GeneID:180081	GO:0045087;GO:0050829;GO:0016874;GO:0006511	K03094-ko04141 Protein processing in endoplasmic reticulum;ko04120 Ubiquitin mediated proteolysis;ko04310 Wnt signaling pathway;ko04341 Hedgehog signaling pathway - Fly;ko04350 TGF-beta signaling pathway;ko04110 Cell cycle;ko04111 Cell cycle - yeast;ko04114 Oocyte meiosis;ko04710 Circadian rhythm;ko05168 Herpes simplex infection	KOG1724-SCF ubiquitin ligase, Skp1 component[O]
1468	C10G8.8	9.76889	109.601	-3.48792	0	0	up	CELE_C10G8.8	WormBase:WBGene00015684,GeneID:178920	-	-	-
1469	mcm-6	4.60072	53.8056	-3.54782	0	0	up	CELE_ZK632.1	WormBase:WBGene00003158,GeneID:176385	GO:0005634;GO:0003677;GO:0000166;GO:0005524;GO:0016787;GO:0005515;GO:0004386;GO:0006260;GO:0003678;GO:0032508;GO:0006270;GO:0042555;GO:0007049	K02542-ko03030 DNA replication;ko04110 Cell cycle;ko04111 Cell cycle - yeast;ko04113 Meiosis - yeast	KOG0480-DNA replication licensing factor, MCM6 component[L]
1470	pek-1	1.39123	24.9695	-4.16573	0	0	up	CELE_F46C3.1	WormBase:WBGene00003970,GeneID:181334	GO:0000166;GO:0005524;GO:0016740;GO:0016020;GO:0016021;GO:0016301;GO:0016310;GO:0002119;GO:0004674;GO:0018105;GO:0004672;GO:0006468;GO:0030308;GO:0005783;GO:0005789;GO:0006417;GO:0010629;GO:0030968;GO:0045947;GO:0001934;GO:0006986;GO:0035966;GO:0004694;GO:0010939;GO:0010998	K08860-ko04141 Protein processing in endoplasmic reticulum;ko04210 Apoptosis;ko04214 Apoptosis - fly;ko05010 Alzheimer's disease;ko04932 Non-alcoholic fatty liver disease (NAFLD);ko05162 Measles;ko05164 Influenza A;ko05160 Hepatitis C;ko05168 Herpes simplex infection;ko05169 Epstein-Barr virus infection	KOG1033-eIF-2alpha kinase PEK/EIF2AK3[J]
1471	ran-2	1.38354	27.5868	-4.31754	0	0	up	CELE_C29E4.3	WormBase:WBGene00004303,GeneID:176115	GO:0005634;GO:0009792;GO:0005096;GO:0043547;GO:0051301;GO:0007049	K14319-ko03013 RNA transport	KOG1909-Ran GTPase-activating protein[AYT]
1472	sand-1	1.43649	52.3259	-5.18691	0	0	up	CELE_F41H10.11	WormBase:WBGene00018321,GeneID:177318	GO:0005737;GO:0016020;GO:0016021;GO:0005515;GO:0040017;GO:0002119;GO:0009792;GO:0005769;GO:0005829;GO:0090386;GO:0032880;GO:0010171;GO:0032510;GO:0045022;GO:2000643	-	KOG0997-Uncharacterized conserved protein Sand[S]
1473	ajm-1	13.8928	52.5637	-1.91973	0	0	up	CELE_C25A11.4	WormBase:WBGene00000100,GeneID:181148	GO:0009792;GO:0005913;GO:0008092;GO:0043296;GO:0036064;GO:0045216;GO:0016327;GO:0044292;GO:0005911;GO:0016020;GO:0016021;GO:0005515	-	-
1474	Y37D8A.16	4.16398	147.532	-5.14692	0	0	up	CELE_Y37D8A.16	WormBase:WBGene00012554,GeneID:176709	GO:0016020;GO:0016021	-	-
1475	cap-1	11.1482	114.317	-3.35815	0	0	up	CELE_D2024.6	WormBase:WBGene00000292,GeneID:177497	GO:0003779;GO:0005869;GO:0051693;GO:0051016;GO:0008290	K10364-ko04144 Endocytosis	KOG0836-F-actin capping protein, alpha subunit[Z]
1476	ttll-4	0.963492	42.0138	-5.44645	0	0	up	CELE_ZK1128.6	WormBase:WBGene00014232,GeneID:176427	GO:0000166;GO:0005524;GO:0006464;GO:0016874;GO:0018095	-	KOG2156-Tubulin-tyrosine ligase-related protein[O]
1477	mog-5	0.851069	20.9281	-4.62002	0	0	up	CELE_EEED8.5	WormBase:WBGene00003393,GeneID:173920	GO:0005634;GO:0000166;GO:0005524;GO:0016787;GO:0005737;GO:0005515;GO:0007275;GO:0003676;GO:0004004;GO:0004386;GO:0007281;GO:0010172;GO:0006397;GO:0003723;GO:0000398;GO:0008380;GO:0005681;GO:0048589;GO:0040022	K12818-ko03040 Spliceosome	KOG0922-DEAH-box RNA helicase[A]
1478	dod-23	7.03827	152.689	-4.43923	0	0	up	CELE_F49E12.2	WormBase:WBGene00009898,GeneID:186056	-	-	-
1479	C53B4.4	3.61844	28.2997	-2.96735	0	0	up	CELE_C53B4.4	WormBase:WBGene00008274,GeneID:177716	GO:0046872;GO:0005622;GO:0035556	-	KOG3532-Predicted protein kinase[R]
1480	prp-19	6.66557	66.1831	-3.31166	0	0	up	CELE_T10F2.4	WormBase:WBGene00020423,GeneID:24104882	GO:0005634;GO:0016740;GO:0007275;GO:0004842;GO:0016567;GO:0030154;GO:0006281;GO:0006974;GO:0006397;GO:0008380;GO:0005681;GO:0005654;GO:0000974;GO:0000349;GO:0061630;GO:0070534;GO:0071006	K10599-ko03040 Spliceosome;ko04120 Ubiquitin mediated proteolysis	KOG0289-mRNA splicing factor[R]
1481	T24B8.7	1.26109	11.7369	-3.21831	0	0	up	CELE_T24B8.7	WormBase:WBGene00011980,GeneID:174440	GO:0016787;GO:0006511;GO:0036459;GO:0016579	-	KOG1866-Ubiquitin carboxyl-terminal hydrolase[O]
1482	C41H7.6	117.127	29.411	1.99364	0	0	down	CELE_C41H7.6	WormBase:WBGene00016576,GeneID:173646	GO:0005634	-	-
1483	tbc-9	1.31253	22.1069	-4.07407	0	0	up	CELE_Y45F10A.6	WormBase:WBGene00012868,GeneID:178316	GO:0005622;GO:0017137;GO:0006886;GO:0005096;GO:0012505;GO:0031338;GO:0090630	-	KOG4347-GTPase-activating protein VRP[R]
1484	lact-3	5.9373	70.4084	-3.56787	0	0	up	CELE_M28.6	WormBase:WBGene00010897,GeneID:174644	-	-	-
1485	pct-1	4.15522	50.5539	-3.60483	0	0	up	CELE_C07G1.3	WormBase:WBGene00003961,GeneID:177615	GO:0046872;GO:0000166;GO:0005524;GO:0016740;GO:0005737;GO:0005634;GO:0016301;GO:0016310;GO:0030424;GO:0004672;GO:0006468;GO:0004674;GO:0030425;GO:0005515;GO:0042995	-	KOG0594-Protein kinase PCTAIRE and related kinases[R]
1486	pat-3	4.46777	41.5049	-3.21565	0	0	up	CELE_ZK1058.2	WormBase:WBGene00003930,GeneID:175504	GO:0005737;GO:0016020;GO:0016021;GO:0043025;GO:0005515;GO:0007155;GO:0007229;GO:0032956;GO:0040017;GO:0040028;GO:0042059;GO:0045987;GO:0055001;GO:0055002;GO:0060279;GO:0060298;GO:0072327;GO:1903354;GO:1903356;GO:1904901;GO:0005605;GO:0005886;GO:0008305;GO:0009925;GO:0009986;GO:0016328;GO:0031430;GO:0043005;GO:0055120	K05719-ko04015 Rap1 signaling pathway;ko04151 PI3K-Akt signaling pathway;ko04512 ECM-receptor interaction;ko04514 Cell adhesion molecules (CAMs);ko04145 Phagosome;ko04810 Regulation of actin cytoskeleton;ko04510 Focal adhesion;ko04611 Platelet activation;ko04670 Leukocyte transendothelial migration;ko04360 Axon guidance;ko05200 Pathways in cancer;ko05205 Proteoglycans in cancer;ko05222 Small cell…	KOG1226-Integrin beta subunit (N-terminal portion of extracellular region)[TW]
1487	F47B8.2	17.3994	177.173	-3.34805	0	0	up	CELE_F47B8.2	WormBase:WBGene00009803,GeneID:185895	GO:0016020;GO:0016021	-	-
1488	lec-11	1.2402	99.7876	-6.33022	0	0	up	CELE_F38A5.3	WormBase:WBGene00002274,GeneID:177420	GO:0005737;GO:0045087;GO:0030246	-	KOG3587-Galectin, galactose-binding lectin[W]
1489	aars-2	19.9504	73.0551	-1.87257	0	0	up	CELE_F28H1.3	WormBase:WBGene00000197,GeneID:171985	GO:0046872;GO:0000166;GO:0005524;GO:0005737;GO:0003676;GO:0016874;GO:0003723;GO:0004812;GO:0006412;GO:0043039;GO:0006400;GO:0000049;GO:0004813;GO:0016597;GO:0006419	K01872-ko00970 Aminoacyl-tRNA biosynthesis	KOG0188-Alanyl-tRNA synthetase[J]
1490	spr-2	5.62589	88.0719	-3.96853	0	0	up	CELE_C27B7.1	WormBase:WBGene00005007,GeneID:177704	GO:0005634;GO:0006351;GO:0006355;GO:0046662;GO:0006334	-	KOG1508-DNA replication factor/protein phosphatase inhibitor SET/SPR-2[L]
1491	Y73F4A.2	0.778441	146.4	-7.55511	0	0	up	CELE_Y73F4A.2	WormBase:WBGene00013515,GeneID:177722	GO:0005576	-	-
1492	rnr-2	18.5533	112.607	-2.60156	0	0	up	CELE_C03C10.3	WormBase:WBGene00004392,GeneID:175525	GO:0016491;GO:0046872;GO:0055114;GO:0009792;GO:0006260;GO:0004748;GO:0009263;GO:0005971	K10808-ko00230 Purine metabolism;ko00240 Pyrimidine metabolism;ko00480 Glutathione metabolism;ko04115 p53 signaling pathway	KOG1567-Ribonucleotide reductase, beta subunit[F]
1493	sel-9	20.6573	172.997	-3.06602	0	0	up	CELE_W02D7.7	WormBase:WBGene00004766,GeneID:179213	GO:0016020;GO:0016021;GO:0015031;GO:0016192;GO:0000139;GO:0005794;GO:0030663;GO:0031410;GO:0030659;GO:0005215;GO:0008593;GO:0012507;GO:0006888	-	KOG1692-Putative cargo transport protein EMP24 (p24 protein family)[U]
1494	tre-1	1.11429	41.792	-5.22903	0	0	up	CELE_F57B10.7	WormBase:WBGene00006607,GeneID:172371	GO:0016787;GO:0016798;GO:0008152;GO:0003824;GO:0004555;GO:0005991	K01194-ko00500 Starch and sucrose metabolism	KOG0602-Neutral trehalase[G]
1495	ech-7	184.854	60.5954	1.6091	0	0	down	CELE_Y105E8A.4	WormBase:WBGene00001156,GeneID:173300	GO:0003824;GO:0008152;GO:0005739;GO:0004300;GO:0006635	K07511-ko01200 Carbon metabolism;ko01212 Fatty acid metabolism;ko00640 Propanoate metabolism;ko00650 Butanoate metabolism;ko00062 Fatty acid elongation;ko00071 Fatty acid degradation;ko00280 Valine, leucine and isoleucine degradation;ko00310 Lysine degradation;ko00380 Tryptophan metabolism;ko00410 beta-Alanine metabolism;ko00627 Aminobenzoate degradation;ko00930 Caprolactam degradation	KOG1680-Enoyl-CoA hydratase[I]
1496	ZK1193.2	1.26486	15.1518	-3.58244	0	0	up	CELE_ZK1193.2	WormBase:WBGene00022858,GeneID:180396	-	-	-
1497	mlk-1	1.48936	25.9938	-4.12541	0	0	up	CELE_K11D12.10	WormBase:WBGene00003374,GeneID:178895	GO:0046872;GO:0000166;GO:0005524;GO:0016740;GO:0016301;GO:0016310;GO:0004672;GO:0006468;GO:0004674;GO:0019901;GO:0005622;GO:0008340;GO:0050829;GO:0004709;GO:0005080;GO:0030971;GO:0097110;GO:0000186;GO:0000187;GO:0001934;GO:0031103;GO:0042594;GO:0046688;GO:0048680;GO:0048691;GO:1903616	K04417-ko04013 MAPK signaling pathway - fly	-
1498	gas-1	23.2132	109.515	-2.2381	0	0	up	CELE_K09A9.5	WormBase:WBGene00001520,GeneID:181646	GO:0016491;GO:0046872;GO:0055114;GO:0016020;GO:0005739;GO:0043231;GO:0051287;GO:0005743;GO:0016651;GO:0006120;GO:0005747;GO:0042493;GO:0051536;GO:0051539;GO:0003954;GO:0008137;GO:0048038;GO:0070469	K03935-ko00190 Oxidative phosphorylation;ko05010 Alzheimer's disease;ko05012 Parkinson's disease;ko05016 Huntington's disease;ko04932 Non-alcoholic fatty liver disease (NAFLD)	KOG2870-NADH:ubiquinone oxidoreductase, NDUFS2/49 kDa subunit[C]
1499	rad-26	0.79053	19.4402	-4.62008	0	0	up	CELE_C27B7.4	WormBase:WBGene00007761,GeneID:177706	GO:0005524	-	KOG1015-Transcription regulator XNP/ATRX, DEAD-box superfamily[K]
1500	lin-26	3.5193	61.0401	-4.1164	0	0	up	CELE_F18A1.2	WormBase:WBGene00003012,GeneID:3565051	GO:0005634;GO:0046872;GO:0003677;GO:0006351;GO:0006355;GO:0040025;GO:0000977;GO:0000003;GO:0045944;GO:0008406;GO:0003700;GO:0008544;GO:0042659;GO:0007398;GO:0045197	-	-
1501	obr-2	1.20363	61.4471	-5.67388	0	0	up	CELE_F14H8.1	WormBase:WBGene00008832,GeneID:180003	GO:0006869	-	KOG1737-Oxysterol-binding protein[I]
1502	fhod-1	0.639572	17.5041	-4.77444	0	0	up	CELE_C46H11.11	WormBase:WBGene00016735,GeneID:172133	-	-	KOG1925-Rac1 GTPase effector FHOS[TZ]
1503	F55B11.4	73.1633	353.442	-2.27228	0	0	up	CELE_F55B11.4	WormBase:WBGene00010086,GeneID:178384	-	-	-
1504	cyp-34A9	2.77537	61.5891	-4.47193	0	0	up	CELE_B0213.15	WormBase:WBGene00015044,GeneID:181851	GO:0004497;GO:0005506;GO:0016491;GO:0016705;GO:0020037;GO:0046872;GO:0055114;GO:0008395	-	KOG0156-Cytochrome P450 CYP2 subfamily[Q]
1505	mlt-11	5.75584	20.6853	-1.84551	0	0	up	CELE_W01F3.3	WormBase:WBGene00012186,GeneID:180352	GO:0004867;GO:0010951	-	KOG4295-Serine proteinase inhibitor (KU family)[O]
1506	daf-12	3.18	41.6914	-3.71265	0	0	up	CELE_F11A1.3	WormBase:WBGene00000908,GeneID:181263	GO:0005634;GO:0046872;GO:0003677;GO:0003700;GO:0008270;GO:0043565;GO:0006351;GO:0006355;GO:0043401;GO:0005515;GO:0007275;GO:0040034;GO:0040024;GO:0008340;GO:0043051;GO:0045944;GO:0030522;GO:0006935;GO:0009593;GO:0010035;GO:0043327;GO:0061065;GO:0070781;GO:0061066;GO:0010286;GO:0060179;GO:0004879	K14035-ko04212 Longevity regulating pathway - worm	KOG3575-FOG: Hormone receptors[T]
1507	B0395.3	10.5692	67.0275	-2.66489	0	0	up	CELE_B0395.3	WormBase:WBGene00007175,GeneID:181682	GO:0016740;GO:0016746	K00624-ko04146 Peroxisome	KOG3717-Carnitine O-acyltransferase CRAT[I]
1508	idhg-1	18.907	110.366	-2.54531	0	0	up	CELE_F35G12.2	WormBase:WBGene00009440,GeneID:175598	GO:0055114;GO:0000287;GO:0005739;GO:0016616;GO:0051287;GO:0006099;GO:0004449	K00030-ko01200 Carbon metabolism;ko01210 2-Oxocarboxylic acid metabolism;ko01230 Biosynthesis of amino acids;ko00020 Citrate cycle (TCA cycle)	KOG0784-Isocitrate dehydrogenase, gamma subunit[E]
1509	F59E12.1	2.05074	33.0768	-4.0116	0	0	up	CELE_F59E12.1	WormBase:WBGene00019118,GeneID:173957	-	-	KOG0032-Ca2+/calmodulin-dependent protein kinase, EF-Hand protein superfamily[T]
1510	epg-7	1.14517	19.7381	-4.10735	0	0	up	CELE_T08A9.1	WormBase:WBGene00020334,GeneID:180996	GO:0005737;GO:0005515;GO:0000045;GO:0000422;GO:0034045;GO:0032947;GO:0016239;GO:0019901;GO:0030242;GO:1990316;GO:0001934;GO:0061709;GO:0061723	K17589-ko04211 Longevity regulating pathway - mammal	KOG4572-Predicted DNA-binding transcription factor, interacts with stathmin[KRT]
1511	vps-2	258.139	106.004	1.28403	0	0	down	CELE_Y46G5A.12	WormBase:WBGene00012903,GeneID:174908	GO:0005737;GO:0007034	K12191-ko04144 Endocytosis	KOG3230-Vacuolar assembly/sorting protein DID4[U]
1512	unc-64	1.85393	79.6213	-5.4245	0	0	up	CELE_F56A8.7	WormBase:WBGene00006798,GeneID:176743	GO:0016020;GO:0016021;GO:0030424;GO:0043025;GO:0005515;GO:0007275;GO:0006886;GO:0016192;GO:0007399;GO:0030425;GO:0016323;GO:0030154;GO:0007271;GO:0051087;GO:0040014;GO:0040011;GO:0000149;GO:0005484;GO:0031201;GO:0008021;GO:0031629;GO:0006836;GO:0019722;GO:0048278;GO:0007268;GO:0042302;GO:0007269;GO:0008286;GO:0017157	K04560-ko04130 SNARE interactions in vesicular transport;ko04911 Insulin secretion;ko04721 Synaptic vesicle cycle;ko05031 Amphetamine addiction	KOG0810-SNARE protein Syntaxin 1 and related proteins[U]
1513	Y110A7A.9	1.86155	29.498	-3.98604	0	0	up	CELE_Y110A7A.9	WormBase:WBGene00022459,GeneID:172144	-	-	KOG1912-WD40 repeat protein[R]
1514	T05A12.3	2.198	39.827	-4.17948	0	0	up	CELE_T05A12.3	WormBase:WBGene00020234,GeneID:177452	-	-	-
1515	sqv-1	2.10166	52.2352	-4.63542	0	0	up	CELE_D2096.4	WormBase:WBGene00005019,GeneID:177631	GO:0016829;GO:0005737;GO:0040025;GO:0009792;GO:0018991;GO:0060465;GO:0000003;GO:0002009;GO:0048040;GO:0070403	K08678-ko00500 Starch and sucrose metabolism;ko00520 Amino sugar and nucleotide sugar metabolism	KOG1429-dTDP-glucose 4-6-dehydratase/UDP-glucuronic acid decarboxylase[GM]
1516	imp-1	2.63674	41.8485	-3.98835	0	0	up	CELE_C36B1.12	WormBase:WBGene00007979,GeneID:172684	GO:0016020;GO:0016021;GO:0008233;GO:0006508;GO:0004190;GO:0005886;GO:0042500;GO:0033619;GO:0005765;GO:0030176;GO:0030660;GO:0071458;GO:0071556	-	KOG2442-Uncharacterized conserved protein, contains PA domain[R]
1517	unc-83	6.06541	40.1561	-2.72694	0	0	up	CELE_W01A11.3	WormBase:WBGene00006815,GeneID:179033	GO:0005634;GO:0016020;GO:0016021;GO:0005515;GO:0007275;GO:0040025;GO:0018991;GO:0040011;GO:0007097;GO:0030334;GO:0031965;GO:0007399;GO:0005635;GO:0009791;GO:0005640;GO:0090435;GO:0045503;GO:0030473	-	-
1518	flp-9	8.18869	233.226	-4.83195	0	0	up	CELE_C36H8.3	WormBase:WBGene00001452,GeneID:178232	GO:0005615;GO:0005576;GO:0007218;GO:0007626;GO:0071855;GO:0001508;GO:0042165	-	-
1519	ufd-2	0.920913	24.4283	-4.72934	0	0	up	CELE_T05H10.5	WormBase:WBGene00006734,GeneID:174295	GO:0005634;GO:0016740;GO:0005737;GO:0004842;GO:0016567;GO:0000209;GO:0030433;GO:0031625;GO:0034450;GO:0051087;GO:0006511;GO:0051865;GO:0000151;GO:0005515	K10597-ko04141 Protein processing in endoplasmic reticulum;ko04120 Ubiquitin mediated proteolysis	KOG2042-Ubiquitin fusion degradation protein-2[O]
1520	C49H3.3	4.38588	209.244	-5.57618	0	0	up	CELE_C49H3.3	WormBase:WBGene00016790,GeneID:177582	-	-	KOG4811-Uncharacterized conserved protein[S]
1521	F11C1.5	0.329446	14.2802	-5.43783	0	0	up	CELE_F11C1.5	WormBase:WBGene00008694,GeneID:181431	GO:0005524;GO:0016887	-	-
1522	edc-3	1.31983	41.5631	-4.97688	0	0	up	CELE_R05D11.8	WormBase:WBGene00011036,GeneID:172653	GO:0005515;GO:0031087;GO:0000932;GO:0003729;GO:0033962	-	-
1523	lst-6	0.413372	15.5373	-5.23215	0	0	up	CELE_C52E12.4	WormBase:WBGene00016889,GeneID:174146	GO:0070588;GO:0016020;GO:0050982;GO:0005262	-	KOG1075-FOG: Reverse transcriptase[R]
1524	sec-31	2.84527	28.8606	-3.34246	0	0	up	CELE_T01G1.3	WormBase:WBGene00011338,GeneID:178060	-	-	KOG0307-Vesicle coat complex COPII, subunit SEC31[U]
1525	prpf-4	0.99162	30.3739	-4.9369	0	0	up	CELE_F22D6.5	WormBase:WBGene00004186,GeneID:172443	GO:0005524;GO:0005634;GO:0004672;GO:0006468	-	KOG0670-U4/U6-associated splicing factor PRP4[A]
1526	ZK813.7	177.334	598.515	-1.75492	0	0	up	CELE_ZK813.7	WormBase:WBGene00045394,GeneID:6418876	-	-	-
1527	F52A8.1	21.5169	261.999	-3.60601	0	0	up	CELE_F52A8.1	WormBase:WBGene00009915,GeneID:172482	GO:0016020;GO:0016021	-	-
1528	mut-16	1.71538	25.7931	-3.91039	0	0	up	CELE_B0379.3	WormBase:WBGene00003508,GeneID:172873	GO:0005634;GO:0005737;GO:0048471;GO:0016246;GO:0003674;GO:0016458;GO:0030422	-	-
1529	ath-1	8.01294	109.543	-3.77302	0	0	up	CELE_K04G2.5	WormBase:WBGene00010564,GeneID:172587	GO:0016787;GO:0005737;GO:0052689;GO:0008474;GO:0002084	K06130-ko00564 Glycerophospholipid metabolism	KOG2112-Lysophospholipase[I]
1530	Y17G7B.17	212.475	89.094	1.25389	0	0	down	CELE_Y17G7B.17	WormBase:WBGene00012468,GeneID:174849	-	-	KOG4049-Proliferation-related protein MLF[S]
1531	dcr-1	0.342322	12.1331	-5.14745	0	0	up	CELE_K12H4.8	WormBase:WBGene00000939,GeneID:176138	GO:0005634;GO:0046872;GO:0000166;GO:0005524;GO:0016787;GO:0005737;GO:0003677;GO:0005829;GO:0005515;GO:0002119;GO:0040034;GO:0031047;GO:0090502;GO:0008355;GO:0000003;GO:0003723;GO:0004386;GO:0035262;GO:0006396;GO:0004518;GO:0004519;GO:0006309;GO:0090501;GO:0006915;GO:0030422;GO:0000737;GO:0006401;GO:0031054;GO:0004525;GO:0016075;GO:0004530;GO:0016891;GO:0031050;GO:2000636;GO:0016442	K11592-ko05206 MicroRNAs in cancer	KOG0701-dsRNA-specific nuclease Dicer and related ribonucleases[A]
1532	hpo-27	0.54045	13.6349	-4.657	0	0	up	CELE_C34G6.1	WormBase:WBGene00016418,GeneID:24104280	-	-	KOG2032-Uncharacterized conserved protein[S]
1533	B0513.4	604.34	280.744	1.1061	0	0	down	CELE_B0513.4	WormBase:WBGene00007196,GeneID:178351	-	-	-
1534	W04D2.4	1.20024	37.5218	-4.96633	0	0	up	CELE_W04D2.4	WormBase:WBGene00012243,GeneID:179712	GO:0003676	-	-
1535	asns-2	1.06931	40.4562	-5.24161	0	0	up	CELE_M02D8.4	WormBase:WBGene00019730,GeneID:181121	GO:0000166;GO:0005524;GO:0004066;GO:0006529;GO:0006541;GO:0008652;GO:0042803;GO:0016020;GO:0016021	K01953-ko00250 Alanine, aspartate and glutamate metabolism	KOG0571-Asparagine synthase (glutamine-hydrolyzing)[E]
1536	pkc-1	6.83007	53.7986	-2.9776	0	0	up	CELE_F57F5.5	WormBase:WBGene00004032,GeneID:179649	GO:0046872;GO:0000166;GO:0005524;GO:0016740;GO:0005737;GO:0016020;GO:0016301;GO:0016310;GO:0004672;GO:0006468;GO:0004674;GO:0018105;GO:0035556;GO:0098793;GO:0007218;GO:0005856;GO:0040012;GO:0007606;GO:0007635;GO:0005622;GO:0006935;GO:0050893;GO:0050920;GO:0040024;GO:1902074;GO:0045202;GO:0004697;GO:0007269;GO:1990504;GO:0008306;GO:0050927;GO:0000165;GO:0016079;GO:0048009;GO:0050975;GO:2001024;GO:…	-	KOG0694-Serine/threonine protein kinase[T]
1537	nrde-2	2.25726	23.9208	-3.40562	0	0	up	CELE_T01E8.5	WormBase:WBGene00011333,GeneID:174589	GO:0005634;GO:0005515;GO:0031047;GO:0016246;GO:0071013;GO:0031048	-	KOG1972-Uncharacterized conserved protein[S]
1538	ttyh-1	1.78093	46.5173	-4.70707	0	0	up	CELE_F42E11.2	WormBase:WBGene00009632,GeneID:181328	GO:0016020;GO:0016021;GO:0005886;GO:0006811;GO:0005254;GO:0006821;GO:1902476;GO:0034707	-	KOG4433-Tweety transmembrane/cell surface protein[R]
1539	znf-207	223.496	107.637	1.05407	0	0	down	CELE_B0035.1	WormBase:WBGene00007105,GeneID:178042	-	-	-
1540	gspd-1	0.61738	42.9151	-6.11918	0	0	up	CELE_B0035.5	WormBase:WBGene00007108,GeneID:178046	GO:0016491;GO:0055114;GO:0005975;GO:0006006;GO:0050661;GO:0006098;GO:0004345;GO:0006739;GO:0051156	K00036-ko01200 Carbon metabolism;ko00030 Pentose phosphate pathway;ko00480 Glutathione metabolism;ko05230 Central carbon metabolism in cancer	KOG0563-Glucose-6-phosphate 1-dehydrogenase[G]
1541	W09G3.6	320.79	63.4355	2.33827	0	0	down	CELE_W09G3.6	WormBase:WBGene00012369,GeneID:173249	-	-	KOG3621-WD40 repeat-containing protein[R]
1542	dlg-1	4.91882	37.7285	-2.93927	0	0	up	CELE_C25F6.2	WormBase:WBGene00001006,GeneID:180819	GO:0005515;GO:0009792;GO:0004385;GO:0045186;GO:0046037;GO:0046710;GO:0005912;GO:0043296;GO:0008328;GO:0035255;GO:0007268;GO:0007399;GO:0043113;GO:0045197;GO:0097120;GO:0014069;GO:0016323;GO:0045211	K12076-ko04390 Hippo signaling pathway;ko04391 Hippo signaling pathway -fly;ko04660 T cell receptor signaling pathway;ko05203 Viral carcinogenesis;ko05166 HTLV-I infection	KOG0708-Membrane-associated guanylate kinase MAGUK (contains PDZ, SH3, HOOK and GUK domains)[F]
1543	rfc-3	8.21676	85.879	-3.38566	0	0	up	CELE_C39E9.13	WormBase:WBGene00004339,GeneID:178259	GO:0003677;GO:0005634;GO:0005515;GO:0006260;GO:0006281;GO:0006261;GO:0003689;GO:0005663	K10756-ko03030 DNA replication;ko03420 Nucleotide excision repair;ko03430 Mismatch repair	KOG2035-Replication factor C, subunit RFC3[DL]
1544	hil-1	8.12397	116.926	-3.84727	0	0	up	CELE_C30G7.1	WormBase:WBGene00001852,GeneID:179993	GO:0000786;GO:0005634;GO:0005694;GO:0003677;GO:0018991;GO:0005730;GO:0060465;GO:0035264;GO:0040011;GO:0006334;GO:0010171;GO:0045111	-	KOG4012-Histone H1[B]
1545	lin-45	2.90428	37.6847	-3.69773	0	0	up	CELE_Y73B6A.5	WormBase:WBGene00003030,GeneID:177436	GO:0046872;GO:0000166;GO:0005524;GO:0016740;GO:0016301;GO:0016310;GO:0007275;GO:0040025;GO:0002119;GO:0004672;GO:0006468;GO:0004674;GO:0000003;GO:0007165;GO:0005622;GO:0035556;GO:0030154;GO:0048477;GO:0051321;GO:0050830;GO:0000165;GO:0001708;GO:0007265;GO:0000186;GO:0004709;GO:0031434;GO:0017016;GO:0005057;GO:0043066;GO:0009968;GO:0070374	K04365-ko04015 Rap1 signaling pathway;ko04010 MAPK signaling pathway;ko04013 MAPK signaling pathway - fly;ko04012 ErbB signaling pathway;ko04068 FoxO signaling pathway;ko04024 cAMP signaling pathway;ko04150 mTOR signaling pathway;ko04810 Regulation of actin cytoskeleton;ko04214 Apoptosis - fly;ko04510 Focal adhesion;ko04650 Natural killer cell mediated cytotoxicity;ko04062 Chemokine signaling pat…	KOG0193-Serine/threonine protein kinase RAF[T]
1546	T26C5.3	0.628665	39.4279	-5.97078	0	0	up	CELE_T26C5.3	WormBase:WBGene00012033,GeneID:259455	GO:0005887;GO:0016020;GO:0016021;GO:1902600;GO:0008521;GO:0015876;GO:0006810;GO:0015295	K03372-ko00604 Glycosphingolipid biosynthesis - ganglio series	KOG3574-Acetyl-CoA transporter[P]
1547	pgp-14	0.149294	17.0366	-6.83434	0	0	up	CELE_F22E10.3	WormBase:WBGene00004008,GeneID:181416	GO:0000166;GO:0005524;GO:0016887;GO:0016020;GO:0016021;GO:0055085;GO:0042626;GO:0093002	K05658-ko02010 ABC transporters;ko04976 Bile secretion;ko05206 MicroRNAs in cancer	KOG0055-Multidrug/pheromone exporter, ABC superfamily[Q]
1548	trcs-2	3.87712	39.4152	-3.34569	0	0	up	CELE_T01B7.6	WormBase:WBGene00011312,GeneID:174396	-	-	-
1549	H03A11.2	0.143119	18.71	-7.03045	0	0	up	CELE_H03A11.2	WormBase:WBGene00010357,GeneID:181617	GO:0008017	-	-
1550	plrg-1	4.21942	56.095	-3.73276	0	0	up	CELE_D1054.15	WormBase:WBGene00006481,GeneID:179500	GO:0000398;GO:0071011;GO:0071013;GO:0000974;GO:0005662;GO:0080008	K12862-ko03040 Spliceosome	KOG0285-Pleiotropic regulator 1[A]
1551	pps-1	1.34343	36.1297	-4.74919	0	0	up	CELE_T14G10.1	WormBase:WBGene00004091,GeneID:177893	GO:0005634;GO:0005524;GO:0016310;GO:0004020;GO:0004781;GO:0000103;GO:0050428	K13811-ko00920 Sulfur metabolism;ko00230 Purine metabolism;ko00450 Selenocompound metabolism;ko00261 Monobactam biosynthesis	KOG0635-Adenosine 5'-phosphosulfate kinase[P]
1552	bath-43	5.24781	63.623	-3.59976	0	0	up	CELE_T16H12.5	WormBase:WBGene00011815,GeneID:176422	GO:0005634;GO:0005737;GO:0043161;GO:0016567;GO:0031625;GO:0042787;GO:0030162;GO:0019005	K10523-ko04340 Hedgehog signaling pathway;ko04341 Hedgehog signaling pathway - Fly	KOG1987-Speckle-type POZ protein SPOP and related proteins with TRAF, MATH and BTB/POZ domains[DR]
1553	cps-6	10.0231	100.223	-3.32181	0	0	up	CELE_C41D11.8	WormBase:WBGene00000787,GeneID:172045	GO:0046872;GO:0016787;GO:0005739;GO:0003676;GO:0090502;GO:0043565;GO:0006915;GO:0004518;GO:0004519;GO:0006309;GO:0042803;GO:0004520;GO:0004521;GO:0000737;GO:0006401	K01173-ko04210 Apoptosis	KOG3721-Mitochondrial endonuclease[F]
1554	F37C12.1	1.96668	70.5851	-5.16553	0	0	up	CELE_F37C12.1	WormBase:WBGene00018149,GeneID:176010	-	-	KOG2989-Uncharacterized conserved protein[S]
1555	snr-4	13.5676	220.107	-4.01997	0	0	up	CELE_C52E4.3	WormBase:WBGene00004917,GeneID:179639	GO:0005634;GO:0005515;GO:0030529;GO:0006397;GO:0008380;GO:0005686;GO:0071011;GO:0071013;GO:0005685;GO:0046540;GO:0005682;GO:0000387;GO:0030532	K11096-ko03040 Spliceosome	KOG3459-Small nuclear ribonucleoprotein (snRNP) Sm core protein[A]
1556	fzo-1	1.38202	31.211	-4.4972	0	0	up	CELE_ZK1248.14	WormBase:WBGene00001509,GeneID:173990	GO:0000166;GO:0016787;GO:0016020;GO:0016021;GO:0005739;GO:0003924;GO:0005525;GO:0005741;GO:0008053;GO:0051646;GO:0031306	K06030-ko04214 Apoptosis - fly	KOG0448-Mitofusin 1 GTPase, involved in mitochondrila biogenesis[O]
1557	F35B12.9	1.66369	67.9831	-5.35272	0	0	up	CELE_F35B12.9	WormBase:WBGene00009388,GeneID:179591	GO:0016020;GO:0016021	-	-
1558	ugt-62	0.20471	44.6691	-7.76955	0	0	up	CELE_M88.1	WormBase:WBGene00010904,GeneID:175591	GO:0016740;GO:0016020;GO:0016021;GO:0043231;GO:0008152;GO:0015020;GO:0016758;GO:0016757	K00699-ko00040 Pentose and glucuronate interconversions;ko00053 Ascorbate and aldarate metabolism;ko00500 Starch and sucrose metabolism;ko00140 Steroid hormone biosynthesis;ko00830 Retinol metabolism;ko00860 Porphyrin and chlorophyll metabolism;ko00980 Metabolism of xenobiotics by cytochrome P450;ko00982 Drug metabolism - cytochrome P450;ko00983 Drug metabolism - other enzymes;ko05204 Chemical ca…	KOG1192-UDP-glucuronosyl and UDP-glucosyl transferase[GC]
1559	F23B12.7	2.37955	29.5698	-3.63536	0	0	up	CELE_F23B12.7	WormBase:WBGene00009084,GeneID:179947	GO:0005634	-	KOG2038-CAATT-binding transcription factor/60S ribosomal subunit biogenesis protein[JK]
1560	gldc-1	1.22511	26.7749	-4.4499	0	0	up	CELE_R12C12.1	WormBase:WBGene00020022,GeneID:174012	GO:0016491;GO:0055114;GO:0003824;GO:0005739;GO:0004375;GO:0006544;GO:0006546	K00281-ko01200 Carbon metabolism;ko00630 Glyoxylate and dicarboxylate metabolism;ko00260 Glycine, serine and threonine metabolism	KOG2040-Glycine dehydrogenase (decarboxylating)[E]
1561	pnk-1	2.11173	57.5686	-4.76879	0	0	up	CELE_C10G11.5	WormBase:WBGene00004068,GeneID:172327	GO:0005524;GO:0016301;GO:0016310;GO:0004594;GO:0015937	-	KOG2201-Pantothenate kinase PanK and related proteins[H]
1562	Y67H2A.10	4.21832	47.8712	-3.50442	0	0	up	CELE_Y67H2A.10	WormBase:WBGene00013465,GeneID:259340	GO:0005634;GO:0003676	-	-
1563	gly-3	2.15733	40.7398	-4.23912	0	0	up	CELE_ZK688.8	WormBase:WBGene00001628,GeneID:176112	GO:0046872;GO:0016740;GO:0016020;GO:0016021;GO:0030246;GO:0000139;GO:0005794;GO:0016757;GO:0006486;GO:0004653;GO:0018243	K00710-ko00512 Mucin type O-glycan biosynthesis	KOG3736-Polypeptide N-acetylgalactosaminyltransferase[O]
1564	gtl-1	0.092342	13.5305	-7.19501	0	0	up	CELE_C05C12.3	WormBase:WBGene00001795,GeneID:178031	GO:0016020;GO:0016021;GO:0030421	-	KOG3614-Ca2+/Mg2+-permeable cation channels (LTRPC family)[PT]
1565	abce-1	9.17074	62.0163	-2.75754	0	0	up	CELE_Y39E4B.1	WormBase:WBGene00012714,GeneID:176733	GO:0000166;GO:0005524;GO:0016887;GO:0005622;GO:0006413;GO:0005852;GO:0005506;GO:0043024;GO:0000054;GO:0006415	-	KOG0063-RNAse L inhibitor, ABC superfamily[A]
1566	stim-1	1.29304	44.5271	-5.10585	0	0	up	CELE_Y55B1BM.1	WormBase:WBGene00021910,GeneID:175201	GO:0046872;GO:0005737;GO:0006874;GO:0005886;GO:0016020;GO:0016021;GO:0043025;GO:0006811;GO:0030425;GO:0000003;GO:0005783;GO:0042802;GO:0005262;GO:0006816;GO:0070588;GO:0030728;GO:0043229;GO:0005509;GO:1901076;GO:0002115;GO:0045987;GO:0005246;GO:0032237;GO:1901341	K16059-ko04020 Calcium signaling pathway;ko04611 Platelet activation	KOG4403-Cell surface glycoprotein STIM, contains SAM domain[R]
1567	skr-4	18.3483	189.566	-3.36898	0	0	up	CELE_Y60A3A.18	WormBase:WBGene00004810,GeneID:191762	GO:0016874;GO:0006511	K03094-ko04141 Protein processing in endoplasmic reticulum;ko04120 Ubiquitin mediated proteolysis;ko04310 Wnt signaling pathway;ko04341 Hedgehog signaling pathway - Fly;ko04350 TGF-beta signaling pathway;ko04110 Cell cycle;ko04111 Cell cycle - yeast;ko04114 Oocyte meiosis;ko04710 Circadian rhythm;ko05168 Herpes simplex infection	KOG1724-SCF ubiquitin ligase, Skp1 component[O]
1568	aagr-4	0.672715	24.959	-5.21342	0	0	up	CELE_F52D1.1	WormBase:WBGene00018682,GeneID:180400	GO:0004553;GO:0016787;GO:0016798;GO:0005975;GO:0008152;GO:0003824;GO:0030246	K05546-ko00510 N-Glycan biosynthesis;ko04141 Protein processing in endoplasmic reticulum	KOG1066-Glucosidase II catalytic (alpha) subunit and related enzymes, glycosyl hydrolase family 31[GMO]
1569	msi-1	10.8011	186.232	-4.10786	0	0	up	CELE_R10E9.1	WormBase:WBGene00003423,GeneID:175514	GO:0005737;GO:0003676;GO:0003723;GO:0003729;GO:0050877	K14411-ko03015 mRNA surveillance pathway	KOG4205-RNA-binding protein musashi/mRNA cleavage and polyadenylation factor I complex, subunit HRP1[A]
1570	Y47D9A.1	9.12546	89.854	-3.29961	0	0	up	CELE_Y47D9A.1	WormBase:WBGene00021628,GeneID:172033	GO:0009058;GO:0016779;GO:0016740	K00966-ko00051 Fructose and mannose metabolism;ko00520 Amino sugar and nucleotide sugar metabolism	KOG1460-GDP-mannose pyrophosphorylase[GMO]
1571	mpk-1	6.87134	74.0288	-3.42943	0	0	up	CELE_F43C1.2	WormBase:WBGene00003401,GeneID:175545	GO:0005634;GO:0046872;GO:0000166;GO:0005524;GO:0016740;GO:0005737;GO:0016301;GO:0016310;GO:0040025;GO:0004674;GO:0018105;GO:0004672;GO:0006468;GO:0005515;GO:0030154;GO:0048477;GO:0051321;GO:0050830;GO:0007166;GO:0010468;GO:0004707;GO:0000165;GO:0010628;GO:0001556;GO:0007049;GO:0007265;GO:0071310	K04371-ko04014 Ras signaling pathway;ko04015 Rap1 signaling pathway;ko04010 MAPK signaling pathway;ko04013 MAPK signaling pathway - fly;ko04011 MAPK signaling pathway - yeast;ko04012 ErbB signaling pathway;ko04350 TGF-beta signaling pathway;ko04370 VEGF signaling pathway;ko04668 TNF signaling pathway;ko04066 HIF-1 signaling pathway;ko04068 FoxO signaling pathway;ko04072 Phospholipase D signaling …	KOG0660-Mitogen-activated protein kinase[T]
1572	hsp-75	0.852037	33.3904	-5.29237	0	0	up	CELE_R151.7	WormBase:WBGene00020110,GeneID:176019	GO:0005524;GO:0051082;GO:0006457;GO:0006950	-	KOG0019-Molecular chaperone (HSP90 family)[O]
1573	vit-4	13.318	45.5773	-1.77493	0	0	up	CELE_F59D8.2	WormBase:WBGene00006928,GeneID:180646	GO:0005576;GO:0006869;GO:0005319;GO:0045735	-	KOG4338-Predicted lipoprotein[I]
1574	gpcp-2	8.75789	55.5286	-2.66457	0	0	up	CELE_T05H10.7	WormBase:WBGene00011511,GeneID:174296	GO:0016787;GO:0005623;GO:0030246;GO:0008081;GO:0006629;GO:0008889;GO:0047389;GO:2001070;GO:0030643;GO:0046475	K18695-ko00564 Glycerophospholipid metabolism;ko05231 Choline metabolism in cancer	KOG2421-Predicted starch-binding protein[R]
1575	F10G7.9	2.80576	37.5843	-3.74367	0	0	up	CELE_F10G7.9	WormBase:WBGene00017372,GeneID:173810	GO:0046872	-	-
1576	apy-1	7.10438	81.3863	-3.51801	0	0	up	CELE_F08C6.6	WormBase:WBGene00017244,GeneID:181019	GO:0005509;GO:0046872;GO:0016787;GO:0016020;GO:0016021;GO:0060465;GO:0000003;GO:0005515;GO:0008340;GO:0017110;GO:0030166;GO:0009408;GO:0030968;GO:0007369;GO:0004382;GO:0045134;GO:0012505;GO:0040009;GO:0006256;GO:0046712	K12304-ko00230 Purine metabolism;ko00240 Pyrimidine metabolism	KOG4494-Cell surface ATP diphosphohydrolase Apyrase[F]
1577	rskd-1	5.38655	42.007	-2.9632	0	0	up	CELE_F55C5.7	WormBase:WBGene00010096,GeneID:179685	GO:0005524;GO:0016301;GO:0016310;GO:0005737;GO:0004672;GO:0006468;GO:0007165;GO:0035091	-	KOG0603-Ribosomal protein S6 kinase[T]
1578	nduf-5	25.901	253.313	-3.28984	0	0	up	CELE_Y54E10BL.5	WormBase:WBGene00021839,GeneID:266824	GO:0006120;GO:0005747	K03938-ko00190 Oxidative phosphorylation;ko05010 Alzheimer's disease;ko05012 Parkinson's disease;ko05016 Huntington's disease;ko04932 Non-alcoholic fatty liver disease (NAFLD)	KOG4110-NADH:ubiquinone oxidoreductase, NDUFS5/15kDa[C]
1579	prk-1	1.00872	39.2742	-5.28298	0	0	up	CELE_C06E8.3	WormBase:WBGene00004182,GeneID:175980	GO:0005524;GO:0016301;GO:0016310;GO:0004672;GO:0006468;GO:0000166;GO:0004674;GO:0043066;GO:0005737;GO:0046777	-	KOG0583-Serine/threonine protein kinase[T]
1580	F36A2.9	1.72377	41.9856	-4.60626	0	0	up	CELE_F36A2.9	WormBase:WBGene00009456,GeneID:172695	GO:0016788;GO:0016020;GO:0016021	-	KOG3670-Phospholipase[I]
1581	sym-1	4.17208	43.8251	-3.39292	0	0	up	CELE_C44H4.3	WormBase:WBGene00006366,GeneID:181555	GO:0005615;GO:0007409	-	KOG0619-FOG: Leucine rich repeat[R]
1582	Y53G8AM.5	152.965	37.9176	2.01226	0	0	down	CELE_Y53G8AM.5	WormBase:WBGene00021805,GeneID:190237	-	-	-
1583	F59B2.3	2.07108	55.6088	-4.74686	0	0	up	CELE_F59B2.3	WormBase:WBGene00010308,GeneID:176272	GO:0046872;GO:0016787;GO:0005634;GO:0005975;GO:0016810;GO:0006044;GO:0008448;GO:0006046	K01443-ko00520 Amino sugar and nucleotide sugar metabolism	KOG3892-N-acetyl-glucosamine-6-phosphate deacetylase[G]
1584	dnj-12	56.5959	188.351	-1.73465	0	0	up	CELE_F39B2.10	WormBase:WBGene00001030,GeneID:173341	GO:0046872;GO:0005524;GO:0051082;GO:0006457;GO:0031072;GO:0009408	K09502-ko04141 Protein processing in endoplasmic reticulum	KOG0712-Molecular chaperone (DnaJ superfamily)[O]
[truncated: 8,194 more rows]

## Sheet: BBC
No.	Gene id	MeanTPM (control)	MeanTPM (BBC)	log2FoldChange	pValue	qValue	result	GeneName	GeneDescription	GO	KEGG	KOG
1	asp-1	17040.9	3944.96	2.11092	0	0	up	CELE_Y39B6A.20	WormBase:WBGene00000214,GeneID:180251	GO:0016787;GO:0005737;GO:0008233;GO:0006508;GO:0004190;GO:0030163;GO:0098591	-	KOG1339-Aspartyl protease[O]
[truncated: 9,935 more rows]

## Sheet: MBC
No.	Gene id	MeanTPM (control)	MeanTPM (MBC)	log2FoldChange	pValue	qValue	result	GeneName	GeneDescription	GO	KEGG	KOG
[truncated: 9,567 more rows]

[truncated: 1 more sheets: PBC]
