# Supplementary material for: The effects of different biochars on Caenorhabditis elegans and the underlying transcriptomic mechanisms
Source: PLoS One. 2023 Sep 22;18(9):e0284348. doi: 10.1371/journal.pone.0284348 (PMC10516431; doi:10.1371/journal.pone.0284348)
Supplement: S2 Table — (XLSX) [file pone.0284348.s006.xlsx]

## Sheet: ABC
No.	Gene id	MeanTPM (control)	MeanTPM (ABC)	log2FoldChange	pValue	qValue	result	GeneName	GeneDescription	GO
1	asp-1	17040.9	3499.92	2.2836	0	0	down	CELE_Y39B6A.20	WormBase:WBGene00000214,GeneID:180251	GO:0016787;GO:0005737;GO:0008233;GO:0006508;GO:0004190;GO:0030163;GO:0098591
2	vit-2	3799.55	1453.24	1.38656	0	0	down	CELE_C42D8.2	WormBase:WBGene00006926,GeneID:180781	GO:0031410;GO:0005576;GO:0006869;GO:0005319;GO:0045735;GO:0031983;GO:0042718
3	Y82E9BR.3	16627.5	2643.75	2.65292	0	0	down	CELE_Y82E9BR.3	WormBase:WBGene00022336,GeneID:175299	GO:0016020;GO:0016021;GO:0005739;GO:0006811;GO:0031966;GO:0015986;GO:0015078;GO:0045263;GO:0008289;GO:0015991;GO:0015992;GO:0046933;GO:0000276;GO:0033177
4	rps-12	13280.9	2089	2.66846	0	0	down	CELE_F54E7.2	WormBase:WBGene00004481,GeneID:175786	GO:0003735;GO:0006412;GO:0005840;GO:0005622;GO:0030529;GO:0022627
5	rpl-18	11003.9	2241.85	2.29525	0	0	down	CELE_Y45F10D.12	WormBase:WBGene00004430,GeneID:178342	GO:0005737;GO:0003735;GO:0006412;GO:0005840;GO:0005622;GO:0030529;GO:0003723;GO:0022625
6	rpl-13	8862.06	1961.54	2.17566	0	0	down	CELE_C32E8.2	WormBase:WBGene00004425,GeneID:171949	GO:0003735;GO:0006412;GO:0005840;GO:0005622;GO:0030529;GO:0003723;GO:0022625
7	col-20	3594.52	253.68	3.82471	0	0	down	CELE_F11G11.11	WormBase:WBGene00000609,GeneID:173840	GO:0016020;GO:0016021;GO:0042302;GO:0005581
8	vit-6	1906.57	835.875	1.18962	0	0	down	CELE_K07H8.6	WormBase:WBGene00006930,GeneID:177619	GO:0005576;GO:0006869;GO:0005319;GO:0045735;GO:1903427;GO:1904109;GO:1904807
9	col-124	3461.81	296.073	3.5475	0	0	down	CELE_C24F3.6	WormBase:WBGene00000698,GeneID:177901	GO:0016020;GO:0016021;GO:0042302;GO:0005581
10	rpl-17	9909.8	2834.15	1.80594	0	0	down	CELE_Y48G8AL.8	WormBase:WBGene00004429,GeneID:171692	GO:0003735;GO:0006412;GO:0005840;GO:0005622;GO:0030529;GO:0015934
11	col-140	4005.27	557.061	2.84599	0	0	down	CELE_F26F12.1	WormBase:WBGene00000713,GeneID:178971	GO:0042302;GO:0005581
12	col-122	4010.4	617.324	2.69965	0	0	down	CELE_T05A1.2	WormBase:WBGene00000696,GeneID:177789	GO:0016020;GO:0016021;GO:0042302;GO:0005581
13	col-119	3882.27	574.366	2.75686	0	0	down	CELE_C53B4.5	WormBase:WBGene00000693,GeneID:177715	GO:0016020;GO:0016021;GO:0042302;GO:0005581
14	rpl-2	8905.92	3391.95	1.39265	0	0	down	CELE_B0250.1	WormBase:WBGene00004413,GeneID:180343	GO:0005737;GO:0003735;GO:0006412;GO:0005840;GO:0005622;GO:0003723;GO:0030529;GO:0022625;GO:0002181;GO:0019843
15	col-106	3288.6	343.356	3.2597	0	0	down	CELE_Y77E11A.15	WormBase:WBGene00000680,GeneID:176955	GO:0042302;GO:0005581
16	rla-1	11043	2102.75	2.39278	0	0	down	CELE_Y37E3.7	WormBase:WBGene00004409,GeneID:171766	GO:0003735;GO:0006412;GO:0005840;GO:0005622;GO:0030529;GO:0032147;GO:0022625;GO:0002181;GO:0030295;GO:0006414;GO:0045860
17	rps-21	13802.2	2578.43	2.42033	0	0	down	CELE_F37C12.11	WormBase:WBGene00004490,GeneID:176011	GO:0003735;GO:0006412;GO:0005840;GO:0005622;GO:0005515;GO:0030529;GO:0022627;GO:0000447;GO:0000461
18	rps-2	5992.23	1821.6	1.71788	0	0	down	CELE_C49H3.11	WormBase:WBGene00004471,GeneID:177583	GO:0003735;GO:0006412;GO:0005840;GO:0003723;GO:0030529;GO:0022627;GO:0015935
19	vig-1	3597.22	1200.64	1.58308	0	0	down	CELE_F56D12.5	WormBase:WBGene00006924,GeneID:173512	GO:0016442;GO:0016020;GO:0016021
20	rps-20	12875	4073.83	1.66011	0	0	down	CELE_Y105E8A.16	WormBase:WBGene00004489,GeneID:173309	GO:0003735;GO:0006412;GO:0005840;GO:0022627;GO:0002181;GO:0015935
21	rpl-28	7678.71	1372.48	2.48408	0	0	down	CELE_R11D1.8	WormBase:WBGene00004442,GeneID:179739	GO:0003735;GO:0006412;GO:0005840;GO:0005622;GO:0030529;GO:0022625
22	col-42	3502.67	884.331	1.9858	0	0	down	CELE_Y69H2.14	WormBase:WBGene00013489,GeneID:180218	GO:0016020;GO:0016021;GO:0042302;GO:0005581
23	T21H3.1	6347.92	1386.03	2.19532	0	0	down	CELE_T21H3.1	WormBase:WBGene00020662,GeneID:178615	GO:0016787;GO:0006629
24	rpl-7A	5873.84	2010.22	1.54695	0	0	down	CELE_Y24D9A.4	WormBase:WBGene00004419,GeneID:177203	GO:0005840;GO:0005516;GO:0006412;GO:0030529;GO:0003723;GO:0000470;GO:0022625;GO:0042254
25	rpl-4	5248.95	2073.71	1.33981	0	0	down	CELE_B0041.4	WormBase:WBGene00004415,GeneID:172074	GO:0003735;GO:0006412;GO:0005840;GO:0008340;GO:0030529;GO:0003723;GO:0022625;GO:0002181
26	col-181	3120.07	562.517	2.47161	0	0	down	CELE_W03G11.1	WormBase:WBGene00000754,GeneID:181378	GO:0016020;GO:0016021;GO:0042302;GO:0005581
27	clec-60	34.6457	1661.62	-5.58377	0	0	up	CELE_ZK666.6	WormBase:WBGene00014046,GeneID:191384	GO:0030246;GO:0050830
28	rps-5	6462.18	2099.43	1.62202	0	0	down	CELE_T05E11.1	WormBase:WBGene00004474,GeneID:178012	GO:0003735;GO:0006412;GO:0005840;GO:0003723;GO:0030529;GO:0019843;GO:0003729;GO:0022627;GO:0015935;GO:0000028
29	irg-7	30.9669	379.025	-3.61349	0	0	up	CELE_F40F4.6	WormBase:WBGene00018237,GeneID:180613	GO:0005576;GO:0030246;GO:0002376;GO:0045087
30	sip-1	8020.99	2518.15	1.67142	0	0	down	CELE_F43D9.4	WormBase:WBGene00004798,GeneID:176471	GO:0005829;GO:0009792;GO:0044268;GO:0008340;GO:0009408;GO:0051082
31	col-184	2518.29	379.255	2.7312	0	0	down	CELE_F15A2.1	WormBase:WBGene00000757,GeneID:181470	GO:0016020;GO:0016021;GO:0042302;GO:0005581;GO:0005198
32	rpl-6	463.544	4083.67	-3.13909	0	0	up	CELE_R151.3	WormBase:WBGene00004417,GeneID:176015	GO:0003735;GO:0006412;GO:0005840;GO:0005622;GO:0005515;GO:0008340;GO:0030529;GO:0003723;GO:0022625;GO:0002181;GO:0000027
33	rps-1	791.921	4474.37	-2.49826	0	0	up	CELE_F56F3.5	WormBase:WBGene00004470,GeneID:175584	GO:0005829;GO:0005737;GO:0003735;GO:0006412;GO:0005840;GO:0005622;GO:0030529;GO:0002181
34	Y37E3.8	11821.8	5163.8	1.19494	0	0	down	CELE_Y37E3.8	WormBase:WBGene00021350,GeneID:171767	GO:0003735;GO:0006412;GO:0005840;GO:0005622;GO:0030529;GO:0003723;GO:0022625;GO:0002181;GO:0015934
35	rps-7	480.374	4270.62	-3.15222	0	0	up	CELE_ZC434.2	WormBase:WBGene00004476,GeneID:172901	GO:0003735;GO:0006412;GO:0005840;GO:0005622;GO:0006364;GO:0030529;GO:0032040;GO:0030686;GO:0022627;GO:0002181;GO:0042274
36	col-19	2128.4	282.035	2.91582	0	0	down	CELE_ZK1193.1	WormBase:WBGene00000608,GeneID:180397	GO:0005576;GO:0042302;GO:0005581;GO:0060102;GO:0042338;GO:0042329;GO:0040002;GO:0060107;GO:0060111
37	C37A2.7	7091.05	1424.41	2.31563	0	0	down	CELE_C37A2.7	WormBase:WBGene00016493,GeneID:172401	GO:0003735;GO:0005840;GO:0005622;GO:0030529;GO:0022625;GO:0002181;GO:0006414
38	col-178	2096.52	260.158	3.01054	0	0	down	CELE_C34F6.2	WormBase:WBGene00000751,GeneID:181307	GO:0016020;GO:0016021;GO:0042302;GO:0005581
39	rps-26	9762.7	3402.14	1.52084	0	0	down	CELE_F39B2.6	WormBase:WBGene00004495,GeneID:173342	GO:0003735;GO:0006412;GO:0005840;GO:0005622;GO:0008340;GO:0030529;GO:0003729;GO:0022627
40	his-24	2227.28	165.48	3.75056	0	0	down	CELE_M163.3	WormBase:WBGene00001898,GeneID:181545	GO:0000786;GO:0005634;GO:0005694;GO:0003677;GO:0005737;GO:0006334;GO:0000784
41	asp-3	420.109	2329.65	-2.47128	0	0	up	CELE_H22K11.1	WormBase:WBGene00000216,GeneID:180947	GO:0016787;GO:0005737;GO:0008233;GO:0006508;GO:0005576;GO:0004190;GO:0030163;GO:0005764;GO:0070265
42	K08D12.3	3347.94	444.672	2.91246	0	0	down	CELE_K08D12.3	WormBase:WBGene00019537,GeneID:176979	GO:0008270;GO:0003676
43	rps-16	5792.79	1664.26	1.79938	0	0	down	CELE_T01C3.6	WormBase:WBGene00004485,GeneID:179998	GO:0000462;GO:0003735;GO:0006412;GO:0005840;GO:0005515;GO:0030529;GO:0003723;GO:0022627
44	col-117	2348.25	595.28	1.97995	0	0	down	CELE_T28C6.4	WormBase:WBGene00000691,GeneID:177694	GO:0016020;GO:0016021;GO:0042302;GO:0005581
45	rpl-20	5944.52	2309.16	1.36419	0	0	down	CELE_E04A4.8	WormBase:WBGene00004432,GeneID:24104384	GO:0003735;GO:0006412;GO:0005840;GO:0030529;GO:0003723;GO:0022625
46	col-40	1999.29	418.08	2.25764	0	0	down	CELE_T13B5.4	WormBase:WBGene00000617,GeneID:173495	GO:0005576;GO:0042302;GO:0005581;GO:0040002
47	rps-10	7076	2749.35	1.36385	0	0	down	CELE_D1007.6	WormBase:WBGene00004479,GeneID:172061	GO:0005840;GO:0003735;GO:0005515;GO:0008340;GO:0003723;GO:0022627;GO:0000028
48	dod-19	22.9583	2211.4	-6.5898	0	0	up	CELE_ZK6.10	WormBase:WBGene00022644,GeneID:178564	GO:0045087;GO:0045121
49	ndk-1	6247.25	2273.31	1.45843	0	0	down	CELE_F25H2.5	WormBase:WBGene00009119,GeneID:172939	GO:0000166;GO:0005524;GO:0016740;GO:0016301;GO:0016310;GO:0005515;GO:0040026;GO:0030334;GO:0042802;GO:0004550;GO:0006165;GO:0006183;GO:0006228;GO:0006241;GO:0005622;GO:0043410;GO:1901074
50	T22F3.11	816.503	49.7671	4.03619	0	0	down	CELE_T22F3.11	WormBase:WBGene00020700,GeneID:178782	GO:0016020;GO:0016021;GO:0055085;GO:0022857;GO:0006820
51	sqt-3	1740.93	185.107	3.23343	0	0	down	CELE_F23H12.4	WormBase:WBGene00005018,GeneID:179693	GO:0005576;GO:0042302;GO:0005581;GO:0040002;GO:0060102;GO:0042338
52	col-3	2167.28	563.031	1.9446	0	0	down	CELE_T28C6.6	WormBase:WBGene00000594,GeneID:177695	GO:0016020;GO:0016021;GO:0042302;GO:0005581
53	lys-1	14.6741	1315.56	-6.48626	0	0	up	CELE_Y22F5A.4	WormBase:WBGene00003090,GeneID:179428	GO:0031410;GO:0045087;GO:0050829;GO:0050830;GO:0045177;GO:0002376;GO:0060205
54	eef-1B.1	2935.82	742.434	1.98343	0	0	down	CELE_F54H12.6	WormBase:WBGene00018846,GeneID:176120	GO:0006412;GO:0003746;GO:0006414;GO:0005853
55	T25C12.3	5.57717	188.429	-5.07834	0	0	up	CELE_T25C12.3	WormBase:WBGene00012018,GeneID:259727	GO:0005887
56	hip-1	1108.08	189.68	2.54643	0	0	down	CELE_T12D8.8	WormBase:WBGene00011735,GeneID:176794	GO:0055120;GO:0005783;GO:0046983;GO:0030017
57	col-2	1884.36	445.62	2.08019	0	0	down	CELE_W01B6.7	WormBase:WBGene00000593,GeneID:177872	GO:0042302;GO:0005581
58	rpl-26	5724.75	1967.85	1.5406	0	0	down	CELE_F28C6.7	WormBase:WBGene00004440,GeneID:174379	GO:0003735;GO:0006412;GO:0005840;GO:0005622;GO:0030529;GO:0003723;GO:0022625;GO:0002181;GO:0042273;GO:0015934
59	col-98	2109.12	592.869	1.83085	0	0	down	CELE_F14F7.1	WormBase:WBGene00000673,GeneID:176724	GO:0016020;GO:0016021;GO:0042302;GO:0005581
60	col-43	2609.18	938.923	1.47451	0	0	down	CELE_ZC513.8	WormBase:WBGene00000620,GeneID:179187	GO:0016020;GO:0016021;GO:0042302;GO:0005581
61	rpl-43	5406.23	1143.05	2.24174	0	0	down	CELE_Y48B6A.2	WormBase:WBGene00004456,GeneID:175070	GO:0046872;GO:0003735;GO:0006412;GO:0005840;GO:0005622;GO:0030529
62	rps-22	4693.34	1365.06	1.78165	0	0	down	CELE_F53A3.3	WormBase:WBGene00004491,GeneID:175338	GO:0003735;GO:0006412;GO:0005840;GO:0008340;GO:0030529;GO:0022627
63	hil-4	1392.92	160.47	3.11774	0	0	down	CELE_C18G1.5	WormBase:WBGene00001855,GeneID:178866	GO:0000786;GO:0005634;GO:0005694;GO:0003677;GO:0006334
64	col-103	1596.8	453.315	1.8166	0	0	down	CELE_F56B3.1	WormBase:WBGene00000677,GeneID:176901	GO:0042302;GO:0005581
65	col-160	1667.21	412.398	2.01533	0	0	down	CELE_F57B1.4	WormBase:WBGene00000733,GeneID:179804	GO:0016020;GO:0016021;GO:0042302;GO:0005581
66	far-2	5616.36	2554.79	1.13643	0	0	down	CELE_F02A9.3	WormBase:WBGene00001386,GeneID:176284	GO:0005576;GO:0008289;GO:0005504;GO:0019841
67	col-166	1481.08	295.152	2.32711	0	0	down	CELE_T07H6.3	WormBase:WBGene00000739,GeneID:180902	GO:0016020;GO:0016021;GO:0042302;GO:0005581
68	rla-2	3944.65	772.6	2.3521	0	0	down	CELE_Y62E10A.1	WormBase:WBGene00004410,GeneID:178297	GO:0003735;GO:0005840;GO:0005622;GO:0030529;GO:0022625;GO:0002181;GO:0006414
69	rpl-11.2	4401.15	1838.47	1.25938	0	0	down	CELE_F07D10.1	WormBase:WBGene00004423,GeneID:180535	GO:0005634;GO:0005737;GO:0003735;GO:0006412;GO:0005840;GO:0005622;GO:0003723;GO:0030529;GO:0022625;GO:0019843;GO:0000027
70	F57F5.1	133.156	1262.85	-3.2455	0	0	up	CELE_F57F5.1	WormBase:WBGene00010204,GeneID:179645	GO:0016787;GO:0005615;GO:0008233;GO:0006508;GO:0004197;GO:0008234;GO:0051603;GO:0005764
71	cey-4	1918.48	554.568	1.79052	0	0	down	CELE_Y39A1C.3	WormBase:WBGene00000475,GeneID:176516	GO:0006355;GO:0003677;GO:0003676;GO:0030529;GO:0043021
72	T19H12.2	1528	199.747	2.93539	0	0	down	CELE_T19H12.2	WormBase:WBGene00020588,GeneID:178881	GO:0006334;GO:0005634;GO:0042981;GO:0042393;GO:0043486;GO:0006913
73	hmg-12	1130.15	163.596	2.78831	0	0	down	CELE_Y17G7A.1	WormBase:WBGene00001977,GeneID:174829	GO:0005634;GO:0003677
74	F57F4.4	35.2133	242.316	-2.7827	0	0	up	CELE_F57F4.4	WormBase:WBGene00019017,GeneID:3564957	GO:0045121
75	col-143	1015.28	125.966	3.01076	0	0	down	CELE_T15B7.3	WormBase:WBGene00000716,GeneID:179073	GO:0016020;GO:0016021;GO:0042302;GO:0005581
76	tba-2	1760.64	726.924	1.27622	0	0	down	CELE_C47B2.3	WormBase:WBGene00006529,GeneID:173167	GO:0000166;GO:0005737;GO:0009792;GO:0000132;GO:0005856;GO:0003924;GO:0005525;GO:0007017;GO:0005874;GO:0008104;GO:0005200;GO:0032465;GO:0051642
77	lev-11	3085.15	849.389	1.86084	0	0	down	CELE_Y105E8B.1	WormBase:WBGene00002978,GeneID:173319	GO:0005737;GO:0051015;GO:0005865;GO:0003779;GO:0040011;GO:0007015;GO:0030835;GO:0030833;GO:0034609;GO:0043393;GO:0005884;GO:0006936;GO:0008307;GO:0009790;GO:0005862
78	col-8	1206.7	211.501	2.51233	0	0	down	CELE_F11H8.3	WormBase:WBGene00000597,GeneID:175981	GO:0042302;GO:0005581
79	dpy-13	1109.17	175.637	2.65882	0	0	down	CELE_F30B5.1	WormBase:WBGene00001074,GeneID:177187	GO:0042302;GO:0005581;GO:0060102;GO:0042338
80	spp-5	299.904	3454.01	-3.5257	0	0	up	CELE_T08A9.9	WormBase:WBGene00004990,GeneID:180994	GO:0050829;GO:0050830;GO:0055085;GO:0015267
81	lys-7	33.9503	998.758	-4.87864	0	0	up	CELE_C02A12.4	WormBase:WBGene00003096,GeneID:178772	GO:0045087;GO:0050829;GO:0050830;GO:0002376;GO:0050832
82	icd-1	250.822	2387.58	-3.25081	0	0	up	CELE_C56C10.8	WormBase:WBGene00002045,GeneID:174090	GO:0005634;GO:0006351;GO:0006355;GO:0009792;GO:0005515;GO:0005739;GO:0043066
83	rpl-36.A	528.847	4070.09	-2.94414	0	0	up	CELE_C09H10.2	WormBase:WBGene00004454,GeneID:174695	GO:0003735;GO:0006412;GO:0005840;GO:0005622;GO:0030529;GO:0022625
84	col-37	1153.31	242.22	2.25139	0	0	down	CELE_ZK863.2	WormBase:WBGene00000614,GeneID:179668	GO:0042302;GO:0005581
85	mai-2	2838.8	407.554	2.80022	0	0	down	CELE_B0546.1	WormBase:WBGene00015248,GeneID:177106	GO:0005739;GO:0051117;GO:0006783;GO:0032780;GO:0042030;GO:0045980
86	rps-18	6127.87	3029.2	1.01645	0	0	down	CELE_Y57G11C.16	WormBase:WBGene00004487,GeneID:178408	GO:0005829;GO:0003676;GO:0003735;GO:0006412;GO:0005840;GO:0005622;GO:0003723;GO:0030529;GO:0042254;GO:0015935
87	rps-29	5390.49	791.451	2.76785	0	0	down	CELE_B0412.4	WormBase:WBGene00004498,GeneID:175235	GO:0008270;GO:0003735;GO:0006412;GO:0005840;GO:0005622;GO:0022627
88	rpl-32	8784.6	2606.56	1.75283	0	0	down	CELE_T24B8.1	WormBase:WBGene00004446,GeneID:174443	GO:0003735;GO:0006412;GO:0005840;GO:0005622;GO:0022625
89	fat-2	163.876	2010.87	-3.61714	0	0	up	CELE_W02A2.1	WormBase:WBGene00001394,GeneID:178293	GO:0016491;GO:0055114;GO:0016020;GO:0016021;GO:0045087;GO:0000003;GO:0006629;GO:0040002;GO:0006631;GO:0006633;GO:0006636;GO:0004768;GO:0016717;GO:0016720;GO:0030497
90	rsp-3	1177.23	181.959	2.69371	0	0	down	CELE_Y111B2A.18	WormBase:WBGene00004700,GeneID:176688	GO:0005634;GO:0005515;GO:0007275;GO:0003676;GO:0009792;GO:0003723;GO:0006397;GO:0008380;GO:0006376
91	Y54G2A.18	1645.87	334.298	2.29964	0	0	down	CELE_Y54G2A.18	WormBase:WBGene00021883,GeneID:177072	GO:0016020;GO:0016021;GO:0006886;GO:0005789;GO:0006888;GO:0005783;GO:0045121;GO:0070973
92	hpo-6	31.0718	603.336	-4.27928	0	0	up	CELE_Y41D4B.16	WormBase:WBGene00021518,GeneID:176965	GO:0045087;GO:0045121
93	brp-1	199.433	1012.54	-2.344	0	0	up	CELE_Y79H2A.1	WormBase:WBGene00000273,GeneID:176637	GO:0016020;GO:0016021;GO:0005515
94	tct-1	254.278	2012.66	-2.98463	0	0	up	CELE_F25H2.11	WormBase:WBGene00009122,GeneID:172944	GO:0005737;GO:0005783;GO:0030154;GO:0008017;GO:0005509
95	eat-6	46.1426	364.104	-2.98018	0	0	up	CELE_B0365.3	WormBase:WBGene00001137,GeneID:179796	GO:0046872;GO:0000166;GO:0005524;GO:0016787;GO:0005886;GO:0016020;GO:0016021;GO:0006811;GO:0000003;GO:0006813;GO:0006814;GO:0001508;GO:0006937;GO:0005391;GO:0010248;GO:0090662;GO:0042391
96	W05F2.3	1448.52	294.356	2.29895	0	0	down	CELE_W05F2.3	WormBase:WBGene00021035,GeneID:171908	GO:0016020;GO:0016021
97	clec-174	13.0642	515.839	-5.30324	0	0	up	CELE_Y46C8AL.2	WormBase:WBGene00021580,GeneID:189943	GO:0045087;GO:0030246
98	ubq-1	67.1594	465.494	-2.7931	0	0	up	CELE_F25B5.4	WormBase:WBGene00006727,GeneID:175840	GO:0005634;GO:0005737
99	rps-30	5040.83	2162.01	1.22129	0	0	down	CELE_C26F1.4	WormBase:WBGene00004499,GeneID:179154	GO:0003735;GO:0006412;GO:0005840;GO:0005622;GO:0030529
100	rpl-25.1	3666.6	1362.31	1.42838	0	0	down	CELE_F55D10.2	WormBase:WBGene00004438,GeneID:180748	GO:0003735;GO:0006412;GO:0005840;GO:0005622;GO:0003723;GO:0030529;GO:0022625;GO:0019843;GO:0000027
101	Y51H1A.3	1318.8	194.251	2.76323	0	0	down	CELE_Y51H1A.3	WormBase:WBGene00013094,GeneID:175038	GO:0055114;GO:0005739;GO:0008137;GO:0003954;GO:0005747
102	enpl-1	18.2272	359.449	-4.30162	0	0	up	CELE_T05E11.3	WormBase:WBGene00011480,GeneID:178014	GO:0000166;GO:0005524;GO:0005783;GO:0051082;GO:0006457;GO:0006950;GO:0005788
103	asah-1	1085.5	350.2	1.63211	0	0	down	CELE_K11D2.2	WormBase:WBGene00010769,GeneID:173120	GO:0016787;GO:0006629;GO:0006665;GO:0005764;GO:0017040
104	col-102	696.822	161.579	2.10855	0	0	down	CELE_C18H7.3	WormBase:WBGene00000676,GeneID:182802	GO:0016020;GO:0016021;GO:0042302;GO:0005581;GO:0005198
105	asp-2	17.8022	512.973	-4.84875	0	0	up	CELE_T18H9.2	WormBase:WBGene00000215,GeneID:34700645	GO:0016787;GO:0008233;GO:0006508;GO:0004190
106	col-107	1138.34	284.073	2.0026	0	0	down	CELE_C34H4.4	WormBase:WBGene00000681,GeneID:176961	GO:0016020;GO:0016021;GO:0042302;GO:0005581
107	lgg-1	33.8757	1697.71	-5.6472	0	0	up	CELE_C32D5.9	WormBase:WBGene00002980,GeneID:174050	GO:0005634;GO:0005829;GO:0005737;GO:0016020;GO:0005739;GO:0040024;GO:0050830;GO:0005515;GO:0008340;GO:0031410;GO:0000045;GO:0000422;GO:0006914;GO:0006995;GO:0010940;GO:0005764;GO:0012501;GO:0000421;GO:2000786;GO:0005741;GO:0043202;GO:0000407;GO:0005776
108	F44E5.4	39.9203	424.258	-3.40975	0	0	up	CELE_F44E5.4	WormBase:WBGene00009691,GeneID:174805	GO:0000166;GO:0005524
109	T28F4.5	97.4531	2072.13	-4.41026	0	0	up	CELE_T28F4.5	WormBase:WBGene00012140,GeneID:172503	GO:0034198;GO:0070513;GO:0010507;GO:0097190
110	pck-2	92.664	589.94	-2.67049	0	0	up	CELE_R11A5.4	WormBase:WBGene00011232,GeneID:172556	GO:0016301;GO:0016310;GO:0005739;GO:0005525;GO:0004611;GO:0004613;GO:0017076;GO:0006094
111	his-72	1998.8	426.639	2.22805	0	0	down	CELE_Y49E10.6	WormBase:WBGene00001946,GeneID:176660	GO:0046982;GO:0000786;GO:0005634;GO:0005694;GO:0003677;GO:0031492;GO:0006334
112	col-179	802.222	114.959	2.80289	0	0	down	CELE_C34F6.3	WormBase:WBGene00000752,GeneID:181308	GO:0016020;GO:0016021;GO:0045087;GO:0050829;GO:0042302;GO:0005581
113	col-10	1483.06	524.72	1.49896	0	0	down	CELE_B0222.8	WormBase:WBGene00000599,GeneID:179298	GO:0042302;GO:0005581;GO:0005575;GO:0003674;GO:0002164;GO:0005198
114	T28H10.3	2.89327	442.212	-7.25589	0	0	up	CELE_T28H10.3	WormBase:WBGene00012144,GeneID:179714	GO:0006508;GO:0004197;GO:0051603;GO:0008233;GO:0006624;GO:0005773
115	ram-2	1114.18	315.048	1.82234	0	0	down	CELE_F38A3.2	WormBase:WBGene00004300,GeneID:174687	GO:0016020;GO:0016021;GO:0045138;GO:0042302;GO:0007423
116	ubq-2	565.282	3043.35	-2.42862	0	0	up	CELE_ZK1010.1	WormBase:WBGene00006728,GeneID:176718	GO:0005634;GO:0005737;GO:0003735;GO:0006412;GO:0005840;GO:0030529;GO:0009949
117	tfg-1	461.58	68.2459	2.75777	0	0	down	CELE_Y63D3A.5	WormBase:WBGene00006565,GeneID:173277	GO:0005737;GO:0005515;GO:0040014;GO:0005739;GO:0043066;GO:0008361;GO:0009306;GO:0048208;GO:0006888;GO:0042802;GO:0000139;GO:0001558;GO:0072595;GO:0070971
118	F45H10.3	1285.88	176.335	2.86637	0	0	down	CELE_F45H10.3	WormBase:WBGene00009740,GeneID:174993	GO:0008137;GO:0005747;GO:0042773;GO:0005743;GO:0006120
119	F28B4.3	15.1838	127.421	-3.06899	0	0	up	CELE_F28B4.3	WormBase:WBGene00017892,GeneID:180612	GO:0005887;GO:0008045
120	sti-1	718.303	117.157	2.61615	0	0	down	CELE_R09E12.3	WormBase:WBGene00019983,GeneID:178587	GO:0005737;GO:0007275;GO:0000003;GO:0005515;GO:0008340;GO:0009408;GO:0030544;GO:0042030;GO:0051879;GO:0032780
121	rpl-38	294.534	3380.53	-3.52074	0	0	up	CELE_C06B8.8	WormBase:WBGene00004452,GeneID:180044	GO:0003735;GO:0006412;GO:0005840;GO:0005622;GO:0030529;GO:0003723;GO:0022625;GO:0022618
122	col-51	524.399	84.9641	2.62574	0	0	down	CELE_T28F2.8	WormBase:WBGene00000628,GeneID:189052	GO:0016020;GO:0016021;GO:0042302;GO:0005581
123	col-50	506.811	75.7726	2.7417	0	0	down	CELE_T28F2.6	WormBase:WBGene00000627,GeneID:189050	GO:0016020;GO:0016021;GO:0042302;GO:0005581
124	fkb-2	3413.11	1123.05	1.60367	0	0	down	CELE_Y18D10A.19	WormBase:WBGene00001427,GeneID:173160	GO:0005737;GO:0003755;GO:0016853;GO:0005528;GO:0000413;GO:0061077
125	dpy-17	465.807	30.5922	3.9285	0	0	down	CELE_F54D8.1	WormBase:WBGene00001076,GeneID:175696	GO:0042302;GO:0042338
126	W01D2.1	6429.04	3038.18	1.0814	0	0	down	CELE_W01D2.1	WormBase:WBGene00012179,GeneID:175141	GO:0046872;GO:0003735;GO:0006412;GO:0005840;GO:0005622;GO:0003723;GO:0030529;GO:0022625;GO:0019843
127	F55G11.4	11.4708	529.94	-5.5298	0	0	up	CELE_F55G11.4	WormBase:WBGene00010124,GeneID:178248	GO:0050829;GO:0003674;GO:0005575
128	F44E5.5	36.8545	379.125	-3.36276	0	0	up	CELE_F44E5.5	WormBase:WBGene00009692,GeneID:174806	GO:0000166;GO:0005524
129	rps-17	553.094	2846.25	-2.36347	0	0	up	CELE_T08B2.10	WormBase:WBGene00004486,GeneID:172313	GO:0003735;GO:0006412;GO:0005840;GO:0005622;GO:0030529;GO:0022627;GO:0000028
130	sqst-1	5.59896	264.147	-5.56004	0	0	up	CELE_T12G3.1	WormBase:WBGene00011737,GeneID:178139	GO:0046872;GO:0008270;GO:0005737;GO:0005515;GO:0006511;GO:0043130;GO:0005776;GO:0042802;GO:0016235
131	rpl-27	484.863	2603.43	-2.42477	0	0	up	CELE_C53H9.1	WormBase:WBGene00004441,GeneID:171750	GO:0003735;GO:0006412;GO:0005840;GO:0005622;GO:0030529;GO:0022625
132	rpl-30	122.481	2031.61	-4.052	0	0	up	CELE_Y106G6H.3	WormBase:WBGene00004444,GeneID:172921	GO:0003735;GO:0006412;GO:0005840;GO:0005622;GO:0008340;GO:0003723;GO:0022625;GO:0002181
133	hrp-1	882.401	215.753	2.03205	0	0	down	CELE_F42A6.7	WormBase:WBGene00001999,GeneID:177101	GO:0005634;GO:0005694;GO:0003676;GO:0003723;GO:0030529;GO:0031581;GO:0000398;GO:0000781
134	gfi-1	31.7175	166.461	-2.39183	0	0	up	CELE_F57F4.3	WormBase:WBGene00001581,GeneID:179022	GO:0045121;GO:0006338
135	col-147	926.018	224.778	2.04254	0	0	down	CELE_T06E4.4	WormBase:WBGene00000720,GeneID:179351	GO:0016020;GO:0016021;GO:0042302;GO:0005581
136	pbs-1	1035.85	224.689	2.20482	0	0	down	CELE_K08D12.1	WormBase:WBGene00003947,GeneID:176978	GO:0005634;GO:0016787;GO:0005737;GO:0008233;GO:0006508;GO:0004175;GO:0004298;GO:0051603;GO:0000502;GO:0005839
137	lipl-5	1032.53	352.149	1.55192	0	0	down	CELE_ZK6.7	WormBase:WBGene00022642,GeneID:178563	GO:0016787;GO:0050829;GO:0006629;GO:0016788;GO:0016042
138	aco-2	23.4158	307.789	-3.71639	0	0	up	CELE_F54H12.1	WormBase:WBGene00000041,GeneID:176121	GO:0046872;GO:0016829;GO:0005739;GO:0008152;GO:0006099;GO:0051536;GO:0051539;GO:0003994
139	col-144	1114.12	346.3	1.68582	0	0	down	CELE_B0222.6	WormBase:WBGene00000717,GeneID:179296	GO:0042302;GO:0005581;GO:0005198
140	col-85	669.74	111.373	2.5882	0	0	down	CELE_T21B4.2	WormBase:WBGene00000660,GeneID:188672	GO:0016020;GO:0016021;GO:0042302;GO:0005581
141	atp-4	2152.06	561.596	1.93811	0	0	down	CELE_T05H4.12	WormBase:WBGene00020275,GeneID:179025	GO:0015986;GO:0015078;GO:0000276
142	pod-2	186.958	67.4581	1.47065	0	0	down	CELE_W09B6.1	WormBase:WBGene00004076,GeneID:173500	GO:0000166;GO:0005524;GO:0046872;GO:0003824;GO:0002119;GO:0016874;GO:0003989;GO:0004075;GO:0006633;GO:0009949;GO:0030104;GO:0005789;GO:0045197
143	aagr-2	2.9993	173.973	-5.8581	0	0	up	CELE_R05F9.12	WormBase:WBGene00019895,GeneID:173848	GO:0004553;GO:0016787;GO:0016798;GO:0005975;GO:0008152;GO:0003824;GO:0030246;GO:0005764;GO:0004558;GO:0005980
144	C05C10.5	843.779	105.619	2.99799	0	0	down	CELE_C05C10.5	WormBase:WBGene00007332,GeneID:174551	GO:0005515
145	col-93	789.116	183.168	2.10707	0	0	down	CELE_W05B2.5	WormBase:WBGene00000668,GeneID:259335	GO:0016020;GO:0016021;GO:0042302;GO:0005581
146	col-125	879.613	234.266	1.90872	0	0	down	CELE_C29F4.1	WormBase:WBGene00000699,GeneID:178029	GO:0016020;GO:0016021;GO:0042302;GO:0005581
147	col-80	878.916	252.434	1.79982	0	0	down	CELE_C09G5.5	WormBase:WBGene00000656,GeneID:174652	GO:0042302;GO:0005581
148	eef-1G	345.984	1235.23	-1.836	0	0	up	CELE_F17C11.9	WormBase:WBGene00008920,GeneID:179522	GO:0005634;GO:0005737;GO:0006412;GO:0003746;GO:0006414;GO:0006749;GO:0004364
149	Y71H2AM.4	1256.91	181.876	2.78885	0	0	down	CELE_Y71H2AM.4	WormBase:WBGene00022169,GeneID:175397	GO:0016020;GO:0016021;GO:0008137;GO:0005743;GO:0006120
150	cdr-4	3.33417	566.549	-7.40873	0	0	up	CELE_K01D12.11	WormBase:WBGene00010470,GeneID:259654	GO:0045087;GO:0030968;GO:0005764;GO:1990170
151	rpl-21	795.338	2849.16	-1.84089	0	0	up	CELE_C14B9.7	WormBase:WBGene00004433,GeneID:176146	GO:0003735;GO:0006412;GO:0005840;GO:0005622;GO:0030529;GO:0022625
152	htz-1	1550.71	361.127	2.10235	0	0	down	CELE_R08C7.3	WormBase:WBGene00019947,GeneID:177212	GO:0046982;GO:0006342;GO:0009996;GO:0045892;GO:0000785;GO:0000786;GO:0000790;GO:0000793;GO:0005634;GO:0005694;GO:0003677
153	asp-4	10.4534	332.942	-4.99323	0	0	up	CELE_R12H7.2	WormBase:WBGene00000217,GeneID:181444	GO:0016787;GO:0005737;GO:0008233;GO:0006508;GO:0004190;GO:0030163;GO:0005764;GO:0070265
154	dpy-4	800.857	207.904	1.94563	0	0	down	CELE_Y41E3.2	WormBase:WBGene00001066,GeneID:178414	GO:0016020;GO:0016021;GO:0042302;GO:0042338
155	csc-1	522.895	38.8437	3.75077	0	0	down	CELE_Y48E1B.12	WormBase:WBGene00000804,GeneID:175006	GO:0000793;GO:0005634;GO:0005694;GO:0005737;GO:0000794;GO:0005515;GO:0051301;GO:0005856;GO:0045132;GO:0040038;GO:1990023;GO:0007049;GO:0005819;GO:0000775;GO:0000281;GO:0007080;GO:1990386;GO:0007079;GO:1990385
156	dbn-1	315.824	69.333	2.18751	0	0	down	CELE_K08E3.4	WormBase:WBGene00010664,GeneID:176813	GO:0005622;GO:0003779
157	F37C4.5	849.74	320.837	1.40518	0	0	down	CELE_F37C4.5	WormBase:WBGene00018145,GeneID:177146	GO:0005515
158	col-84	992.559	373.635	1.40952	0	0	down	CELE_K12D12.3	WormBase:WBGene00000659,GeneID:174824	GO:0042302;GO:0005581
159	Y110A2AR.1	554.37	58.9713	3.23277	0	0	down	CELE_Y110A2AR.1	WormBase:WBGene00022452,GeneID:173639	GO:0016020;GO:0016021
160	pmt-1	49.0125	432.208	-3.1405	0	0	up	CELE_ZK622.3	WormBase:WBGene00022781,GeneID:173901	GO:0016740;GO:0008168;GO:0032259;GO:0008152;GO:0005737;GO:0005829;GO:0002119;GO:0032504;GO:0000234;GO:0070832
161	hpo-34	26.086	171.543	-2.71722	0	0	up	CELE_F29G6.3	WormBase:WBGene00009259,GeneID:181340	GO:0005515
162	rsp-6	1038.3	196.157	2.40415	0	0	down	CELE_C33H5.12	WormBase:WBGene00004703,GeneID:177566	GO:0005634;GO:0007275;GO:0003676;GO:0003723;GO:0008406;GO:0030154;GO:0006397;GO:0008380;GO:0000398;GO:0007548;GO:0031554
163	M60.4	115.331	1244.6	-3.43183	0	0	up	CELE_M60.4	WormBase:WBGene00019780,GeneID:187465	GO:0016020;GO:0016021;GO:0045121;GO:0001766;GO:0008104
164	dct-17	2.68711	228.501	-6.41	0	0	up	CELE_F35E12.7	WormBase:WBGene00009431,GeneID:179865	GO:0045087;GO:0050829;GO:0045121
165	mtl-1	8.10844	1874.33	-7.85273	0	0	up	CELE_K11G9.6	WormBase:WBGene00003473,GeneID:179060	GO:0046872;GO:0005737;GO:0008270;GO:0005507;GO:0046870;GO:0010288;GO:0046689
166	cey-1	1463.83	544.106	1.42779	0	0	down	CELE_F33A8.3	WormBase:WBGene00000472,GeneID:174690	GO:0006355;GO:0003677;GO:0003676;GO:0005783
167	rol-8	1023.53	412.658	1.31054	0	0	down	CELE_ZK1290.3	WormBase:WBGene00004398,GeneID:174226	GO:0042302;GO:0005581
168	pyc-1	5.83985	121.317	-4.37671	0	0	up	CELE_D2023.2	WormBase:WBGene00004258,GeneID:179616	GO:0046872;GO:0000166;GO:0005524;GO:0008152;GO:0005737;GO:0003824;GO:0016874;GO:0005739;GO:0006094;GO:0004075;GO:0004736;GO:0009374;GO:0006090
169	W05H9.1	6.52374	308.231	-5.56217	0	0	up	CELE_W05H9.1	WormBase:WBGene00021048,GeneID:180901	GO:0016020;GO:0016021
170	pqn-41	97.1052	23.344	2.05649	0	0	down	CELE_F53A3.4	WormBase:WBGene00004128,GeneID:175335	GO:0005737
171	ribo-1	10.5411	229.576	-4.44487	0	0	up	CELE_T22D1.4	WormBase:WBGene00020683,GeneID:177456	GO:0016740;GO:0016020;GO:0016021;GO:0005783;GO:0005789;GO:0006486;GO:0016757;GO:0004579;GO:0018279;GO:0008250
172	F32A5.4	12.0524	510.816	-5.40542	0	0	up	CELE_F32A5.4	WormBase:WBGene00017970,GeneID:174188	GO:0005576
173	rpl-29	213.134	2384.83	-3.48406	0	0	up	CELE_B0513.3	WormBase:WBGene00004443,GeneID:178352	GO:0003735;GO:0006412;GO:0005840;GO:0005622;GO:0030529;GO:0022625;GO:0002181
174	col-65	425.161	50.4975	3.07372	0	0	down	CELE_K08C9.4	WormBase:WBGene00000641,GeneID:187138	GO:0042302;GO:0005581
175	rps-25	1203.28	3782.99	-1.65256	0	0	up	CELE_K02B2.5	WormBase:WBGene00004494,GeneID:177365	GO:0005840;GO:0030529
176	ZK813.1	1687.69	566.551	1.57477	0	0	down	CELE_ZK813.1	WormBase:WBGene00022820,GeneID:180636	GO:0007275;GO:0042600
177	sodh-1	220.112	890.157	-2.01583	0	0	up	CELE_K12G11.3	WormBase:WBGene00010790,GeneID:179627	GO:0016491;GO:0046872;GO:0055114;GO:0008270;GO:0005737;GO:0050830;GO:0004022;GO:0006067;GO:0006116
178	lys-8	64.2083	585.32	-3.18839	0	0	up	CELE_C17G10.5	WormBase:WBGene00003097,GeneID:173944	GO:0005515
179	Y37H2A.14	3.45522	677.807	-7.61595	0	0	up	CELE_Y37H2A.14	WormBase:WBGene00045416,GeneID:6418795	GO:0016020;GO:0016021
180	trap-3	1286.24	411.318	1.64484	0	0	down	CELE_Y38F2AR.2	WormBase:WBGene00021420,GeneID:177028	GO:0016020;GO:0016021;GO:0005622;GO:0006614
181	rpl-39	88.0007	2356.15	-4.74277	0	0	up	CELE_C26F1.9	WormBase:WBGene00004453,GeneID:179153	GO:0003735;GO:0006412;GO:0005840;GO:0005622;GO:0030529;GO:0003723;GO:0022625
182	sma-1	0.755774	29.1585	-5.26982	0	0	up	CELE_R31.1	WormBase:WBGene00004855,GeneID:179629	GO:0005634;GO:0005737;GO:0002119;GO:0040018;GO:0045793;GO:0046622;GO:0040012;GO:0010172;GO:0003779;GO:0016324;GO:0002064;GO:0035150;GO:0005543;GO:0010171;GO:0060465;GO:1905905
183	col-34	347.298	23.2021	3.90385	0	0	down	CELE_F36A4.10	WormBase:WBGene00000611,GeneID:177188	GO:0005576;GO:0042302;GO:0005581;GO:0040002
184	gyg-2	665.337	186.19	1.83731	0	0	down	CELE_T25E12.5	WormBase:WBGene00012020,GeneID:180119	GO:0016740;GO:0016757
185	snr-2	1097.39	263.563	2.05786	0	0	down	CELE_W08E3.1	WormBase:WBGene00004915,GeneID:173204	GO:0005634;GO:0005737;GO:0003723;GO:0030529;GO:0006397;GO:0000398;GO:0008380;GO:0005686;GO:0071013;GO:0005685;GO:0071004;GO:0046540;GO:0005681;GO:0005682;GO:0005687
186	nep-17	71.9514	248.142	-1.78607	0	0	up	CELE_F54F11.2	WormBase:WBGene00010070,GeneID:174996	GO:0016020;GO:0016021;GO:0006508;GO:0004222;GO:0008237;GO:0045121
187	col-167	795.166	272.767	1.54359	0	0	down	CELE_T10E10.2	WormBase:WBGene00000740,GeneID:180907	GO:0016020;GO:0016021;GO:0042302;GO:0005581
188	anc-1	0.820145	14.8813	-4.18147	0	0	up	CELE_ZK973.6	WormBase:WBGene00000140,GeneID:172034	GO:0005634;GO:0005737;GO:0016020;GO:0016021;GO:0005515;GO:0048471;GO:0005856;GO:0051179;GO:0051087;GO:0003779;GO:0035046;GO:0051647;GO:0005635;GO:0006997;GO:0007010;GO:0005640
189	vha-6	11.8042	159.389	-3.75518	0	0	up	CELE_VW02B12L.1	WormBase:WBGene00006915,GeneID:174743	GO:0016020;GO:0016021;GO:0002119;GO:0006811;GO:0045177;GO:0015078;GO:0016324;GO:0015991;GO:0033179;GO:0046961;GO:0007035;GO:0015992;GO:0015986;GO:0051117;GO:0070072;GO:0000220;GO:0016471
190	mex-3	414.565	150.371	1.46308	0	0	down	CELE_F53G12.5	WormBase:WBGene00003229,GeneID:171607	GO:0005737;GO:0003676;GO:0043186;GO:0003723;GO:0017148;GO:0001708;GO:0003727;GO:0009880;GO:0048308;GO:0051148;GO:0005515;GO:0010628;GO:0010468
191	ftt-2	1501.07	717.018	1.06591	0	0	down	CELE_F52D10.3	WormBase:WBGene00001502,GeneID:181348	GO:0005634;GO:0005737;GO:0005515;GO:0040024;GO:0008134;GO:0019904;GO:0042308;GO:0051220
192	spp-18	42.7946	958.132	-4.48472	0	0	up	CELE_F27C8.4	WormBase:WBGene00005003,GeneID:185015	GO:0045087
193	ztf-7	17.6332	226.507	-3.68319	0	0	up	CELE_F46B6.7	WormBase:WBGene00009772,GeneID:179375	GO:0003676;GO:0000979
194	K10C2.1	3.5679	56.1655	-3.97654	0	0	up	CELE_K10C2.1	WormBase:WBGene00019617,GeneID:180915	GO:0016787;GO:0008233;GO:0006508;GO:0051603;GO:0004180;GO:0004185;GO:0045121
195	C49C8.5	27.4107	319.049	-3.54097	0	0	up	CELE_C49C8.5	WormBase:WBGene00016769,GeneID:177668	GO:0045087
196	ttr-16	81.8718	1040.38	-3.66759	0	0	up	CELE_Y5F2A.1	WormBase:WBGene00012382,GeneID:178002	GO:0005576;GO:0005615
197	hecd-1	3.79557	51.1911	-3.7535	0	0	up	CELE_C34D4.14	WormBase:WBGene00016405,GeneID:177486	GO:0016740;GO:0046872;GO:0004842;GO:0016567;GO:0016874;GO:0005737;GO:0061630;GO:0031581
198	endu-2	5.77306	194.025	-5.07076	0	0	up	CELE_M60.2	WormBase:WBGene00019779,GeneID:181079	GO:0090502;GO:0045087;GO:0050829;GO:0090305;GO:0004519;GO:0004521
199	dhs-28	8.59414	256.747	-4.90085	0	0	up	CELE_M03A8.1	WormBase:WBGene00000991,GeneID:180950	GO:0016491;GO:0055114;GO:0005777;GO:0019236;GO:0043053;GO:0061063;GO:0010888;GO:0000038;GO:0006637;GO:0042811;GO:0048639;GO:1904070
200	far-1	1198.91	3035.71	-1.34031	0	0	up	CELE_F02A9.2	WormBase:WBGene00001385,GeneID:176283	GO:0005576;GO:0008289
201	ZK1320.2	156.51	945.308	-2.59453	0	0	up	CELE_ZK1320.2	WormBase:WBGene00014252,GeneID:174520	GO:0045087
202	lec-5	6.127	335.982	-5.77706	0	0	up	CELE_ZK1248.16	WormBase:WBGene00002268,GeneID:173992	GO:0030246;GO:0045121
203	spp-2	78.6142	1190.21	-3.92028	0	0	up	CELE_T08A9.12	WormBase:WBGene00004987,GeneID:259714	GO:0050830
204	col-94	729.671	249.342	1.54912	0	0	down	CELE_W05B2.1	WormBase:WBGene00000669,GeneID:259336	GO:0016020;GO:0016021;GO:0042302;GO:0005581
205	cpz-2	3.047	222.39	-6.18956	0	0	up	CELE_M04G12.2	WormBase:WBGene00000789,GeneID:179818	GO:0005615;GO:0006508;GO:0004197;GO:0008234;GO:0051603;GO:0005764
206	col-95	384.886	55.027	2.80622	0	0	down	CELE_Y41C4A.16	WormBase:WBGene00000670,GeneID:176602	GO:0016020;GO:0016021;GO:0042302;GO:0005581
207	ZK6.11	1.24409	290.381	-7.86671	0	0	up	CELE_ZK6.11	WormBase:WBGene00022645,GeneID:191209	GO:0045087;GO:0045121
208	ret-1	62.615	291.926	-2.22102	0	0	up	CELE_W06A7.3	WormBase:WBGene00004336,GeneID:179981	GO:0016020;GO:0016021;GO:0005783;GO:0005789;GO:0030176;GO:0012505
209	T02C5.1	13.5344	296.65	-4.45405	0	0	up	CELE_T02C5.1	WormBase:WBGene00020158,GeneID:180568	GO:0016020;GO:0016021
210	cut-2	436.846	29.3165	3.89734	0	0	down	CELE_F53F1.5	WormBase:WBGene00009983,GeneID:179823	GO:0005576;GO:0042302;GO:0060106
211	nuo-5	258.047	75.802	1.76733	0	0	down	CELE_Y45G12B.1	WormBase:WBGene00021562,GeneID:178735	GO:0055114;GO:0016491;GO:0016020;GO:0009055;GO:0045333;GO:0008137;GO:0016651;GO:0006120;GO:0005747;GO:0051536;GO:0042773;GO:0008637
212	clec-41	0.932491	200.707	-7.74978	0	0	up	CELE_B0365.6	WormBase:WBGene00007153,GeneID:179797	GO:0045087;GO:0030246;GO:0050921
213	col-139	468.711	99.4327	2.23691	0	0	down	CELE_F41F3.4	WormBase:WBGene00000712,GeneID:178857	GO:0016020;GO:0016021;GO:0042302;GO:0005581
214	T19D12.4	0.595484	105.673	-7.47133	0	0	up	CELE_T19D12.4	WormBase:WBGene00020579,GeneID:174096	GO:0016020;GO:0016021;GO:0045087;GO:0050829;GO:0045121;GO:0015165;GO:0034219;GO:0090481
215	gst-5	6.66202	909.183	-7.09247	0	0	up	CELE_R03D7.6	WormBase:WBGene00001753,GeneID:187537	GO:0016740;GO:0045087;GO:0005575;GO:0004364
216	hmg-1.1	1680.82	416.621	2.01236	0	0	down	CELE_Y48B6A.14	WormBase:WBGene00001971,GeneID:175081	GO:0005634;GO:0003677
217	hil-5	712.969	177.598	2.00523	0	0	down	CELE_B0414.3	WormBase:WBGene00001856,GeneID:172242	GO:0000786;GO:0005634;GO:0005694;GO:0003677;GO:0006334
218	chc-1	7.74302	81.1516	-3.38965	0	0	up	CELE_T20G5.1	WormBase:WBGene00011867,GeneID:176434	GO:0005737;GO:0005886;GO:0016020;GO:0031410;GO:0005515;GO:0009792;GO:0006886;GO:0016192;GO:0005198;GO:0072686;GO:0008340;GO:0030139;GO:0030659;GO:0009898;GO:0006898;GO:0008104;GO:0005938;GO:2000370;GO:0016324;GO:0045176;GO:0030866;GO:0045334;GO:0048268;GO:0005905;GO:0032051;GO:0030130;GO:0030132;GO:0071439
219	vgln-1	46.3989	202.034	-2.12244	0	0	up	CELE_C08H9.2	WormBase:WBGene00007463,GeneID:174543	GO:0003676;GO:0003723
220	F54E2.1	4.61197	254.29	-5.78495	0	0	up	CELE_F54E2.1	WormBase:WBGene00018823,GeneID:178742	GO:0045087;GO:0045121
221	dhc-1	1.50461	31.4348	-4.3849	0	0	up	CELE_T21E12.4	WormBase:WBGene00000962,GeneID:172041	GO:0000166;GO:0005524;GO:0005737;GO:0016887;GO:0007399;GO:0051661;GO:0005856;GO:0045505;GO:0051959;GO:0005868;GO:0030286;GO:0005874;GO:0051932;GO:0005938;GO:0003774;GO:0003777;GO:0007018;GO:0005635;GO:0045202;GO:0000922;GO:0005819;GO:0000776;GO:0048489;GO:1902473;GO:0048814;GO:0031122;GO:1904115;GO:1904811;GO:0008090;GO:0008569;GO:0045503;GO:0051296;GO:0016322;GO:0051293;GO:0072382;GO:1990048
222	rpl-25.2	310.056	1504.04	-2.27825	0	0	up	CELE_F52B5.6	WormBase:WBGene00004439,GeneID:172617	GO:0003735;GO:0006412;GO:0005840;GO:0005622;GO:0003723;GO:0030529;GO:0022625;GO:0019843;GO:0000027
223	har-1	847.41	159.993	2.40505	0	0	down	CELE_C16C10.11	WormBase:WBGene00007630,GeneID:175529	GO:0005737;GO:0005634;GO:0055120;GO:0005739;GO:0007005
224	tac-1	429.13	59.8153	2.84283	0	0	down	CELE_Y54E2A.3	WormBase:WBGene00006381,GeneID:175133	GO:0005694;GO:0005737;GO:0005515;GO:0009792;GO:0051301;GO:0019904;GO:0051321;GO:0000922;GO:0005856;GO:0005813;GO:0005815;GO:0042995;GO:0030424;GO:0035046;GO:0005874;GO:0043204;GO:0007049;GO:0005819;GO:0007026;GO:0000775;GO:0000776;GO:0000777;GO:0000022;GO:0007052;GO:0008283;GO:0030953;GO:0031113
225	clec-83	17.5903	440.048	-4.64481	0	0	up	CELE_Y54G2A.14	WormBase:WBGene00021879,GeneID:177065	GO:0045087;GO:0030246
226	tpxl-1	296.999	70.0019	2.08499	0	0	down	CELE_Y39G10AR.12	WormBase:WBGene00021470,GeneID:171786	GO:0005515;GO:0019901;GO:0005813;GO:0032403;GO:0005874;GO:0000235;GO:0030953;GO:0072687;GO:0090307;GO:0031616
227	ril-1	2073.79	917.299	1.17681	0	0	down	CELE_C53A5.1	WormBase:WBGene00008262,GeneID:179958	GO:0016020;GO:0016021
228	uba-1	12.9987	121.839	-3.22854	0	0	up	CELE_C47E12.5	WormBase:WBGene00006699,GeneID:177855	GO:0005634;GO:0000166;GO:0005524;GO:0005737;GO:0006464;GO:0045138;GO:0002119;GO:0009792;GO:0016874;GO:0048477;GO:0008641;GO:0007283;GO:0016567;GO:0040007;GO:0050905;GO:0006511;GO:0006974;GO:0004839
229	set-26	84.0968	18.073	2.21822	0	0	down	CELE_Y51H4A.12	WormBase:WBGene00013106,GeneID:178463	GO:0005634;GO:0046872;GO:0016740;GO:0008168;GO:0032259;GO:0003682;GO:0018024;GO:0046974;GO:0007076;GO:0036124
230	unc-87	42.467	346.92	-3.03019	0	0	up	CELE_F08B6.4	WormBase:WBGene00006819,GeneID:172397	GO:0005515;GO:0031674;GO:0001725;GO:0005865;GO:0031032
231	unc-22	2.82434	14.7629	-2.38599	0	0	up	CELE_ZK617.1	WormBase:WBGene00006759,GeneID:178135	GO:0046872;GO:0000166;GO:0005524;GO:0016740;GO:0005737;GO:0016301;GO:0016310;GO:0060298;GO:0004674;GO:0018105;GO:0018107;GO:0004672;GO:0006468;GO:0019901;GO:0005516;GO:0040017;GO:0035095;GO:0045989;GO:0008344;GO:0031672;GO:0051782;GO:0030017
232	rsp-1	479.953	108.662	2.14305	0	0	down	CELE_W02B12.3	WormBase:WBGene00004698,GeneID:174748	GO:0005634;GO:0007275;GO:0003676;GO:0007283;GO:0003723;GO:0030154;GO:0006397;GO:0008380;GO:0000398;GO:0040008;GO:0040009
233	spp-3	48.5685	1038.07	-4.41774	0	0	up	CELE_T08A9.7	WormBase:WBGene00004988,GeneID:180993	GO:0045087;GO:0050829;GO:0050830;GO:0051260
234	F23H11.5	2094.45	714.273	1.55202	0	0	down	CELE_F23H11.5	WormBase:WBGene00000263,GeneID:175254	GO:0016020;GO:0016021
235	lpd-7	13.1104	207.676	-3.98555	0	0	up	CELE_R13A5.12	WormBase:WBGene00003063,GeneID:176072	GO:0005634;GO:0019915;GO:0005730;GO:0006364;GO:0042254;GO:0003723;GO:0070545;GO:0000463;GO:0005654
236	fln-1	9.47221	67.9583	-2.84288	0	0	up	CELE_Y66H1B.2	WormBase:WBGene00022048,GeneID:176855	GO:0005884;GO:0007015;GO:0061038;GO:0005515;GO:0007413;GO:0007411;GO:0071526
237	prdx-2	503.082	1654.51	-1.71754	0	0	up	CELE_F09E5.15	WormBase:WBGene00006434,GeneID:266858	GO:0055114;GO:0005737;GO:0016491;GO:0000122;GO:0045454;GO:0008340;GO:0098869;GO:0008379;GO:0016209;GO:0051920;GO:0010038;GO:0010286;GO:0042542;GO:0042744;GO:0005623
238	hil-2	505.145	55.8482	3.17711	0	0	down	CELE_Y73B6BL.9	WormBase:WBGene00001853,GeneID:177390	GO:0000786;GO:0005634;GO:0005694;GO:0003677;GO:0006334
239	fat-4	14.5229	365.801	-4.65466	0	0	up	CELE_T13F2.1	WormBase:WBGene00001396,GeneID:177819	GO:0016491;GO:0055114;GO:0016020;GO:0016021;GO:0006629;GO:0006631;GO:0006633;GO:0006636;GO:0004768
240	col-45	387.515	51.0849	2.92328	0	0	down	CELE_F53G12.7	WormBase:WBGene00000622,GeneID:171605	GO:0016020;GO:0016021;GO:0042302;GO:0005581
241	elo-1	32.5141	464.432	-3.83633	0	0	up	CELE_F56H11.4	WormBase:WBGene00001239,GeneID:177787	GO:0016740;GO:0016020;GO:0016021;GO:0006629;GO:0030176;GO:0006631;GO:0006633;GO:0042761;GO:0009922;GO:0102336;GO:0102337;GO:0102338;GO:0102756;GO:0019367;GO:0030148;GO:0034625;GO:0034626;GO:0006636
242	Y18D10A.11	431.918	64.0089	2.75441	0	0	down	CELE_Y18D10A.11	WormBase:WBGene00012481,GeneID:173153	GO:0016020;GO:0016021
243	ida-1	20.6325	177.777	-3.10708	0	0	up	CELE_B0244.2	WormBase:WBGene00002048,GeneID:175807	GO:0016787;GO:0004721;GO:0016020;GO:0016021;GO:0045202;GO:0004725;GO:0006470;GO:0035335;GO:0016791;GO:0016311;GO:0005001;GO:0031045;GO:0030140;GO:0001956;GO:0006887
244	F26A3.4	10.1649	409.424	-5.33193	0	0	up	CELE_F26A3.4	WormBase:WBGene00009142,GeneID:172525	GO:0005737;GO:0055120;GO:0004725;GO:0006470;GO:0008138;GO:0016791;GO:0016311;GO:0035335
245	pam-1	12.8895	137.793	-3.41824	0	0	up	CELE_F49E8.3	WormBase:WBGene00003914,GeneID:177528	GO:0005694;GO:0046872;GO:0008270;GO:0016787;GO:0005737;GO:0008233;GO:0006508;GO:0008237;GO:1900195;GO:0004177;GO:0042277;GO:0070006;GO:0008595;GO:0009792;GO:0030154;GO:0030590;GO:0043171;GO:0046662;GO:0048477;GO:0051321;GO:0051661;GO:1903538;GO:1990947;GO:0000793;GO:0000922;GO:0005856;GO:0005938;GO:0097431
246	ucr-2.1	518.892	192.55	1.4302	0	0	down	CELE_VW06B3R.1	WormBase:WBGene00012158,GeneID:181374	GO:0046872;GO:0003824
247	ampd-1	3.0611	114.735	-5.22811	0	0	up	CELE_C34F11.3	WormBase:WBGene00016415,GeneID:173891	GO:0046872;GO:0016787;GO:0019239;GO:0003876;GO:0009168;GO:0032264
248	F56C9.7	8.69597	379.415	-5.44728	0	0	up	CELE_F56C9.7	WormBase:WBGene00018951,GeneID:176037	GO:0090087;GO:0010883
249	egl-3	16.7499	181.915	-3.44104	0	0	up	CELE_C51E3.7	WormBase:WBGene00001172,GeneID:179412	GO:0016787;GO:0004252;GO:0008233;GO:0008236;GO:0006508;GO:0030424;GO:0005576;GO:0031410;GO:0008340;GO:1901046;GO:0042995;GO:0006937;GO:0090325;GO:0061096;GO:0008582;GO:0030536;GO:0045887;GO:1903998;GO:1905910;GO:0090326;GO:0007274;GO:1904810;GO:0098770;GO:0009612;GO:0014057;GO:0030070;GO:0043058;GO:0060456;GO:0061837;GO:0090472;GO:0090474;GO:1900073;GO:1904014;GO:1905850;GO:1905852;GO:1905954
250	srp-7	7.26571	248.755	-5.09748	0	0	up	CELE_F20D6.4	WormBase:WBGene00005648,GeneID:179195	GO:0008233;GO:0006508;GO:0005615;GO:0010951;GO:0030968;GO:0004867
251	B0511.6	3.8563	163.655	-5.40729	0	0	up	CELE_B0511.6	WormBase:WBGene00015232,GeneID:172954	GO:0000166;GO:0005524;GO:0016787;GO:0005737;GO:0003676;GO:0004004;GO:0004386;GO:0010501;GO:0005730;GO:0003723
252	mtm-3	3.74635	96.8397	-4.69204	0	0	up	CELE_T24A11.1	WormBase:WBGene00003476,GeneID:175490	GO:0046872;GO:0016787;GO:0005737;GO:0016020;GO:0007275;GO:0046662;GO:0008340;GO:0004725;GO:0035335;GO:0006629;GO:0040011;GO:0016311;GO:0008289;GO:0045807;GO:0004438;GO:1901075;GO:0019898;GO:0046855;GO:0016312;GO:0034594;GO:0052629;GO:0046856
253	set-9	67.2962	11.4184	2.55916	0	0	down	CELE_F15E6.1	WormBase:WBGene00017482,GeneID:177196	GO:0005634;GO:0046872;GO:0016740;GO:0008168;GO:0032259;GO:0008340;GO:0003682;GO:0018024;GO:0007076;GO:0034968
254	asp-5	274.857	852.253	-1.6326	0	0	up	CELE_F21F8.3	WormBase:WBGene00000218,GeneID:179211	GO:0016787;GO:0008233;GO:0006508;GO:0004190;GO:0030163
255	ule-1	652.983	100.749	2.69627	0	0	down	CELE_W03F11.1	WormBase:WBGene00021005,GeneID:171778	GO:0005576;GO:0008061;GO:0006030
256	arf-3	58.7369	643.417	-3.45341	0	0	up	CELE_F57H12.1	WormBase:WBGene00000183,GeneID:177595	GO:0000166;GO:0009792;GO:0005622;GO:0007264;GO:0005525;GO:0007281
257	aqp-2	632.941	215.367	1.55528	0	0	down	CELE_C01G6.1	WormBase:WBGene00000170,GeneID:174467	GO:0016020;GO:0016021;GO:0055085;GO:0015250;GO:0015267;GO:0006833
258	F23C8.5	829.629	235.521	1.81661	0	0	down	CELE_F23C8.5	WormBase:WBGene00017734,GeneID:171800	GO:0005829;GO:0009055;GO:0022900;GO:0055114
259	maph-1.2	167.089	44.8723	1.89672	0	0	down	CELE_F25D7.4	WormBase:WBGene00009113,GeneID:172918	GO:0008017;GO:0000226;GO:0005874
260	C34H4.2	29.0755	273.166	-3.2319	0	0	up	CELE_C34H4.2	WormBase:WBGene00016425,GeneID:183220	GO:0045087;GO:0045121
261	Y32F6A.5	6.63547	199.404	-4.90935	0	0	up	CELE_Y32F6A.5	WormBase:WBGene00012530,GeneID:179459	GO:0006508;GO:0051603;GO:0004185
262	W08F4.3	568.24	132.596	2.09947	0	0	down	CELE_W08F4.3	WormBase:WBGene00021093,GeneID:173450	GO:0005783
263	fat-1	76.0206	419.792	-2.46521	0	0	up	CELE_Y67H2A.8	WormBase:WBGene00001393,GeneID:178291	GO:0016491;GO:0055114;GO:0016020;GO:0016021;GO:0006629;GO:0040017;GO:0006631;GO:0006633;GO:0042389;GO:0006636
264	hpd-1	9.19998	228.317	-4.63326	0	0	up	CELE_T21C12.2	WormBase:WBGene00001993,GeneID:176473	GO:0016491;GO:0046872;GO:0055114;GO:0005789;GO:0000139;GO:0009072;GO:0051213;GO:0006559;GO:0006572;GO:0003868;GO:0016701
265	aagr-1	2.29269	91.1575	-5.31325	0	0	up	CELE_D2096.3	WormBase:WBGene00017071,GeneID:177632	GO:0004553;GO:0016787;GO:0016798;GO:0005975;GO:0008152;GO:0003824;GO:0030246;GO:0005764;GO:0004558;GO:0005980
266	vha-16	7.80347	249.55	-4.99907	0	0	up	CELE_C30F8.2	WormBase:WBGene00016258,GeneID:172134	GO:0006811;GO:0005765;GO:0005769;GO:0015078;GO:0015991;GO:0033179;GO:0008553;GO:0046961;GO:0007034;GO:0007035;GO:0015992;GO:0016471
267	spd-1	206.021	38.3059	2.42715	0	0	down	CELE_Y34D9A.4	WormBase:WBGene00004952,GeneID:171683	GO:0005634;GO:0040017;GO:0009792;GO:0040014;GO:0008406;GO:0008017;GO:0000226;GO:0000910;GO:0051256;GO:1990023;GO:0005874;GO:0007052;GO:0061073
268	col-183	425.638	108.968	1.96572	0	0	down	CELE_F02D10.1	WormBase:WBGene00000756,GeneID:184081	GO:0016020;GO:0016021;GO:0042302;GO:0005581
269	F41C3.5	9.18549	193.56	-4.39728	0	0	up	CELE_F41C3.5	WormBase:WBGene00018271,GeneID:173818	GO:0016787;GO:0008233;GO:0006508;GO:0051603;GO:0004180;GO:0004185
270	rsp-4	662.936	162.55	2.02799	0	0	down	CELE_EEED8.7	WormBase:WBGene00004701,GeneID:173915	GO:0005634;GO:0007275;GO:0003676;GO:0003723;GO:0006397;GO:0008380;GO:0000398;GO:0043484
271	rsr-1	158.882	23.0877	2.78276	0	0	down	CELE_F28D9.1	WormBase:WBGene00004706,GeneID:173013	GO:0006397
272	gst-1	24.0112	447.26	-4.21934	0	0	up	CELE_R107.7	WormBase:WBGene00001749,GeneID:176281	GO:0016740;GO:0045087;GO:0050829;GO:0008152;GO:0005515;GO:0005575;GO:1901216;GO:1905803;GO:0004364;GO:1901215;GO:1905804
273	nap-1	106.814	548.788	-2.36115	0	0	up	CELE_D2096.8	WormBase:WBGene00017075,GeneID:177636	GO:0005634;GO:0005737;GO:0006334;GO:0008134;GO:0015485
274	mdl-1	49.8892	431.798	-3.11356	0	0	up	CELE_R03E9.1	WormBase:WBGene00003163,GeneID:180942	GO:0005634;GO:0005515;GO:0008340;GO:0046983;GO:0043565;GO:0005667;GO:0046982;GO:0045595
275	C28H8.3	2.63571	52.9427	-4.32817	0	0	up	CELE_C28H8.3	WormBase:WBGene00016194,GeneID:175834	GO:0005634;GO:0000166;GO:0005524;GO:0016787;GO:0003676;GO:0004386
276	dars-1	7.13294	164.734	-4.5295	0	0	up	CELE_B0464.1	WormBase:WBGene00001094,GeneID:176334	GO:0000166;GO:0005524;GO:0005737;GO:0003676;GO:0016874;GO:0004812;GO:0006418;GO:0006412;GO:0004815;GO:0006422
277	ptc-1	6.76743	75.7247	-3.48408	0	0	up	CELE_ZK675.1	WormBase:WBGene00004208,GeneID:174274	GO:0016020;GO:0016021;GO:0051301;GO:0018996;GO:0005887;GO:0007049
278	prp-8	1.30318	36.2968	-4.79974	0	0	up	CELE_C50C3.6	WormBase:WBGene00004187,GeneID:176153	GO:0005634;GO:0003723;GO:0030529;GO:0006397;GO:0008380;GO:0071013;GO:0017070;GO:0005681;GO:0005682;GO:0000398;GO:0000244;GO:0000386;GO:0030619;GO:0030620;GO:0030623;GO:0097157
279	F35E12.6	6.83645	236.441	-5.11209	0	0	up	CELE_F35E12.6	WormBase:WBGene00009430,GeneID:179866	GO:0045087;GO:0045121;GO:0050829
280	T02H6.11	1396.56	506.639	1.46285	0	0	down	CELE_T02H6.11	WormBase:WBGene00020181,GeneID:173459	GO:0008121;GO:0006122;GO:0009060;GO:0034551;GO:0005750
281	acer-1	95.0583	414.371	-2.12404	0	0	up	CELE_C44B7.10	WormBase:WBGene00016630,GeneID:174128	GO:0003824;GO:0006084
282	lars-1	1.44789	66.7732	-5.52724	0	0	up	CELE_R74.1	WormBase:WBGene00003073,GeneID:175538	GO:0000166;GO:0005524;GO:0005737;GO:0016874;GO:0004812;GO:0006418;GO:0006412;GO:0002161;GO:0006450;GO:0000122;GO:0001934;GO:0004823;GO:0006429;GO:0004832;GO:0006438
283	fasn-1	1.19205	31.7383	-4.73471	0	0	up	CELE_F32H2.5	WormBase:WBGene00009342,GeneID:172715	GO:0055114;GO:0003824;GO:0016491;GO:0008152;GO:0009058;GO:0016788;GO:0031177;GO:0004312;GO:0004313;GO:0004314;GO:0004315;GO:0004316;GO:0004317;GO:0004319;GO:0004320;GO:0016295;GO:0016296;GO:0016297
284	cbd-1	55.7242	192.776	-1.79055	0	0	up	CELE_H02I12.1	WormBase:WBGene00010351,GeneID:178061	GO:0005576;GO:0071944;GO:0008061;GO:0006030;GO:0030703;GO:1904778;GO:1903078
285	rps-15	1229.3	3033.26	-1.30304	0	0	up	CELE_F36A2.6	WormBase:WBGene00004484,GeneID:172693	GO:0003735;GO:0006412;GO:0005840;GO:0008340;GO:0003723;GO:0030529;GO:0022627;GO:0015935;GO:0000028
286	C39D10.7	23.4475	130.185	-2.47305	0	0	up	CELE_C39D10.7	WormBase:WBGene00016534,GeneID:181050	GO:0005576;GO:0005515;GO:0008061;GO:0006030
287	skr-1	30.7301	507.95	-4.04696	0	0	up	CELE_F46A9.5	WormBase:WBGene00004807,GeneID:172775	GO:0005515;GO:0007275;GO:0007399;GO:0006511;GO:0043065;GO:0043518;GO:0010826;GO:0031647;GO:0046660;GO:0010629;GO:1902230
288	K12H4.7	29.9496	235.483	-2.97502	0	0	up	CELE_K12H4.7	WormBase:WBGene00019682,GeneID:176136	GO:0016787;GO:0008233;GO:0008236;GO:0006508;GO:0045087;GO:0005575;GO:0008239
289	rga-4	129.522	31.6176	2.0344	0	0	down	CELE_Y75B7AL.4	WormBase:WBGene00022286,GeneID:178629	GO:0043547;GO:0007165;GO:0005096;GO:0045167;GO:0030866;GO:0032970
290	R04F11.2	1719.7	653.106	1.39677	0	0	down	CELE_R04F11.2	WormBase:WBGene00011015,GeneID:179690	GO:0015986;GO:0015078;GO:0000276
291	rsp-5	492.836	96.4452	2.35333	0	0	down	CELE_T28D9.2	WormBase:WBGene00004702,GeneID:174073	GO:0005634;GO:0003676;GO:0003723;GO:0030154;GO:0006397;GO:0008380;GO:0000398;GO:0007548
292	ech-1.2	5.21755	110.339	-4.40242	0	0	up	CELE_T08B2.7	WormBase:WBGene00020347,GeneID:172310	GO:0055114;GO:0003824;GO:0016491;GO:0006631;GO:0006635;GO:0008152;GO:0005739;GO:0003857;GO:0004300;GO:0016507
293	hsp-70	8.05034	135.779	-4.07607	0	0	up	CELE_C12C8.1	WormBase:WBGene00002026,GeneID:172757	GO:0000166;GO:0005524;GO:0008340;GO:0009408;GO:0030968;GO:0005832
294	sbt-1	52.7887	503.859	-3.25472	0	0	up	CELE_T03D8.3	WormBase:WBGene00011392,GeneID:180366	GO:0006937;GO:0007218;GO:0010952;GO:0016504;GO:0030414;GO:0010466;GO:0051345;GO:0030141
295	T23G7.3	4.99141	222.233	-5.47648	0	0	up	CELE_T23G7.3	WormBase:WBGene00011966,GeneID:174456	GO:0003676
296	mxl-2	460.853	79.9928	2.52636	0	0	down	CELE_F40G9.11	WormBase:WBGene00003510,GeneID:175184	GO:0005634;GO:0006355;GO:0005737;GO:0005515;GO:0008340;GO:0046983;GO:0003700;GO:0006357;GO:0010629;GO:0008134
297	rpn-3	11.8263	176.654	-3.90085	0	0	up	CELE_C30C11.2	WormBase:WBGene00004460,GeneID:176196	GO:0005515;GO:0050790;GO:0006511;GO:0000502;GO:0030234;GO:0042176;GO:0008541
298	pcn-1	648.257	236.084	1.45726	0	0	down	CELE_W03D2.4	WormBase:WBGene00003955,GeneID:177161	GO:0005634;GO:0003677;GO:0005515;GO:0006260;GO:0006272;GO:0006298;GO:0030337;GO:0070182;GO:0006275;GO:0019985;GO:0043626
299	ttr-15	57.8309	718.055	-3.63418	0	0	up	CELE_T07C4.5	WormBase:WBGene00011561,GeneID:176448	GO:0005576;GO:0005615
300	Y52B11A.8	469.029	61.1776	2.9386	0	0	down	CELE_Y52B11A.8	WormBase:WBGene00013127,GeneID:173004	GO:0005576;GO:0004623;GO:0006644;GO:0050482
301	alh-1	27.5414	249.201	-3.17764	0	0	up	CELE_F54D8.3	WormBase:WBGene00000107,GeneID:175691	GO:0016491;GO:0055114;GO:0008152;GO:0004029
302	clec-72	1.46078	159.324	-6.76909	0	0	up	CELE_Y46C8AL.5	WormBase:WBGene00021583,GeneID:177152	GO:0045087;GO:0030246
303	nurf-1	294.74	109.081	1.43405	0	0	down	CELE_F26H11.2	WormBase:WBGene00009180,GeneID:175098	GO:0005634;GO:0046872;GO:0006351;GO:0006355;GO:0007275;GO:0045944;GO:0016569
304	drr-2	539.968	127.742	2.07964	0	0	down	CELE_T12D8.2	WormBase:WBGene00011730,GeneID:259546	GO:0003676;GO:0003723;GO:0005844;GO:0001731;GO:0003743;GO:0043024;GO:0033592;GO:0034057;GO:0097010;GO:0016281
305	pbs-2	494.677	149.998	1.72155	0	0	down	CELE_C47B2.4	WormBase:WBGene00003948,GeneID:173168	GO:0005634;GO:0016787;GO:0005737;GO:0008233;GO:0006508;GO:0005515;GO:0004175;GO:0004298;GO:0051603;GO:0000502;GO:0005839
306	bcat-1	11.0223	199.517	-4.17802	0	0	up	CELE_K02A4.1	WormBase:WBGene00001149,GeneID:181423	GO:0016740;GO:0005737;GO:0003824;GO:0002119;GO:0009792;GO:0008152;GO:0005739;GO:0008483;GO:0008652;GO:0004084;GO:0052654;GO:0052655;GO:0052656;GO:0009081;GO:0009082;GO:0009098;GO:0009099
307	gta-1	9.94027	219.652	-4.46579	0	0	up	CELE_K04D7.3	WormBase:WBGene00001794,GeneID:177897	GO:0016740;GO:0003824;GO:0005739;GO:0005759;GO:0008483;GO:0030170;GO:0042135;GO:0003867;GO:0034386;GO:0047298;GO:0009448
308	T13C2.6	7.60254	99.3597	-3.70811	0	0	up	CELE_T13C2.6	WormBase:WBGene00020481,GeneID:174116	GO:0005509;GO:0016020;GO:0016021
309	emb-8	6.54201	121.988	-4.22086	0	0	up	CELE_K10D2.6	WormBase:WBGene00001262,GeneID:175710	GO:0016491;GO:0055114;GO:0005737;GO:0016020;GO:0016021;GO:0005783;GO:0005789;GO:0050660;GO:0010181;GO:0008610;GO:0030703;GO:0003958;GO:0050661
310	clec-61	0.835301	190.677	-7.83462	0	0	up	CELE_ZK666.7	WormBase:WBGene00014047,GeneID:174613	GO:0030246;GO:0050830
311	ctsa-2	0.966618	143.112	-7.20998	0	0	up	CELE_Y40D12A.2	WormBase:WBGene00021503,GeneID:175938	GO:0016787;GO:0016020;GO:0016021;GO:0008233;GO:0006508;GO:0051603;GO:0004180;GO:0004185;GO:0045121
312	clc-1	8.9342	390.589	-5.45017	0	0	up	CELE_C09F12.1	WormBase:WBGene00000522,GeneID:181293	GO:0016020;GO:0016021;GO:0045087;GO:0050830;GO:0090136;GO:0005911
313	gst-7	32.9866	426.672	-3.69318	0	0	up	CELE_F11G11.2	WormBase:WBGene00001755,GeneID:173842	GO:0016740;GO:0045087;GO:0005575;GO:0004364
314	inf-1	57.1809	532.15	-3.21823	0	0	up	CELE_F57B9.6	WormBase:WBGene00002083,GeneID:175966	GO:0000166;GO:0005524;GO:0016787;GO:0005737;GO:0003676;GO:0004004;GO:0004386;GO:0010501;GO:0005730;GO:0003723;GO:0006413;GO:0010468;GO:0006412;GO:0003743
315	rnp-5	334.211	67.1604	2.31507	0	0	down	CELE_K02F3.11	WormBase:WBGene00004388,GeneID:175244	GO:0003676;GO:0003723
316	fust-1	323.245	101.303	1.67395	0	0	down	CELE_C27H5.3	WormBase:WBGene00016173,GeneID:174175	GO:0046872;GO:0006355;GO:0003676;GO:0003723
317	unc-116	4.96375	95.9529	-4.27282	0	0	up	CELE_R05D3.7	WormBase:WBGene00006840,GeneID:176179	GO:0000166;GO:0005524;GO:0005737;GO:0005515;GO:0043005;GO:0009792;GO:0045202;GO:0005856;GO:0040011;GO:0005874;GO:0010940;GO:0003777;GO:0008017;GO:0007018;GO:0008574;GO:0040038;GO:0030705;GO:0005635;GO:0048489;GO:0007411;GO:0048814;GO:0051295;GO:0016938;GO:0008104;GO:0051296;GO:0030473;GO:0030951;GO:0033206
318	M28.8	0.978974	84.1684	-6.42587	0	0	up	CELE_M28.8	WormBase:WBGene00010899,GeneID:174641	GO:0016020;GO:0016021
319	ddp-1	1050.19	181.883	2.52957	0	0	down	CELE_Y39A3CR.4	WormBase:WBGene00000941,GeneID:175331	GO:0046872;GO:0016020;GO:0005739;GO:0015031;GO:0005743;GO:0007005;GO:0046873;GO:0030001;GO:0098655
320	aagr-3	14.9426	113.091	-2.91999	0	0	up	CELE_F40F9.6	WormBase:WBGene00009583,GeneID:179364	GO:0004553;GO:0016787;GO:0016798;GO:0005975;GO:0008152;GO:0003824;GO:0030246;GO:0005764;GO:0004558;GO:0005980
321	C31C9.2	294.753	59.0399	2.31975	0	0	down	CELE_C31C9.2	WormBase:WBGene00007836,GeneID:175012	GO:0016491;GO:0055114;GO:0016616;GO:0008152;GO:0051287
322	nuo-4	4.09471	161.094	-5.298	0	0	up	CELE_K04G7.4	WormBase:WBGene00019401,GeneID:176001	GO:0055114;GO:0005739;GO:0005759;GO:0070469;GO:0005747;GO:0006120
323	let-607	10.0635	126.758	-3.65487	0	0	up	CELE_F57B10.1	WormBase:WBGene00002783,GeneID:266837	GO:0003700;GO:0006355;GO:0003677;GO:0040014;GO:0090038;GO:2000114;GO:0008361;GO:0045944;GO:0035497;GO:0030968
324	myo-1	11.245	66.8184	-2.57096	0	0	up	CELE_R06C7.10	WormBase:WBGene00002348,GeneID:172471	GO:0000166;GO:0005524;GO:0005737;GO:0043050;GO:0006936;GO:0003774;GO:0003779;GO:0016459;GO:0051015;GO:0008307;GO:0005863;GO:0048017;GO:0030016;GO:0032982
325	let-70	172.494	940.94	-2.44756	0	0	up	CELE_M7.1	WormBase:WBGene00002344,GeneID:178006	GO:0005634;GO:0005694;GO:0000166;GO:0005524;GO:0016740;GO:0016567;GO:0004842;GO:0031625;GO:0042787
326	puf-3	291.921	99.8579	1.54763	0	0	down	CELE_Y45F10A.2	WormBase:WBGene00004239,GeneID:178320	GO:0005623;GO:0005515;GO:0003723;GO:0005622;GO:0003730;GO:0035046;GO:0009992
327	col-101	363.098	99.6931	1.86479	0	0	down	CELE_K02D7.3	WormBase:WBGene00000675,GeneID:176854	GO:0016020;GO:0016021;GO:0042302;GO:0005581
328	nuc-1	11.6416	209.024	-4.16631	0	0	up	CELE_C07B5.5	WormBase:WBGene00003828,GeneID:181174	GO:0005634;GO:0016787;GO:0005622;GO:0006309;GO:0005764;GO:0006915;GO:0006259;GO:0004520;GO:0000737;GO:0004531
329	mtch-1	23.9409	265.806	-3.47282	0	0	up	CELE_F43E2.7	WormBase:WBGene00018395,GeneID:174207	GO:0016020;GO:0016021;GO:0005739;GO:0043065
330	pdha-1	16.0018	213.553	-3.73829	0	0	up	CELE_T05H10.6	WormBase:WBGene00011510,GeneID:3565996	GO:0016491;GO:0055114;GO:0006096;GO:0005739;GO:0005759;GO:0008152;GO:0016624;GO:0043231;GO:0004739;GO:0006086
331	nkb-1	4.10493	103.394	-4.65466	0	0	up	CELE_C17E4.9	WormBase:WBGene00007646,GeneID:182726	GO:0016020;GO:0016021;GO:0005886;GO:0006811;GO:0006813;GO:0006814;GO:0005890
332	byn-1	5.46654	158.821	-4.86063	0	0	up	CELE_F57B9.5	WormBase:WBGene00000276,GeneID:175968	GO:0007155
333	nhr-17	8.40603	186.8	-4.47393	0	0	up	CELE_C02B4.2	WormBase:WBGene00003616,GeneID:191719	GO:0005634;GO:0046872;GO:0003677;GO:0003700;GO:0008270;GO:0043565;GO:0006351;GO:0006355;GO:0043401;GO:0005515;GO:0003707
334	R05F9.6	8.01135	136.869	-4.09461	0	0	up	CELE_R05F9.6	WormBase:WBGene00019890,GeneID:173843	GO:0046872;GO:0005829;GO:0005975;GO:0000287;GO:0016868;GO:0006006;GO:0071704;GO:0004614;GO:0005978;GO:0019388
335	klp-15	197.884	54.2484	1.867	0	0	down	CELE_M01E11.6	WormBase:WBGene00002225,GeneID:172213	GO:0000166;GO:0005524;GO:0003774;GO:0003777;GO:0008017;GO:0007018;GO:0005871;GO:0008569
336	pept-1	0.65071	82.4058	-6.98459	0	0	up	CELE_K04E7.2	WormBase:WBGene00003877,GeneID:180919	GO:0016020;GO:0016021;GO:0005886;GO:0002119;GO:0055085;GO:0040018;GO:0000003;GO:0019915;GO:0008340;GO:0015031;GO:0005215;GO:0022857;GO:0006979;GO:0040010;GO:1900101;GO:0009408;GO:0006885;GO:0016324;GO:0042936;GO:0006857;GO:0015833;GO:0042938;GO:2000192;GO:0032006;GO:0080144
337	nlt-1	11.1538	568.884	-5.67253	0	0	up	CELE_ZK892.2	WormBase:WBGene00003773,GeneID:191734	GO:0008289;GO:0005777
338	col-129	487.878	157.412	1.63198	0	0	down	CELE_M18.1	WormBase:WBGene00000703,GeneID:178155	GO:0005515;GO:0042302;GO:0005581
339	kin-19	19.9874	250.3	-3.6465	0	0	up	CELE_C03C10.1	WormBase:WBGene00002202,GeneID:175524	GO:0005634;GO:0000166;GO:0005524;GO:0016740;GO:0005737;GO:0016301;GO:0016310;GO:0016055;GO:0004674;GO:0004672;GO:0006468;GO:0018105;GO:0008360;GO:0005813;GO:0006909;GO:0060069;GO:0032436
340	vha-14	15.157	292.842	-4.27207	0	0	up	CELE_F55H2.2	WormBase:WBGene00010130,GeneID:176338	GO:0099132;GO:0006811;GO:0005623;GO:0055085;GO:0042626;GO:0003674;GO:0015992;GO:0036442;GO:0051453;GO:0033176
341	erm-1	12.7963	151.487	-3.56539	0	0	up	CELE_C01G8.5	WormBase:WBGene00001333,GeneID:172174	GO:0002119;GO:0005856;GO:0007015;GO:0003779;GO:0008092;GO:0005198;GO:0045177;GO:0002009;GO:0005938;GO:0031941;GO:0035148;GO:0031974;GO:0005515;GO:0016324;GO:1903361;GO:0045179
342	alh-3	1.98992	73.5656	-5.20825	0	0	up	CELE_F36H1.6	WormBase:WBGene00000109,GeneID:177999	GO:0016491;GO:0055114;GO:0006730;GO:0003824;GO:0005737;GO:0008152;GO:0009058;GO:0004029;GO:0016155;GO:0016742;GO:0009258
343	lrp-1	0.266995	13.7011	-5.68134	0	0	up	CELE_F29D11.1	WormBase:WBGene00003071,GeneID:172520	GO:0005509;GO:0016020;GO:0016021;GO:0005515;GO:0040017;GO:0002119;GO:0040018;GO:0030139;GO:0030334;GO:0042395;GO:0005798;GO:0016324;GO:0006897;GO:0005905;GO:0015248;GO:0015918
344	gei-4	264.736	94.0188	1.49353	0	0	down	CELE_W07B3.2	WormBase:WBGene00001561,GeneID:175195	GO:0040027;GO:0046580;GO:0005515
345	col-14	387.11	122.715	1.65744	0	0	down	CELE_C46A5.3	WormBase:WBGene00000603,GeneID:177559	GO:0016020;GO:0016021;GO:0005576;GO:0042302;GO:0005581;GO:0040002
346	C16A3.6	4.91357	201.34	-5.35672	0	0	up	CELE_C16A3.6	WormBase:WBGene00015811,GeneID:175903	GO:0005634;GO:0005730;GO:0000470;GO:0000460;GO:0030687
347	akap-1	9.87931	124.864	-3.6598	0	0	up	CELE_C56G2.1	WormBase:WBGene00016977,GeneID:175898	GO:0016020;GO:0016021;GO:0003676;GO:0003723;GO:0005575;GO:0005739;GO:0034237;GO:0010738
348	rpn-7	11.1392	182.274	-4.03239	0	0	up	CELE_F49C12.8	WormBase:WBGene00004463,GeneID:177753	GO:0050790;GO:0043161;GO:0000502;GO:0030234;GO:0005838
349	ogt-1	1.20351	64.6347	-5.74699	0	0	up	CELE_K04G7.3	WormBase:WBGene00003858,GeneID:176000	GO:0005634;GO:0016740;GO:0005737;GO:0004722;GO:0016262;GO:0000003;GO:0005977;GO:0006112;GO:0006470;GO:0006493;GO:0019915;GO:0040024;GO:0048471;GO:0016757;GO:0006486;GO:0006048
350	col-39	425.097	146.571	1.5362	0	0	down	CELE_C09G5.4	WormBase:WBGene00000616,GeneID:174651	GO:0042302;GO:0005581
351	col-17	527.506	192.732	1.4526	0	0	down	CELE_F11G11.10	WormBase:WBGene00000606,GeneID:173839	GO:0005581
352	Y16B4A.2	3.9261	40.3561	-3.36162	0	0	up	CELE_Y16B4A.2	WormBase:WBGene00012445,GeneID:181572	GO:0016787;GO:0008233;GO:0006508;GO:0051603;GO:0004180;GO:0004185;GO:0045121
353	F56C9.10	4.11901	70.9904	-4.10726	0	0	up	CELE_F56C9.10	WormBase:WBGene00018953,GeneID:176040	GO:0005737;GO:0016192;GO:0042594
354	col-77	345.411	90.7624	1.92815	0	0	down	CELE_M195.1	WormBase:WBGene00000653,GeneID:174336	GO:0016020;GO:0016021;GO:0042302;GO:0005581
355	col-165	162.511	7.90106	4.36234	0	0	down	CELE_F14H12.1	WormBase:WBGene00000738,GeneID:180710	GO:0016020;GO:0016021;GO:0042302;GO:0005581
356	cth-2	3.82781	160.4	-5.38901	0	0	up	CELE_ZK1127.10	WormBase:WBGene00022856,GeneID:174155	GO:0016829;GO:0005737;GO:0003824;GO:0005783;GO:0030170;GO:0008652;GO:0019344;GO:0003962;GO:0004123;GO:0019343;GO:0019346;GO:0071266;GO:0044540;GO:0080146
357	col-92	511.579	199.89	1.35575	0	0	down	CELE_W05B2.6	WormBase:WBGene00000667,GeneID:176528	GO:0016020;GO:0016021;GO:0042302;GO:0005581
358	ZK686.3	16.6128	230.101	-3.79191	0	0	up	CELE_ZK686.3	WormBase:WBGene00022793,GeneID:176089	GO:0016020;GO:0016021;GO:0005783;GO:0005789;GO:0004579;GO:0018279;GO:0008250
359	cct-4	11.5128	145.479	-3.65951	0	0	up	CELE_K01C8.10	WormBase:WBGene00000379,GeneID:174330	GO:0000166;GO:0005524;GO:0005737;GO:0006457;GO:0051082;GO:0061077;GO:0040032;GO:0044183;GO:0006458;GO:0005832
360	swsn-1	130.842	29.7232	2.13817	0	0	down	CELE_Y113G7B.23	WormBase:WBGene00004203,GeneID:180324	GO:0005634;GO:0003677;GO:0046662;GO:0002119;GO:0009792;GO:0040018;GO:0000003;GO:0005515;GO:0035262;GO:0040027;GO:0040010;GO:0042802;GO:0002009;GO:0040035;GO:0043044;GO:0016514
361	csq-1	6.10018	158.619	-4.70057	0	0	up	CELE_F40E10.3	WormBase:WBGene00000822,GeneID:181563	GO:0005634;GO:0005509;GO:0005737;GO:0005515;GO:0016324;GO:0055074;GO:0042383
362	lbp-2	17.062	413.14	-4.59777	0	0	up	CELE_F40F4.2	WormBase:WBGene00002254,GeneID:180617	GO:0005576;GO:0008289
363	C32F10.8	4.36525	128.355	-4.87794	0	0	up	CELE_C32F10.8	WormBase:WBGene00016333,GeneID:172252	GO:0003824;GO:0009058;GO:0030170
364	F59C6.5	11.9568	259.578	-4.44026	0	0	up	CELE_F59C6.5	WormBase:WBGene00010326,GeneID:172933	GO:0005747
365	trcs-1	19.058	196.201	-3.36386	0	0	up	CELE_F27C8.6	WormBase:WBGene00009186,GeneID:177791	GO:0016787;GO:0016020;GO:0016021;GO:0008152;GO:0052689;GO:0009056
366	ola-1	28.5288	219.464	-2.94349	0	0	up	CELE_W08E3.3	WormBase:WBGene00012344,GeneID:173205	GO:0046872;GO:0000166;GO:0005524;GO:0016787;GO:0005737;GO:0005783;GO:0005525;GO:0016887
367	lbp-1	10.836	391.691	-5.17581	0	0	up	CELE_F40F4.3	WormBase:WBGene00002253,GeneID:180616	GO:0005576;GO:0008289
368	lbp-6	12.2473	458.133	-5.22523	0	0	up	CELE_W02D3.5	WormBase:WBGene00002258,GeneID:172390	GO:0008289;GO:0005515
369	math-33	1.60775	55.2098	-5.10181	0	0	up	CELE_H19N07.2	WormBase:WBGene00010406,GeneID:179538	GO:0005634;GO:0016787;GO:0005737;GO:0006511;GO:0036459;GO:0016579;GO:0031581;GO:0008233;GO:0006508;GO:0008595;GO:0051661;GO:0004843;GO:0008234;GO:0061629;GO:0051091
370	clp-1	14.8615	122.266	-3.04037	0	0	up	CELE_C06G4.2	WormBase:WBGene00000542,GeneID:176122	GO:0016787;GO:0008233;GO:0006508;GO:0031430;GO:0005622;GO:0030017;GO:0008234;GO:0010940;GO:0004198
371	eif-6	386.005	93.8406	2.04033	0	0	down	CELE_C47B2.5	WormBase:WBGene00001234,GeneID:173169	GO:0005634;GO:0005829;GO:0005737;GO:0005730;GO:0042254;GO:0006412;GO:0003743;GO:0006413;GO:0000470;GO:0000460;GO:0030687;GO:0043022;GO:0043023;GO:0000054;GO:1902626;GO:0035195;GO:0042256
372	vha-12	23.1672	188.981	-3.02808	0	0	up	CELE_F20B6.2	WormBase:WBGene00006921,GeneID:180692	GO:0005524;GO:0016787;GO:0006811;GO:0005623;GO:0001666;GO:0043068;GO:0015991;GO:0015992;GO:0046034;GO:0033180;GO:0060142;GO:0051453;GO:0046961;GO:0008219;GO:0015988;GO:0098609
373	cpi-2	63.128	594.4	-3.23508	0	0	up	CELE_R01B10.1	WormBase:WBGene00000534,GeneID:178992	GO:0005615;GO:0002020;GO:0004869;GO:0030414;GO:0010466;GO:2000117
374	klp-7	185.931	63.2718	1.55513	0	0	down	CELE_K11D9.1	WormBase:WBGene00002219,GeneID:176511	GO:0000793;GO:0005694;GO:0000166;GO:0005524;GO:0018991;GO:0051661;GO:0005813;GO:0005874;GO:0003774;GO:0003777;GO:0008017;GO:0007018;GO:0000777;GO:0007019;GO:0005871;GO:0016887;GO:0000776;GO:0030953;GO:0009794;GO:0005737;GO:1903436;GO:0090306;GO:0071539;GO:1905833;GO:0010938;GO:0090619
375	F19C7.1	376.018	1050.15	-1.48172	0	0	up	CELE_F19C7.1	WormBase:WBGene00017591,GeneID:177224	GO:0045087
376	stt-3	20.9953	138.303	-2.71969	0	0	up	CELE_T12A2.2	WormBase:WBGene00020437,GeneID:175886	GO:0016740;GO:0016020;GO:0016021;GO:0005783;GO:0005789;GO:0006486;GO:0016757;GO:0004579;GO:0018279;GO:0008250;GO:0004576;GO:0043687
377	myo-3	9.44536	56.7333	-2.58652	0	0	up	CELE_K12F2.1	WormBase:WBGene00003515,GeneID:179676	GO:0000166;GO:0005524;GO:0005737;GO:0060279;GO:0003774;GO:0003779;GO:0016459;GO:0051015;GO:0005863;GO:0031672;GO:0030016;GO:0032982;GO:0007626
378	ccdc-47	6.43273	147.072	-4.51494	0	0	up	CELE_ZK1058.4	WormBase:WBGene00014204,GeneID:175505	GO:0005515;GO:0005783;GO:0005509
379	ngp-1	2.98203	95.2886	-4.99794	0	0	up	CELE_T19A6.2	WormBase:WBGene00003596,GeneID:172624	GO:0005634;GO:0000166;GO:0005730;GO:0005525;GO:0003924;GO:0042254
380	oatr-1	6.30121	151.965	-4.59196	0	0	up	CELE_C16A3.10	WormBase:WBGene00015814,GeneID:175908	GO:0016740;GO:0003824;GO:0005739;GO:0005759;GO:0008483;GO:0030170;GO:0042802;GO:0055129;GO:0004587
381	wnk-1	22.8343	57.6982	-1.33732	0	0	up	CELE_C46C2.1	WormBase:WBGene00006941,GeneID:177743	GO:0000166;GO:0005524;GO:0016740;GO:0005829;GO:0016301;GO:0016310;GO:0007275;GO:0004672;GO:0006468;GO:0004674;GO:0035556;GO:0005515;GO:0000122;GO:0061404;GO:0006972;GO:0050891
382	bli-4	7.8582	88.586	-3.49481	0	0	up	CELE_K04F10.4	WormBase:WBGene00000254,GeneID:172333	GO:0005634;GO:0046872;GO:0016787;GO:0016020;GO:0016021;GO:0004252;GO:0008233;GO:0008236;GO:0006508;GO:0007635;GO:0040002;GO:1902075;GO:0045887
383	klp-16	207.578	69.1	1.5869	0	0	down	CELE_C41G7.2	WormBase:WBGene00002226,GeneID:172784	GO:0000166;GO:0005524;GO:0043025;GO:0003774;GO:0003777;GO:0008017;GO:0007018;GO:0005871;GO:0016887;GO:0007059
384	F46G10.1	17.7191	365.612	-4.36694	0	0	up	CELE_F46G10.1	WormBase:WBGene00009796,GeneID:185875	GO:0005515;GO:0051260
385	spn-4	47.4456	299.985	-2.66055	0	0	up	CELE_ZC404.8	WormBase:WBGene00004984,GeneID:179070	GO:0005737;GO:0005634;GO:0005515;GO:0003676;GO:0043186;GO:0003723;GO:0003729;GO:0007399;GO:0000381
386	lipl-3	130.798	8.03605	4.02471	0	0	down	CELE_R11G11.14	WormBase:WBGene00020016,GeneID:178572	GO:0016787;GO:0006629;GO:0016788;GO:0016042;GO:0005764
387	clec-62	42.9935	270.691	-2.65446	0	0	up	CELE_F35C5.5	WormBase:WBGene00009393,GeneID:174926	GO:0045087;GO:0030246
388	pbrm-1	4.45436	87.2552	-4.29195	0	0	up	CELE_C26C6.1	WormBase:WBGene00007042,GeneID:172504	GO:0005634;GO:0003677;GO:0003676;GO:0006338;GO:0016586;GO:0003682
389	T24H7.2	0.95841	62.744	-6.03269	0	0	up	CELE_T24H7.2	WormBase:WBGene00020781,GeneID:174033	GO:0000166;GO:0005524
390	F56F10.1	3.43176	111.439	-5.02116	0	0	up	CELE_F56F10.1	WormBase:WBGene00018984,GeneID:24104657	GO:0016787;GO:0008233;GO:0008236;GO:0006508;GO:0045087;GO:0045121;GO:0008239
391	R07H5.8	26.8822	245.119	-3.18876	0	0	up	CELE_R07H5.8	WormBase:WBGene00011128,GeneID:178028	GO:0005829;GO:0005634;GO:0005515;GO:0016773;GO:0004001;GO:0006166;GO:0006167;GO:0006169
392	sars-1	7.71119	135.877	-4.1392	0	0	up	CELE_C47E12.1	WormBase:WBGene00005663,GeneID:177859	GO:0000166;GO:0005524;GO:0005737;GO:0016874;GO:0004812;GO:0006418;GO:0006412;GO:0000122;GO:0004828;GO:0006434;GO:0097056
393	col-12	378.564	126.684	1.5793	0	0	down	CELE_F15H10.1	WormBase:WBGene00000601,GeneID:179453	GO:0042302;GO:0005581
394	F01D5.5	39.8971	454.819	-3.51094	0	0	up	CELE_F01D5.5	WormBase:WBGene00008495,GeneID:184058	GO:0045087
395	nmy-1	6.44393	47.4902	-2.88162	0	0	up	CELE_F52B10.1	WormBase:WBGene00003776,GeneID:180581	GO:0000166;GO:0005524;GO:0002119;GO:0005913;GO:0040011;GO:0003774;GO:0003779;GO:0016459;GO:0008104;GO:0051015;GO:0016476;GO:0043292
396	ing-3	155.691	29.5906	2.39548	0	0	down	CELE_Y51H1A.4	WormBase:WBGene00013095,GeneID:3564936	GO:0005634;GO:0046872;GO:0016569
397	myrf-2	1.41285	64.091	-5.50344	0	0	up	CELE_F21A10.2	WormBase:WBGene00008999,GeneID:181229	GO:0005634;GO:0003677;GO:0003700;GO:0006351;GO:0006355;GO:0016787;GO:0005737;GO:0016020;GO:0016021;GO:0008233;GO:0006508;GO:0005783;GO:0005789;GO:0030154
398	hpo-19	8.83353	200.879	-4.50719	0	0	up	CELE_T05H4.5	WormBase:WBGene00020268,GeneID:179029	GO:0016491;GO:0055114;GO:0016020;GO:0016021;GO:0004128
399	alx-1	11.1891	96.5211	-3.10875	0	0	up	CELE_R10E12.1	WormBase:WBGene00007010,GeneID:176410	GO:0031410;GO:0016323;GO:0032456;GO:0055037;GO:0033365;GO:0042176;GO:0008022;GO:0007032;GO:0005112;GO:0005771;GO:0043226
400	ntl-3	165.227	53.9859	1.61379	0	0	down	CELE_Y56A3A.1	WormBase:WBGene00003826,GeneID:176614	GO:0005634;GO:0006355;GO:0005515;GO:0000932;GO:0000288;GO:0017148;GO:0030015
401	tat-4	26.7832	272.008	-3.34425	0	0	up	CELE_T24H7.5	WormBase:WBGene00020784,GeneID:174031	GO:0000166;GO:0005524;GO:0016787;GO:0000287;GO:0016020;GO:0016021;GO:0004012;GO:0015914;GO:0016125;GO:0045332;GO:0005886
402	pcp-3	0.42378	53.5115	-6.98039	0	0	up	CELE_F23B2.11	WormBase:WBGene00003958,GeneID:177740	GO:0006508;GO:0008236;GO:0045121;GO:0008239
403	C13A2.12	8.75828	231.417	-4.7237	0	0	up	CELE_C13A2.12	WormBase:WBGene00044547,GeneID:3896839	GO:0016020;GO:0016021
404	far-3	1.11675	333.312	-8.22142	0	0	up	CELE_F15B9.1	WormBase:WBGene00001387,GeneID:179785	GO:0008289
405	rsp-2	475.221	177.81	1.41826	0	0	down	CELE_W02B12.2	WormBase:WBGene00004699,GeneID:174747	GO:0005634;GO:0007275;GO:0003676;GO:0007283;GO:0003723;GO:0008406;GO:0030154;GO:0002119;GO:0006397;GO:0008380;GO:0000398;GO:0007506;GO:0040008;GO:0040009
406	clec-65	39.7531	262.614	-2.7238	0	0	up	CELE_F35C5.8	WormBase:WBGene00009396,GeneID:174928	GO:0030246
407	nmy-2	5.03995	42.1912	-3.06546	0	0	up	CELE_F20G4.3	WormBase:WBGene00003777,GeneID:172562	GO:0000166;GO:0005524;GO:0002119;GO:0009792;GO:0019901;GO:0005516;GO:0003774;GO:0003779;GO:0016459;GO:0032154;GO:0009949;GO:0005938;GO:0005819;GO:0000281;GO:0000146;GO:0016476;GO:0045167;GO:0055059;GO:0016460;GO:0070938
408	nst-1	7.24621	117.584	-4.02032	0	0	up	CELE_K01C8.9	WormBase:WBGene00003821,GeneID:174329	GO:0005634;GO:0000166;GO:0002119;GO:0005730;GO:0040014;GO:0003924;GO:0005525;GO:0005654;GO:0007281;GO:0042254;GO:0042127
409	pgal-1	11.4953	186.638	-4.02113	0	0	up	CELE_F21F3.1	WormBase:WBGene00017671,GeneID:172108	GO:0046872;GO:0016829;GO:0003824;GO:0005576;GO:0016020;GO:0006518;GO:0004598
410	pes-9	28.3573	197.221	-2.79802	0	0	up	CELE_R11H6.1	WormBase:WBGene00003982,GeneID:179963	GO:0016787;GO:0006508;GO:0008237;GO:0008152;GO:0016805
411	col-168	335.568	98.1043	1.77422	0	0	down	CELE_T10E10.1	WormBase:WBGene00000741,GeneID:180908	GO:0016020;GO:0016021;GO:0042302;GO:0005581
412	cpr-6	307.505	791.079	-1.36321	0	0	up	CELE_C25B8.3	WormBase:WBGene00000786,GeneID:180931	GO:0016787;GO:0005615;GO:0008233;GO:0006508;GO:0004197;GO:0008234;GO:0051603;GO:0005764
413	pyp-1	33.1585	291.443	-3.13577	0	0	up	CELE_C47E12.4	WormBase:WBGene00008149,GeneID:177856	GO:0046872;GO:0016787;GO:0000287;GO:0005737;GO:0043005;GO:0045087;GO:0004427;GO:0006796;GO:0005773
414	pde-2	3.26729	72.5934	-4.47367	0	0	up	CELE_R08D7.6	WormBase:WBGene00011146,GeneID:176270	GO:0046872;GO:0016787;GO:0004114;GO:0008081;GO:0007165;GO:0046662;GO:0070482;GO:0008340;GO:1901046;GO:0040018;GO:0006935;GO:0007635;GO:0010446;GO:0010628;GO:0007602;GO:0030827;GO:0042542;GO:0040014;GO:1990834;GO:0050921;GO:0010753;GO:0046069;GO:0042056;GO:0043577;GO:0050918;GO:1902160;GO:1905959
415	Y49E10.18	4.2983	167.476	-5.28404	0	0	up	CELE_Y49E10.18	WormBase:WBGene00013037,GeneID:176671	GO:0016787;GO:0006629
416	H02F09.3	7.52698	64.5144	-3.09948	0	0	up	CELE_H02F09.3	WormBase:WBGene00019146,GeneID:186667	GO:0016020;GO:0016021
417	abts-1	1.01327	47.8478	-5.56137	0	0	up	CELE_F52B5.1	WormBase:WBGene00009920,GeneID:172613	GO:0016020;GO:0016021;GO:0006811;GO:0005452;GO:0006820;GO:0015698;GO:0008509;GO:0098656;GO:0007271;GO:0005887;GO:1902476;GO:0015108;GO:0015301;GO:0032228;GO:0046685;GO:0008510;GO:0015701;GO:0035725;GO:0051453
418	let-711	7.19287	49.3207	-2.77756	0	0	up	CELE_F57B9.2	WormBase:WBGene00002845,GeneID:175971	GO:0005737;GO:0002119;GO:0017148;GO:0048477;GO:0000932;GO:0040001;GO:0000956;GO:0010468;GO:0032947;GO:0000289;GO:0030014;GO:0030953;GO:0000288;GO:0030015
419	F54D1.6	0.562396	38.5532	-6.09912	0	0	up	CELE_F54D1.6	WormBase:WBGene00010047,GeneID:178037	GO:0016020;GO:0016021;GO:0007160
420	col-158	304.288	814.484	-1.42045	0	0	up	CELE_D2023.7	WormBase:WBGene00000731,GeneID:179619	GO:0042302;GO:0005581
421	C26B9.5	7.06917	122.479	-4.11486	0	0	up	CELE_C26B9.5	WormBase:WBGene00016134,GeneID:180803	GO:0006508;GO:0008236;GO:0045121;GO:0008239
422	plp-1	53.9389	394.556	-2.87083	0	0	up	CELE_F45E4.2	WormBase:WBGene00004046,GeneID:177540	GO:0005634;GO:0043186;GO:0040012;GO:0043565;GO:0007281;GO:0003690;GO:0003691
423	lbp-9	1328.26	630.971	1.07389	0	0	down	CELE_Y40B10A.1	WormBase:WBGene00021486,GeneID:178686	GO:0008289
424	cpr-3	4.51846	150.751	-5.06019	0	0	up	CELE_T10H4.12	WormBase:WBGene00000783,GeneID:180033	GO:0016787;GO:0005615;GO:0008233;GO:0006508;GO:0045087;GO:0004197;GO:0008234;GO:0051603;GO:0005764
425	cytb-5.2	5.74171	381.678	-6.05473	0	0	up	CELE_W02D3.1	WormBase:WBGene00020931,GeneID:172393	GO:0020037;GO:0046872
426	rps-24	1304.11	2975.31	-1.18997	0	0	up	CELE_T07A9.11	WormBase:WBGene00004493,GeneID:176858	GO:0000462;GO:0003735;GO:0006412;GO:0005840;GO:0005622;GO:0022627
427	unc-89	0.859554	10.7762	-3.64811	0	0	up	CELE_C09D1.1	WormBase:WBGene00006820,GeneID:171990	GO:0005524;GO:0016740;GO:0005737;GO:0005515;GO:0031430;GO:0065009;GO:0004672;GO:0006468;GO:0005089;GO:0035023;GO:0040017;GO:0017048;GO:0010628;GO:0019902;GO:0045989;GO:0071688;GO:0034613;GO:0031672;GO:1905905;GO:0090736;GO:0030241;GO:0031034
428	akt-1	5.16771	112.06	-4.43861	0	0	up	CELE_C12D8.10	WormBase:WBGene00000102,GeneID:179424	GO:0046872;GO:0000166;GO:0005524;GO:0016740;GO:0016301;GO:0016310;GO:0030424;GO:0043025;GO:0007275;GO:0004674;GO:0018105;GO:0018107;GO:0004672;GO:0006468;GO:0030425;GO:0005515;GO:0005547;GO:0008340;GO:0005516;GO:0008286;GO:0006935;GO:0007635;GO:0009898;GO:0005622;GO:0002376;GO:0045087;GO:0008289;GO:0008582;GO:1902074;GO:0042771
429	T25G3.4	5.88853	88.9395	-3.91685	0	0	up	CELE_T25G3.4	WormBase:WBGene00012031,GeneID:172509	GO:0005509;GO:0016491;GO:0046872;GO:0055114;GO:0005739;GO:0006072;GO:0009331;GO:0004368;GO:0052590;GO:0052591;GO:0019563
430	cpz-1	717.156	322.029	1.15509	0	0	down	CELE_F32B5.8	WormBase:WBGene00000788,GeneID:171829	GO:0005615;GO:0006508;GO:0040025;GO:0009792;GO:0004197;GO:0008234;GO:0051603;GO:0005764;GO:0035262;GO:0042395;GO:0040032;GO:0060102
431	xpo-2	121.659	41.4024	1.55505	0	0	down	CELE_Y48G1A.5	WormBase:WBGene00002079,GeneID:171621	GO:0005634;GO:0005829;GO:0006886;GO:0006606;GO:0005049;GO:0006611;GO:0008536;GO:0005635
432	hil-3	435.439	116.918	1.89697	0	0	down	CELE_F22F1.1	WormBase:WBGene00001854,GeneID:181073	GO:0000786;GO:0005634;GO:0005694;GO:0003677;GO:0006334
433	spp-10	98.8903	430.523	-2.12219	0	0	up	CELE_C28C12.7	WormBase:WBGene00004995,GeneID:177651	GO:0006629;GO:0005737;GO:0001664;GO:0008047;GO:0043085;GO:0005764;GO:0006665
434	F09C8.1	26.6396	218.479	-3.03585	0	0	up	CELE_F09C8.1	WormBase:WBGene00008621,GeneID:181691	GO:0016788
435	dpf-3	2.66294	62.1495	-4.54465	0	0	up	CELE_K02F2.1	WormBase:WBGene00001056,GeneID:172409	GO:0006508;GO:0008236
436	F21C10.10	11.0594	253.966	-4.52129	0	0	up	CELE_F21C10.10	WormBase:WBGene00017659,GeneID:179290	GO:0005739
437	tpp-2	1.23642	39.6305	-5.00237	0	0	up	CELE_F21H12.6	WormBase:WBGene00017686,GeneID:174018	GO:0016787;GO:0004252;GO:0008233;GO:0008236;GO:0006508;GO:0004177;GO:0008240;GO:0010884
438	nog-1	88.0786	282.043	-1.67905	0	0	up	CELE_T07A9.9	WormBase:WBGene00020297,GeneID:176863	GO:0005634;GO:0000166;GO:0005730;GO:0008340;GO:0005525;GO:0042254;GO:0010888;GO:1903104;GO:2000241
439	iars-1	1.27654	46.9274	-5.20012	0	0	up	CELE_R11A8.6	WormBase:WBGene00002152,GeneID:177926	GO:0000166;GO:0005524;GO:0005737;GO:0016874;GO:0004812;GO:0006418;GO:0006412;GO:0000049;GO:0002161;GO:0004822;GO:0006428;GO:0006450
440	lmd-3	6.88762	98.6791	-3.84067	0	0	up	CELE_F52E1.13	WormBase:WBGene00018700,GeneID:179225	GO:0008340;GO:0006979;GO:0009408
441	cdr-2	1.15319	197.136	-7.41742	0	0	up	CELE_C54D10.1	WormBase:WBGene00008296,GeneID:183779	GO:0016020;GO:0016021;GO:0060625;GO:1990170
442	T23D8.3	1.59433	127.423	-6.32052	0	0	up	CELE_T23D8.3	WormBase:WBGene00011944,GeneID:172857	GO:0005634;GO:0030688;GO:0042274;GO:0034448;GO:0000056;GO:0031902
443	ZC247.1	1.31867	15.4591	-3.5513	0	0	up	CELE_ZC247.1	WormBase:WBGene00013859,GeneID:172895	GO:0010469;GO:0008083
444	clec-67	3.00652	114.206	-5.2474	0	0	up	CELE_F56D6.2	WormBase:WBGene00018971,GeneID:177151	GO:0045087;GO:0030246
445	tps-2	6.82672	83.9702	-3.62061	0	0	up	CELE_F19H8.1	WormBase:WBGene00006603,GeneID:3565050	GO:0016740;GO:0003824;GO:0005737;GO:0016757;GO:0003825;GO:0016791;GO:0005992;GO:0016311;GO:0070413
446	swsn-4	2.5325	41.3475	-4.02916	0	0	up	CELE_F01G4.1	WormBase:WBGene00004204,GeneID:178015	GO:0005634;GO:0006355;GO:0005524;GO:0016817;GO:0042393
447	C08E8.4	1.74031	257.369	-7.20835	0	0	up	CELE_C08E8.4	WormBase:WBGene00007440,GeneID:182409	GO:0045087;GO:0019239;GO:0009451
448	tag-196	1.82515	108.788	-5.89737	0	0	up	CELE_F41E6.6	WormBase:WBGene00007055,GeneID:179240	GO:0016787;GO:0005615;GO:0008233;GO:0006508;GO:0004197;GO:0008234;GO:0051603;GO:0005764;GO:0010951;GO:0004869
449	vhp-1	4.35722	112.717	-4.69315	0	0	up	CELE_F08B1.1	WormBase:WBGene00006923,GeneID:173904	GO:0005634;GO:0016787;GO:0005737;GO:0004721;GO:0002119;GO:0006470;GO:0004725;GO:0035335;GO:0008340;GO:0008138;GO:0016791;GO:0016311;GO:0001933;GO:0000187;GO:0046688;GO:0051019;GO:1900181;GO:0006986;GO:1900182;GO:1903854;GO:0048692;GO:0017017;GO:1900426;GO:0046686;GO:1900180;GO:1900425;GO:0008579;GO:0000188;GO:0046329
450	col-81	305.053	88.0039	1.79342	0	0	down	CELE_F38A3.1	WormBase:WBGene00000657,GeneID:174686	GO:0016020;GO:0016021;GO:0042302;GO:0005581
451	C05C10.3	4.83509	108.168	-4.48358	0	0	up	CELE_C05C10.3	WormBase:WBGene00007330,GeneID:174548	GO:0016740;GO:0005739;GO:0008152;GO:0008260;GO:0008410;GO:0046952
452	ril-2	0.0001	136.57	-20.3812	0	0	up	CELE_C14C10.3	WormBase:WBGene00007586,GeneID:179725	GO:0016020
453	emb-5	1.6751	37.032	-4.46645	0	0	up	CELE_T04A8.14	WormBase:WBGene00001259,GeneID:175621	GO:0006342;GO:0005634;GO:0006351;GO:0006355;GO:0003677;GO:0003676;GO:0003700;GO:0006139;GO:0042393;GO:0006357;GO:0006368;GO:0000991;GO:0032968;GO:0035327;GO:0031491;GO:0008023;GO:0050684;GO:0032784;GO:0034728;GO:0042789;GO:0070827
454	dab-1	8.84099	127.677	-3.85215	0	0	up	CELE_M110.5	WormBase:WBGene00000894,GeneID:174323	GO:0005737;GO:0040017;GO:0002119;GO:0009792;GO:0018991;GO:0019904;GO:0040010;GO:0006898;GO:0008104;GO:0030121;GO:0030122;GO:0030136;GO:0032050;GO:0009306;GO:0032502;GO:0042395;GO:0045807;GO:0005798;GO:0005938;GO:0031234;GO:0031982
455	dpy-3	235.625	47.889	2.29873	0	0	down	CELE_EGAP7.1	WormBase:WBGene00001065,GeneID:180529	GO:0016020;GO:0016021;GO:0042302;GO:0042338
456	ubc-25	6.2949	144.11	-4.51685	0	0	up	CELE_F25H2.8	WormBase:WBGene00006720,GeneID:172941	GO:0005634;GO:0000166;GO:0005524;GO:0016740;GO:0005737;GO:0016567;GO:0043025;GO:0040011;GO:0005829
457	spt-16	5.75221	65.4662	-3.50856	0	0	up	CELE_F55A3.3	WormBase:WBGene00018849,GeneID:172984	GO:0005634;GO:0005694;GO:0006351;GO:0006355;GO:0006281;GO:0006974;GO:0006260;GO:0042393;GO:0006368;GO:0032968;GO:0031491;GO:0034724;GO:0035101
458	ebp-2	311.011	90.1888	1.78595	0	0	down	CELE_VW02B12L.3	WormBase:WBGene00012156,GeneID:174744	GO:0097730;GO:0005874;GO:0005938;GO:0008017;GO:0035371;GO:0005813;GO:0000776
459	lys-2	1.73609	185.03	-6.73578	0	0	up	CELE_Y22F5A.5	WormBase:WBGene00003091,GeneID:179429	GO:0045087;GO:0050829;GO:0050830;GO:0002376;GO:0003796;GO:0009253
460	T14G10.5	3.88916	67.4108	-4.11545	0	0	up	CELE_T14G10.5	WormBase:WBGene00011775,GeneID:177891	GO:0005737;GO:0016020;GO:0006886;GO:0016192;GO:0005198;GO:0015031;GO:0000139;GO:0005794;GO:0030117;GO:0030126;GO:0030663;GO:0031410
461	daf-18	8.72871	77.5134	-3.15061	0	0	up	CELE_T07A9.6	WormBase:WBGene00000913,GeneID:176869	GO:0005634;GO:0016787;GO:0005737;GO:0004721;GO:0005886;GO:0016020;GO:0030424;GO:0043025;GO:0050920;GO:0030425;GO:0006470;GO:0040024;GO:0005515;GO:0008340;GO:0004725;GO:0035335;GO:0006629;GO:0042995;GO:0016311;GO:0006935;GO:0007635;GO:0009898;GO:0009408;GO:0043204;GO:0008289;GO:0061065;GO:0007611;GO:1902074;GO:0061066;GO:0016314;GO:0042307;GO:0046856;GO:0050927
462	elb-1	552.52	98.5664	2.48686	0	0	down	CELE_Y41C4A.10	WormBase:WBGene00001235,GeneID:176605	GO:0005515;GO:0031462;GO:0019904;GO:0070449;GO:0030891
463	F18C5.10	7.89939	187.602	-4.56979	0	0	up	CELE_F18C5.10	WormBase:WBGene00017563,GeneID:174082	GO:0016020;GO:0016021
464	rpn-8	4.63816	145.445	-4.97078	0	0	up	CELE_R12E2.3	WormBase:WBGene00004464,GeneID:172009	GO:0005515;GO:0043161;GO:0000502;GO:0005838
465	T25B9.9	16.2155	150.229	-3.21172	0	0	up	CELE_T25B9.9	WormBase:WBGene00012015,GeneID:177971	GO:0016491;GO:0055114;GO:0010629;GO:0006098;GO:0050829;GO:0004616;GO:0019521
466	rsp-8	416.065	90.7444	2.19693	0	0	down	CELE_C18D11.4	WormBase:WBGene00004705,GeneID:176613	GO:0003676;GO:0003723;GO:0000398
467	mrpl-40	343.776	61.5442	2.48177	0	0	down	CELE_F54C4.1	WormBase:WBGene00018793,GeneID:175174	GO:0005840;GO:0005761
468	C14C6.5	132.585	652.739	-2.29959	0	0	up	CELE_C14C6.5	WormBase:WBGene00015759,GeneID:178574	GO:0045087
469	Y38F2AR.9	772.992	132.824	2.54094	0	0	down	CELE_Y38F2AR.9	WormBase:WBGene00021427,GeneID:177027	GO:0016020;GO:0016021;GO:0065009;GO:0006886;GO:0005783;GO:0015031;GO:0005086;GO:0015450;GO:0006616;GO:0031204;GO:0005784;GO:0031205
470	ZK550.6	7.31772	172.748	-4.56113	0	0	up	CELE_ZK550.6	WormBase:WBGene00014000,GeneID:178503	GO:0016491;GO:0046872;GO:0055114;GO:0051213;GO:0006631;GO:0048244;GO:0001561;GO:0031418
471	cct-7	246.637	101.008	1.28792	0	0	down	CELE_T10B5.5	WormBase:WBGene00020391,GeneID:178670	GO:0000166;GO:0005524;GO:0005737;GO:0051082;GO:0006457;GO:0061077;GO:0044183;GO:0006458;GO:0005832
472	kin-3	27.3564	215.782	-2.97962	0	0	up	CELE_B0205.7	WormBase:WBGene00002191,GeneID:172978	GO:0005634;GO:0000166;GO:0005524;GO:0016740;GO:0016301;GO:0016310;GO:0016055;GO:0004672;GO:0006468;GO:0004674;GO:0005515;GO:0007610;GO:0005929;GO:0042995;GO:0030424;GO:0030425;GO:0043025;GO:0097730;GO:0043204;GO:0034606;GO:0034608;GO:0018105;GO:0005956
473	gei-17	4.64671	79.1362	-4.09006	0	0	up	CELE_W10D5.3	WormBase:WBGene00001574,GeneID:172733	GO:0046872;GO:0008270;GO:0009792;GO:0070090;GO:0016874;GO:0000790;GO:0006281;GO:0006974;GO:0001085;GO:0019789;GO:0061665;GO:0016925;GO:0043060;GO:1903363;GO:1904290;GO:1904333;GO:1990466
474	eif-1.A	38.66	337.923	-3.12778	0	0	up	CELE_H06H21.3	WormBase:WBGene00019162,GeneID:177254	GO:0003723;GO:0006412;GO:0003743;GO:0006413
475	dnj-5	7.11947	74.3315	-3.38413	0	0	up	CELE_C04A2.7	WormBase:WBGene00001023,GeneID:174122	GO:0016020;GO:0016021
476	mel-32	42.8511	217.435	-2.34318	0	0	up	CELE_C05D11.11	WormBase:WBGene00003214,GeneID:175915	GO:0016740;GO:0006730;GO:0003824;GO:0009792;GO:0005739;GO:0030170;GO:0006545;GO:0009790;GO:0004372;GO:0009069;GO:0035999
477	ule-4	17.1449	468.669	-4.77272	0	0	up	CELE_C08F11.11	WormBase:WBGene00007458,GeneID:178331	GO:0005576
478	patr-1	8.63187	83.3813	-3.27198	0	0	up	CELE_F43G6.9	WormBase:WBGene00009661,GeneID:174808	GO:0005737;GO:0008340;GO:0003723;GO:0000932;GO:0033962;GO:0000290
479	Y66H1A.4	340.055	91.2788	1.89742	0	0	down	CELE_Y66H1A.4	WormBase:WBGene00022046,GeneID:176870	GO:0005634;GO:0003723;GO:0005730;GO:0006364;GO:0042254;GO:0030529;GO:0001522;GO:0034513;GO:0000454;GO:0031429
480	clec-5	0.80088	120.973	-7.23888	0	0	up	CELE_C35D10.14	WormBase:WBGene00016450,GeneID:175652	GO:0030246
481	F09B12.3	2.63728	86.6423	-5.03795	0	0	up	CELE_F09B12.3	WormBase:WBGene00008607,GeneID:181605	GO:0016787;GO:0005576;GO:0006629;GO:0016042
482	enol-1	176.251	501.189	-1.50772	0	0	up	CELE_T21B10.2	WormBase:WBGene00011884,GeneID:174423	GO:0046872;GO:0000287;GO:0004634;GO:0016829;GO:0006096;GO:0000015;GO:0005737
483	nep-22	0.856169	60.9477	-6.15353	0	0	up	CELE_T25B6.2	WormBase:WBGene00020788,GeneID:181144	GO:0016020;GO:0016021;GO:0006508;GO:0004222;GO:0008237;GO:0045121
484	gdh-1	251.338	594.529	-1.24212	0	0	up	CELE_ZK829.4	WormBase:WBGene00014095,GeneID:178130	GO:0016491;GO:0055114;GO:0006520;GO:0016639
485	C07E3.3	13.8177	157.736	-3.51291	0	0	up	CELE_C07E3.3	WormBase:WBGene00007414,GeneID:174601	GO:0005515
486	hrdl-1	3.20195	88.1809	-4.78344	0	0	up	CELE_F26E4.11	WormBase:WBGene00009164,GeneID:172833	GO:0046872;GO:0016020;GO:0016021;GO:0005575;GO:1904264;GO:0035264;GO:0003674;GO:0000209;GO:0030968;GO:0042787;GO:1990381;GO:0030433;GO:1901214
487	mup-2	365.909	164.781	1.15093	0	0	down	CELE_T22E5.5	WormBase:WBGene00003495,GeneID:180914	GO:0048598;GO:0007413;GO:0006937;GO:0005861;GO:0030728;GO:0045214;GO:0007526
488	let-721	1.82239	81.3242	-5.47978	0	0	up	CELE_C05D11.12	WormBase:WBGene00002855,GeneID:175916	GO:0016491;GO:0046872;GO:0055114;GO:0016020;GO:0005739;GO:0048039;GO:0005743;GO:0051536;GO:0051539;GO:0009055;GO:0031305;GO:0022904;GO:0004174;GO:0043783;GO:0017133
489	vha-9	25.3551	455.222	-4.16622	0	0	up	CELE_ZK970.4	WormBase:WBGene00006918,GeneID:174596	GO:0006811;GO:0016020;GO:0046961;GO:0015991;GO:0015992;GO:0034220;GO:0033180;GO:0042625
490	C14C10.5	1.13021	27.2593	-4.59208	0	0	up	CELE_C14C10.5	WormBase:WBGene00007588,GeneID:179726	GO:0005829;GO:0005634;GO:0016504;GO:0010952;GO:0070577;GO:0070628;GO:0010499;GO:0005839
491	dhs-22	19.6196	199.213	-3.34395	0	0	up	CELE_C15H11.4	WormBase:WBGene00000985,GeneID:179940	GO:0016020;GO:0016021
492	cnx-1	11.784	136.643	-3.53551	0	0	up	CELE_ZK632.6	WormBase:WBGene00000567,GeneID:176390	GO:0005509;GO:0046872;GO:0005737;GO:0016020;GO:0016021;GO:0007275;GO:0005783;GO:0005789;GO:0048471;GO:0051082;GO:0006457;GO:0030246;GO:0031410;GO:0030176;GO:0009408;GO:0030968
493	nono-1	274.35	45.2506	2.60001	0	0	down	CELE_F25B5.7	WormBase:WBGene00017778,GeneID:175844	GO:0005634;GO:0003676;GO:0000976;GO:0003723;GO:0000398;GO:0006355;GO:0016020;GO:0016021
494	far-8	9.5149	223.091	-4.5513	0	0	up	CELE_K02F3.3	WormBase:WBGene00001392,GeneID:186902	GO:0008289
495	D2030.2	3.93968	104.593	-4.73057	0	0	up	CELE_D2030.2	WormBase:WBGene00008412,GeneID:172511	GO:0005524;GO:0051082;GO:0006457;GO:0006508;GO:0004176;GO:0030163;GO:0005759
496	B0303.3	8.651	128.223	-3.88965	0	0	up	CELE_B0303.3	WormBase:WBGene00015125,GeneID:176216	GO:0016740;GO:0003824;GO:0008152;GO:0005739;GO:0016746;GO:0016747;GO:0006635;GO:0003988
497	msa-1	10.9254	550.421	-5.65477	0	0	up	CELE_ZC410.5	WormBase:WBGene00013882,GeneID:177728	GO:0016020;GO:0016021
498	F28H7.3	2.39353	161.31	-6.07455	0	0	up	CELE_F28H7.3	WormBase:WBGene00009237,GeneID:179490	GO:0016787;GO:0006629
499	H43E16.1	0.218306	47.9313	-7.77847	0	0	up	CELE_H43E16.1	WormBase:WBGene00019273,GeneID:174101	GO:0016020;GO:0016021
500	ama-1	64.7593	25.4772	1.34588	0	0	down	CELE_F36A4.7	WormBase:WBGene00000123,GeneID:177190	GO:0005634;GO:0005694;GO:0046872;GO:0003677;GO:0016740;GO:0016779;GO:0005515;GO:0009792;GO:0006351;GO:0007369;GO:0003899;GO:0006366;GO:0005665;GO:2000543;GO:0035327;GO:0001055;GO:0042789;GO:0045893
501	lin-40	64.9578	12.9587	2.32559	0	0	down	CELE_T27C4.4	WormBase:WBGene00003025,GeneID:178788	GO:0005634;GO:0003700;GO:0008270;GO:0043565;GO:0006355;GO:0003677;GO:0003682
502	cdc-48.1	51.3795	183.6	-1.8373	0	0	up	CELE_C06A1.1	WormBase:WBGene00007352,GeneID:174624	GO:0005634;GO:0006351;GO:0006355;GO:0000166;GO:0005524;GO:0005737;GO:0016787;GO:0009792;GO:0048471;GO:0005515;GO:0005654;GO:0042802;GO:0016887;GO:0071712;GO:0034098
503	ubc-20	499.686	167.29	1.57867	0	0	down	CELE_F40G9.3	WormBase:WBGene00006715,GeneID:175185	GO:0000166;GO:0005524;GO:0005634;GO:0005737;GO:0061630;GO:0043161;GO:0031625;GO:0000209
504	xpo-1	11.215	75.5509	-2.75202	0	0	up	CELE_ZK742.1	WormBase:WBGene00002078,GeneID:179160	GO:0005634;GO:0005737;GO:0006886;GO:0005049;GO:0008536;GO:0000055;GO:0000056;GO:0046825
505	siah-1	244.085	84.0777	1.53759	0	0	down	CELE_Y37E11AR.2	WormBase:WBGene00021369,GeneID:177138	GO:0005634;GO:0046872;GO:0008270;GO:0016740;GO:0007275;GO:0005515;GO:0016567;GO:0006511
506	F32D1.5	1101.3	462.813	1.2507	0	0	down	CELE_F32D1.5	WormBase:WBGene00017984,GeneID:178834	GO:0016491;GO:0046872;GO:0055114;GO:0003824;GO:0003920;GO:0006144;GO:0009117;GO:1902560
507	cdc-48.2	19.2479	111.343	-2.53224	0	0	up	CELE_C41C4.8	WormBase:WBGene00008053,GeneID:174309	GO:0005634;GO:0006351;GO:0006355;GO:0000166;GO:0005524;GO:0016787;GO:0009792;GO:0005515;GO:0042802;GO:0016887;GO:0071712;GO:0034098
508	tnt-3	9.311	82.7412	-3.1516	0	0	up	CELE_C14F5.3	WormBase:WBGene00006588,GeneID:181052	GO:0006937;GO:0005861
509	C44B7.5	32.6792	290.665	-3.15291	0	0	up	CELE_C44B7.5	WormBase:WBGene00016627,GeneID:174124	GO:0005576
510	pah-1	3.31632	106.25	-5.00174	0	0	up	CELE_K08F8.4	WormBase:WBGene00000240,GeneID:174401	GO:0004497;GO:0005506;GO:0016491;GO:0046872;GO:0055114;GO:0000003;GO:0005515;GO:0004510;GO:0016714;GO:0008340;GO:0009072;GO:0006979;GO:0040002;GO:0004505;GO:0006559;GO:0006569;GO:0006571;GO:0042438
511	acs-4	7.01184	82.8765	-3.5631	0	0	up	CELE_F37C12.7	WormBase:WBGene00018152,GeneID:176005	GO:0003824;GO:0008152;GO:0005811
512	deb-1	21.4001	155.977	-2.86564	0	0	up	CELE_ZC477.9	WormBase:WBGene00000942,GeneID:177482	GO:0005737;GO:0016020;GO:0005515;GO:0007155;GO:0060279;GO:0005886;GO:0055120;GO:0005198;GO:0005856;GO:0003779;GO:0030054;GO:0051015;GO:0005200;GO:0007016;GO:0015629;GO:0005912
513	sca-1	154.365	344.763	-1.15926	0	0	up	CELE_K11D9.2	WormBase:WBGene00004736,GeneID:176512	GO:0000166;GO:0005524;GO:0016787;GO:0070588;GO:0099132;GO:0016020;GO:0016021;GO:0031410;GO:0002119;GO:0009792;GO:0006811;GO:0005783;GO:0040024;GO:0016529;GO:0008340;GO:0030104;GO:0006816;GO:0010629;GO:0030968;GO:0005388;GO:0005635;GO:0050829;GO:0031490;GO:0006874;GO:0070509;GO:0042175
514	F14E5.2	1.45565	42.5386	-4.86904	0	0	up	CELE_F14E5.2	WormBase:WBGene00008800,GeneID:174342	GO:0016020;GO:0016021;GO:0000139;GO:0017134
515	F31F7.1	1.42736	149.558	-6.71121	0	0	up	CELE_F31F7.1	WormBase:WBGene00017964,GeneID:185179	GO:0045087;GO:0008080
516	C16A3.4	4.73026	130.388	-4.78474	0	0	up	CELE_C16A3.4	WormBase:WBGene00015809,GeneID:175905	GO:0046872;GO:0008270;GO:0003676;GO:0022625;GO:0042273;GO:0030687
517	Y48B6A.1	127.725	38.0447	1.74728	0	0	down	CELE_Y48B6A.1	WormBase:WBGene00012978,GeneID:175069	GO:0005634;GO:0005730;GO:0006364;GO:0042254;GO:0030687;GO:0070545;GO:0000463;GO:0005654;GO:0043021
518	nlp-12	609.375	70.1007	3.11983	0	0	down	CELE_M01D7.5	WormBase:WBGene00003750,GeneID:171753	GO:0043025;GO:0043005;GO:0005615;GO:0007218;GO:0060756;GO:0031739
519	vha-15	18.1176	149.771	-3.04729	0	0	up	CELE_T14F9.1	WormBase:WBGene00020507,GeneID:180534	GO:0006811;GO:0005765;GO:0046961;GO:0015991;GO:0007035;GO:0015992;GO:0000221
520	nrfl-1	4.68436	97.3982	-4.37797	0	0	up	CELE_C01F6.6	WormBase:WBGene00006438,GeneID:177736	GO:0005515
521	cdc-14	4.66768	77.7688	-4.05841	0	0	up	CELE_C17G10.4	WormBase:WBGene00000383,GeneID:173945	GO:0051301;GO:0004725;GO:0006470;GO:0035335;GO:0008138;GO:0016791;GO:0016311;GO:0004721;GO:0007096
522	ZK370.4	1.63415	37.363	-4.515	0	0	up	CELE_ZK370.4	WormBase:WBGene00022718,GeneID:176225	GO:0016787;GO:0016020;GO:0016021;GO:0008152;GO:0005783;GO:0006629;GO:0032502;GO:0016042;GO:0004622;GO:0046470
523	rop-1	3.63848	78.5705	-4.43258	0	0	up	CELE_C12D8.11	WormBase:WBGene00004405,GeneID:179425	GO:0046872;GO:0005737;GO:0003723;GO:0030529
524	hsp-110	71.539	224.32	-1.64875	0	0	up	CELE_C30C11.4	WormBase:WBGene00016250,GeneID:176195	GO:0000166;GO:0005524;GO:0008340;GO:0035966
525	noca-1	5.10963	75.172	-3.87891	0	0	up	CELE_T09E8.1	WormBase:WBGene00011647,GeneID:3565610	GO:0005737;GO:0016020;GO:0005886;GO:0002119;GO:0005856;GO:0030054;GO:0007281;GO:0003674;GO:0016324;GO:0005874;GO:0030056;GO:0005912;GO:0031122
526	Y71H2AM.13	2.65102	86.3243	-5.02515	0	0	up	CELE_Y71H2AM.13	WormBase:WBGene00022178,GeneID:175390	GO:0052689
527	K07E3.4	13.6508	110.411	-3.01583	0	0	up	CELE_K07E3.4	WormBase:WBGene00019492,GeneID:181064	GO:0005524;GO:0005737;GO:0055114;GO:0004329;GO:0004477;GO:0004488;GO:0009113;GO:0009257
528	Y54F10AM.8	4.60253	88.5974	-4.26676	0	0	up	CELE_Y54F10AM.8	WormBase:WBGene00021852,GeneID:175369	GO:0016787;GO:0005576;GO:0006629;GO:0016042
529	vha-10	90.908	618.63	-2.7666	0	0	up	CELE_F46F11.5	WormBase:WBGene00006919,GeneID:172216	GO:0006811;GO:1902600;GO:0043068;GO:0015992;GO:0012501;GO:0006754;GO:0015078;GO:0016471
530	unc-43	11.989	155.717	-3.69915	0	0	up	CELE_K11E8.1	WormBase:WBGene00006779,GeneID:177921	GO:0043005;GO:0018107;GO:0006468;GO:0004683;GO:0005516;GO:0044325;GO:0009931;GO:0005524;GO:0004672
531	nipi-3	2.02266	71.4022	-5.14164	0	0	up	CELE_K09A9.1	WormBase:WBGene00010700,GeneID:181650	GO:0000166;GO:0005524;GO:0005634;GO:0004672;GO:0006468;GO:0008340;GO:0050832;GO:0032436;GO:1900150;GO:1901244;GO:0031434;GO:0043405
532	gpdh-2	5.71851	134.183	-4.55242	0	0	up	CELE_K11H3.1	WormBase:WBGene00010778,GeneID:176399	GO:0016491;GO:0055114;GO:0005975;GO:0016616;GO:0006972;GO:0051287;GO:0004367;GO:0004368;GO:0042803;GO:0006072;GO:0006973;GO:0046168;GO:0009331;GO:0005737
533	col-44	180.266	28.5942	2.65633	0	0	down	CELE_F54B11.2	WormBase:WBGene00000621,GeneID:186211	GO:0016020;GO:0016021;GO:0042302;GO:0005581
534	fat-3	21.2777	248.526	-3.54599	0	0	up	CELE_W08D2.4	WormBase:WBGene00001395,GeneID:177820	GO:0016491;GO:0055114;GO:0016020;GO:0016021;GO:0018991;GO:0005623;GO:0043050;GO:0006629;GO:0005622;GO:0035264;GO:0098793;GO:0006936;GO:0030421;GO:0040011;GO:0032456;GO:0008104;GO:0040002;GO:0045202;GO:0006631;GO:0006633;GO:0006636;GO:0001820;GO:0004768;GO:0014055;GO:0045088
535	gpd-3	365.381	867.055	-1.24672	0	0	up	CELE_K10B3.7	WormBase:WBGene00001685,GeneID:180601	GO:0016491;GO:0055114;GO:0006096;GO:0005737;GO:0016620;GO:0051287;GO:0050661;GO:0004365;GO:0006006
536	pars-1	3.88067	85.2433	-4.45721	0	0	up	CELE_T20H4.3	WormBase:WBGene00004189,GeneID:176024	GO:0005524;GO:0000166;GO:0005737;GO:0004812;GO:0006418;GO:0004827;GO:0006433;GO:0004818;GO:0006424;GO:0017101
537	yap-1	1.70423	102.362	-5.90842	0	0	up	CELE_F13E6.4	WormBase:WBGene00008748,GeneID:181267	GO:0005634;GO:0005737;GO:0019901;GO:0045944;GO:0005856;GO:0005929;GO:0042995;GO:0001085;GO:0097546;GO:0005930;GO:0090575
538	ced-7	0.574043	26.7808	-5.54389	0	0	up	CELE_C48B4.4	WormBase:WBGene00000421,GeneID:176352	GO:0000166;GO:0005524;GO:0016887;GO:0005886;GO:0016020;GO:0016021;GO:0043231;GO:1903356;GO:0055085;GO:0042626;GO:0070986;GO:0000132;GO:1901076;GO:1902742;GO:0006810;GO:0012501;GO:1904747;GO:0015917;GO:0022857;GO:0043652
539	lron-7	6.46926	93.4401	-3.85237	0	0	up	CELE_K03A1.2	WormBase:WBGene00019351,GeneID:180991	GO:0016020;GO:0016021
540	rpt-1	13.9896	142.291	-3.34641	0	0	up	CELE_C52E4.4	WormBase:WBGene00004501,GeneID:179641	GO:0005634;GO:0000166;GO:0005524;GO:0005737;GO:0016787;GO:0005515;GO:0030433;GO:0016887;GO:0006511;GO:0017025;GO:0036402;GO:0030163;GO:0045899;GO:1901800;GO:0008540;GO:0031595;GO:0031597;GO:0000502
541	ikke-1	1.84086	57.2441	-4.95867	0	0	up	CELE_R107.4	WormBase:WBGene00011299,GeneID:176278	GO:0000166;GO:0005524;GO:0016740;GO:0016301;GO:0016310;GO:0004672;GO:0006468;GO:0004674;GO:0018105;GO:0018107
542	hlh-30	270.229	110.33	1.29237	0	0	down	CELE_W02C12.3	WormBase:WBGene00020930,GeneID:177157	GO:0000981;GO:0046983;GO:0006357;GO:0006959;GO:0045893;GO:0005634;GO:0005737;GO:0010506;GO:0050829;GO:0050830;GO:0008340;GO:0045944;GO:0010628;GO:1902477
543	crml-1	2.15451	46.5648	-4.43381	0	0	up	CELE_K07G5.1	WormBase:WBGene00010641,GeneID:172455	GO:0005886;GO:0040011;GO:0030334;GO:0007411;GO:0048841;GO:0032794;GO:0035021
544	plk-3	6.32536	88.9633	-3.81399	0	0	up	CELE_F55G1.8	WormBase:WBGene00004044,GeneID:266900	GO:0005634;GO:0000166;GO:0005524;GO:0016740;GO:0016301;GO:0016310;GO:0004672;GO:0006468;GO:0004674
545	col-170	266.108	76.002	1.8079	0	0	down	CELE_T10E10.6	WormBase:WBGene00000743,GeneID:353462	GO:0016020;GO:0016021;GO:0042302;GO:0005581
546	eif-2beta	8.09595	193.078	-4.57584	0	0	up	CELE_K04G2.1	WormBase:WBGene00010560,GeneID:172584	GO:0046872;GO:0008340;GO:0040014;GO:0006412;GO:0003743;GO:0006413;GO:0000122
547	larp-1	14.9609	81.4208	-2.4442	0	0	up	CELE_R144.7	WormBase:WBGene00020097,GeneID:175680	GO:0005737;GO:0030154;GO:0048477;GO:0003723;GO:0000932;GO:0008266;GO:0034046
548	T04H1.2	13.4327	196.784	-3.8728	0	0	up	CELE_T04H1.2	WormBase:WBGene00011449,GeneID:179677	GO:0005515;GO:0003924;GO:0005525;GO:0042802
549	sut-1	235.484	39.4292	2.5783	0	0	down	CELE_T13B5.8	WormBase:WBGene00020475,GeneID:173496	GO:0005634;GO:0005737;GO:0005515
550	ran-1	194.775	673.986	-1.79091	0	0	up	CELE_K01G5.4	WormBase:WBGene00004302,GeneID:176503	GO:0005634;GO:0005694;GO:0000166;GO:0005737;GO:0009792;GO:0005515;GO:0015031;GO:0048477;GO:0051301;GO:0003924;GO:0005525;GO:0006606;GO:0007049;GO:0000775;GO:0000776;GO:0000777;GO:0006913;GO:0000054
551	lpin-1	8.20862	78.6052	-3.25941	0	0	up	CELE_H37A05.1	WormBase:WBGene00010425,GeneID:179853	GO:0005737;GO:0002119;GO:0009792;GO:0005783;GO:0019915;GO:0045944;GO:0005654;GO:0016311;GO:0034504;GO:0005635;GO:0003713;GO:0009062;GO:0000070;GO:0007029;GO:0051783;GO:0008195;GO:0007078;GO:0019432;GO:0031468;GO:0051081
552	T01D3.6	5.90003	64.4155	-3.44861	0	0	up	CELE_T01D3.6	WormBase:WBGene00011330,GeneID:179863	GO:0005509
553	dpy-5	388.056	151.939	1.35277	0	0	down	CELE_F27C1.8	WormBase:WBGene00001067,GeneID:172197	GO:0042302;GO:0005581;GO:0040014;GO:0040032;GO:0040002;GO:0060102;GO:0042338;GO:0042329
554	srgp-1	6.18612	80.8993	-3.70902	0	0	up	CELE_F12F6.5	WormBase:WBGene00006406,GeneID:178079	GO:0005096;GO:0007165;GO:0043621;GO:0048365;GO:0043547;GO:0005912;GO:0016342;GO:0005938;GO:0030336;GO:0060101;GO:0022409;GO:0070587
555	spd-5	2.0456	40.8985	-4.32146	0	0	up	CELE_F56A3.4	WormBase:WBGene00004955,GeneID:172155	GO:0005737;GO:0005515;GO:0007275;GO:0005856;GO:0005813;GO:0005815;GO:0042802;GO:0007049;GO:0008104;GO:0033365;GO:0045977;GO:0007098
556	spch-3	367.052	98.8847	1.89217	0	0	down	CELE_T27A3.4	WormBase:WBGene00020840,GeneID:172293	GO:0000790;GO:0000785
557	tdo-2	2.30923	118.382	-5.6799	0	0	up	CELE_C28H8.11	WormBase:WBGene00016201,GeneID:175836	GO:0016491;GO:0020037;GO:0046872;GO:0055114;GO:0051213;GO:0004833;GO:0006569;GO:0019441;GO:0019442
558	mcd-1	185.998	27.9383	2.73497	0	0	down	CELE_Y51H1A.6	WormBase:WBGene00013096,GeneID:175040	GO:0046872;GO:0003676;GO:0002119;GO:0040010;GO:0006915;GO:0012501
559	C36E8.1	2.5232	70.564	-4.8056	0	0	up	CELE_C36E8.1	WormBase:WBGene00007980,GeneID:175517	GO:0005634;GO:0001042;GO:0001181;GO:0001180;GO:0006356
560	ifb-1	6.88804	91.958	-3.73881	0	0	up	CELE_F10C1.2	WormBase:WBGene00002053,GeneID:173976	GO:0005737;GO:0005515;GO:0005198;GO:0005882;GO:0016324
561	F57F4.2	5.2736	191.934	-5.18568	0	0	up	CELE_F57F4.2	WormBase:WBGene00019016,GeneID:186454	GO:0016020;GO:0016021
562	col-185	166.508	24.8177	2.74615	0	0	down	CELE_H06A10.2	WormBase:WBGene00000758,GeneID:3565052	GO:0016020;GO:0016021;GO:0042302;GO:0005581
563	ccr-4	4.68087	82.5726	-4.14081	0	0	up	CELE_ZC518.3	WormBase:WBGene00000376,GeneID:178184	GO:0005737;GO:0000289;GO:0030014
564	hum-2	3.47874	108.413	-4.96183	0	0	up	CELE_F36D4.3	WormBase:WBGene00002036,GeneID:179321	GO:0000166;GO:0005524;GO:0005515;GO:0003774;GO:0003779;GO:0016459
565	rbx-1	719.864	211.586	1.76648	0	0	down	CELE_ZK287.5	WormBase:WBGene00004320,GeneID:179358	GO:0005634;GO:0046872;GO:0008270;GO:0005737;GO:0007275;GO:0031462;GO:0061630;GO:0051301;GO:0008595;GO:0051321;GO:0016567;GO:0097602;GO:0007049;GO:0031463;GO:0043518;GO:0042787;GO:0051759;GO:1902104;GO:1902230;GO:0080008;GO:0019788;GO:0031146;GO:0045116;GO:0031467;GO:0043224
566	hgap-2	1.28441	34.4906	-4.74702	0	0	up	CELE_D2085.5	WormBase:WBGene00008430,GeneID:3564922	GO:0043547;GO:0005096;GO:0051056;GO:0008340;GO:0090630
567	ifb-2	50.6584	211.077	-2.0589	0	0	up	CELE_F10C1.7	WormBase:WBGene00002054,GeneID:173973	GO:0005737;GO:0005515;GO:0005198;GO:0005882;GO:0045179;GO:1990357
568	clec-88	18.1511	235.526	-3.69776	0	0	up	CELE_K10B2.3	WormBase:WBGene00019606,GeneID:174056	GO:0030246;GO:0005575;GO:0003674;GO:0008150
569	rpt-3	7.76258	122.43	-3.97928	0	0	up	CELE_F23F12.6	WormBase:WBGene00004503,GeneID:175925	GO:0005634;GO:0000166;GO:0005524;GO:0005737;GO:0016787;GO:0030433;GO:0017025;GO:0036402;GO:0030163;GO:0045899;GO:1901800;GO:0008540;GO:0031595;GO:0031597;GO:0000502
570	ostd-1	14.425	190.893	-3.72612	0	0	up	CELE_M01A10.3	WormBase:WBGene00019693,GeneID:172208	GO:0016740;GO:0016020;GO:0016021;GO:0005783;GO:0005789;GO:0016757;GO:0006486;GO:0006487;GO:0007029;GO:0004579;GO:0008250;GO:0051302
571	knl-3	214.234	58.2418	1.87906	0	0	down	CELE_T10B5.6	WormBase:WBGene00020392,GeneID:178669	GO:0005515;GO:0051382;GO:0000777;GO:0010696;GO:0034501;GO:0000776;GO:0007079;GO:1901970;GO:1905561
572	ntl-4	6.76067	73.3355	-3.43927	0	0	up	CELE_C49H3.5	WormBase:WBGene00003827,GeneID:177580	GO:0003676;GO:0005515;GO:0003723;GO:0004842;GO:0016567;GO:0000288;GO:0030014
573	hel-1	62.3596	264.476	-2.08445	0	0	up	CELE_C26D10.2	WormBase:WBGene00001840,GeneID:174333	GO:0005634;GO:0000166;GO:0005524;GO:0016787;GO:0005737;GO:0010628;GO:0003676;GO:0008340;GO:0004004;GO:0004386;GO:0010501;GO:0005730;GO:0003723;GO:0006397;GO:0000398;GO:0008380;GO:0005681;GO:0008134;GO:0005667;GO:0006974;GO:0006406
574	ragc-1	7.82577	152.889	-4.2881	0	0	up	CELE_Y24F12A.2	WormBase:WBGene00012497,GeneID:178084	GO:0005634;GO:0005764;GO:0005525;GO:0009267;GO:0071230;GO:2000785;GO:0003924;GO:0032008;GO:0008340;GO:0034448;GO:1990131
575	dpy-14	181.5	36.1096	2.32952	0	0	down	CELE_H27M09.4	WormBase:WBGene00001075,GeneID:172410	GO:0016020;GO:0016021;GO:0042302;GO:0005581
576	ncx-2	6.18481	63.2443	-3.35413	0	0	up	CELE_C10G8.5	WormBase:WBGene00003567,GeneID:178918	GO:0016020;GO:0016021;GO:0055085;GO:0035725;GO:0007154;GO:0005432;GO:0006816
577	nlp-40	1112.84	518.228	1.10259	0	0	down	CELE_Y74C9A.2	WormBase:WBGene00022276,GeneID:171591	GO:0005576;GO:0005615;GO:0031410;GO:0007218;GO:0071855;GO:2000294
578	pezo-1	1.5777	35.5597	-4.49435	0	0	up	CELE_C10C5.1	WormBase:WBGene00007505,GeneID:182492	GO:0016020;GO:0016021;GO:0034220;GO:0008381;GO:0009612;GO:0098655;GO:0005886;GO:0042391;GO:0005261;GO:0050982;GO:0071260
579	rhr-1	12.9625	127.96	-3.30327	0	0	up	CELE_F08F3.3	WormBase:WBGene00004358,GeneID:178927	GO:0005887;GO:0016020;GO:0016021;GO:0072488;GO:0008519;GO:0015696;GO:0015695
580	hgrs-1	1.3887	58.7966	-5.40393	0	0	up	CELE_C07G1.5	WormBase:WBGene00004101,GeneID:177617	GO:0046872;GO:0006886;GO:0032266;GO:0005769;GO:0097499;GO:0010008;GO:0043130;GO:0033565
581	chs-1	3.6176	41.89	-3.5335	0	0	up	CELE_T25G3.2	WormBase:WBGene00000496,GeneID:172508	GO:0005886;GO:0016020;GO:0016021;GO:0016758;GO:0005938;GO:0030703;GO:0004100;GO:0006031;GO:0006038;GO:0030428;GO:1904778
582	csr-1	7.43908	70.9868	-3.25436	0	0	up	CELE_F20D12.1	WormBase:WBGene00017641,GeneID:177591	GO:0005634;GO:0003676;GO:0070551;GO:0006379;GO:0031047;GO:0090502;GO:0000794;GO:0043186;GO:0070090;GO:0016246;GO:1903863;GO:0000070
583	klp-4	0.469028	26.5038	-5.82038	0	0	up	CELE_F56E3.3	WormBase:WBGene00002217,GeneID:180608	GO:0000166;GO:0005524;GO:0030424;GO:0043025;GO:0003774;GO:0003777;GO:0008017;GO:0007018;GO:0005881;GO:0005871;GO:0016887;GO:0030705
584	C50B6.7	4.23743	69.32	-4.03201	0	0	up	CELE_C50B6.7	WormBase:WBGene00008220,GeneID:179813	GO:0016787;GO:0016798;GO:0005975;GO:0008152;GO:0003824;GO:0004556;GO:0043169;GO:0103025
585	T20B12.7	35.8614	278.95	-2.9595	0	0	up	CELE_T20B12.7	WormBase:WBGene00020604,GeneID:176051	GO:0046872;GO:0005737;GO:0005739;GO:0051536;GO:0006915;GO:0016226;GO:0005758;GO:0051537
586	cah-4	35.5878	251.524	-2.82124	0	0	up	CELE_R01E6.3	WormBase:WBGene00000282,GeneID:181478	GO:0004089;GO:0044281
587	mig-38	0.860439	27.2196	-4.98343	0	0	up	CELE_F40F11.2	WormBase:WBGene00009587,GeneID:178082	GO:0005634;GO:0055114;GO:0005737;GO:0007275;GO:0048038;GO:0005507;GO:0008131;GO:0009308
588	rtfo-1	3.45254	75.2459	-4.44588	0	0	up	CELE_F25B3.6	WormBase:WBGene00009103,GeneID:179345	GO:0005634;GO:0006351;GO:0006355;GO:0003677;GO:0006357;GO:0006368;GO:0001076;GO:0016570;GO:0016593;GO:1990269
589	emo-1	50.693	741.12	-3.86985	0	0	up	CELE_F32D8.6	WormBase:WBGene00001303,GeneID:179510	GO:0016020;GO:0016021;GO:0007275;GO:0006886;GO:0005783;GO:0005789;GO:0015031;GO:0030154;GO:0048477;GO:0030728;GO:0005623;GO:0015450;GO:0006605;GO:0001555;GO:0071806
590	saeg-1	3.13561	64.6685	-4.36624	0	0	up	CELE_F53H10.2	WormBase:WBGene00010012,GeneID:179505	GO:0005634;GO:0046872;GO:0006351;GO:0006355;GO:0003677;GO:0003676;GO:0003700;GO:0006357;GO:0005667;GO:0044212;GO:0008134;GO:0000118
591	acs-14	0.752089	77.8167	-6.69303	0	0	up	CELE_F11A3.1	WormBase:WBGene00008669,GeneID:179330	GO:0003824;GO:0008152
592	tre-3	1.22461	73.1863	-5.90118	0	0	up	CELE_W05E10.4	WormBase:WBGene00006609,GeneID:179604	GO:0016787;GO:0016798;GO:0008152;GO:0003824;GO:0004555;GO:0005991;GO:0045121
593	ipgm-1	10.5619	109.658	-3.37606	0	0	up	CELE_F57B10.3	WormBase:WBGene00019001,GeneID:172376	GO:0046872;GO:0006096;GO:0003824;GO:0005737;GO:0008152;GO:0016853;GO:0030145;GO:0004619;GO:0006007;GO:0044262
594	vit-3	7.32558	46.588	-2.66894	0	0	up	CELE_F59D8.1	WormBase:WBGene00006927,GeneID:24104675	GO:0005576;GO:0006869;GO:0005319;GO:0045735
595	cdc-37	246.203	85.7838	1.52107	0	0	down	CELE_W08F4.8	WormBase:WBGene00021097,GeneID:173449	GO:0005737;GO:0006457;GO:0019901;GO:0051082;GO:0051087;GO:0050821;GO:0031072;GO:0000793;GO:0051301;GO:0072686
596	unc-14	1.56403	63.7305	-5.34864	0	0	up	CELE_K10D3.2	WormBase:WBGene00006753,GeneID:172450	GO:0043005;GO:0005515;GO:0019901;GO:0032880;GO:0097110;GO:0097479
597	C05D11.1	1.49376	43.8514	-4.8756	0	0	up	CELE_C05D11.1	WormBase:WBGene00015481,GeneID:175914	GO:0046872;GO:0003824
598	F45E1.4	6.99406	158.355	-4.50089	0	0	up	CELE_F45E1.4	WormBase:WBGene00018465,GeneID:185793	GO:0016787;GO:0008152
599	pcp-1	1.0796	73.6757	-6.09262	0	0	up	CELE_ZK112.1	WormBase:WBGene00003956,GeneID:176086	GO:0016787;GO:0008233;GO:0008236;GO:0006508;GO:0008239
600	F44E7.4	7.80599	62.3599	-2.99797	0	0	up	CELE_F44E7.4	WormBase:WBGene00018426,GeneID:178966	GO:0046872;GO:0003824;GO:0006508;GO:0004222
601	plin-1	32.8245	195.477	-2.57416	0	0	up	CELE_W01A8.1	WormBase:WBGene00007024,GeneID:172437	GO:0005811;GO:0009792
602	myo-2	35.0576	98.145	-1.48519	0	0	up	CELE_T18D3.4	WormBase:WBGene00003514,GeneID:181404	GO:0000166;GO:0005524;GO:0005737;GO:0003774;GO:0003779;GO:0016459;GO:0051015;GO:0016460;GO:0030016;GO:0032982
603	C39H7.4	0.896619	108.146	-6.91427	0	0	up	CELE_C39H7.4	WormBase:WBGene00016542,GeneID:183349	GO:0016020;GO:0016021;GO:0045087
604	upb-1	8.89281	129.308	-3.86203	0	0	up	CELE_F13H8.7	WormBase:WBGene00017440,GeneID:174040	GO:0055120;GO:0006807;GO:0016810;GO:0003837;GO:0006210;GO:0006212;GO:0033396
605	B0334.3	43.3718	175.292	-2.01493	0	0	up	CELE_B0334.3	WormBase:WBGene00007143,GeneID:174758	GO:0000287;GO:0003824;GO:0030976
606	clec-186	3.93201	121.733	-4.95231	0	0	up	CELE_ZK896.7	WormBase:WBGene00014138,GeneID:178238	GO:0045087;GO:0030246
607	hsp-4	64.442	247.48	-1.94124	0	0	up	CELE_F43E2.8	WormBase:WBGene00002008,GeneID:174203	GO:0000166;GO:0005524;GO:0009792;GO:0005783;GO:0001085;GO:0030968;GO:0005788;GO:0005791;GO:0034663
608	istr-1	7.61056	117.227	-3.94515	0	0	up	CELE_K10C8.3	WormBase:WBGene00010736,GeneID:179737	GO:0015031
609	ZK1307.8	2.19511	82.6563	-5.23476	0	0	up	CELE_ZK1307.8	WormBase:WBGene00014249,GeneID:174515	GO:0005509;GO:0006491
610	smk-1	2.69143	44.4757	-4.04657	0	0	up	CELE_F41E6.4	WormBase:WBGene00018285,GeneID:179243	GO:0005634;GO:0009411;GO:0042742;GO:0006974;GO:1904290;GO:0010165
611	gba-1	11.5628	122.453	-3.40467	0	0	up	CELE_C33C12.3	WormBase:WBGene00016335,GeneID:173574	GO:0016787;GO:0005764;GO:0006629;GO:0004348;GO:0006665;GO:0006680
612	lem-2	122.735	28.0059	2.13175	0	0	down	CELE_W01G7.5	WormBase:WBGene00002275,GeneID:175058	GO:0005634;GO:0005694;GO:0016020;GO:0016021;GO:0005515;GO:0007049;GO:0005635;GO:0010165;GO:0000281;GO:0031490;GO:0007059;GO:0005521;GO:0006998;GO:0030514;GO:0070197;GO:0005637;GO:0005639
613	C14B9.2	3.87168	74.4648	-4.26553	0	0	up	CELE_C14B9.2	WormBase:WBGene00015752,GeneID:176147	GO:0045454;GO:0016853;GO:0005783;GO:0003756;GO:0006457;GO:0030968;GO:0005788
614	tag-151	4.58683	63.9447	-3.80126	0	0	up	CELE_F10G7.1	WormBase:WBGene00006497,GeneID:173812	GO:0005634;GO:0000462;GO:0005730;GO:0042254;GO:0003924;GO:0005525;GO:0034511;GO:0000479;GO:0030688;GO:0042255
615	glrx-10	522.397	100.87	2.37265	0	0	down	CELE_Y34D9A.6	WormBase:WBGene00021331,GeneID:171685	GO:0009055;GO:0015035;GO:0022900;GO:0045454;GO:0055114;GO:0005623
616	B0511.12	0.988538	20.31	-4.36075	0	0	up	CELE_B0511.12	WormBase:WBGene00015237,GeneID:172961	GO:0016020;GO:0016021
617	atg-18	9.41867	123.862	-3.71707	0	0	up	CELE_F41E6.13	WormBase:WBGene00018294,GeneID:179246	GO:0005829;GO:0009792;GO:0040024;GO:0008340;GO:0000422;GO:0006914;GO:0044804;GO:0034045;GO:0048598;GO:0010314;GO:0032266;GO:0070273;GO:0080025;GO:0006497;GO:0034497;GO:0019898;GO:0043277;GO:0045335;GO:0012501;GO:0030163;GO:0061365
618	nkb-3	11.357	162.938	-3.84267	0	0	up	CELE_F55F3.3	WormBase:WBGene00010117,GeneID:181494	GO:0016020;GO:0016021;GO:0005886;GO:0006811;GO:0006813;GO:0006814;GO:0005890
619	Y69A2AL.2	3.45389	258.357	-6.225	0	0	up	CELE_Y69A2AL.2	WormBase:WBGene00044468,GeneID:3896813	GO:0005509;GO:0016787;GO:0005576;GO:0004623;GO:0102567;GO:0102568;GO:0006629;GO:0006644;GO:0016042;GO:0050482
620	pat-10	187.11	720.599	-1.94531	0	0	up	CELE_F54C1.7	WormBase:WBGene00003934,GeneID:172127	GO:0005509;GO:0009792;GO:0006936;GO:0008307;GO:0043292;GO:0031013;GO:0030240
621	T25G3.3	1.27591	79.2034	-5.95596	0	0	up	CELE_T25G3.3	WormBase:WBGene00012030,GeneID:3565801	GO:0005634;GO:0005737;GO:0015031;GO:0000055;GO:0043023
622	dnj-11	2.4967	72.2327	-4.85456	0	0	up	CELE_F38A5.13	WormBase:WBGene00001029,GeneID:177419	GO:0003677;GO:0005829;GO:0003674
623	pgl-3	121.467	40.3467	1.59004	0	0	down	CELE_C18G1.4	WormBase:WBGene00003994,GeneID:178867	GO:0005515;GO:0043186;GO:0003723;GO:0043229
624	ZK632.4	2.50168	98.8026	-5.30358	0	0	up	CELE_ZK632.4	WormBase:WBGene00014013,GeneID:176388	GO:0046872;GO:0008270;GO:0005975;GO:0005737;GO:0016853;GO:0006486;GO:0009298;GO:0004476;GO:0000032
625	ttr-51	25.5294	357.361	-3.80715	0	0	up	CELE_JC8.8	WormBase:WBGene00010440,GeneID:178282	GO:0005615
626	C50F4.8	1.23775	136.213	-6.782	0	0	up	CELE_C50F4.8	WormBase:WBGene00008233,GeneID:179332	GO:0050830
627	ubr-4	0.891452	25.7205	-4.85062	0	0	up	CELE_C44E4.1	WormBase:WBGene00016650,GeneID:172068	GO:0008270;GO:0016874;GO:0006260
628	aka-1	0.958991	32.1693	-5.06802	0	0	up	CELE_D1022.7	WormBase:WBGene00000101,GeneID:174216	GO:0046872;GO:0016301;GO:0016310;GO:0032266
629	B0495.7	2.02175	48.5158	-4.58478	0	0	up	CELE_B0495.7	WormBase:WBGene00015206,GeneID:174245	GO:0046872;GO:0016787;GO:0016020;GO:0016021;GO:0008233;GO:0006508;GO:0008237;GO:0005783;GO:0005789
630	dpyd-1	1.30391	39.6854	-4.92769	0	0	up	CELE_C25F6.3	WormBase:WBGene00016103,GeneID:180818	GO:0016491;GO:0046872;GO:0055114;GO:0000166;GO:0005737;GO:0003824;GO:0016627;GO:0051536;GO:0051539;GO:0017113;GO:0006212;GO:0006214;GO:0019483
631	atg-2	0.741426	18.757	-4.66098	0	0	up	CELE_M03A8.2	WormBase:WBGene00019748,GeneID:180949	GO:0005515;GO:0000045;GO:0000422;GO:0006914;GO:0044804;GO:0019898;GO:0000407;GO:0030242
632	frm-4	3.93573	70.9841	-4.17279	0	0	up	CELE_C24A11.8	WormBase:WBGene00001491,GeneID:172189	GO:0016020;GO:0016021;GO:0005856;GO:0005200;GO:0031032
633	eri-12	2.7103	64.5218	-4.57326	0	0	up	CELE_B0001.6	WormBase:WBGene00007091,GeneID:178166	GO:0005737;GO:0005515
634	acs-7	0.301696	81.9226	-8.08502	0	0	up	CELE_C01G6.7	WormBase:WBGene00007228,GeneID:174472	GO:0003824;GO:0008152
635	pqm-1	28.422	215.979	-2.92581	0	0	up	CELE_F40F8.7	WormBase:WBGene00004096,GeneID:174705	GO:0005634;GO:0005737;GO:0003676;GO:0045087;GO:0050829;GO:0008340
636	F26F2.7	76.534	15.1097	2.34062	0	0	down	CELE_F26F2.7	WormBase:WBGene00009172,GeneID:180347	GO:0016020;GO:0016021
637	rps-28	383.833	1589.61	-2.05012	0	0	up	CELE_Y41D4B.5	WormBase:WBGene00004497,GeneID:176975	GO:0003735;GO:0006412;GO:0005840;GO:0005622;GO:0030529;GO:0003723;GO:0022627;GO:0000028;GO:0030490
638	col-104	282.302	90.5589	1.64031	0	0	down	CELE_F58F6.1	WormBase:WBGene00000678,GeneID:176947	GO:0016020;GO:0016021;GO:0042302;GO:0005581
639	zyg-11	4.61226	61.6482	-3.74051	0	0	up	CELE_C08B11.1	WormBase:WBGene00006996,GeneID:174284	GO:0007275;GO:0009792;GO:0005515;GO:0004842;GO:0016567;GO:0051438;GO:0031462;GO:0008595;GO:0051321;GO:0051759;GO:1902104;GO:0032436;GO:0030332;GO:0031145
640	F54D5.4	1.24428	223.802	-7.49077	0	0	up	CELE_F54D5.4	WormBase:WBGene00010050,GeneID:174772	GO:0045087
641	myo-5	0.800124	21.232	-4.72987	0	0	up	CELE_F58G4.1	WormBase:WBGene00019064,GeneID:179190	GO:0000166;GO:0005524;GO:0016020;GO:0003774;GO:0003779;GO:0016459;GO:0051015;GO:0048193
642	spch-1	287.226	61.616	2.22081	0	0	down	CELE_C04G2.8	WormBase:WBGene00007307,GeneID:177877	GO:0000790;GO:0000785;GO:0007140
643	sel-2	1.4146	19.4177	-3.77891	0	0	up	CELE_F10F2.1	WormBase:WBGene00004760,GeneID:175606	GO:0005634;GO:0005737;GO:0016020;GO:0040028;GO:0048471;GO:0045746;GO:0045807;GO:0045176;GO:0016197
644	apx-1	162.221	49.7729	1.70453	0	0	down	CELE_K08D9.3	WormBase:WBGene00000168,GeneID:178759	GO:0016020;GO:0016021;GO:0007275;GO:0040028;GO:0008595;GO:0030154;GO:0003674;GO:0007154;GO:0016331;GO:0009880;GO:0046331
645	ttr-48	5.93485	243.84	-5.36058	0	0	up	CELE_ZC64.2	WormBase:WBGene00022515,GeneID:191072	GO:0005615
646	tln-1	172.812	56.629	1.60959	0	0	down	CELE_Y71G12B.11	WormBase:WBGene00006771,GeneID:171736	GO:0005737;GO:0007229;GO:0040028;GO:0042059;GO:0072327;GO:0005605;GO:0016328;GO:0031430;GO:0055120;GO:0005856;GO:0007155;GO:0003779;GO:0051015;GO:0005200;GO:0007016;GO:0001726;GO:0005925;GO:0005158
647	rab-11.1	382.687	993.921	-1.37697	0	0	up	CELE_F53G12.1	WormBase:WBGene00004274,GeneID:171601	GO:0000166;GO:0005737;GO:0016020;GO:0005886;GO:0009792;GO:0015031;GO:0000139;GO:0005794;GO:0031410;GO:0005856;GO:0003924;GO:0005525;GO:0005815;GO:0055037;GO:0055038;GO:0005768;GO:0006898;GO:0016324;GO:0005829;GO:0060473;GO:0005819;GO:0030703;GO:0060471;GO:0032467;GO:0030133
648	alp-1	4.69295	56.0389	-3.57786	0	0	up	CELE_T11B7.4	WormBase:WBGene00001132,GeneID:177701	GO:0005634;GO:0046872;GO:0005737;GO:0055120;GO:0043050;GO:0008340;GO:0045177;GO:0005911;GO:0045178;GO:0032432;GO:0005515
649	dim-1	41.8509	248.83	-2.57183	0	0	up	CELE_C18A11.7	WormBase:WBGene00001000,GeneID:181062	GO:0005737
650	hum-5	3.05431	46.1599	-3.91772	0	0	up	CELE_T02C12.1	WormBase:WBGene00002038,GeneID:175521	GO:0000166;GO:0005524;GO:0003774;GO:0003779;GO:0016459
651	R151.2	16.6224	135.91	-3.03145	0	0	up	CELE_R151.2	WormBase:WBGene00020107,GeneID:176016	GO:0000287;GO:0004749;GO:0009116;GO:0009156;GO:0009165;GO:0044249
652	mmcm-1	16.4303	98.0998	-2.57789	0	0	up	CELE_ZK1058.1	WormBase:WBGene00014202,GeneID:175503	GO:0046872;GO:0003824;GO:0005739;GO:0005759;GO:0008152;GO:0016853;GO:0031419;GO:0016866;GO:0004494
653	ppw-1	6.10093	57.3315	-3.23223	0	0	up	CELE_C18E3.7	WormBase:WBGene00004093,GeneID:172013	GO:0003676;GO:0031047
654	mak-1	71.4751	247.157	-1.78991	0	0	up	CELE_K08F8.1	WormBase:WBGene00010681,GeneID:174398	GO:0046872;GO:0000166;GO:0005524;GO:0016740;GO:0005737;GO:0005634;GO:0016301;GO:0016310;GO:0004672;GO:0006468;GO:0004674;GO:0018105;GO:0019901;GO:0007166;GO:0004871;GO:0004683;GO:0005516;GO:0009931;GO:0035095;GO:0046777;GO:0008344;GO:0051019;GO:0000165;GO:0031672;GO:0030017
655	unc-32	4.25104	54.8742	-3.69024	0	0	up	CELE_ZK637.8	WormBase:WBGene00006768,GeneID:176257	GO:0016020;GO:0016021;GO:0002119;GO:0009792;GO:0006811;GO:0050830;GO:0040011;GO:0007271;GO:0040013;GO:0005886;GO:0015078;GO:0001666;GO:0043068;GO:0015991;GO:0033179;GO:0046961;GO:0007035;GO:0015992;GO:0015986;GO:0051117;GO:0070072;GO:0000220;GO:0016471
656	lap-1	9.92166	106.664	-3.42635	0	0	up	CELE_ZK353.6	WormBase:WBGene00002249,GeneID:176185	GO:0046872;GO:0016787;GO:0008233;GO:0006508;GO:0046662;GO:0005737;GO:0005622;GO:0005515;GO:0004177;GO:0042802;GO:0030145;GO:0008235;GO:0019538;GO:0040009
657	eif-3.C	9.53418	70.323	-2.88282	0	0	up	CELE_T23D8.4	WormBase:WBGene00001226,GeneID:172858	GO:0005737;GO:0003723;GO:0006413;GO:0006412;GO:0003743;GO:0005852;GO:0031369
658	alh-4	7.51536	98.73	-3.71557	0	0	up	CELE_T05H4.13	WormBase:WBGene00000110,GeneID:179026	GO:0016491;GO:0055114;GO:0016020;GO:0016021;GO:0008152;GO:0004030;GO:0006081
659	C17H12.8	1.26574	112.031	-6.46778	0	0	up	CELE_C17H12.8	WormBase:WBGene00015933,GeneID:177447	GO:0045087;GO:0045121;GO:0050829
660	efk-1	2.06781	53.9249	-4.70477	0	0	up	CELE_F42A10.4	WormBase:WBGene00001160,GeneID:175871	GO:0005509;GO:0000166;GO:0005524;GO:0016740;GO:0016301;GO:0016310;GO:0005737;GO:0006468;GO:0004674;GO:0005516;GO:0004686
661	nars-1	8.34098	105.507	-3.66098	0	0	up	CELE_F22D6.3	WormBase:WBGene00003815,GeneID:172442	GO:0000166;GO:0005524;GO:0005737;GO:0003676;GO:0016874;GO:0004812;GO:0006418;GO:0006412;GO:0000122;GO:0004816;GO:0006421
662	ego-2	54.3611	18.2046	1.57827	0	0	down	CELE_Y53H1C.2	WormBase:WBGene00001215,GeneID:190251	GO:0045747;GO:0005634;GO:0005737;GO:0003674;GO:0005768;GO:1903361;GO:0043162
663	glb-1	5.30013	244.148	-5.52559	0	0	up	CELE_ZK637.13	WormBase:WBGene00014030,GeneID:176261	GO:0005506;GO:0020037;GO:0046872;GO:0005737;GO:0005344;GO:0015671;GO:0019825
664	sel-1	2.94193	62.2078	-4.40226	0	0	up	CELE_F45D3.5	WormBase:WBGene00004759,GeneID:179720	GO:0016020;GO:0016021;GO:0031410;GO:0016567;GO:0004842;GO:0045746;GO:0030433;GO:0000836
665	C34H4.1	2.02025	101.974	-5.65752	0	0	up	CELE_C34H4.1	WormBase:WBGene00016424,GeneID:176963	GO:0045087;GO:0045121;GO:0016020;GO:0016021
666	F21D5.7	1.82248	78.7971	-5.43416	0	0	up	CELE_F21D5.7	WormBase:WBGene00009012,GeneID:259584	GO:0000166;GO:0005737;GO:0003723;GO:0003924;GO:0005525;GO:0030529;GO:0006614;GO:0008312;GO:0045047;GO:0005786;GO:0048500
667	rrbs-1	3.72079	119.435	-5.00447	0	0	up	CELE_C15H11.9	WormBase:WBGene00007617,GeneID:179942	GO:0005634;GO:0005730;GO:0042254;GO:0042273;GO:0030687;GO:0000027;GO:0000055;GO:0000447
668	cash-1	3.38717	64.0501	-4.24105	0	0	up	CELE_K07C5.8	WormBase:WBGene00010631,GeneID:179445	GO:0043547;GO:0060562;GO:1903358;GO:2001137
669	spc-1	12.1414	46.0198	-1.92232	0	0	up	CELE_K10B3.10	WormBase:WBGene00004951,GeneID:180603	GO:0005509;GO:0002119;GO:0040018;GO:0040012;GO:0010172
670	F09F7.7	7.28302	146.381	-4.32905	0	0	up	CELE_F09F7.7	WormBase:WBGene00017304,GeneID:175765	GO:0016491;GO:0046872;GO:0055114;GO:0035516;GO:0051213;GO:0035511;GO:0070988
671	acox-3	0.414066	59.2917	-7.16183	0	0	up	CELE_F58F9.7	WormBase:WBGene00019060,GeneID:177386	GO:0055114;GO:0003997;GO:0016627;GO:0050660;GO:0071949;GO:0006631;GO:0006635;GO:0008152;GO:0005777;GO:0033539;GO:0003995
672	ubr-1	1.20449	21.3186	-4.14562	0	0	up	CELE_C32E8.11	WormBase:WBGene00016326,GeneID:171953	GO:0046872;GO:0008270;GO:0016740;GO:0016020;GO:0016021;GO:0005737;GO:0061630;GO:0016567;GO:0030163;GO:0000151;GO:0031624;GO:0071596
673	atn-1	4.37346	58.0736	-3.73103	0	0	up	CELE_W04D2.1	WormBase:WBGene00000228,GeneID:179709	GO:0005509;GO:0055120;GO:0005515;GO:0005865;GO:0003779
674	obr-4	2.10446	58.7797	-4.8038	0	0	up	CELE_C32F10.1	WormBase:WBGene00016331,GeneID:172253	GO:0005516;GO:0006869
675	lin-13	4.17856	28.7959	-2.78479	0	0	up	CELE_C03B8.4	WormBase:WBGene00003002,GeneID:176083	GO:0005634;GO:0046872;GO:0003677;GO:0007275;GO:0003676;GO:0000003;GO:0040027;GO:0003674
676	mthf-1	7.19654	77.4595	-3.42807	0	0	up	CELE_C06A8.1	WormBase:WBGene00015512,GeneID:174254	GO:0016491;GO:0055114;GO:0005829;GO:0035999;GO:0004489;GO:0006555;GO:0006730
677	inos-1	234.38	109.412	1.09908	0	0	down	CELE_VF13D12L.1	WormBase:WBGene00012148,GeneID:174792	GO:0005737;GO:0008654;GO:0004512;GO:0006021
678	metr-1	2.67324	37.3067	-3.80277	0	0	up	CELE_R03D7.1	WormBase:WBGene00010988,GeneID:174681	GO:0046872;GO:0008270;GO:0016740;GO:0005829;GO:0008168;GO:0032259;GO:0008652;GO:0044237;GO:0009086;GO:0008705;GO:0031419;GO:0042558
679	unc-70	5.27324	30.8609	-2.54902	0	0	up	CELE_K11C4.3	WormBase:WBGene00006803,GeneID:179077	GO:0005737;GO:0008305;GO:0031430;GO:0002119;GO:0030054;GO:0016328;GO:0005856;GO:0040012;GO:0003779;GO:0031674;GO:0010172;GO:0005200;GO:0016358;GO:0005543;GO:0007010;GO:0048666;GO:0046716;GO:0051693;GO:0008091
680	C35A5.8	1.27607	36.3093	-4.83056	0	0	up	CELE_C35A5.8	WormBase:WBGene00007952,GeneID:179467	GO:0005737;GO:0008536;GO:0005643;GO:0005049;GO:0006611
681	gsp-1	8.85686	136.581	-3.94682	0	0	up	CELE_F29F11.6	WormBase:WBGene00001747,GeneID:179486	GO:0046872;GO:0016787;GO:0004721;GO:0006470;GO:0005515;GO:0051301;GO:0051321;GO:0016569;GO:0010628;GO:0007049;GO:0001933
682	eif-3.F	4.95453	135.544	-4.77387	0	0	up	CELE_D2013.7	WormBase:WBGene00001229,GeneID:174478	GO:0005737;GO:0006413;GO:0006412;GO:0003743;GO:0000122;GO:0005852;GO:0031369;GO:0071541
683	dhs-3	2.41622	141.289	-5.86975	0	0	up	CELE_T02E1.5	WormBase:WBGene00000967,GeneID:172603	GO:0016491;GO:0055114;GO:0005811;GO:0004022
684	W09C5.1	45.3131	271.41	-2.58247	0	0	up	CELE_W09C5.1	WormBase:WBGene00012351,GeneID:173232	GO:0005730;GO:0000470;GO:0000460;GO:0030687
685	mac-1	79.1841	21.4194	1.88629	0	0	down	CELE_Y48C3A.7	WormBase:WBGene00003119,GeneID:174974	GO:0000166;GO:0005524;GO:0019915;GO:0005515;GO:0006915
686	clec-80	25.9635	195.63	-2.91357	0	0	up	CELE_Y54G2A.39	WormBase:WBGene00043062,GeneID:3565458	GO:0030246;GO:0045087
687	tcc-1	14.488	96.2818	-2.7324	0	0	up	CELE_Y59A8A.3	WormBase:WBGene00013340,GeneID:180167	GO:0016020;GO:0016021;GO:0019894;GO:0005789;GO:0051653
688	pan-1	2.90864	111.751	-5.2638	0	0	up	CELE_M88.6	WormBase:WBGene00003915,GeneID:175596	GO:0005737;GO:0005886;GO:0016020;GO:0016021;GO:0007275;GO:0043186;GO:0018996;GO:0007281;GO:0016324;GO:0017151
689	hgo-1	1.91581	86.5854	-5.4981	0	0	up	CELE_W06D4.1	WormBase:WBGene00001843,GeneID:172726	GO:0016491;GO:0046872;GO:0055114;GO:0005737;GO:0055120;GO:0051213;GO:0006559;GO:0004411;GO:0006570;GO:0006572
690	snr-3	662.67	167.574	1.98349	0	0	down	CELE_T28D9.10	WormBase:WBGene00004916,GeneID:174072	GO:0005634;GO:0043186;GO:0030529;GO:0006397;GO:0006396;GO:0003723;GO:0008380;GO:0005686;GO:0071011;GO:0071013;GO:0005685;GO:0005682;GO:0000245;GO:0071010;GO:0000387;GO:0005687;GO:0005689;GO:0034719;GO:0097526;GO:0000243;GO:0034715;GO:0019013
691	F35H10.10	0.402478	26.6257	-6.04776	0	0	up	CELE_F35H10.10	WormBase:WBGene00018073,GeneID:177627	GO:0005887;GO:0016020;GO:0016021;GO:0004871;GO:0004930;GO:0007165;GO:0007186;GO:0008066;GO:0007216;GO:0051966
692	ncs-2	6.64799	204.343	-4.94193	0	0	up	CELE_F10G8.5	WormBase:WBGene00003564,GeneID:172866	GO:0005509;GO:0046872
693	eif-3.L	2.47499	78.3127	-4.98375	0	0	up	CELE_C17G10.9	WormBase:WBGene00015920,GeneID:24104220	GO:0005737;GO:0006412;GO:0003743;GO:0006413;GO:0005852;GO:0001731;GO:0006446;GO:0016282;GO:0033290
694	rskn-2	2.74733	111.447	-5.34218	0	0	up	CELE_C54G4.1	WormBase:WBGene00008311,GeneID:172581	GO:0000166;GO:0005524;GO:0016740;GO:0000287;GO:0005634;GO:0016301;GO:0016310;GO:0005737;GO:0004672;GO:0006468;GO:0004674;GO:0035556
695	cdc-42	12.2888	222.872	-4.1808	0	0	up	CELE_R07G3.1	WormBase:WBGene00000390,GeneID:174233	GO:0000166;GO:0005737;GO:0005886;GO:0016020;GO:0016021;GO:0005829;GO:0005515;GO:0007163;GO:0048471;GO:0005622;GO:0007264;GO:0051301;GO:0000132;GO:0003924;GO:0005525;GO:0005813;GO:0055037;GO:0005768;GO:0005938;GO:2000370;GO:0007049;GO:0032970;GO:0040001;GO:0060562;GO:1903358
696	unc-23	10.2513	120.57	-3.55599	0	0	up	CELE_H14N18.1	WormBase:WBGene00006760,GeneID:179272	GO:0005634;GO:0005737;GO:0031430;GO:0055120;GO:0005730;GO:0006457;GO:0051087;GO:0016203;GO:0031072
697	myrf-1	0.856708	40.3171	-5.55644	0	0	up	CELE_F59B10.1	WormBase:WBGene00004134,GeneID:174614	GO:0005634;GO:0003677;GO:0003700;GO:0006351;GO:0006355;GO:0016787;GO:0005737;GO:0016020;GO:0016021;GO:0008233;GO:0006508;GO:0002119;GO:0005783;GO:0005789;GO:0030154;GO:0018996;GO:0042395;GO:0045178
698	lgg-2	10.3693	277.596	-4.74259	0	0	up	CELE_ZK593.6	WormBase:WBGene00002981,GeneID:177989	GO:0005829;GO:0005737;GO:0005515;GO:0050830;GO:0031410;GO:0000045;GO:0000422;GO:0006914;GO:0006995;GO:0000421;GO:0005776;GO:1901098
699	mrp-5	3.39423	35.5827	-3.39002	0	0	up	CELE_F14F4.3	WormBase:WBGene00003411,GeneID:181587	GO:0000166;GO:0005524;GO:0016887;GO:0016020;GO:0016021;GO:0055085;GO:0042626
700	ilys-3	745.288	314.668	1.24397	0	0	down	CELE_C45G7.3	WormBase:WBGene00016670,GeneID:177033	GO:0016787;GO:0016798;GO:0008152;GO:0005576;GO:0050830;GO:0008340;GO:0005768;GO:0005764;GO:0005615;GO:0003796;GO:0003824;GO:0042742;GO:0019835;GO:0007586;GO:0031906;GO:0034777;GO:0043202
701	ZC443.3	1.86294	91.5372	-5.6187	0	0	up	CELE_ZC443.3	WormBase:WBGene00013898,GeneID:179758	GO:0006413;GO:0005852;GO:0003743;GO:0031369
702	fkb-1	47.757	457.909	-3.26128	0	0	up	CELE_F36H1.1	WormBase:WBGene00001426,GeneID:191634	GO:0005737;GO:0003755;GO:0016853;GO:0005528;GO:0000413;GO:0061077
703	Y47H9C.1	0.312074	112.355	-8.49196	0	0	up	CELE_Y47H9C.1	WormBase:WBGene00012947,GeneID:173061	GO:0045087;GO:0045121
704	itr-1	0.195455	12.8841	-6.04262	0	0	up	CELE_F33D4.2	WormBase:WBGene00002173,GeneID:177546	GO:0016020;GO:0016021;GO:0005515;GO:0007275;GO:0005216;GO:0005262;GO:0006811;GO:0055085;GO:0070588;GO:0005783;GO:0005789;GO:0043051;GO:0006936;GO:0030421;GO:0048598;GO:0030334;GO:0005886;GO:0048609;GO:0006816;GO:0001556;GO:0005509;GO:0048815;GO:0051489;GO:0012501;GO:0007622;GO:0060179;GO:0005220;GO:0017022;GO:0070679;GO:0007204;GO:0042713;GO:0048016;GO:0051209
705	mca-3	14.2581	67.5234	-2.24361	0	0	up	CELE_Y67D8C.10	WormBase:WBGene00003153,GeneID:177089	GO:0000166;GO:0005524;GO:0016787;GO:0099132;GO:0005886;GO:0016020;GO:0016021;GO:0040017;GO:0002119;GO:0009792;GO:0006811;GO:0070588;GO:0040010;GO:0006897;GO:0006816;GO:0005388;GO:0045807;GO:0051481;GO:0005887;GO:0043231
706	npp-12	0.926754	21.6606	-4.54674	0	0	up	CELE_T23H2.1	WormBase:WBGene00003798,GeneID:172348	GO:0016020;GO:0016021;GO:0005643
707	K02D7.1	54.7584	267.463	-2.28819	0	0	up	CELE_K02D7.1	WormBase:WBGene00019298,GeneID:176851	GO:0016740;GO:0003824;GO:0016757;GO:0006139;GO:0009116;GO:0004731;GO:0045087
708	faah-1	0.923609	64.4465	-6.12468	0	0	up	CELE_B0218.1	WormBase:WBGene00015047,GeneID:177613	GO:0016787;GO:0004040;GO:0048680;GO:0102077;GO:0103073
709	C29H12.2	10.0342	120.776	-3.58934	0	0	up	CELE_C29H12.2	WormBase:WBGene00016235,GeneID:174022	GO:0016020;GO:0016021
710	rab-5	20.8869	234.566	-3.48932	0	0	up	CELE_F26H9.6	WormBase:WBGene00004268,GeneID:172755	GO:0009792;GO:0005515;GO:0003924;GO:0005525;GO:0008340;GO:0005769;GO:0030100;GO:0031901;GO:0006898;GO:0008104;GO:0090386;GO:0045335;GO:0009306;GO:0005938;GO:0045176;GO:0005768;GO:1990075;GO:0032794
711	rpt-4	9.15644	116.702	-3.67189	0	0	up	CELE_F23F1.8	WormBase:WBGene00004504,GeneID:173384	GO:0005634;GO:0000166;GO:0005524;GO:0005737;GO:0016787;GO:0005515;GO:0030433;GO:0042802;GO:0017025;GO:0036402;GO:0030163;GO:0045899;GO:1901800;GO:0008540;GO:0031595;GO:0031597;GO:0031647;GO:0000502;GO:0043161
712	unc-68	0.330536	7.79353	-4.5594	0	0	up	CELE_K11C4.5	WormBase:WBGene00006801,GeneID:179080	GO:0005509;GO:0016020;GO:0016021;GO:0005515;GO:0005216;GO:0005262;GO:0006811;GO:0055085;GO:0070588;GO:0040011;GO:0031674;GO:0006816;GO:0043068;GO:0005219;GO:0006874;GO:0033365;GO:0051209;GO:0005886;GO:0016529
713	col-35	136.936	24.0839	2.50736	0	0	down	CELE_C15A11.1	WormBase:WBGene00000612,GeneID:172492	GO:0016020;GO:0016021;GO:0042302;GO:0005581
714	rme-1	51.2423	192.038	-1.90599	0	0	up	CELE_W06H8.1	WormBase:WBGene00004373,GeneID:179010	GO:0005509;GO:0005737;GO:0019904;GO:0005525;GO:0032456;GO:0055037;GO:0016887;GO:0010940;GO:0060990;GO:0012505;GO:0055038;GO:1904950
715	dmd-6	8.94026	131.056	-3.87372	0	0	up	CELE_F13G11.1	WormBase:WBGene00007058,GeneID:178392	GO:0005634;GO:0046872;GO:0003677;GO:0003700;GO:0043565;GO:0006355
716	mml-1	1.74256	39.5509	-4.50443	0	0	up	CELE_T20B12.6	WormBase:WBGene00003378,GeneID:176050	GO:0005634;GO:0003677;GO:0006351;GO:0006355;GO:0005737;GO:0000122;GO:0005515;GO:0008340;GO:0046983;GO:0005739;GO:0003700
717	set-16	32.0804	11.097	1.53152	0	0	down	CELE_T12D8.1	WormBase:WBGene00011729,GeneID:176802	GO:0005634;GO:0046872;GO:0016740;GO:0008168;GO:0032259;GO:0040028;GO:0018024;GO:0044666;GO:0051568;GO:0042800
718	T19D12.1	1.36563	24.1493	-4.14435	0	0	up	CELE_T19D12.1	WormBase:WBGene00020576,GeneID:24104905	GO:0016020;GO:0016021
719	F56E10.1	30.7455	8.43669	1.86563	0	0	down	CELE_F56E10.1	WormBase:WBGene00018975,GeneID:186391	GO:0006336
720	nhr-49	4.1092	98.912	-4.58922	0	0	up	CELE_K10C3.6	WormBase:WBGene00003639,GeneID:172839	GO:0005634;GO:0046872;GO:0003677;GO:0003700;GO:0008270;GO:0043565;GO:0006351;GO:0006355;GO:0043401;GO:0005737;GO:0005515;GO:0008340;GO:0003707;GO:0045944;GO:0019216;GO:0019217;GO:0036003
721	tag-123	1.40447	56.3312	-5.32584	0	0	up	CELE_F08F1.7	WormBase:WBGene00006472,GeneID:181096	GO:0016020;GO:0016021
722	toe-4	176.766	66.2759	1.41529	0	0	down	CELE_W02A11.3	WormBase:WBGene00012194,GeneID:173144	GO:0016301;GO:0016310;GO:0016567;GO:0061630;GO:0043161
723	col-48	210.791	55.1111	1.9354	0	0	down	CELE_Y54E10BL.2	WormBase:WBGene00000625,GeneID:171873	GO:0016020;GO:0016021;GO:0042302;GO:0005581
724	cisd-3.2	526.541	189.349	1.4755	0	0	down	CELE_Y67D2.3	WormBase:WBGene00022053,GeneID:175307	GO:0051537;GO:0043231
725	mars-1	9.46836	66.9595	-2.8221	0	0	up	CELE_F58B3.5	WormBase:WBGene00003415,GeneID:178089	GO:0000166;GO:0005524;GO:0005829;GO:0005737;GO:0016874;GO:0004812;GO:0006418;GO:0003723;GO:0006412;GO:0004825;GO:0006431;GO:0000049;GO:0016020;GO:0016021
726	cdc-5L	6.02497	64.5863	-3.4222	0	0	up	CELE_D1081.8	WormBase:WBGene00008386,GeneID:172639	GO:0003677;GO:0005634;GO:0051301;GO:0006357;GO:0000981;GO:0043565;GO:0030154;GO:0044212;GO:0001135
727	ttr-41	12.5316	279.558	-4.47951	0	0	up	CELE_F10G7.11	WormBase:WBGene00017374,GeneID:24104420	GO:0005615
728	gpx-5	13.851	196.909	-3.82946	0	0	up	CELE_C11E4.1	WormBase:WBGene00007516,GeneID:181178	GO:0016491;GO:0055114;GO:0005615;GO:0098869;GO:0004601;GO:0006979;GO:0004602;GO:0000302
729	frm-10	2.14345	104.273	-5.60428	0	0	up	CELE_F25H9.5	WormBase:WBGene00001496,GeneID:179828	GO:0005856
730	goa-1	4.70677	109.916	-4.54552	0	0	up	CELE_C26C6.2	WormBase:WBGene00001648,GeneID:172505	GO:0046872;GO:0000166;GO:0005515;GO:0046662;GO:0004871;GO:0007165;GO:0007186;GO:0043051;GO:0051301;GO:0019901;GO:0001664;GO:0003924;GO:0005525;GO:0007212;GO:0032094;GO:0040012;GO:0006935;GO:0019001;GO:0031683;GO:0005834;GO:0005938;GO:0007213;GO:0007049;GO:0007188;GO:0050829;GO:0060259;GO:0032223;GO:0042493;GO:0016907;GO:0043495;GO:0048681
731	sur-6	4.1731	81.1952	-4.2822	0	0	up	CELE_F26E4.1	WormBase:WBGene00006352,GeneID:172826	GO:0005829;GO:0005737;GO:0002119;GO:0009792;GO:0050790;GO:0000278;GO:0040026;GO:0019888;GO:0000159;GO:0004722;GO:0070262
732	stam-1	6.11158	93.2816	-3.93198	0	0	up	CELE_C34G6.7	WormBase:WBGene00004109,GeneID:172264	GO:0005515;GO:0007275;GO:0006886;GO:0015031;GO:0005929;GO:0042995;GO:0005769;GO:0005768;GO:0034606;GO:0008333;GO:0043130;GO:0043409;GO:0048013;GO:0033565
733	C46C2.2	2.20918	71.0725	-5.00771	0	0	up	CELE_C46C2.2	WormBase:WBGene00008110,GeneID:177744	GO:0005887;GO:0016020;GO:0016021;GO:0055085;GO:0005215;GO:0008514;GO:0022857;GO:0015711
734	clec-42	0.185559	74.6521	-8.65216	0	0	up	CELE_F16H6.1	WormBase:WBGene00008891,GeneID:180189	GO:0030246
735	cytb-5.1	9.48695	278.192	-4.87399	0	0	up	CELE_C31E10.7	WormBase:WBGene00007848,GeneID:181510	GO:0020037;GO:0046872;GO:0016020;GO:0016021;GO:0048471
736	mua-3	0.397195	11.8566	-4.89969	0	0	up	CELE_K08E5.3	WormBase:WBGene00003482,GeneID:176430	GO:0005509;GO:0016020;GO:0016021;GO:0007155;GO:0005886;GO:0030054;GO:0030056;GO:0005578;GO:0005882;GO:0005201;GO:0005518;GO:0019215;GO:0007160
737	daf-15	0.446777	20.174	-5.4968	0	0	up	CELE_C10C5.6	WormBase:WBGene00000911,GeneID:177770	GO:0040024;GO:0008340;GO:0031929;GO:0031931;GO:0005737;GO:0002119;GO:0045860;GO:0035262;GO:0030295;GO:0030674;GO:0008361;GO:0009267;GO:0030307;GO:0032147;GO:0071230;GO:0071902;GO:2000785
738	B0024.4	0.146172	120.637	-9.68878	0	0	up	CELE_B0024.4	WormBase:WBGene00007097,GeneID:179432	GO:0045087;GO:0045121
739	wdr-23	12.5749	109.684	-3.12473	0	0	up	CELE_D2030.9	WormBase:WBGene00008419,GeneID:172518	GO:0005634;GO:0005515;GO:0000122;GO:0040018;GO:0008340;GO:0008134;GO:1901216;GO:1905803;GO:0043161;GO:0080135
740	pdi-3	181.731	443.511	-1.28717	0	0	up	CELE_H06O01.1	WormBase:WBGene00003964,GeneID:172433	GO:0045138;GO:0018991;GO:0045454;GO:0016853;GO:0008360;GO:0006457;GO:0034976;GO:0005783;GO:0090597;GO:0040002;GO:0010171;GO:0003756;GO:0003810;GO:0080058;GO:0018149;GO:0040019
741	atg-3	316.243	80.2554	1.97836	0	0	down	CELE_Y55F3AM.4	WormBase:WBGene00021922,GeneID:176921	GO:0005829;GO:0005737;GO:0015031;GO:0019776;GO:0000045;GO:0000422;GO:0006914;GO:0044804;GO:0016236;GO:0000153
742	ZK632.10	42.1916	550.06	-3.70456	0	0	up	CELE_ZK632.10	WormBase:WBGene00014017,GeneID:176395	GO:0016020;GO:0016021
743	moag-4	677.917	167.393	2.01787	0	0	down	CELE_Y37E3.4	WormBase:WBGene00021348,GeneID:171764	GO:0005634;GO:0005829
744	ZK858.6	3.63008	65.6069	-4.17578	0	0	up	CELE_ZK858.6	WormBase:WBGene00014119,GeneID:172739	GO:0016020;GO:0016021
745	lex-1	4.33889	39.5038	-3.18659	0	0	up	CELE_F11A10.1	WormBase:WBGene00008682,GeneID:178146	GO:0006351;GO:0000166;GO:0005524;GO:0005634;GO:0005575;GO:0003682;GO:0045944;GO:0003674;GO:0042393;GO:0016887;GO:0031445;GO:0031936
746	him-1	3.66553	31.2799	-3.09314	0	0	up	CELE_F28B3.7	WormBase:WBGene00001860,GeneID:172116	GO:0005634;GO:0005694;GO:0005524;GO:0009792;GO:0000790;GO:0051301;GO:0009411;GO:0006281;GO:0006974;GO:0007049;GO:0003677;GO:0010165;GO:0051276;GO:0008278;GO:0007059;GO:0007064
747	cpi-1	8.35193	261.802	-4.97022	0	0	up	CELE_K08B4.6	WormBase:WBGene00000535,GeneID:177372	GO:0005615;GO:0002020;GO:0004869;GO:0030414;GO:0010466;GO:2000117
748	tyr-4	5.35751	61.38	-3.51813	0	0	up	CELE_C34G6.2	WormBase:WBGene00016419,GeneID:172263	GO:0046872;GO:0016491;GO:0055114;GO:0008152
749	T19A5.1	2.9147	35.2851	-3.59764	0	0	up	CELE_T19A5.1	WormBase:WBGene00020553,GeneID:179275	GO:0015629;GO:0030041
750	tars-1	27.2884	122.729	-2.16911	0	0	up	CELE_C47D12.6	WormBase:WBGene00006617,GeneID:174790	GO:0000166;GO:0005524;GO:0005737;GO:0016874;GO:0008340;GO:0004812;GO:0006418;GO:0006412;GO:0043039;GO:0004829;GO:0006435
751	rsy-1	89.3708	20.3646	2.13374	0	0	down	CELE_Y53H1A.1	WormBase:WBGene00013177,GeneID:173015	GO:0005634;GO:0005515;GO:0048786
752	atf-7	20.7221	135.727	-2.71146	0	0	up	CELE_C07G2.2	WormBase:WBGene00000223,GeneID:175587	GO:0005634;GO:0003700;GO:0006355;GO:0000122;GO:0050829;GO:0045944;GO:0045824;GO:0051019;GO:0045089
753	his-41	19.2197	327.509	-4.09087	0	0	up	CELE_C50F4.5	WormBase:WBGene00001915,GeneID:179340	GO:0046982;GO:0000786;GO:0005634;GO:0005694;GO:0003677;GO:0006334;GO:0035267;GO:0005811
754	clec-86	3.41582	209.831	-5.94085	0	0	up	CELE_C54D1.2	WormBase:WBGene00016912,GeneID:183775	GO:0045087;GO:0030246
755	let-418	5.60935	34.7476	-2.63101	0	0	up	CELE_F26F12.7	WormBase:WBGene00002637,GeneID:178970	GO:0005634;GO:0046872;GO:0000166;GO:0005524;GO:0016787;GO:0000977;GO:0000122;GO:0005515;GO:0004386;GO:0040027;GO:0048557;GO:0008134;GO:0016581;GO:0090571
756	F54E12.2	3.01552	39.8392	-3.72371	0	0	up	CELE_F54E12.2	WormBase:WBGene00010061,GeneID:178054	GO:0005524
757	W01A11.1	15.3773	119.138	-2.95376	0	0	up	CELE_W01A11.1	WormBase:WBGene00020909,GeneID:179036	GO:0016787;GO:0016020;GO:0003824;GO:0005783;GO:0005789;GO:0033961;GO:0019439
758	rme-8	0.4698	15.7832	-5.0702	0	0	up	CELE_F18C12.2	WormBase:WBGene00004378,GeneID:172594	GO:0005515;GO:0002119;GO:0009792;GO:0005769;GO:0007638;GO:0055037;GO:0051087;GO:0042802;GO:0005829;GO:0006898;GO:0010008;GO:1903539;GO:0042147;GO:0005770;GO:0045022
759	npp-11	101.17	37.4357	1.43429	0	0	down	CELE_F53F10.5	WormBase:WBGene00003797,GeneID:171954	GO:0005515;GO:0000132;GO:0009792;GO:0006606;GO:0006997;GO:0017056;GO:0005635;GO:0005643;GO:0005487;GO:0044613;GO:0005543;GO:0071426
760	dod-3	436.815	83.7318	2.38318	0	0	down	CELE_C24B9.9	WormBase:WBGene00016052,GeneID:178737	GO:0016020;GO:0016021;GO:0007165
761	gsp-2	56.7249	252.81	-2.156	0	0	up	CELE_F56C9.1	WormBase:WBGene00001748,GeneID:3564807	GO:0005634;GO:0046872;GO:0016787;GO:0005737;GO:0004721;GO:0005515;GO:0007275;GO:0004722;GO:0051301;GO:0051321;GO:0016569;GO:0007049;GO:0005694;GO:0031965;GO:0070262
762	nra-2	5.13639	74.8952	-3.86605	0	0	up	CELE_T05F1.1	WormBase:WBGene00011488,GeneID:172803	GO:0016020;GO:0016021;GO:0005783;GO:0009966;GO:0005789;GO:0016485
763	cec-5	7.72883	112.038	-3.8576	0	0	up	CELE_F32E10.6	WormBase:WBGene00017993,GeneID:177537	GO:0005634
764	hpo-8	26.5086	233.88	-3.14124	0	0	up	CELE_T15B7.2	WormBase:WBGene00020517,GeneID:188513	GO:0016829;GO:0016020;GO:0016021;GO:0006629;GO:0030176;GO:0006631;GO:0006633;GO:0042761;GO:0030148;GO:0018812;GO:0102158;GO:0102343;GO:0102344;GO:0102345;GO:0030497
765	F48E3.4	11.1279	152.975	-3.78105	0	0	up	CELE_F48E3.4	WormBase:WBGene00018605,GeneID:181006	GO:0004252;GO:0006508
766	R07E3.1	8.65009	109.149	-3.65744	0	0	up	CELE_R07E3.1	WormBase:WBGene00011102,GeneID:181242	GO:0016020;GO:0016021;GO:0005615;GO:0006508;GO:0004197;GO:0008234;GO:0051603;GO:0005764
767	let-765	1.82808	23.318	-3.67304	0	0	up	CELE_F20H11.2	WormBase:WBGene00002889,GeneID:175934	GO:0005634;GO:0006355;GO:0045138;GO:0046579;GO:0042660;GO:0072327
768	C34D10.2	16.7963	115.321	-2.77944	0	0	up	CELE_C34D10.2	WormBase:WBGene00016407,GeneID:181059	GO:0046872
769	pup-2	6.86519	86.0603	-3.64798	0	0	up	CELE_K10D2.2	WormBase:WBGene00019628,GeneID:175708	GO:0005515;GO:0031054;GO:0050265
770	ppm-2	9.96318	123.376	-3.63031	0	0	up	CELE_T23F11.1	WormBase:WBGene00011953,GeneID:175610	GO:0046872;GO:0016787;GO:0004721;GO:0003824;GO:0006470;GO:0030517;GO:0048786;GO:0031625;GO:0043169;GO:0004722;GO:0051965
771	hsp-16.1	20.2347	287.282	-3.82756	0	0	up	CELE_T27E4.8	WormBase:WBGene00002015,GeneID:179286	GO:0009408;GO:0005797;GO:0030968;GO:0051082
772	let-502	2.18933	34.5338	-3.97945	0	0	up	CELE_C10H11.9	WormBase:WBGene00002694,GeneID:172088	GO:0005634;GO:0046872;GO:0000166;GO:0005524;GO:0016740;GO:0005737;GO:0016301;GO:0016310;GO:0007275;GO:0009792;GO:0004674;GO:0004672;GO:0006468;GO:0008360;GO:0035556;GO:0005913;GO:0030154;GO:0048477;GO:0005856;GO:0002119;GO:0010172;GO:0032154;GO:0043292;GO:0060465;GO:1905905;GO:0007266
773	F01D5.1	123.491	506.991	-2.03755	0	0	up	CELE_F01D5.1	WormBase:WBGene00008492,GeneID:175049	GO:0045087
774	pri-2	120.245	33.5521	1.8415	0	0	down	CELE_W02D9.1	WormBase:WBGene00004181,GeneID:173122	GO:0046872;GO:0003677;GO:0016740;GO:0016779;GO:0006260;GO:0003697;GO:0051536;GO:0051539;GO:0003899;GO:0071897;GO:0005658;GO:0003896;GO:0006269;GO:0003887
775	ima-3	15.5397	110.507	-2.83011	0	0	up	CELE_F32E10.4	WormBase:WBGene00002074,GeneID:177533	GO:0005634;GO:0005829;GO:0005737;GO:0005515;GO:0007275;GO:0002119;GO:0009792;GO:0008565;GO:0000003;GO:0015031;GO:0007276;GO:0048477;GO:0005643;GO:0005635;GO:0005654;GO:0008139;GO:0006607;GO:0006606;GO:0006999;GO:0007127;GO:0007292
776	del-6	1.07221	59.2292	-5.78765	0	0	up	CELE_T21C9.3	WormBase:WBGene00011891,GeneID:179474	GO:0016020;GO:0016021;GO:0006811;GO:0035725;GO:0005272;GO:0006814
777	egl-21	88.9455	276.892	-1.63833	0	0	up	CELE_F01D4.4	WormBase:WBGene00001189,GeneID:177940	GO:0046872;GO:0008270;GO:0016787;GO:0031410;GO:0005615;GO:0008233;GO:0006508;GO:0030424;GO:0043025;GO:0008237;GO:0005794;GO:0098793;GO:0042995;GO:0004180;GO:0004181;GO:0006937;GO:0071244;GO:1903745;GO:0043204;GO:0004185;GO:0030536;GO:0045887;GO:1903998;GO:0090326;GO:2000294;GO:0030141;GO:0014057;GO:0060456;GO:0061837;GO:0014055;GO:0016485;GO:0030070;GO:0097060
778	hsr-9	5.83279	45.8954	-2.97609	0	0	up	CELE_T05F1.6	WormBase:WBGene00002027,GeneID:3565010	GO:0005634;GO:0045944;GO:0006281;GO:0006974;GO:0000077;GO:0042393
779	F47G9.1	9.69785	187.904	-4.27619	0	0	up	CELE_F47G9.1	WormBase:WBGene00009829,GeneID:179567	GO:0016020;GO:0016021
780	pld-1	1.59024	27.5492	-4.1147	0	0	up	CELE_C04G6.3	WormBase:WBGene00004040,GeneID:173876	GO:0016787;GO:0003824;GO:0005794;GO:0035091;GO:0016042;GO:0004630;GO:0070290;GO:0006654;GO:0048017;GO:0048870
781	puf-12	4.49748	56.3914	-3.64829	0	0	up	CELE_ZK945.3	WormBase:WBGene00014165,GeneID:174572	GO:0003723;GO:0005730;GO:0003729;GO:0006417
782	lim-9	2.37195	81.255	-5.09831	0	0	up	CELE_F25H5.1	WormBase:WBGene00006407,GeneID:3565712	GO:0046872;GO:0008270;GO:0005515;GO:0031430;GO:0019904
783	T04A8.7	1.89911	52.7289	-4.7952	0	0	up	CELE_T04A8.7	WormBase:WBGene00011409,GeneID:3565201	GO:0004553;GO:0005975;GO:0003824;GO:0003844;GO:0043169;GO:0005978;GO:0016787;GO:0016798;GO:0008152;GO:0004556;GO:0103025
784	abcf-2	69.042	212.606	-1.62264	0	0	up	CELE_T27E9.7	WormBase:WBGene00012097,GeneID:176771	GO:0000166;GO:0005524;GO:0016887
785	cct-1	28.2519	137.184	-2.27969	0	0	up	CELE_T05C12.7	WormBase:WBGene00000377,GeneID:174318	GO:0005634;GO:0000166;GO:0005524;GO:0005737;GO:0051082;GO:0006457;GO:0061077;GO:0044183;GO:0006458;GO:0005832
786	nud-2	8.3549	135.3	-4.01739	0	0	up	CELE_R11A5.2	WormBase:WBGene00011230,GeneID:172554	GO:0005515;GO:0007097;GO:0007059;GO:0005813;GO:0016477;GO:0051932;GO:0005871;GO:0051642;GO:0008017;GO:0005635;GO:0045202;GO:0000776;GO:0048489;GO:0047496;GO:0000132;GO:0007020;GO:0007100;GO:0051303;GO:2000574
787	Y97E10AR.6	1.76403	76.2989	-5.43472	0	0	up	CELE_Y97E10AR.6	WormBase:WBGene00022401,GeneID:179179	GO:0016020;GO:0016021
788	col-118	178.192	43.3262	2.04012	0	0	down	CELE_T11B7.3	WormBase:WBGene00000692,GeneID:177699	GO:0042302;GO:0005581
789	top-1	2.8704	49.7674	-4.11588	0	0	up	CELE_M01E5.5	WormBase:WBGene00006595,GeneID:266847	GO:0005634;GO:0005694;GO:0003677;GO:0005730;GO:0016853;GO:0007059;GO:0031298;GO:0006260;GO:0006338;GO:0006265;GO:0031616;GO:0003916;GO:0003917
790	ttr-18	4.51337	241.685	-5.74278	0	0	up	CELE_B0334.1	WormBase:WBGene00007142,GeneID:174757	GO:0005615
791	rpt-5	17.0697	126.497	-2.88959	0	0	up	CELE_F56H1.4	WormBase:WBGene00004505,GeneID:172238	GO:0005634;GO:0000166;GO:0005524;GO:0005737;GO:0016787;GO:0005515;GO:0030433;GO:0017025;GO:0036402;GO:0030163;GO:0045899;GO:1901800;GO:0008540;GO:0031595;GO:0031597;GO:0000502
792	dlat-2	31.4481	187.04	-2.5723	0	0	up	CELE_C30H6.7	WormBase:WBGene00007824,GeneID:178524	GO:0016740;GO:0008152;GO:0016746
793	K12C11.1	332.701	134.169	1.31018	0	0	down	CELE_K12C11.1	WormBase:WBGene00019673,GeneID:171704	GO:0046872;GO:0016787;GO:0006508;GO:0030145;GO:0004177
794	ttr-17	3.19504	253.906	-6.31232	0	0	up	CELE_Y5F2A.2	WormBase:WBGene00012383,GeneID:178003	GO:0005615
795	cpt-2	9.28017	135.945	-3.87273	0	0	up	CELE_R07H5.2	WormBase:WBGene00011122,GeneID:178025	GO:0016740;GO:0016746
796	spt-5	6.12982	44.944	-2.87421	0	0	up	CELE_K08E4.1	WormBase:WBGene00005015,GeneID:178143	GO:0005634;GO:0006351;GO:0006355;GO:0003677;GO:0006357;GO:0006368;GO:0003729;GO:0005694;GO:0006397;GO:0032044;GO:0032784
797	acs-22	1.54661	61.9927	-5.32492	0	0	up	CELE_D1009.1	WormBase:WBGene00017012,GeneID:181138	GO:0016020;GO:0016021;GO:0003824;GO:0005783;GO:0008152;GO:0004467;GO:0031957;GO:0001676;GO:0015908
798	smg-1	0.322662	14.45	-5.4849	0	0	up	CELE_C48B6.6	WormBase:WBGene00004879,GeneID:172418	GO:0046872;GO:0000166;GO:0005524;GO:0016740;GO:0005737;GO:0005634;GO:0016301;GO:0016310;GO:0004674;GO:0006281;GO:0000184;GO:0030539;GO:0040035;GO:0006468;GO:0071030
799	unc-94	2.21006	85.7506	-5.27799	0	0	up	CELE_C06A5.7	WormBase:WBGene00006823,GeneID:172275	GO:0005737;GO:0002119;GO:0009792;GO:0005856;GO:0040011;GO:0051015;GO:0005865;GO:0003779;GO:0005523;GO:0051694;GO:0045214;GO:0030835;GO:0071689;GO:1990357
800	clec-17	7.55994	99.2162	-3.71413	0	0	up	CELE_E03H4.10	WormBase:WBGene00008477,GeneID:173111	GO:0030246
801	gcs-1	2.27905	54.5045	-4.57987	0	0	up	CELE_F37B12.2	WormBase:WBGene00001527,GeneID:174438	GO:0000166;GO:0005524;GO:0003824;GO:0016874;GO:0005515;GO:0000303;GO:0009408;GO:0000302;GO:0006750;GO:0017109;GO:0046685;GO:0004357
802	rpn-2	30.7048	108.647	-1.82312	0	0	up	CELE_C23G10.4	WormBase:WBGene00004459,GeneID:175877	GO:0005634;GO:0005737;GO:0005886;GO:0050790;GO:0072686;GO:0043161;GO:0004175;GO:0005938;GO:0008540;GO:0000502;GO:0030234;GO:0042176;GO:0034515;GO:0005080;GO:0031965
803	usip-1	2.87627	56.027	-4.28385	0	0	up	CELE_ZK863.4	WormBase:WBGene00014124,GeneID:179670	GO:0005654;GO:0050265;GO:0005688;GO:0034477
804	svh-2	0.839797	31.3002	-5.21999	0	0	up	CELE_T14E8.1	WormBase:WBGene00020504,GeneID:180929	GO:0000166;GO:0005524;GO:0016740;GO:0005886;GO:0016020;GO:0016021;GO:0016301;GO:0016310;GO:0005515;GO:0004672;GO:0004713;GO:0006468;GO:0031103;GO:0043410;GO:0004714;GO:0048680;GO:0031435;GO:0018108;GO:0038083
805	T01H3.3	1.09866	53.8638	-5.6155	0	0	up	CELE_T01H3.3	WormBase:WBGene00011349,GeneID:174270	GO:0016020;GO:0016021;GO:0055085;GO:0022857;GO:0006820
806	kin-4	4.36771	39.3911	-3.17292	0	0	up	CELE_C10C6.1	WormBase:WBGene00002192,GeneID:178068	GO:0005524;GO:0016740;GO:0000287;GO:0016301;GO:0016310;GO:0004672;GO:0006468;GO:0004674;GO:0018105;GO:0035556;GO:0005622
807	lipl-2	5.65619	93.3422	-4.04463	0	0	up	CELE_F46B6.8	WormBase:WBGene00009773,GeneID:185840	GO:0016787;GO:0006629;GO:0016788;GO:0016042
808	F27D4.4	3.97468	236.08	-5.89229	0	0	up	CELE_F27D4.4	WormBase:WBGene00009189,GeneID:172538	GO:0046872
809	umps-1	133.599	43.2956	1.62562	0	0	down	CELE_T07C4.1	WormBase:WBGene00011559,GeneID:176453	GO:0016740;GO:0008152;GO:0016829;GO:0005737;GO:0003824;GO:0009792;GO:0000003;GO:0016757;GO:0009411;GO:0002119;GO:0008340;GO:0040018;GO:0009116;GO:0048557;GO:0007040;GO:0016831;GO:0006207;GO:0006221;GO:0010165;GO:0010225;GO:0090727;GO:0004588;GO:0004590;GO:0006222;GO:0010332;GO:0014070;GO:0019856;GO:0044205
810	pac-1	6.16198	46.7765	-2.92432	0	0	up	CELE_C04D8.1	WormBase:WBGene00015418,GeneID:176201	GO:0005737;GO:0005515;GO:0005096;GO:0043547;GO:0007165;GO:0030054;GO:0008104;GO:0005912;GO:0010470;GO:0007265;GO:0007266;GO:0016020;GO:0016021
811	kin-18	4.71962	46.9699	-3.31499	0	0	up	CELE_T17E9.1	WormBase:WBGene00002201,GeneID:175862	GO:0000166;GO:0005524;GO:0016740;GO:0005737;GO:0016301;GO:0016310;GO:0004672;GO:0006468;GO:0042981;GO:0004674;GO:0043051;GO:0007346;GO:0031098;GO:0000165;GO:0007631;GO:0005938;GO:0007399;GO:0000186;GO:0060631;GO:0004709;GO:0043407
812	bli-3	0.744657	22.7776	-4.9349	0	0	up	CELE_F56C11.1	WormBase:WBGene00000253,GeneID:171608	GO:0005509;GO:0016491;GO:0020037;GO:0055114;GO:0005886;GO:0016020;GO:0016021;GO:0002119;GO:0050830;GO:0006979;GO:0098869;GO:0050832;GO:0040032;GO:0004601;GO:0042744;GO:0040002;GO:0042338;GO:0018149;GO:0016174;GO:0050665
813	Y54G9A.5	174.064	34.6576	2.32838	0	0	down	CELE_Y54G9A.5	WormBase:WBGene00013208,GeneID:175016	GO:0016020;GO:0016021
814	vps-60	5.18233	156.341	-4.91495	0	0	up	CELE_F41E6.9	WormBase:WBGene00018290,GeneID:179242	GO:0005622;GO:0007034
815	H24K24.3	238.349	101.654	1.2294	0	0	down	CELE_H24K24.3	WormBase:WBGene00019240,GeneID:178597	GO:0016491;GO:0046872;GO:0055114;GO:0008270;GO:0005737;GO:0004022;GO:0004024;GO:0051903;GO:0006066;GO:0006069
816	K02D10.1	14.8938	153.223	-3.36285	0	0	up	CELE_K02D10.1	WormBase:WBGene00019301,GeneID:176232	GO:0008152;GO:0005739;GO:0016791;GO:0016311;GO:0016787
817	T10C6.6	122.966	33.6489	1.86962	0	0	down	CELE_T10C6.6	WormBase:WBGene00011688,GeneID:180070	GO:0005886;GO:0016020;GO:0016021;GO:0055085;GO:0005215;GO:0006810
818	pbs-7	20.9612	196.763	-3.23066	0	0	up	CELE_F39H11.5	WormBase:WBGene00003953,GeneID:172674	GO:0005634;GO:0016787;GO:0005737;GO:0008233;GO:0006508;GO:0004298;GO:0051603;GO:0000502;GO:0005839
819	iglr-2	1.04798	43.0083	-5.35893	0	0	up	CELE_ZC262.3	WormBase:WBGene00022580,GeneID:176175	GO:0016020;GO:0016021;GO:0003735;GO:0032543;GO:0022627;GO:0005763
820	fars-3	2.78795	60.2434	-4.43353	0	0	up	CELE_F22B5.9	WormBase:WBGene00001498,GeneID:174351	GO:0000166;GO:0005524;GO:0000287;GO:0005737;GO:0016874;GO:0003723;GO:0004812;GO:0006412;GO:0004826;GO:0006432;GO:0009328
821	lec-8	205.066	657.63	-1.68119	0	0	up	CELE_R07B1.10	WormBase:WBGene00002271,GeneID:181198	GO:0031410;GO:0030246;GO:0050830;GO:0030968;GO:0009636;GO:0051861
822	cand-1	3.19837	34.2819	-3.42204	0	0	up	CELE_Y102A5A.1	WormBase:WBGene00013606,GeneID:180125	GO:0005634;GO:0005515;GO:0060625;GO:0010265;GO:0051437
823	ddb-1	0.903638	29.4931	-5.02849	0	0	up	CELE_M18.5	WormBase:WBGene00010890,GeneID:178156	GO:0005634;GO:0003677;GO:0005737;GO:0005515;GO:0003676;GO:0006281;GO:0006974;GO:0016567;GO:0003684;GO:0007049;GO:0043161;GO:0006289;GO:0031461
824	acs-17	0.544232	45.0219	-6.37026	0	0	up	CELE_C46F4.2	WormBase:WBGene00016716,GeneID:180859	GO:0016020;GO:0016021;GO:0003824;GO:0008152
825	clec-1	18.358	234.799	-3.67695	0	0	up	CELE_F25B4.9	WormBase:WBGene00017772,GeneID:178958	GO:0030246
826	atf-5	17.4817	220.41	-3.65628	0	0	up	CELE_T04C10.4	WormBase:WBGene00000221,GeneID:181576	GO:0005634;GO:0003700;GO:0006355
827	K06A9.1	4.58153	39.833	-3.12007	0	0	up	CELE_K06A9.1	WormBase:WBGene00019435,GeneID:180494	GO:0016020;GO:0016021
828	F56B3.11	265.087	74.1577	1.8378	0	0	down	CELE_F56B3.11	WormBase:WBGene00018934,GeneID:176907	GO:0016020;GO:0016021;GO:0033617;GO:0030150;GO:0032981;GO:0005744
829	rbg-3	1.86474	57.2313	-4.93976	0	0	up	CELE_B0393.2	WormBase:WBGene00007167,GeneID:175629	GO:0005737;GO:0017137;GO:0006886;GO:0005096;GO:0012505;GO:0031338;GO:0090630
830	flp-1	18.8817	241.075	-3.67443	0	0	up	CELE_F23B2.5	WormBase:WBGene00001444,GeneID:177737	GO:0005615;GO:0046662;GO:0005576;GO:0006972;GO:0007638;GO:0007218;GO:0006937;GO:0007626;GO:0071855
831	F55C12.5	1.76373	38.0735	-4.43209	0	0	up	CELE_F55C12.5	WormBase:WBGene00018872,GeneID:173997	GO:0016020;GO:0016021;GO:0005783;GO:0008289
832	kcc-1	0.873476	29.8265	-5.09368	0	0	up	CELE_R13A1.2	WormBase:WBGene00006504,GeneID:177495	GO:0016020;GO:0016021;GO:0006811;GO:0055085;GO:0005215;GO:0006813;GO:0071805;GO:1902476;GO:0006821;GO:0007268;GO:0022820;GO:0015379
833	apl-1	93.7203	245.302	-1.38813	0	0	up	CELE_C42D8.8	WormBase:WBGene00000149,GeneID:180783	GO:0016020;GO:0016021;GO:0031410;GO:0043025;GO:0043005;GO:0007275;GO:0002119;GO:0007399;GO:0030154;GO:0005768;GO:0042395;GO:0005769;GO:0010171;GO:0008201;GO:0046914
834	F22G12.4	57.2344	18.0809	1.66242	0	0	down	CELE_F22G12.4	WormBase:WBGene00009064,GeneID:173180	GO:0005545;GO:0046872
835	F02A9.4	6.38438	79.1886	-3.63268	0	0	up	CELE_F02A9.4	WormBase:WBGene00008514,GeneID:176285	GO:0000166;GO:0005524;GO:0005737;GO:0005739;GO:0005759;GO:0016874;GO:0006552;GO:0004485;GO:0006396;GO:0090502;GO:0003725;GO:0004525
836	gcy-28	1.02431	27.2361	-4.73279	0	0	up	CELE_T01A4.1	WormBase:WBGene00020131,GeneID:172051	GO:0046872;GO:0000166;GO:0005524;GO:0016829;GO:0016020;GO:0016021;GO:0005886;GO:0043005;GO:0004672;GO:0006468;GO:0005622;GO:0035556;GO:0005525;GO:0044297;GO:0042995;GO:0007606;GO:0004383;GO:0016849;GO:0006182;GO:0007165;GO:0009190;GO:0008074;GO:0006935;GO:0030424;GO:0030425;GO:0042048;GO:0050893;GO:0043204
837	rpn-12	6.32174	139.464	-4.46343	0	0	up	CELE_ZK20.5	WormBase:WBGene00004468,GeneID:174786	GO:0005829;GO:0005634;GO:0006508;GO:0005515;GO:0043161;GO:0000502;GO:0043248;GO:0008541;GO:0005838
838	ent-1	37.5097	148.189	-1.9821	0	0	up	CELE_ZK809.4	WormBase:WBGene00001320,GeneID:178097	GO:0005886;GO:0016020;GO:0016021;GO:0005337;GO:1901642
839	gld-3	5.92616	59.602	-3.33019	0	0	up	CELE_T07F8.3	WormBase:WBGene00001597,GeneID:174174	GO:0005737;GO:0005515;GO:0007275;GO:0040025;GO:0002119;GO:0009792;GO:0043186;GO:0040018;GO:0003723;GO:0042078;GO:0019904;GO:0007283;GO:0051321;GO:0048471;GO:0018992;GO:0004652;GO:0000280;GO:0000281;GO:0042006;GO:0043631;GO:0045836;GO:0051100;GO:0031379
840	Y45G12B.2	224.747	51.4084	2.12823	0	0	down	CELE_Y45G12B.2	WormBase:WBGene00021563,GeneID:178734	GO:0046872;GO:0016020;GO:0016021
841	tps-1	1.92553	29.3801	-3.93151	0	0	up	CELE_ZK54.2	WormBase:WBGene00006602,GeneID:181778	GO:0016740;GO:0003824;GO:0005737;GO:0016757;GO:0003825;GO:0016791;GO:0005992;GO:0016311;GO:0070413
842	mup-4	1.09429	17.7269	-4.01788	0	0	up	CELE_K07D8.1	WormBase:WBGene00003497,GeneID:176060	GO:0005509;GO:0005737;GO:0016020;GO:0016021;GO:0005515;GO:0007155;GO:0005886;GO:0007275;GO:0005856;GO:0030054;GO:0030056;GO:0005882;GO:0031012;GO:0098733
843	glc-1	1.11751	68.7842	-5.94371	0	0	up	CELE_F11A5.10	WormBase:WBGene00001591,GeneID:180086	GO:0016020;GO:0016021;GO:0005886;GO:0005216;GO:0006811;GO:0005230;GO:0060079;GO:0030054;GO:0045202;GO:0045211;GO:0042802;GO:0031987;GO:0005887;GO:0008068;GO:0016595;GO:0051259;GO:1902476
844	pitr-1	4.50674	78.3483	-4.11975	0	0	up	CELE_C48A7.2	WormBase:WBGene00016739,GeneID:177512	GO:0005887;GO:0016020;GO:0016021;GO:0055085;GO:0035725;GO:0035435;GO:0005315;GO:0006817;GO:0015319
845	vha-8	70.8652	327.603	-2.2088	0	0	up	CELE_C17H12.14	WormBase:WBGene00006917,GeneID:177442	GO:0005737;GO:0005886;GO:0016324;GO:0046961;GO:0015991;GO:0033178
846	uda-1	5.77131	80.9714	-3.81044	0	0	up	CELE_K08H10.4	WormBase:WBGene00010697,GeneID:179395	GO:0046872;GO:0016787;GO:0016020;GO:0016021;GO:0004382;GO:0017110;GO:0045134;GO:0046048;GO:0046710;GO:0012505;GO:0030659
847	mrp-1	0.64858	21.3498	-5.04079	0	0	up	CELE_F57C12.5	WormBase:WBGene00003407,GeneID:180409	GO:0000166;GO:0005524;GO:0016887;GO:0016020;GO:0016021;GO:0055085;GO:0040024;GO:0005215;GO:0042626;GO:0006810;GO:0097501;GO:0005887;GO:0005886;GO:0016246
848	K07F5.15	14.4756	429.85	-4.89214	0	0	up	CELE_K07F5.15	WormBase:WBGene00010639,GeneID:177838	GO:0016020;GO:0016021;GO:0016529
849	nnt-1	2.03908	35.1808	-4.1088	0	0	up	CELE_C15H9.1	WormBase:WBGene00003778,GeneID:180884	GO:0055114;GO:0016020;GO:0016021;GO:0005743;GO:0005739;GO:0015992;GO:0051287;GO:0008746;GO:0008750;GO:0050661;GO:0006740
850	abcf-3	1.30949	45.5772	-5.12123	0	0	up	CELE_F42A10.1	WormBase:WBGene00018339,GeneID:175873	GO:0000166;GO:0005524;GO:0016887;GO:0005829;GO:0005515;GO:0022626;GO:0006417;GO:0033138;GO:0042981
851	C47D12.2	4.93236	59.2623	-3.58676	0	0	up	CELE_C47D12.2	WormBase:WBGene00008136,GeneID:174789	GO:0005783;GO:0005794;GO:0007030
852	T22B11.4	18.1818	85.4887	-2.23324	0	0	up	CELE_T22B11.4	WormBase:WBGene00020678,GeneID:177234	GO:0016020;GO:0016021;GO:0005524;GO:0004672;GO:0006468
853	nsy-1	1.65836	26.4058	-3.99303	0	0	up	CELE_F59A6.1	WormBase:WBGene00003822,GeneID:24104671	GO:0046872;GO:0000166;GO:0005524;GO:0016740;GO:0016301;GO:0016310;GO:0043025;GO:0004674;GO:0045087;GO:0050829;GO:0004672;GO:0006468;GO:0007399;GO:0050830;GO:0008340;GO:0042995;GO:0030424;GO:0035545;GO:0000187;GO:0010628;GO:1904115;GO:0006935;GO:0043204;GO:0000165;GO:0004709;GO:0042594;GO:0045165;GO:0000186;GO:0005623;GO:0031434;GO:1901046;GO:0014069;GO:0002225;GO:0038066;GO:0093002;GO:1900150;GO:…
854	Y57A10A.31	66.6567	25.9406	1.36154	0	0	down	CELE_Y57A10A.31	WormBase:WBGene00013270,GeneID:174872	GO:0046872;GO:0016491;GO:0055114;GO:0008152;GO:0004842;GO:0043161;GO:0043130;GO:0097039;GO:0071797
855	rab-10	3.41525	157.715	-5.52919	0	0	up	CELE_T23H2.5	WormBase:WBGene00004273,GeneID:266836	GO:0000166;GO:0016020;GO:0030424;GO:0043025;GO:0005515;GO:0005794;GO:0015031;GO:0000139;GO:0003924;GO:0005525;GO:0005769;GO:0032456;GO:0055037;GO:0055038;GO:0005768;GO:0031901;GO:0005797;GO:0032794;GO:0071532;GO:0001881;GO:0006904;GO:0009306;GO:0017157;GO:0032869;GO:1902647;GO:1904951;GO:0010008;GO:0031045;GO:0031902;GO:0032593
856	sax-7	2.36857	35.4493	-3.90367	0	0	up	CELE_C18F3.2	WormBase:WBGene00004732,GeneID:177602	GO:0005886;GO:0016020;GO:0016021;GO:0005515;GO:0009792;GO:0030673;GO:0032590;GO:0032809;GO:0030506;GO:0050839;GO:0000132;GO:0003384;GO:0042074;GO:0005913;GO:0016328;GO:0030017;GO:0048813;GO:0048814;GO:0050775;GO:0070593;GO:1903859
857	acs-11	2.6509	66.5108	-4.64903	0	0	up	CELE_F41C3.3	WormBase:WBGene00018269,GeneID:173820	GO:0003824;GO:0008152
858	col-74	90.5846	7.46628	3.6008	0	0	down	CELE_ZK1248.2	WormBase:WBGene00000650,GeneID:173989	GO:0016020;GO:0016021;GO:0042302;GO:0005581
859	Y57E12AL.1	14.2461	109.064	-2.93655	0	0	up	CELE_Y57E12AL.1	WormBase:WBGene00021956,GeneID:179093	GO:0016020;GO:0016021;GO:0015194;GO:0015825
860	H34C03.2	2.33722	40.0711	-4.0997	0	0	up	CELE_H34C03.2	WormBase:WBGene00019259,GeneID:177437	GO:0016787;GO:0006511;GO:0036459;GO:0016579;GO:0004843
861	sac-1	2.72374	57.4224	-4.39795	0	0	up	CELE_F30A10.6	WormBase:WBGene00009264,GeneID:172778	GO:0016020;GO:0016021;GO:0042578
862	suco-1	8.06373	61.7761	-2.93753	0	0	up	CELE_R12E2.2	WormBase:WBGene00020031,GeneID:172011	GO:0016020;GO:0016021
863	unc-16	6.03941	43.8688	-2.86072	0	0	up	CELE_ZK1098.10	WormBase:WBGene00006755,GeneID:176349	GO:0005737;GO:0030424;GO:0005515;GO:0018991;GO:0016192;GO:0030421;GO:0040011;GO:0044297;GO:0048471;GO:0019900;GO:0030159;GO:0048489;GO:0043194;GO:0005078;GO:0008432;GO:0019894;GO:0007257;GO:0046328;GO:0043679;GO:0005622;GO:0045202;GO:0043025
864	R53.4	443.927	1129.85	-1.34774	0	0	up	CELE_R53.4	WormBase:WBGene00011273,GeneID:174554	GO:0016020;GO:0005739;GO:0006811;GO:0031966;GO:0015992;GO:0045263;GO:0006754
865	dpy-11	16.7061	173.043	-3.37269	0	0	up	CELE_F46E10.9	WormBase:WBGene00001073,GeneID:179040	GO:0005737;GO:0016020;GO:0016021;GO:0045454;GO:0055114;GO:0040018;GO:0003756;GO:0006457;GO:0034976;GO:0005783;GO:0040032;GO:0015035;GO:0006464;GO:0042338
866	ccar-1	21.5801	111.251	-2.36604	0	0	up	CELE_Y37A1B.1	WormBase:WBGene00003085,GeneID:178362	GO:0006355;GO:0005515;GO:0031581
867	zfp-3	88.6765	24.3895	1.86229	0	0	down	CELE_W05H7.4	WormBase:WBGene00021047,GeneID:180479	GO:0005634;GO:0046872;GO:0005515;GO:0016020;GO:0016021
868	smo-1	1209.65	596.971	1.01885	0	0	down	CELE_K12C11.2	WormBase:WBGene00004888,GeneID:266820	GO:0005634;GO:0005694;GO:0005737;GO:0005515;GO:0007275;GO:0000122;GO:0002119;GO:0009792;GO:0005856;GO:0005815;GO:0042802;GO:0005819;GO:0016925;GO:0070194;GO:0051306;GO:0007080;GO:0031386;GO:0034502
869	clu-1	0.810199	25.7249	-4.98874	0	0	up	CELE_F55H2.6	WormBase:WBGene00000550,GeneID:176341	GO:0005737;GO:0003723;GO:0007005;GO:0048312
870	imp-2	9.169	91.4824	-3.31866	0	0	up	CELE_T05E11.5	WormBase:WBGene00011481,GeneID:178013	GO:0016787;GO:0016020;GO:0016021;GO:0008233;GO:0006508;GO:0005783;GO:0005789;GO:0004190;GO:0005765;GO:0030660;GO:0071458;GO:0071556
871	col-41	191.021	77.9991	1.2922	0	0	down	CELE_T10B10.1	WormBase:WBGene00000618,GeneID:181610	GO:0042302;GO:0005581
872	scpl-1	3.46341	80.7661	-4.54349	0	0	up	CELE_B0379.4	WormBase:WBGene00007054,GeneID:181944	GO:0046872;GO:0016787;GO:0005737;GO:0004721;GO:0006470;GO:0005515;GO:0031430;GO:0046662;GO:0031674;GO:0030674;GO:0016791;GO:0016311;GO:0030274;GO:0019900
873	hum-8	0.555673	24.574	-5.46675	0	0	up	CELE_Y66H1A.6	WormBase:WBGene00002041,GeneID:176872	GO:0000166;GO:0005524;GO:0003774;GO:0003779;GO:0016459
874	fce-1	2.21539	71.9755	-5.02187	0	0	up	CELE_C04F12.10	WormBase:WBGene00001405,GeneID:172820	GO:0046872;GO:0016787;GO:0016020;GO:0016021;GO:0008233;GO:0006508;GO:0004222;GO:0008237;GO:0005783;GO:0005789;GO:0030176;GO:0071586
875	crm-1	1.31892	36.3945	-4.78629	0	0	up	CELE_B0024.14	WormBase:WBGene00007103,GeneID:179439	GO:0016020;GO:0016021;GO:0004867;GO:0010951;GO:0005515;GO:0005576;GO:0005520;GO:0001558
876	npp-14	4.01321	33.476	-3.0603	0	0	up	CELE_C03D6.4	WormBase:WBGene00003800,GeneID:172813	GO:0005634;GO:0016020;GO:0015031;GO:0006405;GO:0006606;GO:0017056;GO:0051028;GO:0005643;GO:0031965;GO:0008139;GO:1990001;GO:0005487;GO:0044613;GO:0089720;GO:0044615;GO:1900118
877	gpd-1	295.701	139.435	1.08455	0	0	down	CELE_T09F3.3	WormBase:WBGene00001683,GeneID:174603	GO:0016491;GO:0055114;GO:0006096;GO:0005737;GO:0016620;GO:0051287;GO:0050661;GO:0004365;GO:0006006
878	ZK355.2	127.463	36.7568	1.794	0	0	down	CELE_ZK355.2	WormBase:WBGene00022712,GeneID:173640	GO:0016020;GO:0016021
879	catp-7	7.80542	49.2467	-2.65748	0	0	up	CELE_Y59H11AR.2	WormBase:WBGene00022010,GeneID:177664	GO:0046872;GO:0000166;GO:0005524;GO:0016787;GO:0005388;GO:0016887;GO:0006812;GO:0006874;GO:0070588;GO:0099132;GO:0005887;GO:0016020;GO:0016021;GO:0043231
880	aman-2	0.381085	26.7378	-6.13262	0	0	up	CELE_F58H1.1	WormBase:WBGene00010284,GeneID:179632	GO:0046872;GO:0016787;GO:0016798;GO:0005975;GO:0008152;GO:0016020;GO:0016021;GO:0003824;GO:0004559;GO:0030246;GO:0006013;GO:0006491;GO:0006517;GO:0000139;GO:0005794
881	ensa-1	528.276	234.735	1.17026	0	0	down	CELE_K10C3.2	WormBase:WBGene00010730,GeneID:172837	GO:0005737;GO:0051301;GO:0007049;GO:0043086;GO:0004864;GO:0035308
882	2022-06-01	13.7166	192.159	-3.80831	0	0	up	CELE_T24H10.7	WormBase:WBGene00012005,GeneID:174452	GO:0000790;GO:0005634;GO:0003677;GO:0003700;GO:0006351;GO:0006355;GO:0045944;GO:0008340;GO:0043565;GO:0000981;GO:0000122;GO:0010628;GO:0042127;GO:0005667;GO:0008134;GO:0003713;GO:0042594;GO:0000978;GO:0009314;GO:0009612;GO:0009636;GO:0010941;GO:0032496;GO:0032870;GO:0033120;GO:0034097;GO:0042493;GO:0045597;GO:0051591;GO:0051726
883	R193.2	0.524307	16.7676	-4.99912	0	0	up	CELE_R193.2	WormBase:WBGene00020128,GeneID:182256	GO:0016020;GO:0016021
884	bath-42	5.47923	87.6474	-3.99967	0	0	up	CELE_C50C3.8	WormBase:WBGene00016803,GeneID:176152	GO:0005634;GO:0005737;GO:0005515;GO:0043161;GO:0016567;GO:0031625;GO:0042787;GO:0030162;GO:0019005
885	eif-1	10.8312	296.973	-4.77707	0	0	up	CELE_T27F7.3	WormBase:WBGene00020868,GeneID:266853	GO:0003743;GO:0006413
886	dpf-5	15.5589	88.1154	-2.50165	0	0	up	CELE_R11E3.8	WormBase:WBGene00001058,GeneID:177251	GO:0006508;GO:0008236
887	fbxl-1	4.17863	74.9497	-4.16482	0	0	up	CELE_C02F5.7	WormBase:WBGene00015350,GeneID:3564805	GO:0043053;GO:0035882
888	M01F1.3	11.3825	117.762	-3.37098	0	0	up	CELE_M01F1.3	WormBase:WBGene00010809,GeneID:3564813	GO:0046872;GO:0016740;GO:0003824;GO:0005739;GO:0051536;GO:0051539;GO:0009249;GO:0016992;GO:0009107
889	nhr-97	13.5634	108.416	-2.99879	0	0	up	CELE_H27C11.1	WormBase:WBGene00003687,GeneID:177810	GO:0005634;GO:0046872;GO:0003677;GO:0003700;GO:0008270;GO:0043565;GO:0006351;GO:0006355;GO:0043401;GO:0003707;GO:0000976;GO:0003682;GO:0004879;GO:0009755;GO:0009888;GO:0030522;GO:0045944;GO:0090575
890	golg-2	1.31851	34.8163	-4.72278	0	0	up	CELE_F33G12.5	WormBase:WBGene00018017,GeneID:173870	GO:0005794
891	app-1	7.20134	69.5731	-3.27219	0	0	up	CELE_W03G9.4	WormBase:WBGene00000155,GeneID:172118	GO:0046872;GO:0016787;GO:0005737;GO:0008233;GO:0006508;GO:0008270;GO:0004177;GO:0070006;GO:0042803
892	selt-1.1	6.01833	135.006	-4.48751	0	0	up	CELE_C35C5.3	WormBase:WBGene00007955,GeneID:181343	GO:0016491;GO:0055114;GO:0005783;GO:0098869;GO:0004791
893	vha-11	18.0885	130.999	-2.85641	0	0	up	CELE_Y38F2AL.3	WormBase:WBGene00006920,GeneID:177017	GO:0016787;GO:0005737;GO:0007275;GO:0006811;GO:0005765;GO:0015078;GO:0043229;GO:0015991;GO:0008553;GO:0046961;GO:0015992;GO:0033180;GO:0009790;GO:0030728;GO:0000221;GO:0016471
894	dnj-19	48.3713	190.471	-1.97735	0	0	up	CELE_T05C3.5	WormBase:WBGene00001037,GeneID:3565862	GO:0046872;GO:0005524;GO:0051082;GO:0006457;GO:0031072;GO:0009408;GO:0035966
895	hex-2	0.213688	55.55	-8.02214	0	0	up	CELE_C14C11.3	WormBase:WBGene00015767,GeneID:178951	GO:0004553;GO:0005975;GO:0015929
896	chk-1	96.5376	24.09	2.00266	0	0	down	CELE_Y39H10A.7	WormBase:WBGene00000498,GeneID:3565921	GO:0005634;GO:0000166;GO:0005524;GO:0016740;GO:0005737;GO:0016301;GO:0016310;GO:0007275;GO:0004672;GO:0006468;GO:0004674;GO:0035556;GO:0009792;GO:0006974;GO:0048471;GO:0007049;GO:0000077;GO:0033314
897	T23G11.7	5.34876	106.246	-4.31206	0	0	up	CELE_T23G11.7	WormBase:WBGene00011972,GeneID:172528	GO:0005768;GO:0000149;GO:0010508;GO:0035493;GO:0060627;GO:0000323
898	clec-160	0.658304	47.1842	-6.16341	0	0	up	CELE_F09G8.8	WormBase:WBGene00017322,GeneID:176167	GO:0005576;GO:0030246;GO:0005575;GO:0003674;GO:0008150
899	gln-5	257.355	118.291	1.12142	0	0	down	CELE_F26D10.10	WormBase:WBGene00001606,GeneID:178505	GO:0003824;GO:0004356;GO:0016874;GO:0006542;GO:0006807
900	cts-1	191.165	443.21	-1.21317	0	0	up	CELE_T20G5.2	WormBase:WBGene00000833,GeneID:176437	GO:0016740;GO:0005975;GO:0005739;GO:0005759;GO:0006099;GO:0004108;GO:0046912;GO:0006101
901	Y69H2.3	172.472	82.7496	1.05954	0	0	down	CELE_Y69H2.3	WormBase:WBGene00013481,GeneID:180221	GO:0005515
902	hmg-11	366.794	97.599	1.91003	0	0	down	CELE_T05A7.4	WormBase:WBGene00001976,GeneID:173805	GO:0003677
903	gon-2	0.535132	18.1154	-5.08118	0	0	up	CELE_T01H8.5	WormBase:WBGene00001651,GeneID:172646	GO:0005886;GO:0016020;GO:0016021;GO:0005216;GO:0006811;GO:0055085;GO:0098655;GO:0034220;GO:0008406;GO:0030421;GO:0008324;GO:0000278;GO:0006812
904	elo-3	3.02784	96.6941	-4.99707	0	0	up	CELE_D2024.3	WormBase:WBGene00001241,GeneID:183948	GO:0016740;GO:0016020;GO:0016021;GO:0006629;GO:0030176;GO:0006631;GO:0006633;GO:0042761;GO:0009922;GO:0102336;GO:0102337;GO:0102338;GO:0102756;GO:0019367;GO:0030148;GO:0034625;GO:0034626
905	afd-1	81.3133	34.2728	1.24643	0	0	down	CELE_W03F11.6	WormBase:WBGene00021009,GeneID:171776	GO:0005515;GO:0007165;GO:0005911;GO:0016342;GO:0050839;GO:0032880;GO:0034332;GO:0005913
906	cyld-1	9.02532	57.26	-2.66548	0	0	up	CELE_F40F12.5	WormBase:WBGene00009594,GeneID:176401	GO:0005829;GO:0036459;GO:0016579;GO:0004843;GO:0070536
907	zyg-9	6.48521	39.0945	-2.59174	0	0	up	CELE_F22B5.7	WormBase:WBGene00006994,GeneID:174350	GO:0005737;GO:0009792;GO:0005515;GO:0051301;GO:0051321;GO:0000922;GO:0005856;GO:0005813;GO:0005815;GO:0007017;GO:0005874;GO:0008017;GO:0007049;GO:0000776;GO:0051231;GO:0035371;GO:0051010;GO:0030951;GO:0046785;GO:0051298;GO:0000212;GO:0007051;GO:0009790;GO:0072687
908	ttr-44	11.7955	228.049	-4.27304	0	0	up	CELE_C56A3.2	WormBase:WBGene00008341,GeneID:179835	GO:0005615
909	kars-1	45.0247	178.968	-1.99091	0	0	up	CELE_T02G5.9	WormBase:WBGene00002238,GeneID:174159	GO:0046872;GO:0000166;GO:0005524;GO:0005737;GO:0003676;GO:0016874;GO:0004812;GO:0004824;GO:0006418;GO:0006430;GO:0008340;GO:0006412;GO:0010629;GO:0061063;GO:0001934;GO:0060378
910	C18E9.9	4.68772	189.139	-5.33442	0	0	up	CELE_C18E9.9	WormBase:WBGene00007689,GeneID:182792	GO:0016020;GO:0016021;GO:0045087
911	emc-3	9.40442	149.202	-3.98778	0	0	up	CELE_Y62E10A.10	WormBase:WBGene00013378,GeneID:178300	GO:0016020;GO:0016021;GO:0034975;GO:0072546
912	itx-1	2.18682	26.874	-3.6193	0	0	up	CELE_W03D8.6	WormBase:WBGene00002174,GeneID:171846	GO:0016020;GO:0016021;GO:0016323;GO:0005912
913	T28C12.4	3.11588	57.6263	-4.20902	0	0	up	CELE_T28C12.4	WormBase:WBGene00020891,GeneID:179017	GO:0016787;GO:0052689;GO:0005575;GO:0008150
914	rho-1	15.3652	199.58	-3.69923	0	0	up	CELE_Y51H4A.3	WormBase:WBGene00004357,GeneID:178458	GO:0000166;GO:0005737;GO:0016020;GO:0005515;GO:0040017;GO:0005886;GO:0007275;GO:0005622;GO:0007264;GO:0051301;GO:0019901;GO:0005856;GO:0003924;GO:0005525;GO:0032154;GO:0005938;GO:0007049;GO:0032970;GO:0014057;GO:0032794;GO:0030241;GO:0031034;GO:0000915
915	Y39G8B.1	212.313	76.4437	1.47372	0	0	down	CELE_Y39G8B.1	WormBase:WBGene00012722,GeneID:175047	GO:0055114;GO:0016491
916	vps-24	2.13271	141.916	-6.0562	0	0	up	CELE_T27F7.1	WormBase:WBGene00020866,GeneID:173863	GO:0005622;GO:0007034
917	faah-2	0.312373	54.3288	-7.4423	0	0	up	CELE_B0218.2	WormBase:WBGene00015048,GeneID:177612	GO:0016787;GO:0004040
918	acox-1.5	0.603939	44.8877	-6.21577	0	0	up	CELE_C48B4.1	WormBase:WBGene00008167,GeneID:176353	GO:0016491;GO:0055114;GO:0003997;GO:0016627;GO:0050660;GO:0071949;GO:0006631;GO:0006635;GO:0008152;GO:0005777;GO:0006629;GO:0033539;GO:0003995;GO:0033540;GO:0042811
919	F55A11.1	12.9736	191.329	-3.8824	0	0	up	CELE_F55A11.1	WormBase:WBGene00010075,GeneID:179610	GO:0005509
920	letm-1	4.12852	48.8723	-3.56532	0	0	up	CELE_F58G11.1	WormBase:WBGene00010279,GeneID:179854	GO:0005509;GO:0016020;GO:0016021;GO:0005739;GO:0005743;GO:0006875;GO:0043022
921	pigv-1	3.10469	51.2612	-4.04535	0	0	up	CELE_T09B4.1	WormBase:WBGene00020375,GeneID:172305	GO:0016740;GO:0016020;GO:0016021;GO:0005783;GO:0005789;GO:0016757;GO:0006506;GO:0097502;GO:0000030;GO:0004584;GO:0031501
922	rab-1	113.456	425.09	-1.90563	0	0	up	CELE_C39F7.4	WormBase:WBGene00004266,GeneID:178620	GO:0005789;GO:0000139;GO:0006888;GO:0003924;GO:0005525
923	ZK829.7	5.30555	91.2658	-4.1045	0	0	up	CELE_ZK829.7	WormBase:WBGene00014096,GeneID:178132	GO:0055114;GO:0016491;GO:0005515
924	vpr-1	5.47076	129.678	-4.56705	0	0	up	CELE_F33D11.11	WormBase:WBGene00018008,GeneID:172259	GO:0016020;GO:0016021;GO:0005515;GO:0019904;GO:0005856;GO:0005789;GO:0046875
925	F22F7.7	223.02	32.8956	2.7612	0	0	down	CELE_F22F7.7	WormBase:WBGene00017724,GeneID:178693	GO:0016740;GO:0016829;GO:0005737;GO:0055120;GO:0006751;GO:0003839
926	fars-1	2.56219	63.1792	-4.624	0	0	up	CELE_T08B2.9	WormBase:WBGene00001497,GeneID:172311	GO:0005524;GO:0000166;GO:0005737;GO:0004812;GO:0000049;GO:0004826;GO:0006432;GO:0043039;GO:0009328;GO:0006412;GO:0000122
927	W07G4.3	1.14039	36.9949	-5.01972	0	0	up	CELE_W07G4.3	WormBase:WBGene00012337,GeneID:179789	GO:0005524;GO:0004672;GO:0006468
928	vha-17	10.8554	351.723	-5.01795	0	0	up	CELE_F49C12.13	WormBase:WBGene00009882,GeneID:177757	GO:0016787;GO:0016020;GO:0016021;GO:0009792;GO:0006811;GO:0010172;GO:0043296;GO:0015078;GO:0016324;GO:0015991;GO:0033179;GO:0046961;GO:0015992;GO:0060142;GO:0033181
929	smd-1	820.321	372.193	1.14014	0	0	down	CELE_F47G4.7	WormBase:WBGene00004875,GeneID:173269	GO:0005829;GO:0016829;GO:0016831;GO:0006596;GO:0004014;GO:0006557;GO:0006597;GO:0008295
930	cht-3	1.87505	31.7657	-4.08247	0	0	up	CELE_C25A8.4	WormBase:WBGene00016084,GeneID:177464	GO:0016787;GO:0016798;GO:0005975;GO:0008152;GO:0005737;GO:0005576;GO:0004568;GO:0008061;GO:0006032;GO:0000272
931	ZK973.1	6.84974	58.6108	-3.09705	0	0	up	CELE_ZK973.1	WormBase:WBGene00022830,GeneID:172040	GO:0003676;GO:0006139
932	srpa-68	1.76302	49.303	-4.80556	0	0	up	CELE_F55C5.8	WormBase:WBGene00010097,GeneID:179686	GO:0005737;GO:0003723;GO:0005783;GO:0030529;GO:0006614;GO:0005047;GO:0045047;GO:0008312;GO:0005786;GO:0030942
933	ostb-1	14.4117	106.274	-2.88249	0	0	up	CELE_T09A5.11	WormBase:WBGene00011638,GeneID:174268	GO:0016740;GO:0016020;GO:0016021;GO:0005783;GO:0005789;GO:0016757;GO:0006486;GO:0018279
934	ubxn-1	229.717	85.5484	1.42505	0	0	down	CELE_F23C8.4	WormBase:WBGene00017733,GeneID:171804	GO:0003676;GO:0048471;GO:0005515
935	tat-5	1.40241	30.0118	-4.41955	0	0	up	CELE_F36H2.1	WormBase:WBGene00009498,GeneID:172748	GO:0000166;GO:0005524;GO:0016787;GO:0000287;GO:0005886;GO:0016020;GO:0016021;GO:0031410;GO:0009792;GO:0000003;GO:0004012;GO:0015914;GO:0045332;GO:0005802;GO:0005768;GO:0006897;GO:0006890
936	puf-7	159.762	65.5012	1.28633	0	0	down	CELE_B0273.2	WormBase:WBGene00004243,GeneID:177332	GO:0007275;GO:0003723;GO:0051301;GO:0030154;GO:0048477;GO:0007281;GO:0006417;GO:0007049
937	Y71H10B.1	5.92969	68.265	-3.52512	0	0	up	CELE_Y71H10B.1	WormBase:WBGene00022201,GeneID:180573	GO:0046872;GO:0016311;GO:0008253
938	got-2.2	58.8185	214.008	-1.86332	0	0	up	CELE_C14F11.1	WormBase:WBGene00015778,GeneID:180897	GO:0016740;GO:0003824;GO:0005739;GO:0009058;GO:0008483;GO:0030170;GO:0006520;GO:0004069;GO:0080130;GO:0006533
939	odr-8	2.10948	53.8947	-4.67519	0	0	up	CELE_F38A5.1	WormBase:WBGene00018160,GeneID:177417	GO:0016787;GO:0005737;GO:0016020;GO:0008233;GO:0006508;GO:0005783;GO:0005789;GO:0006935;GO:0008234;GO:0048471;GO:0097499;GO:0043234;GO:0071567;GO:0045471;GO:0050921
940	rpn-5	12.598	94.8498	-2.91245	0	0	up	CELE_F10G7.8	WormBase:WBGene00004461,GeneID:173807	GO:0005737;GO:0043161;GO:0031595;GO:0000502;GO:0008541
941	dlat-1	36.5136	150.258	-2.04094	0	0	up	CELE_F23B12.5	WormBase:WBGene00009082,GeneID:179945	GO:0016740;GO:0006096;GO:0005739;GO:0005759;GO:0008152;GO:0005515;GO:0016746;GO:0006090;GO:0004742;GO:0045254
942	dod-24	10.8491	110.279	-3.34551	0	0	up	CELE_C32H11.12	WormBase:WBGene00007875,GeneID:178245	GO:0045087;GO:0050829
943	T08B1.1	2.37139	51.1383	-4.4306	0	0	up	CELE_T08B1.1	WormBase:WBGene00020340,GeneID:178678	GO:0016020;GO:0016021;GO:0055085;GO:0022857;GO:1902600;GO:0005351;GO:0005355;GO:0035428;GO:0046323;GO:1904659
944	uggt-1	1.68915	23.6712	-3.80877	0	0	up	CELE_F48E3.3	WormBase:WBGene00018604,GeneID:181007	GO:0016740;GO:0005783;GO:0006486;GO:0030968;GO:0051082;GO:0016757;GO:0003980;GO:0018279;GO:0051084;GO:0061062;GO:0071712;GO:0097359
945	zer-1	13.0237	67.8341	-2.38087	0	0	up	CELE_T24C4.6	WormBase:WBGene00020762,GeneID:175249	GO:0005515;GO:0004842;GO:0016567;GO:0051438;GO:0031462
946	bre-1	0.853129	78.3855	-6.52168	0	0	up	CELE_C53B4.7	WormBase:WBGene00000266,GeneID:177717	GO:0016829;GO:0055120;GO:0005783;GO:0030017;GO:0030968;GO:0009636;GO:0042350;GO:0042351;GO:0008446;GO:0019673
947	din-1	31.0079	76.0778	-1.29484	0	0	up	CELE_F07A11.6	WormBase:WBGene00008549,GeneID:174782	GO:0005634;GO:0006351;GO:0006355;GO:0003676;GO:0003723;GO:0000398
948	F54C8.4	17.6285	125.306	-2.82948	0	0	up	CELE_F54C8.4	WormBase:WBGene00010037,GeneID:176323	GO:0016787;GO:0004721;GO:0004725;GO:0006470;GO:0035335;GO:0008138;GO:0016791;GO:0016311
949	K07H8.2	3.63164	65.0625	-4.16313	0	0	up	CELE_K07H8.2	WormBase:WBGene00019504,GeneID:177623	GO:0006812;GO:0016020;GO:0016021;GO:0008324;GO:0098655;GO:0055085;GO:0005886
950	arx-2	2.6269	76.3183	-4.8606	0	0	up	CELE_K07C5.1	WormBase:WBGene00000200,GeneID:179440	GO:0000166;GO:0005524;GO:0005737;GO:0005856;GO:0003779;GO:0007015;GO:0007369;GO:0010631;GO:0016331;GO:0034314;GO:0005885
951	F29B9.11	1153.66	569.044	1.01961	0	0	down	CELE_F29B9.11	WormBase:WBGene00017925,GeneID:177231	GO:0016020;GO:0016021;GO:0022900;GO:0004129;GO:1902600
952	pdpr-1	2.71388	40.3812	-3.89525	0	0	up	CELE_Y106G6H.5	WormBase:WBGene00013718,GeneID:172922	GO:0055114;GO:0016491;GO:0005759
953	F33D11.10	2.55703	75.0883	-4.87605	0	0	up	CELE_F33D11.10	WormBase:WBGene00018007,GeneID:172258	GO:0000166;GO:0005524;GO:0016787;GO:0005737;GO:0003676;GO:0004004;GO:0004386;GO:0010501;GO:0005730;GO:0010468;GO:0008380;GO:0071013
954	sam-10	139.846	32.0595	2.12501	0	0	down	CELE_Y48C3A.8	WormBase:WBGene00012990,GeneID:174975	GO:0005634;GO:0005737;GO:0006366;GO:0007399;GO:0045944;GO:0007416;GO:0010629;GO:0001077;GO:0000978;GO:0048755;GO:1902473
955	F07F6.8	1.46377	89.7837	-5.93869	0	0	up	CELE_F07F6.8	WormBase:WBGene00017220,GeneID:173926	GO:0005576;GO:0008289;GO:0006869;GO:0042157
956	cld-9	0.760986	59.3017	-6.28406	0	0	up	CELE_F35E12.8	WormBase:WBGene00009432,GeneID:179869	GO:0045087;GO:0045121;GO:0050829
957	dad-1	9.53131	265.063	-4.79752	0	0	up	CELE_F57B10.10	WormBase:WBGene00000896,GeneID:172370	GO:0016740;GO:0016020;GO:0016021;GO:0005783;GO:0005789;GO:0016757;GO:0006486;GO:0043066;GO:0006915;GO:0006487;GO:0004579;GO:0008250;GO:0004576
958	Y22D7AL.10	557.484	187.655	1.57085	0	0	down	CELE_Y22D7AL.10	WormBase:WBGene00021248,GeneID:175315	GO:0005524;GO:0005737;GO:0006457;GO:0005759;GO:0046872;GO:0051082;GO:0051087;GO:0006986;GO:0051085
959	npl-4.1	3.05865	60.5285	-4.30665	0	0	up	CELE_F59E12.4	WormBase:WBGene00019120,GeneID:173952	GO:0005634;GO:0046872;GO:0006511;GO:0031625;GO:0043130
960	asna-1	4.77237	93.4876	-4.292	0	0	up	CELE_ZK637.5	WormBase:WBGene00014025,GeneID:176254	GO:0046872;GO:0000166;GO:0005524;GO:0016787;GO:0005737;GO:0016887;GO:0030424;GO:0043025;GO:0005783;GO:0005515;GO:0032024;GO:0045048;GO:0071722
961	nuo-6	9.04989	184.207	-4.34729	0	0	up	CELE_W01A8.4	WormBase:WBGene00012166,GeneID:172438	GO:0016020;GO:0016021;GO:0055114;GO:0005622;GO:0005739;GO:0008137;GO:0005747
962	mel-26	2.20467	74.1674	-5.07215	0	0	up	CELE_ZK858.4	WormBase:WBGene00003209,GeneID:172737	GO:0000793;GO:0005737;GO:0005515;GO:0031430;GO:0019901;GO:0043161;GO:0016567;GO:0042802;GO:0032154;GO:0016020;GO:0031625;GO:0005938;GO:0042787;GO:0030674;GO:0030162;GO:0044257;GO:0071688;GO:0019005;GO:0031674
963	ufd-3	14.8902	87.5922	-2.55644	0	0	up	CELE_C05C10.6	WormBase:WBGene00007333,GeneID:3565222	GO:0005634;GO:0005737;GO:0043161;GO:0043130;GO:0010992
964	egl-9	0.983924	45.7871	-5.54025	0	0	up	CELE_F22E12.4	WormBase:WBGene00001178,GeneID:179461	GO:0005634;GO:0005506;GO:0016491;GO:0016705;GO:0046872;GO:0055114;GO:0005737;GO:0005515;GO:0030425;GO:0042995;GO:0030424;GO:0051213;GO:0001666;GO:0031545;GO:0018401;GO:0031418
965	copa-1	20.4666	72.8333	-1.83133	0	0	up	CELE_Y71F9AL.17	WormBase:WBGene00022119,GeneID:171860	GO:0005737;GO:0016020;GO:0006886;GO:0016192;GO:0006888;GO:0005198;GO:0015031;GO:0000139;GO:0005794;GO:0030117;GO:0030126;GO:0006891;GO:0006890
966	bre-3	2.22298	65.4104	-4.87895	0	0	up	CELE_B0464.4	WormBase:WBGene00000268,GeneID:176332	GO:0016740;GO:0005737;GO:0016757;GO:0006486;GO:0097502;GO:0009636;GO:0019187;GO:0006688
967	cls-1	0.390802	20.7031	-5.72726	0	0	up	CELE_C07H6.3	WormBase:WBGene00015580,GeneID:176064	GO:0005737;GO:0051301;GO:0005856;GO:0005874;GO:0007049;GO:0040001;GO:0030953;GO:0031117;GO:0051231
968	C06G3.5	6.5739	96.4456	-3.87489	0	0	up	CELE_C06G3.5	WormBase:WBGene00015551,GeneID:177469	GO:0005829;GO:0019239;GO:0004000;GO:0006154;GO:0046103;GO:0043103
969	hmg-4	1.54934	42.8827	-4.79067	0	0	up	CELE_T20B12.8	WormBase:WBGene00001974,GeneID:176052	GO:0005634;GO:0005694;GO:0003677;GO:0006351;GO:0006355;GO:0006281;GO:0006974;GO:0006260
970	dmd-7	11.5309	93.5257	-3.01985	0	0	up	CELE_K08B12.2	WormBase:WBGene00019521,GeneID:179012	GO:0005634;GO:0046872;GO:0003677;GO:0003700;GO:0043565;GO:0006355
971	ctns-1	7.4858	90.4758	-3.5953	0	0	up	CELE_C41C4.7	WormBase:WBGene00008052,GeneID:174308	GO:0016020;GO:0016021;GO:0031410;GO:0005765;GO:0003674;GO:1902475;GO:0007040;GO:0005764;GO:0006909;GO:0015184;GO:0034639;GO:0015811;GO:0045335
972	eftu-2	6.2071	46.6429	-2.90967	0	0	up	CELE_ZK328.2	WormBase:WBGene00001166,GeneID:175851	GO:0003924;GO:0005525;GO:0003746;GO:0006414
973	hsp-16.11	20.9823	250.861	-3.57964	0	0	up	CELE_T27E4.2	WormBase:WBGene00002017,GeneID:179289	GO:0009408;GO:0005797;GO:0030968;GO:0051082
974	lrp-2	0.625388	7.50029	-3.58412	0	0	up	CELE_T21E3.3	WormBase:WBGene00003072,GeneID:171981	GO:0016020;GO:0016021;GO:0005515;GO:0030334;GO:0005798
975	hum-1	1.758	29.8475	-4.0856	0	0	up	CELE_F29D10.4	WormBase:WBGene00002035,GeneID:172698	GO:0000166;GO:0005524;GO:0003774;GO:0003779;GO:0016459
976	gst-10	6.08783	202.273	-5.05423	0	0	up	CELE_Y45G12C.2	WormBase:WBGene00001758,GeneID:178725	GO:0016740;GO:0005575;GO:0008340;GO:0006749;GO:0042542;GO:0055114;GO:0010286;GO:0004364;GO:0010225
977	pkg-2	5.11588	89.691	-4.13191	0	0	up	CELE_C09G4.2	WormBase:WBGene00015650,GeneID:177659	GO:0000166;GO:0005524;GO:0016740;GO:0016301;GO:0016310;GO:0004672;GO:0006468;GO:0004674;GO:0004692
978	ubr-5	3.96497	20.312	-2.35695	0	0	up	CELE_F36A2.13	WormBase:WBGene00009460,GeneID:172697	GO:0008270;GO:0016740;GO:0005737;GO:0004842;GO:0016874;GO:0016567;GO:0061630;GO:0006974;GO:0043130
979	Y54E10BR.5	21.7093	214.464	-3.30435	0	0	up	CELE_Y54E10BR.5	WormBase:WBGene00021844,GeneID:171876	GO:0016787;GO:0016020;GO:0016021;GO:0008233;GO:0006508;GO:0005783;GO:0005789;GO:0008236;GO:0006465;GO:0005787
980	maph-1.3	89.0592	37.4289	1.25061	0	0	down	CELE_C36A4.5	WormBase:WBGene00007966,GeneID:175498	GO:0008017;GO:0000226;GO:0005874
981	puf-8	2.8018	58.0106	-4.37189	0	0	up	CELE_C30G12.7	WormBase:WBGene00004244,GeneID:174197	GO:0043186;GO:0005622;GO:0003723;GO:0007283;GO:0003730;GO:0034399;GO:0006417;GO:0043409;GO:0007140
982	art-1	60.5366	244.679	-2.01501	0	0	up	CELE_C15F1.6	WormBase:WBGene00000198,GeneID:174140	GO:0016491;GO:0055114;GO:0016020;GO:0016021;GO:0005737;GO:0016627;GO:0005783;GO:0005789;GO:0006629;GO:0006631;GO:0006633;GO:0042761
983	dyci-1	1.82115	46.5824	-4.67687	0	0	up	CELE_C17H12.1	WormBase:WBGene00015927,GeneID:177440	GO:0005515;GO:0008574;GO:0010970;GO:2000582;GO:0005868;GO:0045504;GO:0045503
984	pfkb-1.1	13.2554	99.7303	-2.91145	0	0	up	CELE_Y110A7A.6	WormBase:WBGene00022456,GeneID:172147	GO:0005524;GO:0003824;GO:0008152;GO:0005515;GO:0003873;GO:0006000;GO:0006003;GO:0046835
985	F40F12.7	4.49394	145.678	-5.01866	0	0	up	CELE_F40F12.7	WormBase:WBGene00009595,GeneID:176402	GO:0005634;GO:0046872;GO:0008270;GO:0006355;GO:0003712;GO:0004402;GO:0016573
986	npl-4.2	3.37334	60.6377	-4.16797	0	0	up	CELE_F59E12.5	WormBase:WBGene00019121,GeneID:3565577	GO:0005634;GO:0046872;GO:0009792;GO:0006511;GO:0071712;GO:0034098;GO:0031625;GO:0043130
987	vit-1	5.37846	32.2719	-2.58501	0	0	up	CELE_K09F5.2	WormBase:WBGene00006925,GeneID:181034	GO:0005576;GO:0006869;GO:0005319;GO:0045735
988	gst-39	5.91393	143.527	-4.60106	0	0	up	CELE_Y53F4B.33	WormBase:WBGene00001787,GeneID:190226	GO:0016740;GO:0005515
989	vps-32.1	29.8079	210.973	-2.8233	0	0	up	CELE_C56C10.3	WormBase:WBGene00016961,GeneID:174091	GO:0045121;GO:0007034;GO:0010008
990	Y46G5A.18	136.685	43.0228	1.66769	0	0	down	CELE_Y46G5A.18	WormBase:WBGene00012908,GeneID:174913	GO:0003676
991	czw-1	3.25887	44.3224	-3.76559	0	0	up	CELE_F20D12.4	WormBase:WBGene00017643,GeneID:177587	GO:0005634;GO:0005694;GO:0005737;GO:0005515;GO:0006888;GO:0051301;GO:0005856;GO:0000278;GO:0007049;GO:0005819;GO:0000775;GO:0000776;GO:0000777;GO:1990423;GO:0007094;GO:0007059
992	C02D5.4	12.7367	144.546	-3.50446	0	0	up	CELE_C02D5.4	WormBase:WBGene00043097,GeneID:13190517	GO:0005737;GO:0008152;GO:0006749;GO:0004364;GO:0009407
993	pyr-1	0.712614	14.1787	-4.31446	0	0	up	CELE_D2085.1	WormBase:WBGene00004259,GeneID:174385	GO:0046872;GO:0000166;GO:0005524;GO:0016740;GO:0016787;GO:0008152;GO:0005737;GO:0016874;GO:0006807;GO:0060465;GO:0002119;GO:0006520;GO:0006541;GO:0006207;GO:0006221;GO:0003824;GO:0016810;GO:0019856;GO:0044205;GO:1905905;GO:0016812;GO:0004070;GO:0004087;GO:0004088;GO:0004151;GO:0016597;GO:0016743;GO:0000050;GO:0006526
994	tir-1	1.4987	57.0783	-5.25116	0	0	up	CELE_F13B10.1	WormBase:WBGene00006575,GeneID:175502	GO:0007165;GO:0005737;GO:0005515;GO:0007275;GO:0007399;GO:0019901;GO:0045944;GO:0030154;GO:0008340;GO:0042802;GO:0017137;GO:0035591;GO:0000187;GO:0002376;GO:0008104;GO:0010628;GO:0010629;GO:0042742;GO:0045087;GO:0045168;GO:0050832;GO:1901214;GO:0030425;GO:1904115
995	pqn-89	0.840508	58.0295	-6.10938	0	0	up	CELE_Y73B6BR.1	WormBase:WBGene00004169,GeneID:177412	GO:0016020;GO:0016021
996	gdi-1	131.295	337.98	-1.36412	0	0	up	CELE_Y57G11C.10	WormBase:WBGene00001558,GeneID:178402	GO:0005737;GO:0005092;GO:0005093;GO:0005096;GO:0007264;GO:0015031;GO:0043547;GO:0050790
997	lec-4	9.44695	123.266	-3.70578	0	0	up	CELE_C44F1.3	WormBase:WBGene00002267,GeneID:175488	GO:0030246;GO:0045121;GO:0016936
998	cyk-4	134.317	63.2813	1.08579	0	0	down	CELE_K08E3.6	WormBase:WBGene00000875,GeneID:176815	GO:0005886;GO:0005737;GO:0005515;GO:0007165;GO:0035556;GO:0043547;GO:0040038;GO:0051256;GO:0051233;GO:1990023;GO:0097149;GO:0005096;GO:0000281;GO:1990386
999	vha-5	1.14691	33.3554	-4.8621	0	0	up	CELE_F35H10.4	WormBase:WBGene00006914,GeneID:177626	GO:0016020;GO:0016021;GO:0031410;GO:0002119;GO:0006811;GO:0030104;GO:0015078;GO:0016324;GO:0040002;GO:0015991;GO:0033179;GO:0046961;GO:0007035;GO:0015992;GO:0015986;GO:0051117;GO:0070072;GO:0000220;GO:0050891;GO:0051046;GO:1990182;GO:0005771;GO:0016471;GO:0044298;GO:0070382
1000	dao-5	17.8853	74.4478	-2.05745	0	0	up	CELE_C25A1.10	WormBase:WBGene00000931,GeneID:266845	GO:0005730;GO:0040024;GO:0008340;GO:0004871;GO:0008286;GO:0009303;GO:0005654
1001	egal-1	0.944233	48.5652	-5.68464	0	0	up	CELE_C10G6.1	WormBase:WBGene00015680,GeneID:177352	GO:0003676;GO:0005515;GO:0090305;GO:0004527;GO:0008408;GO:0006139
1002	F46F11.1	0.372858	21.1458	-5.8256	0	0	up	CELE_F46F11.1	WormBase:WBGene00018508,GeneID:172221	GO:0000166;GO:0005524;GO:0016740;GO:0005829;GO:0005737;GO:0016301;GO:0016310;GO:0032958;GO:0000827;GO:0000828;GO:0000829;GO:0000832;GO:0033857;GO:0052723;GO:0052724;GO:0006020
1003	Y48A6B.3	282.995	74.098	1.93327	0	0	down	CELE_Y48A6B.3	WormBase:WBGene00012964,GeneID:176531	GO:0005634;GO:0003723;GO:0005730;GO:0006364;GO:0042254;GO:0006412;GO:0030529;GO:0000470;GO:0000469;GO:0034513;GO:0031429;GO:0031118;GO:0031120;GO:0005732;GO:0030515
1004	K07A12.1	0.580758	42.8867	-6.20645	0	0	up	CELE_K07A12.1	WormBase:WBGene00010620,GeneID:172669	GO:0005634;GO:0003700;GO:0000122
1005	lap-2	48.3205	169.93	-1.81424	0	0	up	CELE_W07G4.4	WormBase:WBGene00002250,GeneID:179790	GO:0046872;GO:0016787;GO:0008233;GO:0006508;GO:0005737;GO:0005622;GO:0004177;GO:0030145;GO:0008235;GO:0019538
1006	dnpp-1	17.7357	106.003	-2.57937	0	0	up	CELE_F01F1.9	WormBase:WBGene00017163,GeneID:175822	GO:0046872;GO:0008270;GO:0016787;GO:0005737;GO:0008233;GO:0006508;GO:0008237;GO:0004177;GO:0070006;GO:0005576;GO:0042802;GO:0005829;GO:0006518
1007	gst-12	1.40057	132.931	-6.56852	0	0	up	CELE_F37B1.2	WormBase:WBGene00001760,GeneID:185408	GO:0016740
1008	gstk-1	2.64282	123.11	-5.54173	0	0	up	CELE_ZK1320.1	WormBase:WBGene00014251,GeneID:191563	GO:0016740;GO:0045087;GO:0015035;GO:0055114;GO:0005777;GO:0004364
1009	let-19	0.349577	10.1397	-4.85826	0	0	up	CELE_K08F8.6	WormBase:WBGene00002295,GeneID:174402	GO:0005634;GO:0006351;GO:0006355;GO:0007275;GO:0001104;GO:0016592;GO:0006357
1010	phb-2	25.0168	164.522	-2.71731	0	0	up	CELE_T24H7.1	WormBase:WBGene00004015,GeneID:174034	GO:0016020;GO:0016021;GO:0005739;GO:0009792;GO:0040018;GO:0043051;GO:0048477;GO:0007283;GO:0030421;GO:0006979;GO:0008406;GO:0005743;GO:0002082;GO:0070584;GO:0031966;GO:0035632
1011	K01C8.1	2.1644	58.672	-4.76063	0	0	up	CELE_K01C8.1	WormBase:WBGene00010456,GeneID:174326	GO:0004794;GO:0006567
1012	sec-16	4.89405	36.6014	-2.9028	0	0	up	CELE_ZK512.5	WormBase:WBGene00013985,GeneID:176289	GO:0005515;GO:0048208;GO:0000139;GO:0006888;GO:0070971;GO:0070973
1013	kgb-1	2.08209	72.9812	-5.13142	0	0	up	CELE_T07A9.3	WormBase:WBGene00002187,GeneID:176866	GO:0000166;GO:0005524;GO:0016740;GO:0005737;GO:0005634;GO:0016301;GO:0016310;GO:0005515;GO:0004674;GO:0018107;GO:0004672;GO:0006468;GO:0000003;GO:0007283;GO:0030154;GO:0048477;GO:0008340;GO:0004707;GO:0010628;GO:0010629;GO:0004705;GO:0007258;GO:0046686;GO:0017151;GO:0050829;GO:0000187;GO:0042594;GO:0046688;GO:1900181;GO:0008022;GO:0043005;GO:0006986;GO:0048599;GO:0034976;GO:0033120;GO:0093002;GO:…
1014	gcp-2.1	6.70724	56.3911	-3.07168	0	0	up	CELE_R57.1	WormBase:WBGene00020082,GeneID:180386	GO:0046872;GO:0016787;GO:0016020;GO:0016021;GO:0008233;GO:0006508;GO:0008237;GO:0004180;GO:0004181
1015	F13B12.1	20.5676	110.151	-2.42103	0	0	up	CELE_F13B12.1	WormBase:WBGene00008729,GeneID:177934	GO:0005634;GO:0050684;GO:0010793;GO:0032784;GO:2001253
1016	sptf-3	1.61041	67.8477	-5.3968	0	0	up	CELE_Y40B1A.4	WormBase:WBGene00012735,GeneID:189783	GO:0005634;GO:0000981;GO:0003676;GO:0045944;GO:0002119;GO:0043065;GO:0055059;GO:0003682;GO:0009887;GO:0014019
1017	W02H5.2	87.9589	33.8048	1.3796	0	0	down	CELE_W02H5.2	WormBase:WBGene00020957,GeneID:189134	GO:0003779;GO:0007015;GO:0015629
1018	daf-16	13.7993	133.726	-3.27662	0	0	up	CELE_R13H8.1	WormBase:WBGene00000912,GeneID:172981	GO:0005634;GO:0003677;GO:0003700;GO:0043565;GO:0006351;GO:0006355;GO:0005737;GO:0005515;GO:0007275;GO:0000977;GO:0000122;GO:0045087;GO:0050829;GO:0040024;GO:0008340;GO:0045944;GO:0002119;GO:0050830;GO:0006974;GO:0008286;GO:0000981;GO:0030154;GO:0019899;GO:0002376;GO:0010628;GO:0009653;GO:0010468;GO:0061065;GO:0007614;GO:0040015;GO:0005829;GO:0009411;GO:0007568;GO:0008582;GO:0017151;GO:0061066;GO:…
1019	K08D8.4	3.66534	61.1761	-4.06095	0	0	up	CELE_K08D8.4	WormBase:WBGene00010658,GeneID:187144	GO:0045087
1020	zbp-1	5.25031	47.3245	-3.17212	0	0	up	CELE_M88.5	WormBase:WBGene00010908,GeneID:175595	GO:0003676;GO:0003723
1021	rars-1	9.20112	62.2608	-2.75844	0	0	up	CELE_F26F4.10	WormBase:WBGene00004679,GeneID:175659	GO:0000166;GO:0005524;GO:0005737;GO:0016874;GO:0004812;GO:0006418;GO:0008340;GO:0004814;GO:0006412;GO:0006420;GO:0000122;GO:0010628;GO:0010629;GO:0005829
1022	C46G7.2	3.98023	115.514	-4.85907	0	0	up	CELE_C46G7.2	WormBase:WBGene00016722,GeneID:177367	GO:0055120;GO:0031672
1023	rpb-2	0.814425	24.0644	-4.88498	0	0	up	CELE_C26E6.4	WormBase:WBGene00016140,GeneID:175668	GO:0005634;GO:0046872;GO:0016740;GO:0003677;GO:0016779;GO:0006366;GO:0003899;GO:0006351;GO:0001055;GO:0005665;GO:0032549
1024	acbp-5	138.302	27.9303	2.30792	0	0	down	CELE_T12D8.3	WormBase:WBGene00011731,GeneID:176800	GO:0000062
1025	F25B5.3	24.1555	174.32	-2.85131	0	0	up	CELE_F25B5.3	WormBase:WBGene00017775,GeneID:175843	GO:0046872;GO:0000166;GO:0016787;GO:0000287;GO:0005737;GO:0016311;GO:0009117;GO:0008253
1026	frm-2	0.744853	47.4817	-5.99427	0	0	up	CELE_T04C9.6	WormBase:WBGene00001489,GeneID:175848	GO:0005856;GO:0008092;GO:0005200;GO:0031032
1027	let-363	1.09275	13.1119	-3.58485	0	0	up	CELE_B0261.2	WormBase:WBGene00002583,GeneID:172167	GO:0005634;GO:0000166;GO:0005524;GO:0016740;GO:0005737;GO:0016301;GO:0016310;GO:0002119;GO:0004674;GO:0006468;GO:0004672;GO:0048382;GO:0008340;GO:0035262;GO:0031931;GO:0006281;GO:0006417;GO:0010628;GO:0010629;GO:0044877;GO:0000492;GO:0031929;GO:0045727;GO:1903935;GO:0031932
1028	swsn-7	3.8041	32.9528	-3.11477	0	0	up	CELE_C08B11.3	WormBase:WBGene00007433,GeneID:174286	GO:0006355;GO:0003677;GO:0003676
1029	Y105E8A.25	3.12876	37.717	-3.59156	0	0	up	CELE_Y105E8A.25	WormBase:WBGene00013682,GeneID:3564893	GO:0065009;GO:0005089;GO:0035023
1030	atg-9	96.9249	28.8978	1.74591	0	0	down	CELE_T22H9.2	WormBase:WBGene00020706,GeneID:178561	GO:0005737;GO:0016020;GO:0016021;GO:0015031;GO:0005794;GO:0031410;GO:0000422;GO:0006914;GO:0030659;GO:0034497;GO:0005776;GO:0000407;GO:0044805
1031	col-142	199.702	75.0361	1.41219	0	0	down	CELE_T15B7.4	WormBase:WBGene00000715,GeneID:188514	GO:0016020;GO:0016021;GO:0042302;GO:0005581
1032	C53H9.2	18.8551	100.952	-2.42064	0	0	up	CELE_C53H9.2	WormBase:WBGene00016907,GeneID:171749	GO:0005829;GO:0005525;GO:0003924;GO:0042254
1033	mon-2	0.511785	17.0411	-5.05734	0	0	up	CELE_F11A10.4	WormBase:WBGene00008685,GeneID:178153	GO:0015031;GO:0005794
1034	C28G1.5	1.58702	91.3389	-5.84684	0	0	up	CELE_C28G1.5	WormBase:WBGene00016190,GeneID:259719	GO:0046872;GO:0008270;GO:0005622
1035	enu-3.2	97.42	25.294	1.94542	0	0	down	CELE_C38D4.1	WormBase:WBGene00008003,GeneID:175633	GO:0016020;GO:0016021;GO:0043025;GO:0048846
1036	slc-17.2	8.95549	80.447	-3.1672	0	0	up	CELE_C38C10.2	WormBase:WBGene00008000,GeneID:176317	GO:0016020;GO:0016021;GO:0006811;GO:0055085;GO:0006814;GO:0022857;GO:0006820;GO:0015293
1037	eif-3.D	16.7917	93.8204	-2.48215	0	0	up	CELE_R08D7.3	WormBase:WBGene00001227,GeneID:176268	GO:0005737;GO:0005515;GO:0003723;GO:0006412;GO:0003743;GO:0006413;GO:0005852
1038	ZK1055.7	1.76927	49.9488	-4.81922	0	0	up	CELE_ZK1055.7	WormBase:WBGene00022848,GeneID:179051	GO:0045087;GO:0005515
1039	cogc-5	2.2081	45.6765	-4.37057	0	0	up	CELE_C43E11.11	WormBase:WBGene00016608,GeneID:172025	GO:0006891;GO:0017119
1040	tag-244	0.45262	71.5759	-7.30503	0	0	up	CELE_C34H4.3	WormBase:WBGene00044073,GeneID:176962	GO:0045087;GO:0045121
1041	sod-3	3.32836	126.702	-5.25049	0	0	up	CELE_C08A9.1	WormBase:WBGene00004932,GeneID:181748	GO:0016491;GO:0046872;GO:0055114;GO:0004784;GO:0006801;GO:0005739;GO:0042803;GO:0019430;GO:0097249
1042	gld-4	3.42174	41.2228	-3.59064	0	0	up	CELE_ZK858.1	WormBase:WBGene00014115,GeneID:172735	GO:0046872;GO:0000166;GO:0005524;GO:0016740;GO:0005737;GO:0007275;GO:0043186;GO:0051321;GO:0006397;GO:0048471;GO:0005844;GO:0016779;GO:0004652;GO:0006378
1043	ZC412.3	5.41071	65.1824	-3.59059	0	0	up	CELE_ZC412.3	WormBase:WBGene00013884,GeneID:3565691	GO:0005576
1044	sin-3	0.486218	18.3217	-5.23581	0	0	up	CELE_F02E9.4	WormBase:WBGene00004117,GeneID:172628	GO:0005634;GO:0006355;GO:0005515;GO:0040025;GO:0090597;GO:0040011;GO:0000122;GO:0016575;GO:0001708;GO:0001106;GO:0004407;GO:0016580
1045	ccch-1	13.9516	100.202	-2.84441	0	0	up	CELE_F38B7.1	WormBase:WBGene00009532,GeneID:179584	GO:0046872;GO:0005829;GO:0016529;GO:0003730;GO:0061158
1046	acdh-7	216.703	102.639	1.07814	0	0	down	CELE_T25G12.5	WormBase:WBGene00020812,GeneID:181758	GO:0016491;GO:0055114;GO:0016627;GO:0050660;GO:0008152;GO:0003995
1047	ain-2	8.59888	62.6045	-2.86404	0	0	up	CELE_B0041.2	WormBase:WBGene00015007,GeneID:172076	GO:0003723;GO:0000956;GO:0045947
1048	dsc-4	1.63259	33.5097	-4.35934	0	0	up	CELE_K02D7.4	WormBase:WBGene00001099,GeneID:176852	GO:0030968
1049	gpc-2	48.2209	561.935	-3.54267	0	0	up	CELE_F08B6.2	WormBase:WBGene00001682,GeneID:172396	GO:0004871;GO:0007165;GO:0007186;GO:0005834
1050	F35G2.1	26.3765	112.959	-2.09848	0	0	up	CELE_F35G2.1	WormBase:WBGene00009435,GeneID:178168	GO:0016491;GO:0055114;GO:0005615;GO:0045454;GO:0030173;GO:0003756;GO:0016972;GO:0016971
1051	ire-1	0.947639	28.7114	-4.92114	0	0	up	CELE_C41C4.4	WormBase:WBGene00002147,GeneID:174305	GO:0000166;GO:0005524;GO:0016740;GO:0016787;GO:0008152;GO:0016020;GO:0016021;GO:0016301;GO:0016310;GO:0002119;GO:0090502;GO:0004674;GO:0004672;GO:0006468;GO:0005783;GO:0005789;GO:0030176;GO:0006397;GO:0030968;GO:0090501;GO:0004521;GO:0003824;GO:0006990;GO:1904576;GO:0001666;GO:0006986;GO:0004540;GO:0035966;GO:0030969;GO:0090305;GO:1902255
1052	C23H3.2	2.20956	80.5185	-5.18749	0	0	up	CELE_C23H3.2	WormBase:WBGene00016018,GeneID:173390	GO:0016020;GO:0016021
1053	smc-5	0.655408	25.3916	-5.27581	0	0	up	CELE_C27A2.1	WormBase:WBGene00016151,GeneID:173874	GO:0005634;GO:0005694;GO:0000166;GO:0005524;GO:0006281;GO:0051321;GO:0006974;GO:0006260;GO:0000724;GO:0030915;GO:0006310;GO:0010705;GO:0007062
1054	dnc-1	2.12147	25.6172	-3.59398	0	0	up	CELE_ZK593.5	WormBase:WBGene00001017,GeneID:177987	GO:0005737;GO:0000132;GO:0005813;GO:0007097;GO:0035046;GO:0008092;GO:0030496;GO:0005938;GO:0008017;GO:0051233;GO:0005819;GO:0005869;GO:0000235;GO:0035371;GO:0045505;GO:0070840;GO:0007059;GO:0010970;GO:0035047;GO:0000776;GO:0048814
1055	rpn-6.1	4.58943	74.6963	-4.02465	0	0	up	CELE_F57B9.10	WormBase:WBGene00004462,GeneID:175972	GO:0005634;GO:0008340;GO:0006511;GO:0000502;GO:0005198;GO:0008541;GO:0043248;GO:0022624
1056	ttb-1	141.438	35.6542	1.98802	0	0	down	CELE_W03F9.5	WormBase:WBGene00006648,GeneID:178544	GO:0005634;GO:0046872;GO:0006351;GO:0006355;GO:0017025;GO:0070897
1057	C18B12.4	5.58868	73.5579	-3.7183	0	0	up	CELE_C18B12.4	WormBase:WBGene00007666,GeneID:181600	GO:0016020;GO:0016021
1058	sma-5	0.872939	58.3981	-6.0639	0	0	up	CELE_W06B3.2	WormBase:WBGene00004859,GeneID:181373	GO:0000166;GO:0005524;GO:0016740;GO:0005634;GO:0016301;GO:0016310;GO:0005737;GO:0004672;GO:0006468;GO:0004674;GO:0040024;GO:0002119;GO:0008340;GO:0040018;GO:0010468;GO:0004707;GO:0000165;GO:0040014;GO:0007567;GO:0008283;GO:0009791;GO:0030307;GO:0045793;GO:0051640;GO:0071310
1059	mog-3	140.339	52.2175	1.42631	0	0	down	CELE_F52C9.7	WormBase:WBGene00003391,GeneID:175730	GO:0005634;GO:0005515;GO:0051321;GO:0040022
1060	rsd-2	8.36392	59.1235	-2.82148	0	0	up	CELE_F52G2.2	WormBase:WBGene00004681,GeneID:178322	GO:0005634;GO:0005730;GO:0005783;GO:0048471;GO:0005829
1061	T19B10.8	1.82013	40.6363	-4.48066	0	0	up	CELE_T19B10.8	WormBase:WBGene00011835,GeneID:179556	GO:0016020;GO:0016021;GO:0016788
1062	unc-82	0.277498	17.5693	-5.98443	0	0	up	CELE_B0496.3	WormBase:WBGene00006814,GeneID:177514	GO:0005524;GO:0031430;GO:0004672;GO:0006468;GO:0008307;GO:0061203;GO:0071688;GO:0005634;GO:0004674;GO:0035556
1063	erd-2	4.48028	131.257	-4.87266	0	0	up	CELE_F09B9.3	WormBase:WBGene00001331,GeneID:181228	GO:0016020;GO:0016021;GO:0005783;GO:0005789;GO:0015031;GO:0016192;GO:0046923;GO:0006621
1064	tram-1	5.05397	83.6172	-4.04831	0	0	up	CELE_C24F3.1	WormBase:WBGene00007696,GeneID:177902	GO:0016020;GO:0016021;GO:0015031;GO:0005791;GO:0003674;GO:1990075;GO:0044292;GO:0006616
1065	sec-61	166.053	393.51	-1.24476	0	0	up	CELE_Y57G11C.15	WormBase:WBGene00013311,GeneID:178407	GO:0016020;GO:0016021;GO:0015031
1066	haf-9	1.23466	34.6908	-4.81237	0	0	up	CELE_ZK484.2	WormBase:WBGene00001819,GeneID:172288	GO:0000166;GO:0005524;GO:0016887;GO:0016020;GO:0016021;GO:0055085;GO:0042626;GO:0016246;GO:0035264;GO:0005765;GO:0015197;GO:0007041;GO:0015833
1067	T05H10.1	2.26097	26.2186	-3.53558	0	0	up	CELE_T05H10.1	WormBase:WBGene00011507,GeneID:174290	GO:0016787;GO:0005737;GO:0042981;GO:0008595;GO:0006511;GO:0004843;GO:0036459;GO:0016579;GO:0045892;GO:0006284
1068	daz-1	16.0392	98.2059	-2.61421	0	0	up	CELE_F56D1.7	WormBase:WBGene00000935,GeneID:173931	GO:0005737;GO:0007275;GO:0003676;GO:0030154;GO:0048477;GO:0003723;GO:0006417;GO:0003729;GO:0003730;GO:0045948;GO:0008494;GO:0007281;GO:0070935
1069	ketn-1	7.47538	23.8576	-1.67423	0	0	up	CELE_F54E2.3	WormBase:WBGene00004130,GeneID:178740	GO:0051015;GO:0031674
1070	mtk-1	0.501492	19.0959	-5.25089	0	0	up	CELE_B0414.7	WormBase:WBGene00003472,GeneID:172246	GO:0005524;GO:0004672;GO:0006468;GO:0005737;GO:0042981;GO:0007346;GO:0031098;GO:0000165;GO:0008349;GO:0000185
1071	nep-1	0.742154	35.3627	-5.57437	0	0	up	CELE_ZK20.6	WormBase:WBGene00013926,GeneID:174787	GO:0046872;GO:0016787;GO:0016020;GO:0016021;GO:0008233;GO:0006508;GO:0004222;GO:0008237
1072	tth-1	49.807	315.06	-2.6612	0	0	up	CELE_F08F1.8	WormBase:WBGene00006649,GeneID:181097	GO:0005829;GO:0005737;GO:0005856;GO:0005938;GO:0030054;GO:0003779;GO:0007015;GO:0007399;GO:0003785
1073	T04F3.1	0.145737	7.80205	-5.74241	0	0	up	CELE_T04F3.1	WormBase:WBGene00011436,GeneID:179608	GO:0003824;GO:0009058;GO:0030170
1074	sqv-4	9.51141	81.8867	-3.1059	0	0	up	CELE_F29F11.1	WormBase:WBGene00005022,GeneID:179484	GO:0016491;GO:0055114;GO:0005829;GO:0005737;GO:0005634;GO:0040025;GO:0016616;GO:0009792;GO:0018991;GO:0000003;GO:0051287;GO:0042802;GO:0002009;GO:0006024;GO:0003979;GO:0006065
1075	noah-1	1.62244	28.8517	-4.15242	0	0	up	CELE_C34G6.6	WormBase:WBGene00016422,GeneID:172261	GO:0016020;GO:0016021;GO:0018996;GO:0002064;GO:0042335
1076	R07E5.7	9.10393	158.738	-4.12401	0	0	up	CELE_R07E5.7	WormBase:WBGene00011115,GeneID:175577	GO:0005886;GO:0016020;GO:0016021;GO:0070072
1077	ttr-2	56.9728	335.938	-2.55985	0	0	up	CELE_K03H1.4	WormBase:WBGene00010539,GeneID:176403	GO:0005576;GO:0005615
1078	ads-1	46.8715	154.626	-1.722	0	0	up	CELE_Y50D7A.7	WormBase:WBGene00000081,GeneID:175192	GO:0055114;GO:0016740;GO:0003824;GO:0016491;GO:0050660;GO:0006629;GO:0016614;GO:0071949;GO:0008610;GO:0005777;GO:0008609;GO:0008611
1079	lmn-1	27.5757	117.768	-2.09448	0	0	up	CELE_DY3.2	WormBase:WBGene00003052,GeneID:172687	GO:0005634;GO:0016020;GO:0005515;GO:0009792;GO:0005198;GO:0008340;GO:0007281;GO:0042802;GO:0008104;GO:0005882;GO:0005635;GO:0034399;GO:0008284;GO:0042393;GO:0006997;GO:0031081;GO:0005637;GO:0051983;GO:0007346;GO:0005638;GO:0030473
1080	F08F8.9	2.82366	49.0932	-4.11989	0	0	up	CELE_F08F8.9	WormBase:WBGene00017274,GeneID:176045	GO:0005515
1081	jmjd-2	53.3498	15.9592	1.7411	0	0	down	CELE_Y48B6A.11	WormBase:WBGene00012982,GeneID:175080	GO:0045892;GO:0005634;GO:0016491;GO:0046872;GO:0055114;GO:0006351;GO:0006355;GO:0016569;GO:0051213;GO:0051864;GO:0032454;GO:0033169;GO:0016577;GO:0070544
1082	spk-1	22.7702	84.9856	-1.90007	0	0	up	CELE_B0464.5	WormBase:WBGene00004980,GeneID:176328	GO:0000166;GO:0005524;GO:0016740;GO:0005634;GO:0016301;GO:0016310;GO:0005737;GO:0005515;GO:0007275;GO:0004672;GO:0006468;GO:0004674;GO:0035556;GO:0005575;GO:0009792;GO:0000245;GO:0050684
1083	nfx-1	2.39786	29.8846	-3.63958	0	0	up	CELE_C16A3.7	WormBase:WBGene00007048,GeneID:175902	GO:0005634;GO:0046872;GO:0003677;GO:0003700;GO:0008270;GO:0006351;GO:0006355;GO:0003676;GO:0000977;GO:0000122;GO:0006366;GO:0001078
1084	hcf-1	3.69544	43.6168	-3.56107	0	0	up	CELE_C46A5.9	WormBase:WBGene00001827,GeneID:177560	GO:0005634;GO:0005515;GO:0008340;GO:0006979;GO:0043054;GO:0008134;GO:0046686;GO:0010621
1085	M03F8.3	0.611179	35.1555	-5.84601	0	0	up	CELE_M03F8.3	WormBase:WBGene00019762,GeneID:178979	GO:0006396;GO:0071011;GO:0071013;GO:0000245;GO:0000974;GO:0071010;GO:0071012;GO:0071014
1086	prp-31	3.42592	59.7951	-4.12546	0	0	up	CELE_Y110A7A.8	WormBase:WBGene00022458,GeneID:172146	GO:0000398;GO:0071011;GO:0046540;GO:0005687;GO:0097526;GO:0000244
1087	cbs-1	2.74411	44.087	-4.00594	0	0	up	CELE_ZC373.1	WormBase:WBGene00013866,GeneID:181215	GO:0005737;GO:0030170;GO:0004124;GO:0004122;GO:0019344;GO:0044272
1088	hda-10	85.8628	22.96	1.90291	0	0	down	CELE_Y51H1A.5	WormBase:WBGene00001838,GeneID:175039	GO:0005634;GO:0006351;GO:0006355;GO:0016787;GO:0016569;GO:0004407;GO:0032041;GO:0070932;GO:0016575
1089	algn-11	2.24242	59.3671	-4.72653	0	0	up	CELE_B0361.8	WormBase:WBGene00015162,GeneID:176032	GO:0016740;GO:0016020;GO:0016021;GO:0005783;GO:0005789;GO:0016757;GO:0097502;GO:0006490;GO:0033577;GO:0004377
1090	cids-2	2.44587	45.2627	-4.2099	0	0	up	CELE_F36A2.1	WormBase:WBGene00009451,GeneID:172691	GO:0031124
1091	sop-2	70.1107	20.095	1.8028	0	0	down	CELE_C50E10.4	WormBase:WBGene00004945,GeneID:174874	GO:0005634;GO:0006351;GO:0006355;GO:0005515;GO:0007275;GO:0002119;GO:0040034;GO:0003723;GO:0016607;GO:0016569;GO:0030334;GO:0048665;GO:0007411;GO:0019899;GO:0040015;GO:0042659;GO:0042802;GO:0042803;GO:0009952;GO:0031625;GO:0010607;GO:0040029;GO:0045892;GO:0016604
1092	asp-13	2.22417	70.0296	-4.97663	0	0	up	CELE_F28A12.4	WormBase:WBGene00017881,GeneID:179247	GO:0016787;GO:0008233;GO:0006508;GO:0004190;GO:0030163
1093	glh-1	33.2593	113.851	-1.77532	0	0	up	CELE_T21G5.3	WormBase:WBGene00001598,GeneID:172414	GO:0046872;GO:0008270;GO:0000166;GO:0005524;GO:0016787;GO:0005737;GO:0005515;GO:0003676;GO:0043186;GO:0004004;GO:0004386;GO:0010501;GO:0005730;GO:0043621;GO:0003723;GO:0006413;GO:0007059;GO:0007281;GO:0010468;GO:0048471;GO:0017151;GO:0003724;GO:0008432;GO:0009791;GO:0016070
1094	eif-3.E	12.0322	94.652	-2.97573	0	0	up	CELE_B0511.10	WormBase:WBGene00001228,GeneID:172959	GO:0005737;GO:0005634;GO:0006412;GO:0003743;GO:0006413;GO:0005852
1095	F53F4.11	10.5953	78.0766	-2.88146	0	0	up	CELE_F53F4.11	WormBase:WBGene00009993,GeneID:179849	GO:0003723;GO:0000470;GO:0030686
1096	xrep-4	2.28198	74.9101	-5.0368	0	0	up	CELE_F46F11.6	WormBase:WBGene00018509,GeneID:172218	GO:0005515
1097	ttll-5	1.62127	38.7904	-4.5805	0	0	up	CELE_C55A6.2	WormBase:WBGene00008331,GeneID:179582	GO:0006464;GO:0016874
1098	pkc-2	0.63157	37.4597	-5.89025	0	0	up	CELE_E01H11.1	WormBase:WBGene00004033,GeneID:181166	GO:0046872;GO:0008270;GO:0000166;GO:0005524;GO:0016740;GO:0016301;GO:0016310;GO:0005829;GO:0043025;GO:0043005;GO:0018105;GO:0018107;GO:0004672;GO:0006468;GO:0004674;GO:0035556;GO:0016020;GO:0004697;GO:0004698
1099	epi-1	0.359314	7.77029	-4.43465	0	0	up	CELE_K08C7.3	WormBase:WBGene00001328,GeneID:177956	GO:0040017;GO:0000003;GO:0007155;GO:0001764;GO:0016477;GO:0009408;GO:0071711;GO:0051788;GO:0005604;GO:0042127;GO:0007414;GO:0010950;GO:0005201
1100	mogs-1	1.3699	35.1219	-4.68022	0	0	up	CELE_F13H10.4	WormBase:WBGene00008775,GeneID:177998	GO:0016787;GO:0016798;GO:0008152;GO:0016020;GO:0016021;GO:0003824;GO:0005783;GO:0005789;GO:0004573;GO:0009311
1101	hipr-1	1.60411	31.5273	-4.29676	0	0	up	CELE_ZK370.3	WormBase:WBGene00022717,GeneID:176224	GO:0005737;GO:0098793;GO:0030421;GO:0005856;GO:0003779;GO:0008104;GO:0045202;GO:0005543;GO:0006897;GO:0007269;GO:0030276;GO:0007624;GO:0032502
1102	fkb-6	33.3267	147.156	-2.1426	0	0	up	CELE_F31D4.3	WormBase:WBGene00001431,GeneID:180371	GO:0005737;GO:0003755;GO:0016853;GO:0005528;GO:0061077;GO:0051879;GO:0000413
1103	sptl-1	3.93164	85.0573	-4.43523	0	0	up	CELE_C23H3.4	WormBase:WBGene00016020,GeneID:173389	GO:0016740;GO:0003824;GO:0009058;GO:0006629;GO:0016746;GO:0030170;GO:0006665;GO:0045197;GO:0004758
1104	F44G4.1	1.43325	68.0909	-5.5701	0	0	up	CELE_F44G4.1	WormBase:WBGene00009711,GeneID:174434	GO:0005730;GO:0000470;GO:0000027;GO:0000460;GO:0030687;GO:0042134
1105	drp-1	8.66495	61.2342	-2.82107	0	0	up	CELE_T12E12.4	WormBase:WBGene00001093,GeneID:177336	GO:0000166;GO:0005739;GO:0003924;GO:0005525;GO:0006915;GO:0000266;GO:0008637;GO:0009792;GO:0008017;GO:0003374;GO:0061025;GO:0031966
1106	ubc-7	45.4919	285.644	-2.65054	0	0	up	CELE_F58A4.10	WormBase:WBGene00006704,GeneID:176363	GO:0000166;GO:0005524;GO:0016740;GO:0005737;GO:0061630;GO:0016567;GO:0006511;GO:0031625;GO:0000209
1107	dcap-1	139.547	39.859	1.80777	0	0	down	CELE_Y55F3AM.12	WormBase:WBGene00021929,GeneID:176924	GO:0002119;GO:0043186;GO:0000003;GO:0008340;GO:0006979;GO:0009411;GO:0040012;GO:0000932;GO:0009408;GO:0031087;GO:0003729;GO:0030234;GO:0008047;GO:0043085
1108	F42C5.9	0.779628	46.7596	-5.90633	0	0	up	CELE_F42C5.9	WormBase:WBGene00018349,GeneID:177504	GO:0005886;GO:0055120
1109	tax-6	9.70368	75.9948	-2.9693	0	0	up	CELE_C02F4.2	WormBase:WBGene00006527,GeneID:177943	GO:0005634;GO:0046872;GO:0016787;GO:0005737;GO:0004721;GO:0030424;GO:0043025;GO:0005515;GO:0006972;GO:0040018;GO:0030425;GO:0008355;GO:0006470;GO:0040024;GO:0008340;GO:0007610;GO:0040010;GO:0005929;GO:0042995;GO:0006935;GO:0007635;GO:0010446;GO:0097730;GO:0042048;GO:0043204;GO:0040040;GO:0097499;GO:0006897;GO:0010468;GO:0034606;GO:0019722;GO:0043052;GO:0005509;GO:0034608;GO:0070262;GO:0033192
1110	tank-1	5.33236	25.5711	-2.26167	0	0	up	CELE_ZK1005.1	WormBase:WBGene00004053,GeneID:178623	GO:0005634;GO:0005694;GO:0016740;GO:0005737;GO:0016757;GO:0006281;GO:0006974;GO:0010332;GO:0003950;GO:0006471;GO:0003910;GO:0051103;GO:0006273;GO:0008630;GO:0043069
1111	pgam-5	7.53751	109.807	-3.86474	0	0	up	CELE_R07G3.5	WormBase:WBGene00019941,GeneID:174231	GO:0016787;GO:0004721;GO:0016020;GO:0016021;GO:0005739;GO:0005741;GO:0006470
1112	ctr-9	1.36767	34.2106	-4.64465	0	0	up	CELE_B0464.2	WormBase:WBGene00007184,GeneID:176335	GO:0005634;GO:0006355;GO:0000993;GO:0016570;GO:0016593;GO:0051569
1113	rig-4	0.940253	13.4558	-3.83903	0	0	up	CELE_Y42H9B.2	WormBase:WBGene00004371,GeneID:177597	GO:0016020;GO:0016021;GO:0007155
1114	fkh-9	10.0734	118.189	-3.55247	0	0	up	CELE_K03C7.2	WormBase:WBGene00001441,GeneID:180670	GO:0005634;GO:0003677;GO:0003700;GO:0043565;GO:0006351;GO:0006355;GO:0008340;GO:0031103;GO:0000981;GO:0006357;GO:0009653;GO:0007614;GO:0007612
1115	adsl-1	2.68278	58.8448	-4.45512	0	0	up	CELE_R06C7.5	WormBase:WBGene00011064,GeneID:172466	GO:0016829;GO:0003824;GO:0006164;GO:0044208;GO:0006189;GO:0004018;GO:0070626
1116	clr-1	0.79795	19.4757	-4.60923	0	0	up	CELE_F56D1.4	WormBase:WBGene00000548,GeneID:3565419	GO:0016787;GO:0004721;GO:0005886;GO:0016020;GO:0016021;GO:0004725;GO:0006470;GO:0016791;GO:0016311;GO:0005001;GO:0035335;GO:0040037
1117	abi-1	5.47434	69.2455	-3.66096	0	0	up	CELE_B0336.6	WormBase:WBGene00015146,GeneID:175789	GO:0005737;GO:0030424;GO:0043025;GO:0005515;GO:0030425;GO:0019901;GO:0001764;GO:0016477;GO:0048858;GO:2000370;GO:0017124;GO:1901076;GO:0047485;GO:0008154
1118	Y32F6A.4	0.345615	51.2878	-7.21331	0	0	up	CELE_Y32F6A.4	WormBase:WBGene00012529,GeneID:179456	GO:0016020;GO:0016021;GO:0015171;GO:0003333
1119	pdcd-2	9.50146	159.968	-4.07349	0	0	up	CELE_R07E5.10	WormBase:WBGene00011116,GeneID:259501	GO:0005737;GO:0016020;GO:0016021;GO:0005783;GO:0005789;GO:0031410;GO:0070072;GO:0012507;GO:0033116
1120	ttr-5	5.84265	190.432	-5.02651	0	0	up	CELE_C40H1.5	WormBase:WBGene00008040,GeneID:176312	GO:0005576;GO:0005615;GO:0005575;GO:0003674
1121	smc-4	2.14924	22.5021	-3.38816	0	0	up	CELE_F35G12.8	WormBase:WBGene00004874,GeneID:175603	GO:0000793;GO:0005634;GO:0005694;GO:0000166;GO:0005524;GO:0005515;GO:0051301;GO:0051321;GO:0007049;GO:0000070;GO:0051276;GO:0030261;GO:0000775
1122	ech-6	15.8746	133.778	-3.07504	0	0	up	CELE_T05G5.6	WormBase:WBGene00001155,GeneID:176376	GO:0016829;GO:0003824;GO:0005739;GO:0005759;GO:0008152;GO:0006629;GO:0006631;GO:0004300;GO:0006635
1123	tep-1	5.08702	31.1863	-2.61602	0	0	up	CELE_ZK337.1	WormBase:WBGene00013969,GeneID:173367	GO:0005576;GO:0005615;GO:0010951;GO:0004866
1124	ppfr-1	0.844558	18.3238	-4.43938	0	0	up	CELE_F16A11.3	WormBase:WBGene00008878,GeneID:172761	GO:0005515;GO:0005737;GO:0016020;GO:0016021;GO:0006470;GO:0019904;GO:1902120
1125	hda-1	9.31796	81.7121	-3.13246	0	0	up	CELE_C53A5.3	WormBase:WBGene00001834,GeneID:179959	GO:0005634;GO:0006351;GO:0006355;GO:0016787;GO:0005737;GO:0005515;GO:0007275;GO:0045138;GO:0000122;GO:0009792;GO:0045944;GO:0045746;GO:0040027;GO:0008406;GO:0046580;GO:0016569;GO:0030334;GO:0048557;GO:0004407;GO:0032041;GO:0070932;GO:0043073;GO:0030154;GO:0016581;GO:0016575;GO:1903854;GO:0003714;GO:0000118;GO:0045595;GO:0001103
1126	ufl-1	1.46606	37.1704	-4.66414	0	0	up	CELE_C06G3.9	WormBase:WBGene00015555,GeneID:177471	GO:0016874;GO:0032088
1127	Y63D3A.7	396.315	84.5843	2.22818	0	0	down	CELE_Y63D3A.7	WormBase:WBGene00013406,GeneID:173279	GO:0006120;GO:0005747;GO:0008137
1128	F54A3.2	49.3625	10.7042	2.20524	0	0	down	CELE_F54A3.2	WormBase:WBGene00018781,GeneID:186196	GO:0005813;GO:0007051;GO:0035371;GO:0051010;GO:0030951;GO:0046785;GO:0051298;GO:0000776;GO:0000922
1129	mct-1	114.305	11.0154	3.37529	0	0	down	CELE_Y19D10A.12	WormBase:WBGene00021227,GeneID:189489	GO:0016020;GO:0016021;GO:0055085;GO:0008028;GO:0015718
1130	tbc-2	2.81881	35.5443	-3.65646	0	0	up	CELE_ZK1248.10	WormBase:WBGene00022880,GeneID:173986	GO:0005515;GO:0043547;GO:0017137;GO:0006886;GO:0005096;GO:0031338;GO:0090630;GO:2000643;GO:0005770
1131	rcan-1	1.68986	122.662	-6.18165	0	0	up	CELE_F54E7.7	WormBase:WBGene00004321,GeneID:175788	GO:0005634;GO:0005737;GO:0003676;GO:0005515;GO:0019722;GO:0040040;GO:0034606;GO:0034608;GO:0030346;GO:0004865;GO:0008597;GO:0032515;GO:0070884
1132	qdpr-1	21.0154	167.302	-2.99294	0	0	up	CELE_T03F6.1	WormBase:WBGene00011398,GeneID:176762	GO:0016491;GO:0055114
1133	W03F9.4	7.93866	61.4449	-2.95233	0	0	up	CELE_W03F9.4	WormBase:WBGene00021002,GeneID:178543	GO:0016020;GO:0016021;GO:0016746
1134	Y73F8A.27	260.216	71.8387	1.85688	0	0	down	CELE_Y73F8A.27	WormBase:WBGene00013532,GeneID:178434	GO:0009055;GO:0022900;GO:0051537;GO:0051536
1135	hum-6	0.310403	12.2788	-5.30588	0	0	up	CELE_T10H10.1	WormBase:WBGene00002039,GeneID:180539	GO:0000166;GO:0005524;GO:0005737;GO:0007165;GO:0005856;GO:0003774;GO:0003779;GO:0016459;GO:0008134;GO:0031476
1136	hars-1	1.4221	49.5523	-5.12286	0	0	up	CELE_T11G6.1	WormBase:WBGene00002001,GeneID:177978	GO:0000166;GO:0005524;GO:0005737;GO:0002119;GO:0016874;GO:0032543;GO:0005739;GO:0007281;GO:0004812;GO:0006412;GO:0000122;GO:0042803;GO:0004821;GO:0006427
1137	his-37	24.5403	309.365	-3.65608	0	0	up	CELE_C50F4.7	WormBase:WBGene00001911,GeneID:179341	GO:0046982;GO:0000786;GO:0005634;GO:0005694;GO:0003677;GO:0006334;GO:0042393;GO:0000788
1138	T24G10.2	2.9468	77.2459	-4.71224	0	0	up	CELE_T24G10.2	WormBase:WBGene00020779,GeneID:175747	GO:0005634;GO:0006351;GO:0008134
1139	T24B8.4	11.9739	88.0757	-2.87885	0	0	up	CELE_T24B8.4	WormBase:WBGene00011978,GeneID:174446	GO:0003779
1140	tbc-17	74.1898	28.3167	1.38957	0	0	down	CELE_Y46G5A.1	WormBase:WBGene00012894,GeneID:174900	GO:0005622;GO:0017137;GO:0006886;GO:0005096;GO:0012505;GO:0031338;GO:0090630
1141	praf-3	11.7323	175.748	-3.90495	0	0	up	CELE_D2096.2	WormBase:WBGene00017070,GeneID:177637	GO:0016020;GO:0016021;GO:0005515
1142	mboa-3	1.42056	53.5995	-5.23769	0	0	up	CELE_C54G7.2	WormBase:WBGene00016934,GeneID:180824	GO:0016740;GO:0016020;GO:0016021;GO:0016746
1143	pbs-6	53.3584	236.564	-2.14844	0	0	up	CELE_C02F5.9	WormBase:WBGene00003952,GeneID:176161	GO:0005634;GO:0016787;GO:0005737;GO:0008233;GO:0006508;GO:0005515;GO:0004175;GO:0004298;GO:0051603;GO:0000502;GO:0005839;GO:0019774
1144	T27F6.7	126.981	23.0744	2.46024	0	0	down	CELE_T27F6.7	WormBase:WBGene00012106,GeneID:173119	GO:0016020;GO:0016021
1145	tni-4	20.4603	187.074	-3.19271	0	0	up	CELE_W03F8.1	WormBase:WBGene00006586,GeneID:177295	GO:0009792;GO:0043050;GO:0030017;GO:0003779;GO:0005861;GO:0030172;GO:0006936
1146	T03D8.6	0.402003	43.5306	-6.75868	0	0	up	CELE_T03D8.6	WormBase:WBGene00011393,GeneID:180364	GO:0006508;GO:0036374;GO:0006751;GO:0016020;GO:0016021
1147	T03F6.3	17.2931	143.035	-3.0481	0	0	up	CELE_T03F6.3	WormBase:WBGene00011399,GeneID:176760	GO:0016787;GO:0005975;GO:0005737;GO:0004342;GO:0006044
1148	C06A6.4	2.90998	67.3568	-4.53274	0	0	up	CELE_C06A6.4	WormBase:WBGene00015509,GeneID:177571	GO:0016787;GO:0006508;GO:0005737;GO:0008237;GO:0008152;GO:0004046;GO:0006520
1149	emr-1	289.228	88.8638	1.70254	0	0	down	CELE_M01D7.6	WormBase:WBGene00001309,GeneID:171752	GO:0005634;GO:0016020;GO:0016021;GO:0007049;GO:0005635;GO:0010165;GO:0000281;GO:0007059;GO:0005521;GO:0005637;GO:0005639
1150	Y37D8A.2	7.4895	65.1896	-3.1217	0	0	up	CELE_Y37D8A.2	WormBase:WBGene00012544,GeneID:176698	GO:0016787;GO:0006629;GO:0016042;GO:0005764
1151	wago-1	44.5127	123.624	-1.47368	0	0	up	CELE_R06C7.1	WormBase:WBGene00011061,GeneID:172463	GO:0007275;GO:0003676;GO:0031047;GO:0043186;GO:0017151
1152	prg-1	12.4941	64.1702	-2.36066	0	0	up	CELE_D2030.6	WormBase:WBGene00004178,GeneID:172515	GO:0003676;GO:0031047;GO:0043186;GO:0000003;GO:0007276;GO:0042078;GO:0007283;GO:0034583;GO:0034585;GO:0045840
1153	apb-3	1.03168	28.1475	-4.76994	0	0	up	CELE_R11A5.1	WormBase:WBGene00000163,GeneID:172553	GO:0016020;GO:0009792;GO:0006886;GO:0016192;GO:0015031;GO:0030117;GO:0007040;GO:0030123
1154	mel-28	3.86542	24.8466	-2.68435	0	0	up	CELE_C38D4.3	WormBase:WBGene00003210,GeneID:175634	GO:0005634;GO:0005694;GO:0003677;GO:0016020;GO:0015031;GO:0051301;GO:0051321;GO:0005654;GO:0005643;GO:0051028;GO:0000777;GO:0032947;GO:0007049;GO:0005635;GO:0000775;GO:0000776;GO:0000070;GO:0034399;GO:0005637;GO:0051292
1155	dif-1	5.95739	94.0023	-3.97994	0	0	up	CELE_F49E8.5	WormBase:WBGene00000996,GeneID:177530	GO:0016020;GO:0016021;GO:0005739;GO:0007275;GO:0055085;GO:0005743;GO:0022857;GO:0005215;GO:0005476;GO:0015226;GO:0006839;GO:0015879;GO:1902603;GO:0005740
1156	dnj-29	19.0093	82.6143	-2.11969	0	0	up	CELE_Y63D3A.6	WormBase:WBGene00001047,GeneID:173278	GO:0016020;GO:0016021
1157	zmp-4	0.856465	52.7792	-5.94543	0	0	up	CELE_W09D12.1	WormBase:WBGene00012364,GeneID:179991	GO:0046872;GO:0008270;GO:0016787;GO:0008233;GO:0006508;GO:0004222;GO:0008237;GO:0031012
1158	rae-1	2.66546	70.5354	-4.72589	0	0	up	CELE_F10G8.3	WormBase:WBGene00003803,GeneID:172864	GO:0005634;GO:0015031;GO:0042995;GO:0030054;GO:0045202;GO:0030424;GO:0003723;GO:0006405;GO:0006606;GO:0051028;GO:0005643;GO:0043130;GO:0000972
1159	npp-16	119.479	45.0585	1.40689	0	0	down	CELE_Y56A3A.17	WormBase:WBGene00003802,GeneID:176623	GO:0008536;GO:0006606;GO:0005643
1160	mrps-28	161.068	21.4769	2.90681	0	0	down	CELE_Y43F8C.8	WormBase:WBGene00012830,GeneID:180287	GO:0005840;GO:0005763
1161	F46C5.9	4.83319	67.4149	-3.80202	0	0	up	CELE_F46C5.9	WormBase:WBGene00009784,GeneID:174409	GO:0016020;GO:0016021
1162	haly-1	3.67149	46.4131	-3.66009	0	0	up	CELE_F47B10.2	WormBase:WBGene00009813,GeneID:181279	GO:0016829;GO:0003824;GO:0005737;GO:0006547;GO:0019556;GO:0019557;GO:1990359;GO:0004397;GO:0016841;GO:0006548;GO:0055069
1163	hmg-3	1.82837	39.4051	-4.42975	0	0	up	CELE_C32F10.5	WormBase:WBGene00001973,GeneID:172250	GO:0005634;GO:0005694;GO:0003677;GO:0006351;GO:0006355;GO:0006281;GO:0006974;GO:0006260
1164	ifa-1	5.37901	58.5174	-3.44345	0	0	up	CELE_F38B2.1	WormBase:WBGene00002050,GeneID:181316	GO:0005737;GO:0005198;GO:0005882
1165	hprt-1	8.65533	136.296	-3.97701	0	0	up	CELE_Y105E8B.5	WormBase:WBGene00013690,GeneID:173323	GO:0046872;GO:0000166;GO:0016740;GO:0005737;GO:0016757;GO:0009116;GO:0042802;GO:0006166;GO:0004422;GO:0052657;GO:0032264
1166	bec-1	3.71379	94.9514	-4.67623	0	0	up	CELE_T19E7.3	WormBase:WBGene00000247,GeneID:177345	GO:0005634;GO:0005737;GO:0031410;GO:0005515;GO:0045138;GO:0040024;GO:0008340;GO:0000045;GO:0006914;GO:0006995;GO:0044804;GO:0040014;GO:0042995;GO:0030424;GO:0030425;GO:0005768;GO:0043204;GO:0043277;GO:0000407;GO:0006897;GO:2000643;GO:0051036;GO:0012501;GO:0030163;GO:0034271;GO:0034272;GO:0009267;GO:0045324;GO:0048284
1167	clec-265	1.57172	77.18	-5.61781	0	0	up	CELE_M02F4.7	WormBase:WBGene00019738,GeneID:180590	GO:0030246
1168	copd-1	9.42824	74.7197	-2.98643	0	0	up	CELE_C13B9.3	WormBase:WBGene00015734,GeneID:175940	GO:0005737;GO:0016020;GO:0016192;GO:0015031;GO:0000139;GO:0005794;GO:0030126;GO:0030663;GO:0031410;GO:0006890
1169	Y54H5A.1	1.31479	55.0993	-5.38913	0	0	up	CELE_Y54H5A.1	WormBase:WBGene00021899,GeneID:175701	GO:0005634
1170	Y69A2AR.3	358.933	57.5343	2.64122	0	0	down	CELE_Y69A2AR.3	WormBase:WBGene00022075,GeneID:177047	GO:0005739;GO:0005747
1171	F13B9.1	5.88639	31.281	-2.40983	0	0	up	CELE_F13B9.1	WormBase:WBGene00017419,GeneID:181084	GO:0016020;GO:0005783;GO:0015031;GO:0016192;GO:0000139;GO:0005794;GO:0048208
1172	ran-4	5.71094	190.889	-5.06286	0	0	up	CELE_R05D11.3	WormBase:WBGene00004305,GeneID:172648	GO:0005737;GO:0015031
1173	mcm-5	4.03723	43.5225	-3.43032	0	0	up	CELE_R10E4.4	WormBase:WBGene00003157,GeneID:175552	GO:0005634;GO:0003677;GO:0000166;GO:0005524;GO:0016787;GO:0005737;GO:0004386;GO:0006260;GO:0003678;GO:0032508;GO:0003682;GO:0006270;GO:0042555;GO:0005829;GO:0007049;GO:0003688
1174	B0261.1	1.05846	32.8194	-4.95452	0	0	up	CELE_B0261.1	WormBase:WBGene00015091,GeneID:172168	GO:0003677;GO:0006359;GO:0001026;GO:0006383;GO:0000126;GO:0001156;GO:0070898
1175	pcca-1	76.0783	192.116	-1.33642	0	0	up	CELE_F27D9.5	WormBase:WBGene00017864,GeneID:181026	GO:0000166;GO:0005524;GO:0046872;GO:0003824;GO:0005739;GO:0005759;GO:0016874;GO:0004075;GO:0004658
1176	col-109	176.994	59.4049	1.57504	0	0	down	CELE_Y38C1BA.3	WormBase:WBGene00000683,GeneID:176988	GO:0016020;GO:0016021;GO:0042302;GO:0005581;GO:0030968
1177	ZC449.5	1.43077	51.0471	-5.15696	0	0	up	CELE_ZC449.5	WormBase:WBGene00022615,GeneID:180776	GO:0016020;GO:0016021
1178	JC8.2	1.47772	53.6583	-5.18236	0	0	up	CELE_JC8.2	WormBase:WBGene00010435,GeneID:178277	GO:0005634
1179	rskn-1	3.46806	41.6059	-3.58459	0	0	up	CELE_T01H8.1	WormBase:WBGene00011352,GeneID:172647	GO:0000166;GO:0005524;GO:0016740;GO:0000287;GO:0005634;GO:0016301;GO:0016310;GO:0005737;GO:0004672;GO:0006468;GO:0004674;GO:0035556;GO:0005622
1180	mxl-3	12.6304	138.816	-3.4582	0	0	up	CELE_F46G10.6	WormBase:WBGene00003511,GeneID:181457	GO:0005634;GO:0046983;GO:0003700;GO:0006355;GO:0001012;GO:0006366
1181	cyl-1	7.29313	70.6943	-3.27698	0	0	up	CELE_C52E4.6	WormBase:WBGene00000876,GeneID:179643	GO:0005634;GO:0045944;GO:0045737;GO:0000307;GO:0016538;GO:1901409
1182	tat-3	1.71719	21.8945	-3.67244	0	0	up	CELE_W09D10.2	WormBase:WBGene00012360,GeneID:176498	GO:0000166;GO:0005524;GO:0016787;GO:0000287;GO:0016020;GO:0016021;GO:0005886;GO:0004012;GO:0015914;GO:0016125;GO:0045332
1183	dnj-20	74.7374	397.642	-2.41157	0	0	up	CELE_T15H9.7	WormBase:WBGene00001038,GeneID:174514	GO:0051082;GO:0006457
1184	rbpl-1	3.37202	31.2325	-3.21136	0	0	up	CELE_F36F2.3	WormBase:WBGene00009477,GeneID:172720	GO:0005634;GO:0008270;GO:0003676;GO:0004842;GO:0016567
1185	mrck-1	1.91108	20.5863	-3.42922	0	0	up	CELE_K08B12.5	WormBase:WBGene00006437,GeneID:179013	GO:0046872;GO:0000166;GO:0005524;GO:0016740;GO:0005737;GO:0016301;GO:0016310;GO:0002119;GO:0009792;GO:0004672;GO:0006468;GO:0004674;GO:0035556;GO:0048598;GO:0010172;GO:0043547;GO:0060562;GO:1903358;GO:2001137;GO:0005622;GO:0004697
1186	lig-1	2.06352	36.9172	-4.16112	0	0	up	CELE_C29A12.3	WormBase:WBGene00002985,GeneID:179502	GO:0005634;GO:0046872;GO:0000166;GO:0005524;GO:0003677;GO:0006281;GO:0016874;GO:0005739;GO:0051301;GO:0006974;GO:0006260;GO:0007049;GO:0006310;GO:0003910;GO:0006266;GO:0003909;GO:0071897;GO:1903461
1187	pptr-2	5.69476	59.4855	-3.38483	0	0	up	CELE_C13G3.3	WormBase:WBGene00007554,GeneID:179526	GO:0050790;GO:0007165;GO:0019888;GO:0000159;GO:0005515;GO:1903863
1188	ZK177.8	1.88505	47.2272	-4.64694	0	0	up	CELE_ZK177.8	WormBase:WBGene00022673,GeneID:173937	GO:0005634;GO:0008832;GO:0006203
1189	R04F11.3	1.45676	63.6702	-5.44979	0	0	up	CELE_R04F11.3	WormBase:WBGene00011016,GeneID:179688	GO:0005634;GO:0006260
1190	F49C12.12	14.0816	332.492	-4.56144	0	0	up	CELE_F49C12.12	WormBase:WBGene00009881,GeneID:177755	GO:0016020;GO:0016021;GO:0090502;GO:0004521;GO:0090305
1191	abcf-1	1.19594	40.1999	-5.07098	0	0	up	CELE_F18E2.2	WormBase:WBGene00006512,GeneID:179748	GO:0000166;GO:0005524;GO:0016887
1192	clec-12	1.30305	58.0934	-5.47841	0	0	up	CELE_T27F6.2	WormBase:WBGene00012103,GeneID:189004	GO:0030246
1193	hpo-11	1.46641	39.6998	-4.75877	0	0	up	CELE_H37N21.1	WormBase:WBGene00010427,GeneID:186807	GO:0005524;GO:0005829;GO:0004672;GO:0006468;GO:0004674;GO:0035556;GO:0006888;GO:0012505
1194	eat-3	0.808361	26.0628	-5.01085	0	0	up	CELE_D2013.5	WormBase:WBGene00001134,GeneID:174476	GO:0000166;GO:0002119;GO:0035264;GO:0000303;GO:0040014;GO:0005739;GO:0003924;GO:0005525;GO:0000266;GO:0008017;GO:0003374;GO:0031966;GO:0007005;GO:0006915;GO:0008053
1195	rpl-24.2	41.8889	267.11	-2.67279	0	0	up	CELE_C03D6.8	WormBase:WBGene00004437,GeneID:172815	GO:0005634;GO:0003735;GO:0005730;GO:0042254;GO:0006412;GO:0003723;GO:0022625;GO:0000027;GO:1902626
1196	clec-9	4.77136	70.5287	-3.88574	0	0	up	CELE_Y70C5C.2	WormBase:WBGene00013493,GeneID:190567	GO:0030246
1197	kdin-1	0.577696	17.6489	-4.93312	0	0	up	CELE_F36H1.2	WormBase:WBGene00006490,GeneID:178000	GO:0016020;GO:0016021;GO:0019887;GO:0030165;GO:0045859
1198	Y53G8AR.9	133.613	37.178	1.84553	0	0	down	CELE_Y53G8AR.9	WormBase:WBGene00021816,GeneID:175434	GO:0046872
1199	pbo-4	1.40504	33.2825	-4.56608	0	0	up	CELE_K09C8.1	WormBase:WBGene00003943,GeneID:181285	GO:0006812;GO:0016020;GO:0016021;GO:0005886;GO:0006811;GO:0055085;GO:0005516;GO:0016323;GO:0030421;GO:1902600;GO:0051453;GO:0071805;GO:0006814;GO:0015297;GO:0015299;GO:0015385;GO:0006885;GO:0015386;GO:0098719;GO:0010877;GO:0030641;GO:0045989;GO:1904731
1200	K10D3.4	1.22519	28.2936	-4.5294	0	0	up	CELE_K10D3.4	WormBase:WBGene00010738,GeneID:172452	GO:0004867;GO:0010951
1201	gls-1	1.61867	26.7783	-4.04818	0	0	up	CELE_C36B1.8	WormBase:WBGene00007975,GeneID:172682	GO:0005737;GO:0007275;GO:0043186;GO:0005515;GO:0051321;GO:0005844
1202	eif-3.G	22.0461	156.144	-2.82429	0	0	up	CELE_F22B5.2	WormBase:WBGene00001230,GeneID:174346	GO:0005737;GO:0003676;GO:0003723;GO:0006412;GO:0003743;GO:0006413;GO:0005852
1203	Y51F10.3	191.519	40.0093	2.25908	0	0	down	CELE_Y51F10.3	WormBase:WBGene00021764,GeneID:259367	GO:0016020;GO:0016021
1204	Y70G10A.3	3.71655	44.8157	-3.59197	0	0	up	CELE_Y70G10A.3	WormBase:WBGene00013499,GeneID:190573	GO:0005887;GO:0016020;GO:0016021;GO:0005886;GO:0006811;GO:0055085;GO:0005215;GO:0015347;GO:0043252
1205	farl-11	3.33963	57.2085	-4.09847	0	0	up	CELE_F10E7.8	WormBase:WBGene00017349,GeneID:174165	GO:0005783;GO:0003674;GO:0007029;GO:0060562;GO:2001137
1206	pyk-2	1.42327	47.9866	-5.07535	0	0	up	CELE_ZK593.1	WormBase:WBGene00014001,GeneID:177984	GO:0016740;GO:0000287;GO:0006096;GO:0003824;GO:0016301;GO:0016310;GO:0055120;GO:0005783;GO:0004743;GO:0030955;GO:0030017
1207	hum-4	0.423325	24.3897	-5.84836	0	0	up	CELE_F46C3.3	WormBase:WBGene00002037,GeneID:181335	GO:0005524;GO:0005856;GO:0005516;GO:0003774;GO:0003779;GO:0016459
1208	tufm-1	30.3588	125.757	-2.05045	0	0	up	CELE_Y71H2AM.23	WormBase:WBGene00007000,GeneID:175398	GO:0003924;GO:0005525;GO:0003746;GO:0006414
1209	npp-6	1.38742	18.842	-3.76348	0	0	up	CELE_F56A3.3	WormBase:WBGene00003792,GeneID:172156	GO:0009792;GO:0006997;GO:0005643;GO:0031965;GO:0034501;GO:0005487;GO:0090435;GO:0006913
1210	Y15E3A.4	2.10976	54.3118	-4.68612	0	0	up	CELE_Y15E3A.4	WormBase:WBGene00012443,GeneID:181623	GO:0005886;GO:0016020;GO:0016021;GO:0055085;GO:0022857;GO:0006820
1211	F10E7.5	3.78928	113.363	-4.90289	0	0	up	CELE_F10E7.5	WormBase:WBGene00017347,GeneID:174168	GO:0005634;GO:0005737;GO:0005622;GO:0006364;GO:0005730;GO:0042254;GO:0000027;GO:0000956
1212	rbr-2	0.863443	17.89	-4.37291	0	0	up	CELE_ZK593.4	WormBase:WBGene00004319,GeneID:177985	GO:0005634;GO:0016491;GO:0046872;GO:0055114;GO:0006351;GO:0006355;GO:0003677;GO:0040028;GO:0008340;GO:0016569;GO:0051213;GO:0034648;GO:0034720;GO:0034647;GO:0034721
1213	F33D4.4	1.49489	66.8289	-5.48236	0	0	up	CELE_F33D4.4	WormBase:WBGene00017996,GeneID:177548	GO:0016491;GO:0055114;GO:0016020;GO:0016021;GO:0006629;GO:0006665;GO:0046513;GO:0042284;GO:0030148
1214	klp-12	1.46517	36.0234	-4.61979	0	0	up	CELE_T01G1.1	WormBase:WBGene00002223,GeneID:178057	GO:0000166;GO:0005524;GO:0003774;GO:0003777;GO:0008017;GO:0007018;GO:0005871;GO:0016887
1215	maoc-1	0.702338	81.1677	-6.8526	0	0	up	CELE_E04F6.3	WormBase:WBGene00017123,GeneID:174181	GO:0045087;GO:0050829;GO:0042802;GO:0006635;GO:0016508;GO:0005778
1216	F53F4.10	69.729	275.192	-1.98061	0	0	up	CELE_F53F4.10	WormBase:WBGene00009992,GeneID:179850	GO:0016491;GO:0046872;GO:0055114;GO:0016020;GO:0005739;GO:0005743;GO:0005747;GO:0051536;GO:0003954;GO:0008137;GO:0070469;GO:0051537;GO:0006120
1217	K05F1.10	24.9587	210.059	-3.07318	0	0	up	CELE_K05F1.10	WormBase:WBGene00019411,GeneID:187030	GO:0045087
1218	hsp-12.3	1.69966	222.141	-7.03008	0	0	up	CELE_F38E11.1	WormBase:WBGene00002012,GeneID:177777	GO:0031072
1219	pho-11	16.0696	102.808	-2.67755	0	0	up	CELE_C05C10.4	WormBase:WBGene00007331,GeneID:174547	GO:0016787;GO:0016311;GO:0003993
1220	W02D9.2	263.002	98.3221	1.41949	0	0	down	CELE_W02D9.2	WormBase:WBGene00012208,GeneID:173123	GO:0016020;GO:0016021
1221	acox-1.1	3.66765	52.4727	-3.83864	0	0	up	CELE_F08A8.1	WormBase:WBGene00008564,GeneID:173162	GO:0055114;GO:0000166;GO:0005524;GO:0003997;GO:0016627;GO:0050660;GO:0071949;GO:0006631;GO:0006635;GO:0008152;GO:0005777;GO:0033539;GO:0003995;GO:1904070;GO:0005782
1222	cif-1	24.0896	126.36	-2.39106	0	0	up	CELE_K08F11.3	WormBase:WBGene00019543,GeneID:177236	GO:0005737;GO:0007275;GO:0005515;GO:0030154;GO:0048477;GO:0006412;GO:0003743;GO:0006413;GO:0002183;GO:0005852;GO:0008180
1223	lnkn-1	0.998865	40.1539	-5.32911	0	0	up	CELE_ZK637.3	WormBase:WBGene00014023,GeneID:176253	GO:0005886;GO:0016020;GO:0016021;GO:0007155;GO:0016328;GO:0016324
1224	dbt-1	6.04404	69.4791	-3.52299	0	0	up	CELE_ZK669.4	WormBase:WBGene00014054,GeneID:174279	GO:0016740;GO:0005737;GO:0005739;GO:0005759;GO:0008152;GO:0006629;GO:1901046;GO:0005929;GO:0042995;GO:0016746;GO:0040019;GO:0030425;GO:0005829;GO:0045723;GO:0061063;GO:0006631;GO:0043005;GO:0006633;GO:0043754
1225	mat-1	6.16594	47.5944	-2.9484	0	0	up	CELE_Y110A7A.17	WormBase:WBGene00003132,GeneID:172145	GO:0005634;GO:0007275;GO:0051301;GO:0051321;GO:0016567;GO:0007049;GO:0008356;GO:0009949;GO:0060471
1226	ugt-23	1.01701	44.758	-5.45974	0	0	up	CELE_C17G1.3	WormBase:WBGene00007650,GeneID:181205	GO:0016740;GO:0016020;GO:0016021;GO:0043231;GO:0008152;GO:0015020;GO:0016758;GO:0016757;GO:0007369
1227	bcl-11	5.80771	50.6869	-3.12557	0	0	up	CELE_F13H6.1	WormBase:WBGene00017430,GeneID:179019	GO:0003676;GO:0005634;GO:0003700;GO:0007165;GO:0043565;GO:0022008;GO:0044212;GO:0006366;GO:0006355
1228	Y7A5A.1	5.87016	60.3496	-3.36187	0	0	up	CELE_Y7A5A.1	WormBase:WBGene00012407,GeneID:181666	GO:0055114;GO:0016020;GO:0016021;GO:0016491;GO:0050660;GO:0016614;GO:0000246;GO:0008202
1229	Y49F6B.9	77.8923	13.4332	2.53568	0	0	down	CELE_Y49F6B.9	WormBase:WBGene00021721,GeneID:173694	GO:0046872;GO:0016740;GO:0016020;GO:0016021;GO:0005737;GO:0004842;GO:0016567;GO:0061630;GO:0000209;GO:0031624;GO:0042787;GO:0032436;GO:0000151
1230	C02F5.3	2.36453	67.6442	-4.83834	0	0	up	CELE_C02F5.3	WormBase:WBGene00015346,GeneID:176163	GO:0000166;GO:0005525
1231	lin-53	13.0321	93.4338	-2.84187	0	0	up	CELE_K07A1.12	WormBase:WBGene00003036,GeneID:172802	GO:0045892;GO:0005634;GO:0005694;GO:0006351;GO:0006355;GO:0005515;GO:0007275;GO:0045138;GO:0009792;GO:0016569;GO:0048557;GO:0001708;GO:0040035;GO:0070176;GO:0000775;GO:0042826;GO:0017053
1232	ges-1	0.975986	42.3971	-5.44096	0	0	up	CELE_R12A1.4	WormBase:WBGene00001578,GeneID:178633	GO:0016787;GO:0005777;GO:0005783;GO:0005788;GO:0052689
1233	acds-10	0.256109	24.0329	-6.55211	0	0	up	CELE_K09H11.1	WormBase:WBGene00019599,GeneID:178962	GO:0055114;GO:0016787;GO:0016627;GO:0050660;GO:0008152;GO:0005739;GO:0033539;GO:0003995
1234	skr-3	45.7192	267.483	-2.54858	0	0	up	CELE_F44G3.6	WormBase:WBGene00004809,GeneID:180081	GO:0045087;GO:0050829;GO:0016874;GO:0006511
1235	mcm-6	4.60072	53.8056	-3.54782	0	0	up	CELE_ZK632.1	WormBase:WBGene00003158,GeneID:176385	GO:0005634;GO:0003677;GO:0000166;GO:0005524;GO:0016787;GO:0005515;GO:0004386;GO:0006260;GO:0003678;GO:0032508;GO:0006270;GO:0042555;GO:0007049
1236	pek-1	1.39123	24.9695	-4.16573	0	0	up	CELE_F46C3.1	WormBase:WBGene00003970,GeneID:181334	GO:0000166;GO:0005524;GO:0016740;GO:0016020;GO:0016021;GO:0016301;GO:0016310;GO:0002119;GO:0004674;GO:0018105;GO:0004672;GO:0006468;GO:0030308;GO:0005783;GO:0005789;GO:0006417;GO:0010629;GO:0030968;GO:0045947;GO:0001934;GO:0006986;GO:0035966;GO:0004694;GO:0010939;GO:0010998
1237	ran-2	1.38354	27.5868	-4.31754	0	0	up	CELE_C29E4.3	WormBase:WBGene00004303,GeneID:176115	GO:0005634;GO:0009792;GO:0005096;GO:0043547;GO:0051301;GO:0007049
1238	sand-1	1.43649	52.3259	-5.18691	0	0	up	CELE_F41H10.11	WormBase:WBGene00018321,GeneID:177318	GO:0005737;GO:0016020;GO:0016021;GO:0005515;GO:0040017;GO:0002119;GO:0009792;GO:0005769;GO:0005829;GO:0090386;GO:0032880;GO:0010171;GO:0032510;GO:0045022;GO:2000643
1239	ajm-1	13.8928	52.5637	-1.91973	0	0	up	CELE_C25A11.4	WormBase:WBGene00000100,GeneID:181148	GO:0009792;GO:0005913;GO:0008092;GO:0043296;GO:0036064;GO:0045216;GO:0016327;GO:0044292;GO:0005911;GO:0016020;GO:0016021;GO:0005515
1240	Y37D8A.16	4.16398	147.532	-5.14692	0	0	up	CELE_Y37D8A.16	WormBase:WBGene00012554,GeneID:176709	GO:0016020;GO:0016021
1241	cap-1	11.1482	114.317	-3.35815	0	0	up	CELE_D2024.6	WormBase:WBGene00000292,GeneID:177497	GO:0003779;GO:0005869;GO:0051693;GO:0051016;GO:0008290
1242	ttll-4	0.963492	42.0138	-5.44645	0	0	up	CELE_ZK1128.6	WormBase:WBGene00014232,GeneID:176427	GO:0000166;GO:0005524;GO:0006464;GO:0016874;GO:0018095
1243	mog-5	0.851069	20.9281	-4.62002	0	0	up	CELE_EEED8.5	WormBase:WBGene00003393,GeneID:173920	GO:0005634;GO:0000166;GO:0005524;GO:0016787;GO:0005737;GO:0005515;GO:0007275;GO:0003676;GO:0004004;GO:0004386;GO:0007281;GO:0010172;GO:0006397;GO:0003723;GO:0000398;GO:0008380;GO:0005681;GO:0048589;GO:0040022
1244	C53B4.4	3.61844	28.2997	-2.96735	0	0	up	CELE_C53B4.4	WormBase:WBGene00008274,GeneID:177716	GO:0046872;GO:0005622;GO:0035556
1245	prp-19	6.66557	66.1831	-3.31166	0	0	up	CELE_T10F2.4	WormBase:WBGene00020423,GeneID:24104882	GO:0005634;GO:0016740;GO:0007275;GO:0004842;GO:0016567;GO:0030154;GO:0006281;GO:0006974;GO:0006397;GO:0008380;GO:0005681;GO:0005654;GO:0000974;GO:0000349;GO:0061630;GO:0070534;GO:0071006
1246	T24B8.7	1.26109	11.7369	-3.21831	0	0	up	CELE_T24B8.7	WormBase:WBGene00011980,GeneID:174440	GO:0016787;GO:0006511;GO:0036459;GO:0016579
1247	C41H7.6	117.127	29.411	1.99364	0	0	down	CELE_C41H7.6	WormBase:WBGene00016576,GeneID:173646	GO:0005634
1248	tbc-9	1.31253	22.1069	-4.07407	0	0	up	CELE_Y45F10A.6	WormBase:WBGene00012868,GeneID:178316	GO:0005622;GO:0017137;GO:0006886;GO:0005096;GO:0012505;GO:0031338;GO:0090630
1249	pct-1	4.15522	50.5539	-3.60483	0	0	up	CELE_C07G1.3	WormBase:WBGene00003961,GeneID:177615	GO:0046872;GO:0000166;GO:0005524;GO:0016740;GO:0005737;GO:0005634;GO:0016301;GO:0016310;GO:0030424;GO:0004672;GO:0006468;GO:0004674;GO:0030425;GO:0005515;GO:0042995
1250	pat-3	4.46777	41.5049	-3.21565	0	0	up	CELE_ZK1058.2	WormBase:WBGene00003930,GeneID:175504	GO:0005737;GO:0016020;GO:0016021;GO:0043025;GO:0005515;GO:0007155;GO:0007229;GO:0032956;GO:0040017;GO:0040028;GO:0042059;GO:0045987;GO:0055001;GO:0055002;GO:0060279;GO:0060298;GO:0072327;GO:1903354;GO:1903356;GO:1904901;GO:0005605;GO:0005886;GO:0008305;GO:0009925;GO:0009986;GO:0016328;GO:0031430;GO:0043005;GO:0055120
1251	F47B8.2	17.3994	177.173	-3.34805	0	0	up	CELE_F47B8.2	WormBase:WBGene00009803,GeneID:185895	GO:0016020;GO:0016021
1252	lec-11	1.2402	99.7876	-6.33022	0	0	up	CELE_F38A5.3	WormBase:WBGene00002274,GeneID:177420	GO:0005737;GO:0045087;GO:0030246
1253	aars-2	19.9504	73.0551	-1.87257	0	0	up	CELE_F28H1.3	WormBase:WBGene00000197,GeneID:171985	GO:0046872;GO:0000166;GO:0005524;GO:0005737;GO:0003676;GO:0016874;GO:0003723;GO:0004812;GO:0006412;GO:0043039;GO:0006400;GO:0000049;GO:0004813;GO:0016597;GO:0006419
1254	spr-2	5.62589	88.0719	-3.96853	0	0	up	CELE_C27B7.1	WormBase:WBGene00005007,GeneID:177704	GO:0005634;GO:0006351;GO:0006355;GO:0046662;GO:0006334
1255	Y73F4A.2	0.778441	146.4	-7.55511	0	0	up	CELE_Y73F4A.2	WormBase:WBGene00013515,GeneID:177722	GO:0005576
1256	rnr-2	18.5533	112.607	-2.60156	0	0	up	CELE_C03C10.3	WormBase:WBGene00004392,GeneID:175525	GO:0016491;GO:0046872;GO:0055114;GO:0009792;GO:0006260;GO:0004748;GO:0009263;GO:0005971
1257	sel-9	20.6573	172.997	-3.06602	0	0	up	CELE_W02D7.7	WormBase:WBGene00004766,GeneID:179213	GO:0016020;GO:0016021;GO:0015031;GO:0016192;GO:0000139;GO:0005794;GO:0030663;GO:0031410;GO:0030659;GO:0005215;GO:0008593;GO:0012507;GO:0006888
1258	tre-1	1.11429	41.792	-5.22903	0	0	up	CELE_F57B10.7	WormBase:WBGene00006607,GeneID:172371	GO:0016787;GO:0016798;GO:0008152;GO:0003824;GO:0004555;GO:0005991
1259	ech-7	184.854	60.5954	1.6091	0	0	down	CELE_Y105E8A.4	WormBase:WBGene00001156,GeneID:173300	GO:0003824;GO:0008152;GO:0005739;GO:0004300;GO:0006635
1260	mlk-1	1.48936	25.9938	-4.12541	0	0	up	CELE_K11D12.10	WormBase:WBGene00003374,GeneID:178895	GO:0046872;GO:0000166;GO:0005524;GO:0016740;GO:0016301;GO:0016310;GO:0004672;GO:0006468;GO:0004674;GO:0019901;GO:0005622;GO:0008340;GO:0050829;GO:0004709;GO:0005080;GO:0030971;GO:0097110;GO:0000186;GO:0000187;GO:0001934;GO:0031103;GO:0042594;GO:0046688;GO:0048680;GO:0048691;GO:1903616
1261	gas-1	23.2132	109.515	-2.2381	0	0	up	CELE_K09A9.5	WormBase:WBGene00001520,GeneID:181646	GO:0016491;GO:0046872;GO:0055114;GO:0016020;GO:0005739;GO:0043231;GO:0051287;GO:0005743;GO:0016651;GO:0006120;GO:0005747;GO:0042493;GO:0051536;GO:0051539;GO:0003954;GO:0008137;GO:0048038;GO:0070469
1262	rad-26	0.79053	19.4402	-4.62008	0	0	up	CELE_C27B7.4	WormBase:WBGene00007761,GeneID:177706	GO:0005524
1263	lin-26	3.5193	61.0401	-4.1164	0	0	up	CELE_F18A1.2	WormBase:WBGene00003012,GeneID:3565051	GO:0005634;GO:0046872;GO:0003677;GO:0006351;GO:0006355;GO:0040025;GO:0000977;GO:0000003;GO:0045944;GO:0008406;GO:0003700;GO:0008544;GO:0042659;GO:0007398;GO:0045197
1264	obr-2	1.20363	61.4471	-5.67388	0	0	up	CELE_F14H8.1	WormBase:WBGene00008832,GeneID:180003	GO:0006869
1265	cyp-34A9	2.77537	61.5891	-4.47193	0	0	up	CELE_B0213.15	WormBase:WBGene00015044,GeneID:181851	GO:0004497;GO:0005506;GO:0016491;GO:0016705;GO:0020037;GO:0046872;GO:0055114;GO:0008395
1266	mlt-11	5.75584	20.6853	-1.84551	0	0	up	CELE_W01F3.3	WormBase:WBGene00012186,GeneID:180352	GO:0004867;GO:0010951
1267	daf-12	3.18	41.6914	-3.71265	0	0	up	CELE_F11A1.3	WormBase:WBGene00000908,GeneID:181263	GO:0005634;GO:0046872;GO:0003677;GO:0003700;GO:0008270;GO:0043565;GO:0006351;GO:0006355;GO:0043401;GO:0005515;GO:0007275;GO:0040034;GO:0040024;GO:0008340;GO:0043051;GO:0045944;GO:0030522;GO:0006935;GO:0009593;GO:0010035;GO:0043327;GO:0061065;GO:0070781;GO:0061066;GO:0010286;GO:0060179;GO:0004879
1268	B0395.3	10.5692	67.0275	-2.66489	0	0	up	CELE_B0395.3	WormBase:WBGene00007175,GeneID:181682	GO:0016740;GO:0016746
1269	idhg-1	18.907	110.366	-2.54531	0	0	up	CELE_F35G12.2	WormBase:WBGene00009440,GeneID:175598	GO:0055114;GO:0000287;GO:0005739;GO:0016616;GO:0051287;GO:0006099;GO:0004449
1270	epg-7	1.14517	19.7381	-4.10735	0	0	up	CELE_T08A9.1	WormBase:WBGene00020334,GeneID:180996	GO:0005737;GO:0005515;GO:0000045;GO:0000422;GO:0034045;GO:0032947;GO:0016239;GO:0019901;GO:0030242;GO:1990316;GO:0001934;GO:0061709;GO:0061723
1271	vps-2	258.139	106.004	1.28403	0	0	down	CELE_Y46G5A.12	WormBase:WBGene00012903,GeneID:174908	GO:0005737;GO:0007034
1272	unc-64	1.85393	79.6213	-5.4245	0	0	up	CELE_F56A8.7	WormBase:WBGene00006798,GeneID:176743	GO:0016020;GO:0016021;GO:0030424;GO:0043025;GO:0005515;GO:0007275;GO:0006886;GO:0016192;GO:0007399;GO:0030425;GO:0016323;GO:0030154;GO:0007271;GO:0051087;GO:0040014;GO:0040011;GO:0000149;GO:0005484;GO:0031201;GO:0008021;GO:0031629;GO:0006836;GO:0019722;GO:0048278;GO:0007268;GO:0042302;GO:0007269;GO:0008286;GO:0017157
1273	sqv-1	2.10166	52.2352	-4.63542	0	0	up	CELE_D2096.4	WormBase:WBGene00005019,GeneID:177631	GO:0016829;GO:0005737;GO:0040025;GO:0009792;GO:0018991;GO:0060465;GO:0000003;GO:0002009;GO:0048040;GO:0070403
1274	imp-1	2.63674	41.8485	-3.98835	0	0	up	CELE_C36B1.12	WormBase:WBGene00007979,GeneID:172684	GO:0016020;GO:0016021;GO:0008233;GO:0006508;GO:0004190;GO:0005886;GO:0042500;GO:0033619;GO:0005765;GO:0030176;GO:0030660;GO:0071458;GO:0071556
1275	unc-83	6.06541	40.1561	-2.72694	0	0	up	CELE_W01A11.3	WormBase:WBGene00006815,GeneID:179033	GO:0005634;GO:0016020;GO:0016021;GO:0005515;GO:0007275;GO:0040025;GO:0018991;GO:0040011;GO:0007097;GO:0030334;GO:0031965;GO:0007399;GO:0005635;GO:0009791;GO:0005640;GO:0090435;GO:0045503;GO:0030473
1276	flp-9	8.18869	233.226	-4.83195	0	0	up	CELE_C36H8.3	WormBase:WBGene00001452,GeneID:178232	GO:0005615;GO:0005576;GO:0007218;GO:0007626;GO:0071855;GO:0001508;GO:0042165
1277	ufd-2	0.920913	24.4283	-4.72934	0	0	up	CELE_T05H10.5	WormBase:WBGene00006734,GeneID:174295	GO:0005634;GO:0016740;GO:0005737;GO:0004842;GO:0016567;GO:0000209;GO:0030433;GO:0031625;GO:0034450;GO:0051087;GO:0006511;GO:0051865;GO:0000151;GO:0005515
1278	F11C1.5	0.329446	14.2802	-5.43783	0	0	up	CELE_F11C1.5	WormBase:WBGene00008694,GeneID:181431	GO:0005524;GO:0016887
1279	edc-3	1.31983	41.5631	-4.97688	0	0	up	CELE_R05D11.8	WormBase:WBGene00011036,GeneID:172653	GO:0005515;GO:0031087;GO:0000932;GO:0003729;GO:0033962
1280	lst-6	0.413372	15.5373	-5.23215	0	0	up	CELE_C52E12.4	WormBase:WBGene00016889,GeneID:174146	GO:0070588;GO:0016020;GO:0050982;GO:0005262
1281	prpf-4	0.99162	30.3739	-4.9369	0	0	up	CELE_F22D6.5	WormBase:WBGene00004186,GeneID:172443	GO:0005524;GO:0005634;GO:0004672;GO:0006468
1282	F52A8.1	21.5169	261.999	-3.60601	0	0	up	CELE_F52A8.1	WormBase:WBGene00009915,GeneID:172482	GO:0016020;GO:0016021
1283	mut-16	1.71538	25.7931	-3.91039	0	0	up	CELE_B0379.3	WormBase:WBGene00003508,GeneID:172873	GO:0005634;GO:0005737;GO:0048471;GO:0016246;GO:0003674;GO:0016458;GO:0030422
1284	ath-1	8.01294	109.543	-3.77302	0	0	up	CELE_K04G2.5	WormBase:WBGene00010564,GeneID:172587	GO:0016787;GO:0005737;GO:0052689;GO:0008474;GO:0002084
1285	dcr-1	0.342322	12.1331	-5.14745	0	0	up	CELE_K12H4.8	WormBase:WBGene00000939,GeneID:176138	GO:0005634;GO:0046872;GO:0000166;GO:0005524;GO:0016787;GO:0005737;GO:0003677;GO:0005829;GO:0005515;GO:0002119;GO:0040034;GO:0031047;GO:0090502;GO:0008355;GO:0000003;GO:0003723;GO:0004386;GO:0035262;GO:0006396;GO:0004518;GO:0004519;GO:0006309;GO:0090501;GO:0006915;GO:0030422;GO:0000737;GO:0006401;GO:0031054;GO:0004525;GO:0016075;GO:0004530;GO:0016891;GO:0031050;GO:2000636;GO:0016442
1286	W04D2.4	1.20024	37.5218	-4.96633	0	0	up	CELE_W04D2.4	WormBase:WBGene00012243,GeneID:179712	GO:0003676
1287	asns-2	1.06931	40.4562	-5.24161	0	0	up	CELE_M02D8.4	WormBase:WBGene00019730,GeneID:181121	GO:0000166;GO:0005524;GO:0004066;GO:0006529;GO:0006541;GO:0008652;GO:0042803;GO:0016020;GO:0016021
1288	pkc-1	6.83007	53.7986	-2.9776	0	0	up	CELE_F57F5.5	WormBase:WBGene00004032,GeneID:179649	GO:0046872;GO:0000166;GO:0005524;GO:0016740;GO:0005737;GO:0016020;GO:0016301;GO:0016310;GO:0004672;GO:0006468;GO:0004674;GO:0018105;GO:0035556;GO:0098793;GO:0007218;GO:0005856;GO:0040012;GO:0007606;GO:0007635;GO:0005622;GO:0006935;GO:0050893;GO:0050920;GO:0040024;GO:1902074;GO:0045202;GO:0004697;GO:0007269;GO:1990504;GO:0008306;GO:0050927;GO:0000165;GO:0016079;GO:0048009;GO:0050975;GO:2001024;GO:…
1289	nrde-2	2.25726	23.9208	-3.40562	0	0	up	CELE_T01E8.5	WormBase:WBGene00011333,GeneID:174589	GO:0005634;GO:0005515;GO:0031047;GO:0016246;GO:0071013;GO:0031048
1290	ttyh-1	1.78093	46.5173	-4.70707	0	0	up	CELE_F42E11.2	WormBase:WBGene00009632,GeneID:181328	GO:0016020;GO:0016021;GO:0005886;GO:0006811;GO:0005254;GO:0006821;GO:1902476;GO:0034707
1291	gspd-1	0.61738	42.9151	-6.11918	0	0	up	CELE_B0035.5	WormBase:WBGene00007108,GeneID:178046	GO:0016491;GO:0055114;GO:0005975;GO:0006006;GO:0050661;GO:0006098;GO:0004345;GO:0006739;GO:0051156
1292	dlg-1	4.91882	37.7285	-2.93927	0	0	up	CELE_C25F6.2	WormBase:WBGene00001006,GeneID:180819	GO:0005515;GO:0009792;GO:0004385;GO:0045186;GO:0046037;GO:0046710;GO:0005912;GO:0043296;GO:0008328;GO:0035255;GO:0007268;GO:0007399;GO:0043113;GO:0045197;GO:0097120;GO:0014069;GO:0016323;GO:0045211
1293	rfc-3	8.21676	85.879	-3.38566	0	0	up	CELE_C39E9.13	WormBase:WBGene00004339,GeneID:178259	GO:0003677;GO:0005634;GO:0005515;GO:0006260;GO:0006281;GO:0006261;GO:0003689;GO:0005663
1294	hil-1	8.12397	116.926	-3.84727	0	0	up	CELE_C30G7.1	WormBase:WBGene00001852,GeneID:179993	GO:0000786;GO:0005634;GO:0005694;GO:0003677;GO:0018991;GO:0005730;GO:0060465;GO:0035264;GO:0040011;GO:0006334;GO:0010171;GO:0045111
1295	lin-45	2.90428	37.6847	-3.69773	0	0	up	CELE_Y73B6A.5	WormBase:WBGene00003030,GeneID:177436	GO:0046872;GO:0000166;GO:0005524;GO:0016740;GO:0016301;GO:0016310;GO:0007275;GO:0040025;GO:0002119;GO:0004672;GO:0006468;GO:0004674;GO:0000003;GO:0007165;GO:0005622;GO:0035556;GO:0030154;GO:0048477;GO:0051321;GO:0050830;GO:0000165;GO:0001708;GO:0007265;GO:0000186;GO:0004709;GO:0031434;GO:0017016;GO:0005057;GO:0043066;GO:0009968;GO:0070374
1296	T26C5.3	0.628665	39.4279	-5.97078	0	0	up	CELE_T26C5.3	WormBase:WBGene00012033,GeneID:259455	GO:0005887;GO:0016020;GO:0016021;GO:1902600;GO:0008521;GO:0015876;GO:0006810;GO:0015295
1297	pgp-14	0.149294	17.0366	-6.83434	0	0	up	CELE_F22E10.3	WormBase:WBGene00004008,GeneID:181416	GO:0000166;GO:0005524;GO:0016887;GO:0016020;GO:0016021;GO:0055085;GO:0042626;GO:0093002
1298	H03A11.2	0.143119	18.71	-7.03045	0	0	up	CELE_H03A11.2	WormBase:WBGene00010357,GeneID:181617	GO:0008017
1299	plrg-1	4.21942	56.095	-3.73276	0	0	up	CELE_D1054.15	WormBase:WBGene00006481,GeneID:179500	GO:0000398;GO:0071011;GO:0071013;GO:0000974;GO:0005662;GO:0080008
1300	pps-1	1.34343	36.1297	-4.74919	0	0	up	CELE_T14G10.1	WormBase:WBGene00004091,GeneID:177893	GO:0005634;GO:0005524;GO:0016310;GO:0004020;GO:0004781;GO:0000103;GO:0050428
1301	bath-43	5.24781	63.623	-3.59976	0	0	up	CELE_T16H12.5	WormBase:WBGene00011815,GeneID:176422	GO:0005634;GO:0005737;GO:0043161;GO:0016567;GO:0031625;GO:0042787;GO:0030162;GO:0019005
1302	cps-6	10.0231	100.223	-3.32181	0	0	up	CELE_C41D11.8	WormBase:WBGene00000787,GeneID:172045	GO:0046872;GO:0016787;GO:0005739;GO:0003676;GO:0090502;GO:0043565;GO:0006915;GO:0004518;GO:0004519;GO:0006309;GO:0042803;GO:0004520;GO:0004521;GO:0000737;GO:0006401
1303	snr-4	13.5676	220.107	-4.01997	0	0	up	CELE_C52E4.3	WormBase:WBGene00004917,GeneID:179639	GO:0005634;GO:0005515;GO:0030529;GO:0006397;GO:0008380;GO:0005686;GO:0071011;GO:0071013;GO:0005685;GO:0046540;GO:0005682;GO:0000387;GO:0030532
1304	fzo-1	1.38202	31.211	-4.4972	0	0	up	CELE_ZK1248.14	WormBase:WBGene00001509,GeneID:173990	GO:0000166;GO:0016787;GO:0016020;GO:0016021;GO:0005739;GO:0003924;GO:0005525;GO:0005741;GO:0008053;GO:0051646;GO:0031306
1305	F35B12.9	1.66369	67.9831	-5.35272	0	0	up	CELE_F35B12.9	WormBase:WBGene00009388,GeneID:179591	GO:0016020;GO:0016021
1306	ugt-62	0.20471	44.6691	-7.76955	0	0	up	CELE_M88.1	WormBase:WBGene00010904,GeneID:175591	GO:0016740;GO:0016020;GO:0016021;GO:0043231;GO:0008152;GO:0015020;GO:0016758;GO:0016757
1307	F23B12.7	2.37955	29.5698	-3.63536	0	0	up	CELE_F23B12.7	WormBase:WBGene00009084,GeneID:179947	GO:0005634
1308	gldc-1	1.22511	26.7749	-4.4499	0	0	up	CELE_R12C12.1	WormBase:WBGene00020022,GeneID:174012	GO:0016491;GO:0055114;GO:0003824;GO:0005739;GO:0004375;GO:0006544;GO:0006546
1309	pnk-1	2.11173	57.5686	-4.76879	0	0	up	CELE_C10G11.5	WormBase:WBGene00004068,GeneID:172327	GO:0005524;GO:0016301;GO:0016310;GO:0004594;GO:0015937
1310	Y67H2A.10	4.21832	47.8712	-3.50442	0	0	up	CELE_Y67H2A.10	WormBase:WBGene00013465,GeneID:259340	GO:0005634;GO:0003676
1311	gly-3	2.15733	40.7398	-4.23912	0	0	up	CELE_ZK688.8	WormBase:WBGene00001628,GeneID:176112	GO:0046872;GO:0016740;GO:0016020;GO:0016021;GO:0030246;GO:0000139;GO:0005794;GO:0016757;GO:0006486;GO:0004653;GO:0018243
1312	gtl-1	0.092342	13.5305	-7.19501	0	0	up	CELE_C05C12.3	WormBase:WBGene00001795,GeneID:178031	GO:0016020;GO:0016021;GO:0030421
1313	abce-1	9.17074	62.0163	-2.75754	0	0	up	CELE_Y39E4B.1	WormBase:WBGene00012714,GeneID:176733	GO:0000166;GO:0005524;GO:0016887;GO:0005622;GO:0006413;GO:0005852;GO:0005506;GO:0043024;GO:0000054;GO:0006415
1314	stim-1	1.29304	44.5271	-5.10585	0	0	up	CELE_Y55B1BM.1	WormBase:WBGene00021910,GeneID:175201	GO:0046872;GO:0005737;GO:0006874;GO:0005886;GO:0016020;GO:0016021;GO:0043025;GO:0006811;GO:0030425;GO:0000003;GO:0005783;GO:0042802;GO:0005262;GO:0006816;GO:0070588;GO:0030728;GO:0043229;GO:0005509;GO:1901076;GO:0002115;GO:0045987;GO:0005246;GO:0032237;GO:1901341
1315	skr-4	18.3483	189.566	-3.36898	0	0	up	CELE_Y60A3A.18	WormBase:WBGene00004810,GeneID:191762	GO:0016874;GO:0006511
1316	aagr-4	0.672715	24.959	-5.21342	0	0	up	CELE_F52D1.1	WormBase:WBGene00018682,GeneID:180400	GO:0004553;GO:0016787;GO:0016798;GO:0005975;GO:0008152;GO:0003824;GO:0030246
1317	msi-1	10.8011	186.232	-4.10786	0	0	up	CELE_R10E9.1	WormBase:WBGene00003423,GeneID:175514	GO:0005737;GO:0003676;GO:0003723;GO:0003729;GO:0050877
1318	Y47D9A.1	9.12546	89.854	-3.29961	0	0	up	CELE_Y47D9A.1	WormBase:WBGene00021628,GeneID:172033	GO:0009058;GO:0016779;GO:0016740
1319	mpk-1	6.87134	74.0288	-3.42943	0	0	up	CELE_F43C1.2	WormBase:WBGene00003401,GeneID:175545	GO:0005634;GO:0046872;GO:0000166;GO:0005524;GO:0016740;GO:0005737;GO:0016301;GO:0016310;GO:0040025;GO:0004674;GO:0018105;GO:0004672;GO:0006468;GO:0005515;GO:0030154;GO:0048477;GO:0051321;GO:0050830;GO:0007166;GO:0010468;GO:0004707;GO:0000165;GO:0010628;GO:0001556;GO:0007049;GO:0007265;GO:0071310
1320	hsp-75	0.852037	33.3904	-5.29237	0	0	up	CELE_R151.7	WormBase:WBGene00020110,GeneID:176019	GO:0005524;GO:0051082;GO:0006457;GO:0006950
1321	vit-4	13.318	45.5773	-1.77493	0	0	up	CELE_F59D8.2	WormBase:WBGene00006928,GeneID:180646	GO:0005576;GO:0006869;GO:0005319;GO:0045735
1322	gpcp-2	8.75789	55.5286	-2.66457	0	0	up	CELE_T05H10.7	WormBase:WBGene00011511,GeneID:174296	GO:0016787;GO:0005623;GO:0030246;GO:0008081;GO:0006629;GO:0008889;GO:0047389;GO:2001070;GO:0030643;GO:0046475
1323	F10G7.9	2.80576	37.5843	-3.74367	0	0	up	CELE_F10G7.9	WormBase:WBGene00017372,GeneID:173810	GO:0046872
1324	apy-1	7.10438	81.3863	-3.51801	0	0	up	CELE_F08C6.6	WormBase:WBGene00017244,GeneID:181019	GO:0005509;GO:0046872;GO:0016787;GO:0016020;GO:0016021;GO:0060465;GO:0000003;GO:0005515;GO:0008340;GO:0017110;GO:0030166;GO:0009408;GO:0030968;GO:0007369;GO:0004382;GO:0045134;GO:0012505;GO:0040009;GO:0006256;GO:0046712
1325	rskd-1	5.38655	42.007	-2.9632	0	0	up	CELE_F55C5.7	WormBase:WBGene00010096,GeneID:179685	GO:0005524;GO:0016301;GO:0016310;GO:0005737;GO:0004672;GO:0006468;GO:0007165;GO:0035091
1326	nduf-5	25.901	253.313	-3.28984	0	0	up	CELE_Y54E10BL.5	WormBase:WBGene00021839,GeneID:266824	GO:0006120;GO:0005747
1327	prk-1	1.00872	39.2742	-5.28298	0	0	up	CELE_C06E8.3	WormBase:WBGene00004182,GeneID:175980	GO:0005524;GO:0016301;GO:0016310;GO:0004672;GO:0006468;GO:0000166;GO:0004674;GO:0043066;GO:0005737;GO:0046777
1328	F36A2.9	1.72377	41.9856	-4.60626	0	0	up	CELE_F36A2.9	WormBase:WBGene00009456,GeneID:172695	GO:0016788;GO:0016020;GO:0016021
1329	sym-1	4.17208	43.8251	-3.39292	0	0	up	CELE_C44H4.3	WormBase:WBGene00006366,GeneID:181555	GO:0005615;GO:0007409
1330	F59B2.3	2.07108	55.6088	-4.74686	0	0	up	CELE_F59B2.3	WormBase:WBGene00010308,GeneID:176272	GO:0046872;GO:0016787;GO:0005634;GO:0005975;GO:0016810;GO:0006044;GO:0008448;GO:0006046
1331	dnj-12	56.5959	188.351	-1.73465	0	0	up	CELE_F39B2.10	WormBase:WBGene00001030,GeneID:173341	GO:0046872;GO:0005524;GO:0051082;GO:0006457;GO:0031072;GO:0009408
1332	rig-6	1.32844	21.7474	-4.03303	0	0	up	CELE_C33F10.5	WormBase:WBGene00016354,GeneID:173828	GO:0016020;GO:0016021;GO:0007155;GO:1903356;GO:0005886;GO:0007399;GO:0009792;GO:0042995;GO:0030054;GO:0045202;GO:0030424;GO:0043025;GO:0008045;GO:0048842;GO:0043204;GO:0031225;GO:0040015;GO:0060562;GO:0033563;GO:0035150;GO:0035545;GO:0060467;GO:0090327;GO:2000747
1333	K09G1.1	7.09439	121.2	-4.09457	0	0	up	CELE_K09G1.1	WormBase:WBGene00010727,GeneID:179346	GO:0016020;GO:0016021
1334	scc-3	2.43526	26.5841	-3.44841	0	0	up	CELE_F18E2.3	WormBase:WBGene00004738,GeneID:179749	GO:0000793;GO:0005634;GO:0005694;GO:0051301;GO:0007049;GO:0003677;GO:0051177;GO:0000070;GO:0000785;GO:0008278
1335	F10C2.4	1.35772	23.2702	-4.09922	0	0	up	CELE_F10C2.4	WormBase:WBGene00008645,GeneID:179652	GO:0005634;GO:0046872;GO:0003677;GO:0016740;GO:0016787;GO:0000166;GO:0016779;GO:0003676;GO:0090305;GO:0006260;GO:0004527;GO:0008408;GO:0004518;GO:0051536;GO:0051539;GO:0003887;GO:0006297;GO:0071897;GO:0006287;GO:0045004;GO:0008296;GO:0043625
1336	chpf-1	1.69333	111.282	-6.03821	0	0	up	CELE_ZK856.8	WormBase:WBGene00014109,GeneID:179415	GO:0005509
1337	vps-34	0.471825	32.0513	-6.08599	0	0	up	CELE_B0025.1	WormBase:WBGene00006932,GeneID:172280	GO:0005634;GO:0000166;GO:0005524;GO:0016740;GO:0005737;GO:0016020;GO:0016301;GO:0016310;GO:0002119;GO:0005730;GO:0000003;GO:0008340;GO:0000045;GO:0006629;GO:0006468;GO:0042995;GO:0046854;GO:0005768;GO:0090386;GO:0042395;GO:0005777;GO:0006909;GO:0030100;GO:1901076;GO:0016303;GO:0048015;GO:0000407;GO:0006897;GO:0030242;GO:0051036;GO:0005640;GO:0001891;GO:0016197;GO:0006998;GO:0036092;GO:0050708;GO:…
1338	sel-5	2.01455	30.3125	-3.91138	0	0	up	CELE_F35G12.3	WormBase:WBGene00004762,GeneID:175599	GO:0046872;GO:0000166;GO:0005524;GO:0016740;GO:0005737;GO:0016301;GO:0016310;GO:0004672;GO:0006468;GO:0004674;GO:0035612;GO:0045747;GO:2000369
1339	gop-3	2.30486	54.183	-4.55509	0	0	up	CELE_C34E10.1	WormBase:WBGene00001662,GeneID:175723	GO:0016020;GO:0016021;GO:0005739;GO:0005741;GO:0019867
1340	gly-5	17.9244	81.974	-2.19324	0	0	up	CELE_Y39E4B.12	WormBase:WBGene00001630,GeneID:176736	GO:0046872;GO:0016740;GO:0016020;GO:0016021;GO:0030246;GO:0000139;GO:0005794;GO:0016757;GO:0006486;GO:0004653;GO:0018243
1341	ZK1067.2	0.435929	10.6667	-4.61288	0	0	up	CELE_ZK1067.2	WormBase:WBGene00014208,GeneID:174463	GO:0005634;GO:0003700;GO:0008270;GO:0006355
1342	cab-1	104.552	271.771	-1.37817	0	0	up	CELE_C23H4.1	WormBase:WBGene00000277,GeneID:181382	GO:0016020;GO:0016021;GO:0007268
1343	tiar-1	11.6613	108.281	-3.21497	0	0	up	CELE_C18A3.5	WormBase:WBGene00015943,GeneID:173967	GO:0005634;GO:0005737;GO:0003676;GO:0002119;GO:0043186;GO:0000003;GO:0008340;GO:0006979;GO:0009411;GO:0003723;GO:0040012;GO:0010494;GO:0010259
1344	rhi-1	7.15668	129.089	-4.17294	0	0	up	CELE_F46H6.1	WormBase:WBGene00004356,GeneID:180721	GO:0005737;GO:0005829;GO:0005096;GO:0043547;GO:0050790;GO:0016020;GO:0005094
1345	crn-3	0.705155	25.4462	-5.17336	0	0	up	CELE_C14A4.4	WormBase:WBGene00000796,GeneID:3565889	GO:0000166;GO:0003824;GO:0003676;GO:0009792;GO:0005622;GO:0040007;GO:0008408;GO:0006139;GO:0006396;GO:0006309;GO:0043277;GO:0044237;GO:0000176;GO:0000178
1346	asb-1	19.8814	127.786	-2.68424	0	0	up	CELE_F35G12.10	WormBase:WBGene00000206,GeneID:175605	GO:0099132;GO:0005739;GO:0015986;GO:0097730;GO:0015078;GO:0046933;GO:0000276
1347	pafo-1	1.29883	51.7153	-5.31531	0	0	up	CELE_C55A6.9	WormBase:WBGene00008338,GeneID:179583	GO:0005634;GO:0006351;GO:0006355;GO:0006368;GO:0016570;GO:0016593
1348	C44B7.12	1.66402	57.4186	-5.10878	0	0	up	CELE_C44B7.12	WormBase:WBGene00016632,GeneID:259441	GO:0046872;GO:0016787;GO:0019239;GO:0004000;GO:0006154;GO:0009117;GO:0046103
1349	nrde-4	0.680245	27.9783	-5.36211	0	0	up	CELE_F45E4.10	WormBase:WBGene00001584,GeneID:177544	GO:0016246
1350	aly-2	42.5586	209.156	-2.29706	0	0	up	CELE_F23B2.6	WormBase:WBGene00000121,GeneID:177738	GO:0003676
1351	mat-2	0.774305	15.9338	-4.36304	0	0	up	CELE_W10C6.1	WormBase:WBGene00003133,GeneID:174698	GO:0007275;GO:0005680;GO:0051301;GO:0051321;GO:0016567;GO:0009949;GO:0007049;GO:0008356;GO:0006836;GO:0051295;GO:0007091;GO:0044785
1352	tag-349	176.833	70.6913	1.32279	0	0	down	CELE_Y73F8A.34	WormBase:WBGene00013538,GeneID:178437	GO:0046872;GO:0016740;GO:0005737;GO:0004842;GO:0016567;GO:0061630;GO:0000209;GO:0031624;GO:0042787;GO:0032436;GO:0000151
1353	erp-44.2	1.04007	52.3688	-5.65396	0	0	up	CELE_C06A6.5	WormBase:WBGene00015510,GeneID:177572	GO:0005576;GO:0045454;GO:0003756;GO:0006457;GO:0034976;GO:0005783
1354	zen-4	3.81219	38.3443	-3.33032	0	0	up	CELE_M03D4.1	WormBase:WBGene00006974,GeneID:177374	GO:0000166;GO:0005524;GO:0005515;GO:0019901;GO:0005813;GO:0042802;GO:0035046;GO:0032154;GO:0005874;GO:0030496;GO:0003774;GO:0003777;GO:0008017;GO:0007018;GO:0008574;GO:0000910;GO:0000915;GO:0031991;GO:0040038;GO:0051256;GO:0051257;GO:0072383;GO:0051233;GO:1990023;GO:0097149;GO:0005871
1355	F25B5.6	3.28306	52.3145	-3.9941	0	0	up	CELE_F25B5.6	WormBase:WBGene00017777,GeneID:175842	GO:0046872;GO:0000166;GO:0005524;GO:0006730;GO:0005737;GO:0016020;GO:0005739;GO:0005759;GO:0016874;GO:0009058;GO:0005743;GO:0004326;GO:0009396;GO:0046901
1356	vps-35	1.03123	27.775	-4.75135	0	0	up	CELE_F59G1.3	WormBase:WBGene00006933,GeneID:174000	GO:0008565;GO:0015031;GO:0030425;GO:0043025;GO:0042147;GO:0005829;GO:0006886;GO:0030904;GO:1903539;GO:0005770;GO:1905606
1357	skpo-1	5.6176	48.9595	-3.12356	0	0	up	CELE_F49E12.1	WormBase:WBGene00009897,GeneID:174340	GO:0016491;GO:0020037;GO:0046872;GO:0055114;GO:0005615;GO:0050830;GO:0008340;GO:0098869;GO:0002376;GO:0010629;GO:0045087;GO:0004601;GO:0006979
1358	rog-1	75.0049	25.0008	1.58501	0	0	down	CELE_F54D12.6	WormBase:WBGene00018819,GeneID:186242	GO:0005158
1359	lec-9	105.109	419.557	-1.99698	0	0	up	CELE_C16H3.2	WormBase:WBGene00002272,GeneID:181786	GO:0005737;GO:0030246;GO:0051861
1360	gars-1	10.6708	58.2121	-2.44765	0	0	up	CELE_T10F2.1	WormBase:WBGene00001744,GeneID:175703	GO:0000166;GO:0005524;GO:0005737;GO:0005576;GO:0016874;GO:0004812;GO:0006418;GO:0005739;GO:0042995;GO:0006412;GO:0030424;GO:0004820;GO:0006426;GO:0046983;GO:0015966;GO:0070150;GO:0070062
1361	F22B5.10	8.41352	135.323	-4.00755	0	0	up	CELE_F22B5.10	WormBase:WBGene00009045,GeneID:174352	GO:0005737;GO:0016020;GO:0016021;GO:0055120;GO:0005262;GO:0006811;GO:0005783;GO:0005789;GO:0006816;GO:0070588;GO:0032469;GO:0030176
1362	pdhk-2	1.18565	54.0964	-5.51178	0	0	up	CELE_ZK370.5	WormBase:WBGene00022719,GeneID:176226	GO:0000166;GO:0005524;GO:0016740;GO:0005737;GO:0016301;GO:0016310;GO:0005975;GO:0005739;GO:0005759;GO:0048471;GO:0006006;GO:0006468;GO:0004740
1363	ndc-80	1.19918	37.827	-4.9793	0	0	up	CELE_W01B6.9	WormBase:WBGene00003576,GeneID:177873	GO:0005634;GO:0005694;GO:0005737;GO:0005515;GO:0051301;GO:0019904;GO:0035262;GO:0051321;GO:0005856;GO:0030334;GO:0032403;GO:0007049;GO:0005200;GO:0034501;GO:1903394;GO:1905342;GO:0000775;GO:0000776;GO:0000777;GO:0051315;GO:0007010;GO:0031262;GO:0000778;GO:0007079;GO:1901970;GO:1905561
1364	rde-1	0.349022	21.0298	-5.91297	0	0	up	CELE_K08H10.7	WormBase:WBGene00004323,GeneID:179393	GO:0003676;GO:0090502;GO:0005515;GO:0016246;GO:0017151;GO:0031048;GO:0016891;GO:0035197;GO:0033168;GO:0016442
1365	K01G5.5	34.4526	134.676	-1.96681	0	0	up	CELE_K01G5.5	WormBase:WBGene00010478,GeneID:176504	GO:0005634;GO:0016853;GO:0003723;GO:0005730;GO:0006364;GO:0042254;GO:0030529;GO:0006396;GO:0009982;GO:0001522;GO:0009451;GO:0031429;GO:0031118;GO:0031120;GO:1990481;GO:0000495
1366	mlcd-1	0.759273	48.5454	-5.99857	0	0	up	CELE_F35G12.1	WormBase:WBGene00009439,GeneID:175597	GO:0006633;GO:0050080
1367	C14B9.10	45.9611	482.237	-3.39126	0	0	up	CELE_C14B9.10	WormBase:WBGene00015755,GeneID:259519	GO:0008121;GO:0006122;GO:0009060;GO:0034551;GO:0005743;GO:0005750
1368	col-13	216.562	100.363	1.10955	0	0	down	CELE_F15H10.2	WormBase:WBGene00000602,GeneID:179452	GO:0042302;GO:0005581
1369	pas-3	97.7341	312.78	-1.67821	0	0	up	CELE_Y110A7A.14	WormBase:WBGene00003924,GeneID:172139	GO:0005634;GO:0016787;GO:0005737;GO:0008233;GO:0006508;GO:0006511;GO:0004175;GO:0004298;GO:0051603;GO:0000502;GO:0005839;GO:0019773
1370	F25H2.6	1.63136	40.1328	-4.62064	0	0	up	CELE_F25H2.6	WormBase:WBGene00009120,GeneID:172940	GO:0008289
1371	gen-1	0.988368	49.5947	-5.64899	0	0	up	CELE_T12A2.8	WormBase:WBGene00020442,GeneID:175885	GO:0005634;GO:0005737;GO:0003677;GO:0003824;GO:0006281;GO:0004518;GO:0090305;GO:0000724;GO:0008630;GO:0061064;GO:0008821;GO:0072422
1372	erp-44.1	4.16103	64.7132	-3.95905	0	0	up	CELE_C30H7.2	WormBase:WBGene00016278,GeneID:172191	GO:0045454;GO:0005623;GO:0003756;GO:0006457;GO:0034976;GO:0005783
1373	K10C3.4	4.78286	121.782	-4.67028	0	0	up	CELE_K10C3.4	WormBase:WBGene00010731,GeneID:187255	GO:0016020;GO:0016021
1374	paqr-1	1.98459	52.3301	-4.72073	0	0	up	CELE_C43G2.1	WormBase:WBGene00016610,GeneID:177416	GO:0016020;GO:0016021;GO:0006629;GO:0005886;GO:0004872;GO:0042562;GO:0006631;GO:0009755;GO:0019395;GO:0033211;GO:0046321
1375	teg-4	1.37868	20.965	-3.92662	0	0	up	CELE_K02F2.3	WormBase:WBGene00019323,GeneID:172406	GO:0005634;GO:0003676;GO:0003723;GO:0000398
1376	mix-1	1.54333	21.1649	-3.77756	0	0	up	CELE_M106.1	WormBase:WBGene00003367,GeneID:174669	GO:0000793;GO:0005634;GO:0005694;GO:0000166;GO:0005524;GO:0009792;GO:0005515;GO:0051301;GO:0051321;GO:0007049;GO:0000070;GO:0007076;GO:0051276;GO:0042464;GO:0030261;GO:0046536;GO:0000775
1377	dpt-1	2.40057	36.1733	-3.91347	0	0	up	CELE_F02E9.9	WormBase:WBGene00008532,GeneID:172631	GO:0046872;GO:0016787;GO:0005737;GO:0008233;GO:0006508;GO:0008237;GO:0004177;GO:0008239
1378	ccdc-55	1.60638	55.7273	-5.1165	0	0	up	CELE_C16C10.6	WormBase:WBGene00007627,GeneID:175533	GO:0005634;GO:0005737;GO:0002119;GO:0003729;GO:0040039
1379	asm-2	0.570177	34.4931	-5.91876	0	0	up	CELE_ZK455.4	WormBase:WBGene00000212,GeneID:181323	GO:0046872;GO:0016787;GO:0016798;GO:0008152;GO:0005576;GO:0005622;GO:0006629;GO:0006665;GO:0004767;GO:0006685;GO:0046513
1380	acl-9	14.2733	93.5311	-2.71212	0	0	up	CELE_ZK40.1	WormBase:WBGene00022646,GeneID:179032	GO:0016740;GO:0016020;GO:0016021;GO:0008152;GO:0016746
1381	cap-2	53.1613	213.952	-2.00884	0	0	up	CELE_M106.5	WormBase:WBGene00000293,GeneID:174673	GO:0005737;GO:0005856;GO:0000902;GO:0003779;GO:0051015;GO:0030036;GO:0005884;GO:0005869;GO:0000578;GO:0051693;GO:0051016;GO:0008290;GO:0010591;GO:0051490
1382	ugt-44	0.769356	39.214	-5.67157	0	0	up	CELE_F01D4.2	WormBase:WBGene00008486,GeneID:177939	GO:0016740;GO:0016020;GO:0016021;GO:0043231;GO:0045087;GO:0008152;GO:0015020;GO:0016758
1383	hpo-3	8.75799	128.829	-3.87872	0	0	up	CELE_F33D11.9	WormBase:WBGene00018006,GeneID:172256	GO:0016020;GO:0016021;GO:0042765;GO:0016255
1384	pxl-1	7.01523	82.4786	-3.55546	0	0	up	CELE_C28H8.6	WormBase:WBGene00016197,GeneID:175831	GO:0046872;GO:0005515;GO:0031430;GO:0055120;GO:0002119;GO:0043050;GO:0003674;GO:0005912;GO:0061061;GO:0017166;GO:0002102
1385	lys-4	154.851	440.622	-1.50866	0	0	up	CELE_F58B3.1	WormBase:WBGene00003093,GeneID:178086	GO:0050830;GO:0016998;GO:0003796;GO:0009253
1386	glp-1	2.5066	23.4233	-3.22414	0	0	up	CELE_F02A9.6	WormBase:WBGene00001609,GeneID:176286	GO:0005509;GO:0005737;GO:0005886;GO:0016020;GO:0016021;GO:0007275;GO:0002119;GO:0006366;GO:0045944;GO:0016328;GO:0030154;GO:0001085;GO:0012505;GO:0010468;GO:0001708;GO:0009880;GO:0043282;GO:0007219;GO:0044214;GO:0043055;GO:0090575;GO:0004888;GO:0001190;GO:2000648;GO:2000737
1387	klc-2	3.51491	48.3756	-3.78272	0	0	up	CELE_C18C4.10	WormBase:WBGene00002215,GeneID:178942	GO:0005737;GO:0005515;GO:0002119;GO:0005856;GO:0040011;GO:0019894;GO:0005874;GO:0003777;GO:0040038;GO:0005635;GO:0045202;GO:0048489;GO:0005871;GO:0051295;GO:0016938;GO:0048675;GO:0030473
1388	ncr-1	1.18543	18.2393	-3.94357	0	0	up	CELE_F02E8.6	WormBase:WBGene00003561,GeneID:180719	GO:0016020;GO:0016021;GO:0007275;GO:0046662;GO:0040024;GO:0040010;GO:0003674;GO:0005764;GO:0005770;GO:0042632;GO:0030301
1389	ZK550.3	6.16856	44.9938	-2.86672	0	0	up	CELE_ZK550.3	WormBase:WBGene00013997,GeneID:178501	GO:0046872;GO:0016787;GO:0008233;GO:0006508;GO:0004222;GO:0008237;GO:0006518;GO:0005758
1390	oac-46	0.270102	31.7483	-6.87703	0	0	up	CELE_T14D7.2	WormBase:WBGene00011768,GeneID:174415	GO:0016740;GO:0016020;GO:0016021;GO:0016746;GO:0016747
1391	leo-1	3.58215	57.7354	-4.01056	0	0	up	CELE_B0035.11	WormBase:WBGene00007110,GeneID:178052	GO:0005634;GO:0006351;GO:0006355;GO:0005737;GO:0032968;GO:0006368;GO:0016570;GO:0016593;GO:1990269
1392	adt-2	5.92362	57.5953	-3.2814	0	0	up	CELE_F08C6.1	WormBase:WBGene00000083,GeneID:181022	GO:0046872;GO:0016787;GO:0008233;GO:0006508;GO:0005576;GO:0004222;GO:0008237;GO:0040018;GO:0008340;GO:0008361;GO:0030199
1393	C07H6.4	2.01268	27.7784	-3.78678	0	0	up	CELE_C07H6.4	WormBase:WBGene00015581,GeneID:176063	GO:0003676;GO:0003723;GO:0006396
1394	ogdh-1	60.4674	158.476	-1.39004	0	0	up	CELE_T22B11.5	WormBase:WBGene00020679,GeneID:177235	GO:0016491;GO:0055114;GO:0006096;GO:0005739;GO:0005759;GO:0008152;GO:0016624;GO:0031966;GO:0006099;GO:0004591;GO:0030976;GO:0006091;GO:0045252
1395	T23F2.3	6.83194	367.316	-5.74858	0	0	up	CELE_T23F2.3	WormBase:WBGene00020736,GeneID:188805	GO:0016020;GO:0016021
1396	smc-6	2.2542	24.5119	-3.44279	0	0	up	CELE_F54D5.14	WormBase:WBGene00010056,GeneID:174776	GO:0005634;GO:0005694;GO:0000166;GO:0005524;GO:0006281;GO:0051321;GO:0006974;GO:0006260;GO:0000724;GO:0030915;GO:0006310;GO:0051276
1397	emb-9	32.0536	76.6787	-1.25834	0	0	up	CELE_K04H4.1	WormBase:WBGene00001263,GeneID:176314	GO:0005576;GO:0005578;GO:0002119;GO:0009792;GO:0005581;GO:0005201;GO:0005604;GO:0048680;GO:0007517;GO:0030198;GO:0050714
1398	F18G5.6	13.2078	192.226	-3.86334	0	0	up	CELE_F18G5.6	WormBase:WBGene00017582,GeneID:184656	GO:0045087
1399	ech-4	6.91143	73.6456	-3.41354	0	0	up	CELE_R06F6.9	WormBase:WBGene00001153,GeneID:174665	GO:0003824;GO:0008152;GO:0019915;GO:0000062;GO:0006635
1400	ran-3	11.8205	69.7829	-2.56158	0	0	up	CELE_C26D10.1	WormBase:WBGene00004304,GeneID:174332	GO:0005634;GO:0009792;GO:0065009;GO:0051301;GO:0005085;GO:0007049
1401	F12E12.11	47.2885	196.025	-2.05147	0	0	up	CELE_F12E12.11	WormBase:WBGene00044811,GeneID:4363044	GO:0016491;GO:0055114
1402	T10B10.4	7.70282	92.8899	-3.59206	0	0	up	CELE_T10B10.4	WormBase:WBGene00011681,GeneID:181613	GO:0005783;GO:0005739;GO:0047961
1403	spp-15	4.42344	179.2	-5.34026	0	0	up	CELE_C48E7.10	WormBase:WBGene00005000,GeneID:172318	GO:0005737;GO:0001664;GO:0008047;GO:0043085
1404	flp-6	2.66969	124.282	-5.5408	0	0	up	CELE_F07D3.2	WormBase:WBGene00001449,GeneID:179327	GO:0005615;GO:0005576;GO:0007218;GO:0071855
1405	csn-2	1.13303	43.12	-5.2501	0	0	up	CELE_B0025.2	WormBase:WBGene00000814,GeneID:172278	GO:0005634;GO:0005737;GO:0007275;GO:0005515;GO:0030154;GO:0048477;GO:0022008;GO:0008180;GO:0000338;GO:0003714;GO:0045892
1406	drap-1	15.6606	104.641	-2.74024	0	0	up	CELE_F40F9.7	WormBase:WBGene00009584,GeneID:179365	GO:0046982;GO:0005634
1407	T23B3.2	2.74934	226.079	-6.3616	0	0	up	CELE_T23B3.2	WormBase:WBGene00020710,GeneID:188772	GO:0016020;GO:0016021
1408	sap-49	128.96	48.6425	1.40663	0	0	down	CELE_C08B11.5	WormBase:WBGene00004723,GeneID:4363023	GO:0005634;GO:0003676;GO:0005515;GO:0003723;GO:0006397;GO:0008380;GO:0005681
1409	T22C1.1	1.5702	59.8227	-5.25167	0	0	up	CELE_T22C1.1	WormBase:WBGene00011912,GeneID:172563	GO:0008270
1410	mccc-1	3.88605	41.8954	-3.43042	0	0	up	CELE_F32B6.2	WormBase:WBGene00009319,GeneID:177841	GO:0000166;GO:0005524;GO:0046872;GO:0003824;GO:0016874;GO:0004075
1411	mog-1	3.24623	27.6123	-3.08847	0	0	up	CELE_K03H1.2	WormBase:WBGene00003389,GeneID:176409	GO:0005634;GO:0000166;GO:0005524;GO:0016787;GO:0005737;GO:0005515;GO:0007275;GO:0003676;GO:0004004;GO:0004386;GO:0006397;GO:0003723;GO:0000398;GO:0008380;GO:0005681;GO:0040022
1412	rmd-2	58.0744	213.609	-1.879	0	0	up	CELE_C27H6.4	WormBase:WBGene00007786,GeneID:179391	GO:0016020;GO:0016021
1413	F54D7.2	6.35712	70.5749	-3.47271	0	0	up	CELE_F54D7.2	WormBase:WBGene00018797,GeneID:172097	GO:0016020;GO:0016021;GO:0008654;GO:0016780
1414	usp-14	9.85721	70.4294	-2.83693	0	0	up	CELE_C13B4.2	WormBase:WBGene00006856,GeneID:175105	GO:0016787;GO:0008233;GO:0006508;GO:0006511;GO:0008234;GO:0036459;GO:0016579;GO:0000502
1415	epg-4	0.974461	65.9701	-6.08106	0	0	up	CELE_F37C12.2	WormBase:WBGene00018150,GeneID:176009	GO:0005737;GO:0016020;GO:0016021;GO:0005783;GO:0006914;GO:0016236;GO:1902902;GO:0006915
1416	ogdh-2	4.2605	34.8449	-3.03185	0	0	up	CELE_ZK836.2	WormBase:WBGene00014098,GeneID:179674	GO:0016491;GO:0055114;GO:0006096;GO:0005739;GO:0008152;GO:0016624;GO:0006099;GO:0004591;GO:0030976;GO:0045252
1417	inx-15	0.687689	54.3513	-6.30441	0	0	up	CELE_R12E2.9	WormBase:WBGene00002137,GeneID:172004	GO:0016020;GO:0016021;GO:0005886;GO:0006811;GO:0030054;GO:0005921
1418	sax-2	0.643392	8.86052	-3.78362	0	0	up	CELE_F21H11.2	WormBase:WBGene00004728,GeneID:175697	GO:0031175;GO:0000902;GO:0090527;GO:0005938;GO:0030427
1419	mlc-5	520.955	257.264	1.01791	0	0	down	CELE_T12D8.6	WormBase:WBGene00011734,GeneID:176796	GO:0005509;GO:0005737;GO:0051301;GO:0005856;GO:0016459;GO:0007049;GO:0000281;GO:0015629
1420	T22D1.3	2.45542	43.9841	-4.16294	0	0	up	CELE_T22D1.3	WormBase:WBGene00020682,GeneID:177457	GO:0016491;GO:0046872;GO:0055114;GO:0005737;GO:0003824;GO:0006164;GO:0003938;GO:0006177;GO:0006183;GO:0000166
1421	col-159	186.041	79.3101	1.23004	0	0	down	CELE_F57B1.3	WormBase:WBGene00000732,GeneID:179803	GO:0016020;GO:0016021;GO:0042302;GO:0005581
1422	ced-2	353.021	81.4617	2.11556	0	0	down	CELE_Y41D4B.13	WormBase:WBGene00000416,GeneID:176968	GO:0005886;GO:0005515;GO:1903356;GO:0043652;GO:0007165;GO:0005575;GO:0016477;GO:0006915;GO:0032403;GO:0006909;GO:0031532;GO:1901076;GO:1902742;GO:0009967;GO:0012501;GO:0005070
1423	hsp-6	84.3589	201.7	-1.2576	0	0	up	CELE_C37H5.8	WormBase:WBGene00002010,GeneID:178873	GO:0000166;GO:0005524;GO:0034514;GO:0005739;GO:0051082;GO:0006457
1424	lem-4	67.9244	20.7249	1.71256	0	0	down	CELE_Y55F3BR.8	WormBase:WBGene00021945,GeneID:176911	GO:0005634;GO:0016020;GO:0016021;GO:0005515;GO:0005783;GO:0051301;GO:0031965;GO:0007049;GO:0005635;GO:0051721;GO:0035307;GO:0007084;GO:0042326
1425	syx-5	2.4045	54.4913	-4.50222	0	0	up	CELE_F55A11.2	WormBase:WBGene00006373,GeneID:179611	GO:0016020;GO:0016021;GO:0005515;GO:0006886;GO:0016192;GO:0000139;GO:0006888;GO:0098793;GO:0000149;GO:0005484;GO:0006906;GO:0031201;GO:0006836;GO:0048278;GO:0016081
1426	F26H9.5	2.2612	59.2391	-4.71139	0	0	up	CELE_F26H9.5	WormBase:WBGene00009177,GeneID:172756	GO:0016740;GO:0003824;GO:0005737;GO:0008483;GO:0008652;GO:0006564;GO:0004648
1427	lfi-1	11.3588	34.826	-1.61636	0	0	up	CELE_ZC8.4	WormBase:WBGene00022500,GeneID:180771	GO:0005634;GO:0005828
1428	kin-10	35.3552	184.025	-2.37991	0	0	up	CELE_T01G9.6	WormBase:WBGene00002196,GeneID:172610	GO:0005634;GO:0005515;GO:0016055;GO:0007610;GO:0005929;GO:0042995;GO:0030424;GO:0030425;GO:0043025;GO:0097730;GO:0043204;GO:0019887;GO:0045859;GO:0034606;GO:0034608;GO:0005956
1429	npp-9	49.0044	126.171	-1.36439	0	0	up	CELE_F59A2.1	WormBase:WBGene00003795,GeneID:175443	GO:0046907;GO:0005643;GO:0005737;GO:0005515;GO:0043547;GO:0009792;GO:0005813;GO:0005096;GO:0008536;GO:0000082;GO:0006405;GO:0006511;GO:0006606;GO:0006997;GO:0007051;GO:0046604
1430	K11D2.4	103.703	28.5669	1.86005	0	0	down	CELE_K11D2.4	WormBase:WBGene00010770,GeneID:187291	GO:0003676
1431	C17H12.2	5.10289	49.3147	-3.27263	0	0	up	CELE_C17H12.2	WormBase:WBGene00015928,GeneID:177441	GO:0016020;GO:0016021
1432	K07B1.4	1.33642	60.5502	-5.50168	0	0	up	CELE_K07B1.4	WormBase:WBGene00019464,GeneID:179314	GO:0016020;GO:0016021;GO:0016747
1433	tftc-3	0.627583	20.4731	-5.02778	0	0	up	CELE_ZK856.13	WormBase:WBGene00014114,GeneID:179419	GO:0000995;GO:0006359;GO:0006383;GO:0000127
1434	rod-1	0.540811	11.1141	-4.36113	0	0	up	CELE_F55G1.4	WormBase:WBGene00018900,GeneID:177520	GO:0005694;GO:0005737;GO:0005515;GO:0051301;GO:0019904;GO:0005856;GO:0007049;GO:0005819;GO:0010696;GO:1903394;GO:1905342;GO:0000775;GO:0000776;GO:0000777;GO:1990423;GO:0090268;GO:0007059;GO:0007079;GO:1901970;GO:1905561;GO:1902423
1435	ZK973.9	195.11	68.9156	1.50139	0	0	down	CELE_ZK973.9	WormBase:WBGene00022835,GeneID:172036	GO:0003713;GO:1903506
1436	ufbp-1	1.7689	64.5425	-5.18932	0	0	up	CELE_ZK1236.7	WormBase:WBGene00022865,GeneID:176194	GO:0005634;GO:0005783
1437	K07E1.1	0.925245	133.484	-7.17261	0	0	up	CELE_K07E1.1	WormBase:WBGene00019489,GeneID:24104726	GO:0005634;GO:0016491;GO:0055114;GO:0005737;GO:0008652;GO:0051213;GO:0009086;GO:0019509;GO:0010309;GO:0006555
1438	tns-1	7.03027	53.1896	-2.91949	0	0	up	CELE_M01E11.7	WormBase:WBGene00006508,GeneID:172215	GO:0031430;GO:0055120;GO:0030054
1439	bckd-1B	2.43027	59.9502	-4.62458	0	0	up	CELE_F27D4.5	WormBase:WBGene00006518,GeneID:172539	GO:0003824;GO:0008152;GO:0045723;GO:0061063
1440	F44E2.4	0.181748	15.956	-6.45602	0	0	up	CELE_F44E2.4	WormBase:WBGene00018418,GeneID:176243	GO:0016020;GO:0016021
1441	plst-1	2.99825	61.6525	-4.36197	0	0	up	CELE_Y104H12BR.1	WormBase:WBGene00022425,GeneID:3564941	GO:0003779;GO:0005737;GO:0051015;GO:0051017;GO:0051639;GO:0051764;GO:0005884;GO:0032432
1442	lin-49	0.847363	21.0111	-4.63203	0	0	up	CELE_F42A9.2	WormBase:WBGene00003034,GeneID:177666	GO:0005634;GO:0046872;GO:0006351;GO:0006355
1443	pqn-35	7.03402	60.4927	-3.10434	0	0	up	CELE_F35D11.2	WormBase:WBGene00004122,GeneID:173800	GO:0016020;GO:0016021
1444	F09F7.5	3.04934	42.747	-3.80925	0	0	up	CELE_F09F7.5	WormBase:WBGene00017302,GeneID:175764	GO:0005515;GO:0005886;GO:0007165;GO:0005198
1445	rfc-1	3.99914	35.5214	-3.15093	0	0	up	CELE_C54G10.2	WormBase:WBGene00004337,GeneID:179967	GO:0005634;GO:0000166;GO:0005524;GO:0003677;GO:0006281;GO:0006260;GO:0003689;GO:0005663
1446	F53F4.14	1.45233	42.4465	-4.86921	0	0	up	CELE_F53F4.14	WormBase:WBGene00009996,GeneID:179852	GO:0005634
1447	sago-1	4.80506	36.746	-2.93496	0	0	up	CELE_K12B6.1	WormBase:WBGene00019666,GeneID:179016	GO:0003676;GO:0031047
1448	unc-13	0.453249	13.0241	-4.84474	0	0	up	CELE_ZK524.2	WormBase:WBGene00006752,GeneID:172497	GO:0005509;GO:0046872;GO:0005622;GO:0035556;GO:0005543;GO:0019992;GO:0007268;GO:0046662;GO:0045202;GO:0043051;GO:0007283;GO:0005516;GO:0048786;GO:0016079;GO:0060282;GO:0043195
1449	rpt-2	41.6436	146.414	-1.81388	0	0	up	CELE_F29G9.5	WormBase:WBGene00004502,GeneID:178988	GO:0005634;GO:0000166;GO:0005524;GO:0005737;GO:0016787;GO:0030433;GO:0031625;GO:0010629;GO:0017025;GO:0036402;GO:0030163;GO:0045899;GO:1901800;GO:0008540;GO:0031595;GO:0031597;GO:0000502
1450	glrx-3	4.83378	71.0483	-3.87758	0	0	up	CELE_D2063.3	WormBase:WBGene00017062,GeneID:178828	GO:0005737;GO:0055120;GO:0009055;GO:0015035;GO:0022900;GO:0045454;GO:0055114
1451	ZK484.4	6.18403	40.7009	-2.71844	0	0	up	CELE_ZK484.4	WormBase:WBGene00022750,GeneID:172287	GO:0005634;GO:0006260;GO:0010212;GO:0033314
1452	rba-1	4.86386	62.1181	-3.67484	0	0	up	CELE_K07A1.11	WormBase:WBGene00004312,GeneID:172801	GO:0005634;GO:0006351;GO:0006355;GO:0005515;GO:0007275;GO:0045138;GO:0016569;GO:0001708
1453	fic-1	0.741086	39.9162	-5.75119	0	0	up	CELE_ZK593.8	WormBase:WBGene00014004,GeneID:177990	GO:0000166;GO:0005524;GO:0016740;GO:0005737;GO:0016020;GO:0016021;GO:0016779;GO:0050829;GO:0005783;GO:0005635;GO:0070733;GO:0018117
1454	abt-4	6.96737	29.127	-2.06367	0	0	up	CELE_Y39D8C.1	WormBase:WBGene00000022,GeneID:178559	GO:0000166;GO:0005524;GO:0016887;GO:0016020;GO:0016021;GO:0043231;GO:0055085;GO:0042626;GO:0006869
1455	row-1	1.54707	37.4439	-4.59712	0	0	up	CELE_F37D6.2	WormBase:WBGene00009508,GeneID:172928	GO:0003676
1456	ebax-1	0.410424	12.2852	-4.90367	0	0	up	CELE_R09E10.7	WormBase:WBGene00004140,GeneID:177915	GO:0008270;GO:0005829;GO:0030424;GO:0043025;GO:0005515;GO:0040017;GO:0016874;GO:0016567;GO:0031462;GO:0005102;GO:1901046;GO:1902667;GO:0051879;GO:0051787;GO:0061630;GO:1902435
1457	klc-1	2.15529	43.5929	-4.33814	0	0	up	CELE_M7.2	WormBase:WBGene00002214,GeneID:178007	GO:0005515;GO:0003777;GO:0040038;GO:0005871;GO:0051295
1458	T26A8.1	0.653587	28.8509	-5.46409	0	0	up	CELE_T26A8.1	WormBase:WBGene00020824,GeneID:177644	GO:0016020;GO:0016021
1459	Y43H11AL.1	7.52282	66.948	-3.1537	0	0	up	CELE_Y43H11AL.1	WormBase:WBGene00021545,GeneID:173408	GO:0046872
1460	epg-6	10.5967	96.5851	-3.18819	0	0	up	CELE_Y39A1A.1	WormBase:WBGene00012641,GeneID:189705	GO:0005737;GO:0005515;GO:0010314;GO:0032266;GO:0070273;GO:0080025;GO:0000045;GO:0005829;GO:0000422;GO:0044804;GO:0034045;GO:0006497;GO:0034497;GO:0019898
1461	F35C8.5	2.98528	72.5718	-4.60347	0	0	up	CELE_F35C8.5	WormBase:WBGene00018036,GeneID:185268	GO:0005506;GO:0016491;GO:0046872;GO:0055114;GO:0016020;GO:0016021;GO:0005789;GO:0006629;GO:0008610;GO:0008202;GO:0006694;GO:0016126
1462	gpx-3	1.17109	90.0145	-6.26423	0	0	up	CELE_C11E4.2	WormBase:WBGene00007517,GeneID:182513	GO:0016491;GO:0055114;GO:0005576;GO:0005615;GO:0098869;GO:0004601;GO:0006979;GO:0004602
1463	dhrs-4	0.831784	77.8232	-6.54785	0	0	up	CELE_F54F3.4	WormBase:WBGene00010063,GeneID:179772	GO:0016491;GO:0055114;GO:0003824;GO:0004090
1464	T23B12.6	1.40684	32.6125	-4.5349	0	0	up	CELE_T23B12.6	WormBase:WBGene00020721,GeneID:179226	GO:0051260
1465	pqn-53	79.5486	208.801	-1.39222	0	0	up	CELE_R07B7.3	WormBase:WBGene00004138,GeneID:179656	GO:0005634
1466	Y60A3A.9	19.5477	151.204	-2.95143	0	0	up	CELE_Y60A3A.9	WormBase:WBGene00013360,GeneID:180307	GO:0016020;GO:0016021;GO:0005789
1467	fecl-1	1.81972	56.1029	-4.94629	0	0	up	CELE_K07G5.6	WormBase:WBGene00010645,GeneID:172454	GO:0005739;GO:0004325;GO:0006783
1468	gld-2	5.9876	40.8661	-2.77085	0	0	up	CELE_ZC308.1	WormBase:WBGene00001596,GeneID:172338	GO:0046872;GO:0000166;GO:0005524;GO:0016740;GO:0005737;GO:0005515;GO:0007275;GO:0009792;GO:0043186;GO:0051321;GO:0006397;GO:0043234;GO:0004652;GO:0043631;GO:0031379;GO:0006997;GO:0060903;GO:0051302
1469	clec-150	67.8466	212.231	-1.64529	0	0	up	CELE_R06B10.3	WormBase:WBGene00019914,GeneID:175261	GO:0030246
1470	T24H10.1	5.13452	77.9523	-3.92429	0	0	up	CELE_T24H10.1	WormBase:WBGene00012000,GeneID:174450	GO:0005634;GO:0046872;GO:0003677;GO:0008270;GO:0006351;GO:0006355;GO:0003676
1471	rei-1	2.21827	84.1032	-5.24466	0	0	up	CELE_C03C10.4	WormBase:WBGene00007270,GeneID:175526	GO:0000166;GO:0016020;GO:0005737;GO:0035556;GO:0005515;GO:0000139;GO:0005794;GO:0051301;GO:0005525;GO:0007049;GO:0004860;GO:0017124;GO:0061099
1472	sqv-5	22.5645	73.8494	-1.71053	0	0	up	CELE_T24D1.1	WormBase:WBGene00005023,GeneID:172851	GO:0016740;GO:0016020;GO:0016021;GO:0005794;GO:0008376;GO:0032580;GO:0046872;GO:0005737;GO:0040025;GO:0018991;GO:0000003;GO:0040026;GO:0019899;GO:0047237;GO:0047238;GO:0050510;GO:0002009
1473	K04C2.2	0.929548	21.9928	-4.56436	0	0	up	CELE_K04C2.2	WormBase:WBGene00019380,GeneID:175960	GO:0003677;GO:0006351;GO:0003887;GO:0071897
1474	col-33	102.524	24.5672	2.06116	0	0	down	CELE_F36A4.6	WormBase:WBGene00000610,GeneID:177191	GO:0016020;GO:0016021;GO:0042302;GO:0005581
1475	K04A8.1	0.969114	53.5943	-5.78927	0	0	up	CELE_K04A8.1	WormBase:WBGene00019373,GeneID:179047	GO:0016020;GO:0016021;GO:0045087
1476	him-4	0.126705	22.1268	-7.44818	0	0	up	CELE_F15G9.4	WormBase:WBGene00001863,GeneID:181187	GO:0005509;GO:0005604;GO:0071711;GO:0005201;GO:0034769;GO:0005578
1477	rfc-4	6.97762	79.2849	-3.50624	0	0	up	CELE_F31E3.3	WormBase:WBGene00004340,GeneID:175976	GO:0005634;GO:0000166;GO:0005524;GO:0005515;GO:0006260;GO:0006281;GO:0006261;GO:0003689;GO:0005663
1478	Y51A2D.13	5.76829	57.2475	-3.311	0	0	up	CELE_Y51A2D.13	WormBase:WBGene00013080,GeneID:180213	GO:0016020;GO:0016021;GO:0003824
1479	T01B7.5	3.21488	78.0635	-4.60181	0	0	up	CELE_T01B7.5	WormBase:WBGene00011311,GeneID:174395	GO:0000462;GO:0005730;GO:0032040
1480	sart-3	1.07662	25.8251	-4.58419	0	0	up	CELE_B0035.12	WormBase:WBGene00007111,GeneID:178053	GO:0003676;GO:0003723;GO:0005654;GO:0006396;GO:0071001;GO:0030621
1481	H42K12.3	6.43739	56.6628	-3.13785	0	0	up	CELE_H42K12.3	WormBase:WBGene00019272,GeneID:180474	GO:0002064;GO:0042335
1482	Y42G9A.3	1.16687	54.5079	-5.54574	0	0	up	CELE_Y42G9A.3	WormBase:WBGene00021533,GeneID:175865	GO:0005737;GO:0007165;GO:0016323;GO:0045199
1483	hacd-1	171.047	67.9258	1.33236	0	0	down	CELE_R09B5.6	WormBase:WBGene00019978,GeneID:178638	GO:0055114;GO:0016020;GO:0016021;GO:0016491;GO:0006631;GO:0003857;GO:0070403
1484	perm-5	6.19419	44.9876	-2.86054	0	0	up	CELE_C55C3.5	WormBase:WBGene00016955,GeneID:177348	GO:0008289
1485	C14B9.8	0.588192	17.0841	-4.86022	0	0	up	CELE_C14B9.8	WormBase:WBGene00015754,GeneID:176149	GO:0003824;GO:0005975;GO:0005516;GO:0005977;GO:0004689;GO:0005964;GO:0006468
1486	pyk-1	48.4582	151.877	-1.64809	0	0	up	CELE_F25H5.3	WormBase:WBGene00009126,GeneID:172744	GO:0016740;GO:0000287;GO:0006096;GO:0003824;GO:0016301;GO:0016310;GO:0004743;GO:0030955;GO:0005737
1487	ptr-24	0.687407	24.4286	-5.15126	0	0	up	CELE_F46G10.5	WormBase:WBGene00004238,GeneID:181456	GO:0016020;GO:0016021;GO:0018996
1488	F35A5.1	1.00028	11.3571	-3.50512	0	0	up	CELE_F35A5.1	WormBase:WBGene00018024,GeneID:259699	GO:0061564;GO:0005883
1489	F19F10.9	1.29235	26.6917	-4.36832	0	0	up	CELE_F19F10.9	WormBase:WBGene00017605,GeneID:179140	GO:0046540;GO:0000398;GO:0000387;GO:0000481;GO:0045292
1490	sago-2	0.122515	23.7865	-7.60104	0	0	up	CELE_F56A6.1	WormBase:WBGene00018921,GeneID:171653	GO:0003676;GO:0031047
1491	B0035.13	5.25306	80.164	-3.93172	0	0	up	CELE_B0035.13	WormBase:WBGene00007112,GeneID:178041	GO:0016787;GO:0006629
1492	dhs-19	0.851959	64.7422	-6.24778	0	0	up	CELE_T11F9.11	WormBase:WBGene00000982,GeneID:179578	GO:0016020;GO:0016021
1493	zfp-1	28.5935	58.1637	-1.02443	0	0	up	CELE_F54F2.2	WormBase:WBGene00006975,GeneID:176237	GO:0000793;GO:0005634;GO:0046872;GO:0003677;GO:0016246;GO:0000785;GO:0003682;GO:0035064
1494	mboa-6	19.9917	105.552	-2.40048	0	0	up	CELE_R155.1	WormBase:WBGene00020115,GeneID:175339	GO:0016740;GO:0016020;GO:0016021;GO:0002119;GO:0005783;GO:0005789;GO:0006656;GO:0006629;GO:0040010;GO:0016746;GO:0040032;GO:0008654;GO:0008374;GO:0047184;GO:0006644;GO:0006646;GO:0006659
1495	lpr-4	3.42224	62.9043	-4.20014	0	0	up	CELE_W04G3.3	WormBase:WBGene00012257,GeneID:181298	GO:0005576;GO:0006810
1496	dot-1.1	140.949	46.4043	1.60284	0	0	down	CELE_Y39G10AR.18	WormBase:WBGene00021474,GeneID:171797	GO:0005634;GO:0016740;GO:0008168;GO:0032259;GO:0031151;GO:0034729;GO:0051726;GO:0018024;GO:0000077;GO:0006281;GO:0006348;GO:0016569;GO:2000677;GO:0000781
1497	F54D5.12	2.27501	45.4955	-4.32178	0	0	up	CELE_F54D5.12	WormBase:WBGene00010055,GeneID:174764	GO:0055114;GO:0003824;GO:0016491;GO:0050660;GO:0005739;GO:0016614;GO:0004458;GO:0051990;GO:0071949;GO:0019516;GO:0022904
1498	R06F6.8	0.570799	14.4702	-4.66396	0	0	up	CELE_R06F6.8	WormBase:WBGene00011071,GeneID:174664	GO:0005829;GO:0016020;GO:0016021;GO:0000139;GO:0042147;GO:0017112;GO:0017137;GO:0034066;GO:0006886;GO:0043547;GO:0043234;GO:1903363
1499	cyb-2.2	17.257	106.771	-2.62927	0	0	up	CELE_H31G24.4	WormBase:WBGene00000867,GeneID:171993	GO:0005634;GO:0008595;GO:0051321;GO:0001556
1500	tre-2	1.22037	37.6624	-4.94774	0	0	up	CELE_T05A12.2	WormBase:WBGene00006608,GeneID:177451	GO:0016787;GO:0016798;GO:0008152;GO:0003824;GO:0004555;GO:0005991
1501	rfp-1	1.59798	27.4415	-4.10204	0	0	up	CELE_R05D3.4	WormBase:WBGene00007008,GeneID:176180	GO:0005634;GO:0046872;GO:0016740;GO:0004842;GO:0005515;GO:0016567;GO:0016569;GO:0031624;GO:0006664;GO:0010390
1502	Y105C5B.15	3.70217	62.3018	-4.07283	0	0	up	CELE_Y105C5B.15	WormBase:WBGene00013654,GeneID:178448	GO:0016787;GO:0046872;GO:0016311;GO:0003993
1503	ttr-6	3.70697	142.572	-5.26531	0	0	up	CELE_T28B4.3	WormBase:WBGene00020886,GeneID:189028	GO:0005634;GO:0005615
1504	F53C11.3	23.7076	127.81	-2.43057	0	0	up	CELE_F53C11.3	WormBase:WBGene00009973,GeneID:179872	GO:0016491;GO:0055114;GO:0045087;GO:0050829
1505	T13H5.4	1.56953	41.7519	-4.73343	0	0	up	CELE_T13H5.4	WormBase:WBGene00011758,GeneID:174364	GO:0005634;GO:0008270;GO:0003676;GO:0005515;GO:0003723;GO:0000398;GO:0005681
1506	vacl-14	1.05652	29.7685	-4.81639	0	0	up	CELE_K04G2.6	WormBase:WBGene00010565,GeneID:172589	GO:0043550;GO:0070772
1507	pde-4	8.79847	53.7597	-2.6112	0	0	up	CELE_R153.1	WormBase:WBGene00020114,GeneID:174235	GO:0046872;GO:0016787;GO:0004114;GO:0004115;GO:0008081;GO:0006198;GO:0007165;GO:0030431;GO:0040013;GO:0043951;GO:0045202;GO:0030818;GO:0016020;GO:0016021
1508	cdk-1	8.71683	83.6753	-3.26293	0	0	up	CELE_T05G5.3	WormBase:WBGene00000405,GeneID:176374	GO:0005634;GO:0000166;GO:0005524;GO:0016740;GO:0005737;GO:0016301;GO:0016310;GO:0004672;GO:0006468;GO:0004674;GO:0007346;GO:0051301;GO:0019901;GO:0008595;GO:0005856;GO:0005815;GO:0010468;GO:0006281;GO:0001556;GO:0007049;GO:0000278;GO:0051321;GO:0045836;GO:0051446;GO:0004693;GO:0008353;GO:0032436;GO:0000226;GO:0071902;GO:0072686;GO:0016572;GO:0044772
1509	2022-04-01	1.75923	23.6133	-3.74659	0	0	up	CELE_K04G2.8	WormBase:WBGene00000156,GeneID:172591	GO:0005634;GO:0005737;GO:0005515;GO:0007275;GO:0016055;GO:0040025;GO:0043652;GO:0002119;GO:0009792;GO:0000003;GO:0015031;GO:0051301;GO:0030178;GO:0045944;GO:0040027;GO:0005938;GO:0048598;GO:0030054;GO:0030334;GO:0008013;GO:0001714;GO:0048557;GO:0005912;GO:0001708;GO:0007049;GO:0008356;GO:0016476;GO:0051782;GO:0047485;GO:0007492;GO:0044333;GO:0030177;GO:0035414;GO:2000057
1510	mtr-4	0.768573	20.3434	-4.72623	0	0	up	CELE_W08D2.7	WormBase:WBGene00012342,GeneID:177824	GO:0005634;GO:0000166;GO:0005524;GO:0016787;GO:0003676;GO:0003723;GO:0004004;GO:0004386;GO:0006401;GO:0003724;GO:0070478;GO:0055087
1511	skr-2	22.4134	176.155	-2.97441	0	0	up	CELE_F46A9.4	WormBase:WBGene00004808,GeneID:172773	GO:0009792;GO:0016874;GO:0005515;GO:0000132;GO:0006511;GO:0010826;GO:0031647;GO:0010629;GO:0008285;GO:0051445;GO:0019005
1512	acl-12	2.35967	54.5092	-4.52984	0	0	up	CELE_C01C10.3	WormBase:WBGene00015295,GeneID:181001	GO:0016740;GO:0016020;GO:0016021;GO:0008152;GO:0006629;GO:0016746;GO:0003841;GO:0008654;GO:0016024
1513	F21D12.3	0.277424	40.8952	-7.2037	0	0	up	CELE_F21D12.3	WormBase:WBGene00017663,GeneID:174201	GO:0016020;GO:0016021;GO:0015171;GO:0003333
1514	catp-6	1.05295	18.2192	-4.11295	0	0	up	CELE_W08D2.5	WormBase:WBGene00012341,GeneID:177822	GO:0046872;GO:0000166;GO:0005524;GO:0016787;GO:0005388;GO:0016887;GO:0006457;GO:0006812;GO:0006874;GO:0070588;GO:0099132;GO:0005774;GO:0005886;GO:0005887;GO:0016020;GO:0016021;GO:0031410;GO:0043231;GO:0005764
1515	F48E8.4	0.810337	22.8229	-4.81582	0	0	up	CELE_F48E8.4	WormBase:WBGene00018611,GeneID:185984	GO:0030433;GO:0030970;GO:0005788
1516	acdh-12	12.3894	65.7649	-2.40821	0	0	up	CELE_E04F6.5	WormBase:WBGene00017125,GeneID:174180	GO:0016491;GO:0055114;GO:0016627;GO:0050660;GO:0008152;GO:0003995
1517	abhd-12	20.5226	113.195	-2.46352	0	0	up	CELE_Y97E10AL.2	WormBase:WBGene00022393,GeneID:179172	GO:0016787;GO:0016020;GO:0016021
1518	rpb-3	10.8828	100.252	-3.2035	0	0	up	CELE_C36B1.3	WormBase:WBGene00007971,GeneID:172680	GO:0006366;GO:0046983;GO:0003899;GO:0006351;GO:0001055;GO:0005665
1519	uig-1	2.75695	43.7226	-3.98723	0	0	up	CELE_F32F2.1	WormBase:WBGene00009337,GeneID:179808	GO:0055120;GO:0065009;GO:0019904;GO:0005085;GO:0005089;GO:0035023;GO:0035556;GO:1901074
1520	tom-1	0.363274	23.7815	-6.03264	0	0	up	CELE_M01A10.2	WormBase:WBGene00006594,GeneID:172209	GO:0016082;GO:0031201;GO:0098793;GO:1902075
1521	mmaa-1	2.25007	66.2583	-4.88006	0	0	up	CELE_T02G5.13	WormBase:WBGene00020169,GeneID:174164	GO:0000166;GO:0005524;GO:0016787;GO:0005739;GO:0003924;GO:0005525;GO:0009236
1522	pfd-5	11.3348	157.404	-3.79564	0	0	up	CELE_R151.9	WormBase:WBGene00020112,GeneID:176013	GO:0005737;GO:0051082;GO:0006457;GO:0006355;GO:0016272
1523	F08B4.7	341.32	132.521	1.3649	0	0	down	CELE_F08B4.7	WormBase:WBGene00017238,GeneID:177674	GO:0005634;GO:0046872;GO:0008270;GO:0003676;GO:0003723;GO:0030529;GO:0005685;GO:0000398;GO:0071010;GO:0000387;GO:0030627;GO:0000395;GO:0000243
1524	ddx-23	3.07021	35.0619	-3.5135	0	0	up	CELE_F01F1.7	WormBase:WBGene00017162,GeneID:175818	GO:0005634;GO:0000166;GO:0005524;GO:0016787;GO:0005737;GO:0003676;GO:0002119;GO:0004004;GO:0004386;GO:0010501;GO:0005730;GO:0040021;GO:0007281;GO:0010172;GO:0071013;GO:0048589;GO:0000375;GO:0031054;GO:0005682
1525	nhr-35	1.57742	43.0203	-4.76938	0	0	up	CELE_C07A12.3	WormBase:WBGene00003628,GeneID:180725	GO:0005634;GO:0046872;GO:0003677;GO:0003700;GO:0008270;GO:0043565;GO:0006351;GO:0006355;GO:0043401;GO:0003707
1526	strl-1	5.10238	91.6121	-4.1663	0	0	up	CELE_F52F12.7	WormBase:WBGene00009940,GeneID:172846	GO:0008289;GO:0015485
1527	thoc-2	0.842252	15.3985	-4.19239	0	0	up	CELE_C16A3.8	WormBase:WBGene00015813,GeneID:175900	GO:0003729;GO:0006406;GO:0000347;GO:0000445
1528	F10G7.10	1.71528	14.6575	-3.09512	0	0	up	CELE_F10G7.10	WormBase:WBGene00017373,GeneID:173813	GO:0008270;GO:0005737;GO:0016567;GO:0061630;GO:0000151;GO:0071596
1529	imp-3	1.28213	80.1282	-5.96569	0	0	up	CELE_C33H5.11	WormBase:WBGene00016378,GeneID:177565	GO:0016020;GO:0016021;GO:0008233;GO:0006508;GO:0004190;GO:0005765;GO:0030660;GO:0071458;GO:0071556
1530	zig-11	157.052	60.4002	1.37862	0	0	down	CELE_Y32G9A.8	WormBase:WBGene00021305,GeneID:189580	GO:0016020;GO:0016021
1531	ulp-1	1.36078	30.3719	-4.48023	0	0	up	CELE_T10F2.3	WormBase:WBGene00006736,GeneID:175704	GO:0005634;GO:0016787;GO:0008233;GO:0006508;GO:0009792;GO:0008234;GO:0004175;GO:0032880;GO:1904333;GO:0005635;GO:0016926
1532	ZK546.14	0.869751	41.9844	-5.59311	0	0	up	CELE_ZK546.14	WormBase:WBGene00022765,GeneID:173854	GO:0005634;GO:0003677;GO:0005730;GO:0003723;GO:0022625;GO:0042273;GO:0042274
1533	rbc-1	1.85413	11.6478	-2.65124	0	0	up	CELE_F54E4.1	WormBase:WBGene00004313,GeneID:181558	GO:0007035;GO:0070072;GO:0043291
1534	AC3.5	0.643579	18.6418	-4.85628	0	0	up	CELE_AC3.5	WormBase:WBGene00007071,GeneID:179447	GO:0008270;GO:0016020;GO:0016021;GO:0005737;GO:0006508;GO:0008237;GO:0042277;GO:0070006;GO:0043171
1535	ehbp-1	2.37508	27.92	-3.55525	0	0	up	CELE_F25B3.1	WormBase:WBGene00009098,GeneID:179343	GO:0005886;GO:0005515;GO:0032456;GO:0017137;GO:0009306;GO:0001881;GO:0010008;GO:0031901;GO:0055038
1536	ttll-12	2.19199	34.4561	-3.97445	0	0	up	CELE_D2013.9	WormBase:WBGene00008405,GeneID:174480	GO:0000166;GO:0005524;GO:0003824;GO:0006464;GO:0055120;GO:0018991;GO:0005783;GO:0016874;GO:0030017;GO:0003674
1537	hyl-1	2.29395	55.9775	-4.60894	0	0	up	CELE_C09G4.1	WormBase:WBGene00002043,GeneID:177660	GO:0016740;GO:0016020;GO:0016021;GO:0030424;GO:0005783;GO:0006629;GO:0040012;GO:0005789;GO:0006665;GO:0046513;GO:0050291;GO:0007568
1538	let-92	47.8292	179.09	-1.90472	0	0	up	CELE_F38H4.9	WormBase:WBGene00002363,GeneID:178117	GO:0046872;GO:0016787;GO:0005737;GO:0004721;GO:0006470;GO:0030424;GO:0043025;GO:0005515;GO:0005856;GO:0005813;GO:0005815;GO:0042995;GO:0043204;GO:0017151;GO:0007052;GO:0007084;GO:0007100;GO:0018985;GO:0051229;GO:0051299;GO:0000159;GO:0044295
1539	haf-2	0.942388	26.2741	-4.80118	0	0	up	CELE_F43E2.4	WormBase:WBGene00001812,GeneID:174204	GO:0000166;GO:0005524;GO:0016887;GO:0016020;GO:0016021;GO:0055085;GO:0042626;GO:0016246;GO:0015197;GO:0015833
1540	met-2	1.02376	17.15	-4.06625	0	0	up	CELE_R05D3.11	WormBase:WBGene00019883,GeneID:176183	GO:0005634;GO:0005694;GO:0046872;GO:0008270;GO:0006351;GO:0006355;GO:0016740;GO:0005737;GO:0003677;GO:0008168;GO:0032259;GO:0000122;GO:0040027;GO:0030154;GO:0051321;GO:0018024;GO:0010629;GO:0007548;GO:0034968;GO:0010452;GO:0051567;GO:0040029;GO:0045835;GO:0072325
1541	ooc-5	2.27993	58.3593	-4.6779	0	0	up	CELE_C18E9.11	WormBase:WBGene00003870,GeneID:174433	GO:0000166;GO:0005524;GO:0005886;GO:0005783;GO:0048471;GO:0005818;GO:0051085;GO:0071218;GO:0000922;GO:0005635;GO:0005788;GO:0005819
1542	pro-2	1.72638	30.7696	-4.15569	0	0	up	CELE_C07E3.2	WormBase:WBGene00007413,GeneID:174598	GO:0005634;GO:0007275;GO:0005730;GO:0030154;GO:0000122;GO:0042393;GO:0042273;GO:0005654;GO:0003714;GO:0035067;GO:0007506;GO:0070491;GO:0030690;GO:0030691
1543	F52B5.3	0.552706	14.312	-4.69457	0	0	up	CELE_F52B5.3	WormBase:WBGene00009922,GeneID:172615	GO:0000166;GO:0005524;GO:0016787;GO:0003676;GO:0004004;GO:0005739;GO:0003723;GO:0004386;GO:0006396
1544	sftb-1	1.92095	19.836	-3.36823	0	0	up	CELE_T08A11.2	WormBase:WBGene00011605,GeneID:175549	GO:0010629;GO:0005686;GO:0071013;GO:0003729;GO:0071004;GO:0000245
1545	elo-5	4.20266	78.8944	-4.23055	0	0	up	CELE_F41H10.7	WormBase:WBGene00001243,GeneID:177320	GO:0016740;GO:0016020;GO:0016021;GO:0006629;GO:0030176;GO:0006631;GO:0006633;GO:0042761;GO:0009922;GO:0102336;GO:0102337;GO:0102338;GO:0102756;GO:0019367;GO:0030148;GO:0034625;GO:0034626
1546	C05C10.2	0.345955	12.5653	-5.18272	0	0	up	CELE_C05C10.2	WormBase:WBGene00007329,GeneID:174546	GO:0000166;GO:0005524;GO:0016787;GO:0004386
1547	ifd-2	1.30752	44.3698	-5.08467	0	0	up	CELE_F25E2.4	WormBase:WBGene00002058,GeneID:180430	GO:0005737;GO:0005198;GO:0005882
1548	nstp-10	2.69914	59.6694	-4.46642	0	0	up	CELE_C50F4.14	WormBase:WBGene00008237,GeneID:179342	GO:0016020;GO:0016021;GO:0000139;GO:0005794;GO:0008643;GO:0005457;GO:0036085
1549	dpy-26	3.03784	23.7241	-2.96523	0	0	up	CELE_C25G4.5	WormBase:WBGene00001085,GeneID:178196	GO:0005634;GO:0005694;GO:0000794;GO:0051301;GO:0051321;GO:0045132;GO:0007049;GO:0000070;GO:0042464;GO:0000228;GO:0030261;GO:0045144;GO:0046536
1550	pals-23	0.739027	67.2278	-6.50729	0	0	up	CELE_C29F9.3	WormBase:WBGene00016218,GeneID:3565025	GO:0045087
1551	cra-1	1.72802	24.3264	-3.81533	0	0	up	CELE_R13F6.10	WormBase:WBGene00020068,GeneID:175956	GO:0005634;GO:0005694;GO:0005737;GO:0051321;GO:0006281;GO:0006974;GO:0004596;GO:0017196;GO:0006310;GO:0031416;GO:0007059
1552	T01G9.2	0.976646	45.8019	-5.55143	0	0	up	CELE_T01G9.2	WormBase:WBGene00011344,GeneID:172609	GO:0005737;GO:0055120;GO:0005515
1553	R90.1	0.53931	24.7125	-5.51798	0	0	up	CELE_R90.1	WormBase:WBGene00011283,GeneID:179768	GO:0005524;GO:0005634;GO:0005737;GO:0004672;GO:0006468;GO:0004674;GO:0018105;GO:0008360
1554	gly-6	1.3086	32.5627	-4.63713	0	0	up	CELE_H38K22.5	WormBase:WBGene00001631,GeneID:175558	GO:0046872;GO:0016740;GO:0016020;GO:0016021;GO:0030246;GO:0000139;GO:0005794;GO:0016757;GO:0006486
1555	acdh-3	12.8391	81.2285	-2.66144	0	0	up	CELE_K06A5.6	WormBase:WBGene00019433,GeneID:172351	GO:0016491;GO:0055114;GO:0016627;GO:0050660;GO:0008152;GO:0003995
1556	irg-3	259.985	73.9007	1.81477	0	0	down	CELE_F53E10.4	WormBase:WBGene00018760,GeneID:178726	GO:0045087
1557	F19C7.2	0.871487	35.5915	-5.35191	0	0	up	CELE_F19C7.2	WormBase:WBGene00017592,GeneID:184678	GO:0006508;GO:0008236;GO:0008239
1558	F32A5.3	0.611127	33.0221	-5.75582	0	0	up	CELE_F32A5.3	WormBase:WBGene00017969,GeneID:174189	GO:0016787;GO:0008233;GO:0006508;GO:0051603;GO:0004180;GO:0004185;GO:0045121
1559	C41G7.9	16.5355	135.749	-3.0373	0	0	up	CELE_C41G7.9	WormBase:WBGene00077771,GeneID:7040157	GO:0016020;GO:0016021
1560	skat-1	7.74051	63.0442	-3.02586	0	0	up	CELE_F59B2.2	WormBase:WBGene00010307,GeneID:176271	GO:0016020;GO:0016021;GO:0015171;GO:0003333;GO:0006865;GO:0005774
1561	dnc-2	2.42077	60.9908	-4.65505	0	0	up	CELE_C28H8.12	WormBase:WBGene00001018,GeneID:175837	GO:0005634;GO:0005737;GO:0016020;GO:0005515;GO:0000132;GO:0005856;GO:0005813;GO:0007097;GO:0007017;GO:0035046;GO:0005874;GO:0003774;GO:0005876;GO:0000776;GO:0005869;GO:0007059;GO:0035047;GO:0000242;GO:0007052;GO:0030286
1562	cdk-11.1	2.06395	31.3686	-3.92584	0	0	up	CELE_B0495.2	WormBase:WBGene00015203,GeneID:174244	GO:0000166;GO:0005524;GO:0016740;GO:0005634;GO:0016301;GO:0016310;GO:0004672;GO:0006468;GO:0004674;GO:0007346;GO:0010468;GO:0004693
1563	F55F10.1	1.91382	16.615	-3.11796	0	0	up	CELE_F55F10.1	WormBase:WBGene00018898,GeneID:186322	GO:0005634;GO:0005524;GO:0016887;GO:0006364;GO:0000027;GO:0030687
1564	Y55F3AR.2	140.786	42.7756	1.71864	0	0	down	CELE_Y55F3AR.2	WormBase:WBGene00021933,GeneID:176929	GO:0016020;GO:0016021;GO:0005737;GO:0015035;GO:0045454;GO:0055114;GO:0004791;GO:0098869;GO:0047134;GO:0006662;GO:0016671;GO:0034599
1565	dpf-6	0.982686	26.1348	-4.7331	0	0	up	CELE_F44B9.1	WormBase:WBGene00001059,GeneID:176132	GO:0016787;GO:0016020;GO:0016021;GO:0008233;GO:0008236;GO:0006508;GO:0005886;GO:0004177
1566	T07D1.2	3.98088	53.9945	-3.76165	0	0	up	CELE_T07D1.2	WormBase:WBGene00020301,GeneID:180548	GO:0046872;GO:0005634;GO:0005737;GO:0004842;GO:0043161;GO:0042787;GO:0034657
1567	dpy-27	1.7031	17.5685	-3.36676	0	0	up	CELE_R13G10.1	WormBase:WBGene00001086,GeneID:175492	GO:0005634;GO:0005694;GO:0000166;GO:0005524;GO:0005515;GO:0043565;GO:0000805;GO:0051276;GO:0042464;GO:0000228;GO:0030261;GO:0046536
1568	unc-33	83.0449	28.462	1.54486	0	0	down	CELE_Y37E11C.1	WormBase:WBGene00006769,GeneID:177112	GO:0005737;GO:0016787;GO:0043005;GO:0007411;GO:0016810;GO:0031005
1569	C18E9.2	1.00784	52.0433	-5.69037	0	0	up	CELE_C18E9.2	WormBase:WBGene00007683,GeneID:174429	GO:0016020;GO:0016021;GO:0008565;GO:0015031
1570	met-1	1.18403	15.0222	-3.66532	0	0	up	CELE_C43E11.3	WormBase:WBGene00016603,GeneID:172026	GO:0005634;GO:0016740;GO:0008168;GO:0032259;GO:0000122;GO:0040027;GO:0018024;GO:0010452;GO:0051567
1571	F37B12.3	7.81098	103.742	-3.73136	0	0	up	CELE_F37B12.3	WormBase:WBGene00009505,GeneID:174439	GO:0016020;GO:0016021;GO:0016765
1572	mrps-5	3.02139	50.2623	-4.05619	0	0	up	CELE_E02A10.1	WormBase:WBGene00008452,GeneID:179721	GO:0005739;GO:0003735;GO:0006412;GO:0005840;GO:0003723;GO:0005763;GO:0030529
1573	gmps-1	4.09836	36.8736	-3.16947	0	0	up	CELE_M106.4	WormBase:WBGene00010912,GeneID:174672	GO:0000166;GO:0005524;GO:0016874;GO:0006541;GO:0006164;GO:0006177;GO:0003921;GO:0003922;GO:0016462
1574	otub-1	4.60012	76.6581	-4.05869	0	0	up	CELE_C25D7.8	WormBase:WBGene00007718,GeneID:3565820	GO:0016787;GO:0005634;GO:0005886;GO:0008233;GO:0006508;GO:0005515;GO:0004843;GO:0008234;GO:0036459;GO:0016579;GO:0043130;GO:0019784;GO:0071108
1575	vms-1	0.562614	30.4694	-5.75907	0	0	up	CELE_K06H7.3	WormBase:WBGene00019457,GeneID:176141	GO:0046872;GO:0005737;GO:0005739;GO:0003676;GO:0030425;GO:0030433;GO:0004843;GO:0071630;GO:0072671;GO:0036266
1576	dpy-31	6.22951	49.442	-2.98855	0	0	up	CELE_R151.5	WormBase:WBGene00006592,GeneID:176014	GO:0046872;GO:0008270;GO:0016787;GO:0008233;GO:0006508;GO:0005576;GO:0004222;GO:0008237;GO:0018996;GO:0042338
1577	evl-14	0.537916	12.8787	-4.58147	0	0	up	CELE_H38K22.1	WormBase:WBGene00001352,GeneID:175555	GO:0005634;GO:0006281;GO:0051177;GO:0007064;GO:0000785
1578	pap-1	0.777626	29.0765	-5.22463	0	0	up	CELE_Y32F6A.3	WormBase:WBGene00012528,GeneID:179458	GO:0005634;GO:0046872;GO:0000166;GO:0005524;GO:0003723;GO:0006378;GO:0016779;GO:0004652;GO:0031123;GO:0043631
1579	pbo-1	4.49545	103.792	-4.52909	0	0	up	CELE_Y71H2AL.1	WormBase:WBGene00003941,GeneID:175385	GO:0005509
1580	2022-03-03	6.50176	61.6288	-3.2447	0	0	up	CELE_C17E4.3	WormBase:WBGene00007643,GeneID:172767	GO:0046872;GO:0008270;GO:0016020;GO:0016021;GO:0004842;GO:0000209
1581	cec-10	4.23679	33.6035	-2.98757	0	0	up	CELE_ZK973.2	WormBase:WBGene00022831,GeneID:172038	GO:0000790;GO:0005737;GO:0006366;GO:0045944;GO:0001077;GO:0000978;GO:0071931;GO:0030907
1582	atg-13	1.61071	44.4145	-4.78526	0	0	up	CELE_D2007.5	WormBase:WBGene00017045,GeneID:176150	GO:0005829;GO:0005737;GO:0005515;GO:0000045;GO:0006914;GO:0042995;GO:0030424;GO:0043204;GO:0000407;GO:0019901;GO:1990316
1583	lin-42	153.725	64.4645	1.25377	0	0	down	CELE_F47F6.1	WormBase:WBGene00018572,GeneID:173503	GO:0005634;GO:0006351;GO:0006355;GO:0005737;GO:0007275;GO:0040034;GO:0030154;GO:0001085;GO:0061067;GO:1902894
1584	gst-6	2.42744	91.75	-5.2402	0	0	up	CELE_F11G11.3	WormBase:WBGene00001754,GeneID:173841	GO:0016740;GO:0045087;GO:0005575;GO:0004364
1585	cfim-2	2.12899	54.1635	-4.66908	0	0	up	CELE_D1046.1	WormBase:WBGene00008362,GeneID:177710	GO:0003676
1586	gcsh-2	9.45742	149.828	-3.98572	0	0	up	CELE_F52A8.5	WormBase:WBGene00009918,GeneID:172486	GO:0005739;GO:0019464;GO:0005960
1587	usp-48	1.20061	17.7204	-3.88358	0	0	up	CELE_F30A10.10	WormBase:WBGene00009267,GeneID:172782	GO:0016787;GO:0006511;GO:0036459;GO:0016579
1588	cdc-25.1	5.22328	45.5769	-3.12527	0	0	up	CELE_K06A5.7	WormBase:WBGene00000386,GeneID:172353	GO:0005634;GO:0016787;GO:0004721;GO:0005515;GO:0005622;GO:0051301;GO:0004725;GO:0006470;GO:0035335;GO:0007049;GO:0051321;GO:1902751;GO:0000212;GO:0008283
1589	alh-12	4.73311	50.2098	-3.40711	0	0	up	CELE_Y69F12A.2	WormBase:WBGene00000118,GeneID:176056	GO:0055114;GO:0016491;GO:0008152;GO:0004029
1590	nrf-6	0.307269	22.5982	-6.20056	0	0	up	CELE_C08B11.4	WormBase:WBGene00003813,GeneID:174287	GO:0016020;GO:0016021;GO:0007275;GO:0016747;GO:0008289;GO:0006869
1591	C18E9.4	7.72732	192.57	-4.63927	0	0	up	CELE_C18E9.4	WormBase:WBGene00007684,GeneID:174428	GO:0005739;GO:0005747;GO:0022900
1592	ttr-47	2.60412	120.169	-5.52813	0	0	up	CELE_H14N18.3	WormBase:WBGene00019203,GeneID:179270	GO:0005615
1593	iars-2	1.25205	28.7783	-4.52261	0	0	up	CELE_C25A1.7	WormBase:WBGene00002153,GeneID:172884	GO:0005524;GO:0000166;GO:0005737;GO:0004812;GO:0006418;GO:0000049;GO:0002161;GO:0004822;GO:0006428;GO:0006450
1594	pisy-1	192.855	70.0167	1.46175	0	0	down	CELE_Y46G5A.5	WormBase:WBGene00012897,GeneID:174902	GO:0016740;GO:0016020;GO:0016021;GO:0005794;GO:0006629;GO:0008654;GO:0016780;GO:0003881;GO:0006661
1595	pak-2	1.24529	37.1616	-4.89926	0	0	up	CELE_C45B11.1	WormBase:WBGene00006443,GeneID:179527	GO:0046872;GO:0000166;GO:0005524;GO:0016740;GO:0016301;GO:0016310;GO:0005737;GO:0004672;GO:0006468;GO:0042981;GO:0004674;GO:0007346;GO:0023014;GO:0031098;GO:0032147;GO:0002119;GO:0016477;GO:0043408;GO:0030036;GO:0048365;GO:0007266;GO:0050770
1596	B0348.2	2.34954	215.483	-6.51905	0	0	up	CELE_B0348.2	WormBase:WBGene00015152,GeneID:181936	GO:0016020;GO:0016021
1597	soc-2	4.25622	44.7402	-3.39393	0	0	up	CELE_AC7.2	WormBase:WBGene00004929,GeneID:177286	GO:0005886;GO:0007517;GO:0008543;GO:0040025;GO:0031344;GO:0017016;GO:0046579
1598	tbg-1	3.57409	50.8208	-3.82977	0	0	up	CELE_F58A4.8	WormBase:WBGene00006540,GeneID:176361	GO:0000166;GO:0005737;GO:0051661;GO:0005856;GO:0003924;GO:0005525;GO:0005813;GO:0005815;GO:0030054;GO:0007017;GO:0005200;GO:0005874;GO:0007020;GO:0030056;GO:0000070;GO:0005912;GO:0009794;GO:0016048;GO:1903436;GO:0007052;GO:0031122;GO:0000930
1599	ncam-1	0.727764	20.9201	-4.84528	0	0	up	CELE_F02G3.1	WormBase:WBGene00017184,GeneID:180418	GO:0016020;GO:0016021;GO:0007155
1600	col-138	148.178	53.1608	1.47889	0	0	down	CELE_C52D10.13	WormBase:WBGene00000711,GeneID:183722	GO:0016020;GO:0016021;GO:0042302;GO:0005581
1601	cit-1.2	1.89113	48.0826	-4.6682	0	0	up	CELE_F44B9.3	WormBase:WBGene00000508,GeneID:176126	GO:0006351;GO:0006355;GO:0005634;GO:0045944;GO:0045737;GO:0000307;GO:0016538;GO:1901409
1602	C34F6.10	0.456139	13.2414	-4.85944	0	0	up	CELE_C34F6.10	WormBase:WBGene00007944,GeneID:181313	GO:0016020;GO:0016021
1603	mlt-7	0.329657	25.5008	-6.27343	0	0	up	CELE_ZK430.8	WormBase:WBGene00022743,GeneID:173775	GO:0016491;GO:0020037;GO:0046872;GO:0055114;GO:0005615;GO:0007275;GO:0002119;GO:0098869;GO:0040032;GO:0004601;GO:0006979;GO:0042338;GO:0018149
1604	nhr-21	0.718513	41.8711	-5.8648	0	0	up	CELE_F21D12.1	WormBase:WBGene00003620,GeneID:174202	GO:0005634;GO:0046872;GO:0003677;GO:0003700;GO:0008270;GO:0043565;GO:0006351;GO:0006355;GO:0043401
1605	wip-1	147.152	63.5344	1.21169	0	0	down	CELE_R144.4	WormBase:WBGene00020094,GeneID:175681	GO:0003779;GO:0010172;GO:0030334;GO:0005519;GO:0031647
1606	sdz-24	1.60631	78.609	-5.61287	0	0	up	CELE_K07E8.3	WormBase:WBGene00019495,GeneID:173457	GO:0003676
1607	hrde-1	34.4915	91.3667	-1.40543	0	0	up	CELE_C16C10.3	WormBase:WBGene00007624,GeneID:175535	GO:0005634;GO:0003676;GO:0016246;GO:0007281;GO:0031332
1608	R09H10.3	6.93704	160.685	-4.53377	0	0	up	CELE_R09H10.3	WormBase:WBGene00011181,GeneID:187757	GO:0016787;GO:0005515;GO:0042802;GO:0006144;GO:0033971
1609	rnh-1.0	1.77542	99.4459	-5.80768	0	0	up	CELE_F59A6.6	WormBase:WBGene00004382,GeneID:3565940	GO:0046872;GO:0016787;GO:0000287;GO:0005634;GO:0003676;GO:0004518;GO:0004519;GO:0004523;GO:0043137;GO:0090502
1610	nop-1	2.22677	30.0875	-3.75614	0	0	up	CELE_F25B5.2	WormBase:WBGene00017774,GeneID:175845	GO:0005634;GO:0005737;GO:0007275;GO:0051301;GO:0008595;GO:0005938;GO:0003674;GO:0032154;GO:0007049;GO:0000281
1611	T05E7.3	0.616039	19.2014	-4.96205	0	0	up	CELE_T05E7.3	WormBase:WBGene00020259,GeneID:172306	GO:0071203
1612	ppk-2	105.222	38.2136	1.46128	0	0	down	CELE_Y48G9A.8	WormBase:WBGene00004088,GeneID:175344	GO:0000166;GO:0005524;GO:0016740;GO:0016301;GO:0016310;GO:0016307;GO:0046488;GO:0046854
1613	K02B12.7	3.09824	50.9964	-4.04087	0	0	up	CELE_K02B12.7	WormBase:WBGene00010500,GeneID:172643	GO:0046872;GO:0043547;GO:0005096
1614	scav-1	0.852393	33.33	-5.28916	0	0	up	CELE_C03F11.3	WormBase:WBGene00015389,GeneID:180812	GO:0016020;GO:0016021
1615	asah-2	18.6918	96.6446	-2.37028	0	0	up	CELE_F27E5.1	WormBase:WBGene00009192,GeneID:185021	GO:0016787;GO:0006629;GO:0006665;GO:0005764;GO:0017040
1616	Y57G11C.9	26.2386	113.509	-2.11304	0	0	up	CELE_Y57G11C.9	WormBase:WBGene00013307,GeneID:178401	GO:0003676;GO:0003723
1617	cyk-3	1.22895	18.6754	-3.92564	0	0	up	CELE_ZK328.1	WormBase:WBGene00000874,GeneID:175853	GO:0005509;GO:0016787;GO:0036459;GO:0016579;GO:0004843
1618	flcn-1	3.0021	47.5209	-3.98452	0	0	up	CELE_F22D3.2	WormBase:WBGene00017699,GeneID:174134	GO:0065009;GO:0005085
1619	F27C1.2	38.8838	174.644	-2.16718	0	0	up	CELE_F27C1.2	WormBase:WBGene00017852,GeneID:172196	GO:0016020;GO:0016021;GO:0005375;GO:0035434
1620	soap-1	1.47563	12.9906	-3.13807	0	0	up	CELE_C13F10.4	WormBase:WBGene00015743,GeneID:179109	GO:0003674;GO:0030121;GO:0045176
1621	K08D8.6	0.449572	37.5386	-6.38368	0	0	up	CELE_K08D8.6	WormBase:WBGene00010660,GeneID:178241	GO:0045121
1622	C01F1.1	2.03945	42.0772	-4.36678	0	0	up	CELE_C01F1.1	WormBase:WBGene00015296,GeneID:173764	GO:0005634;GO:0003677;GO:0006367;GO:0032968
1623	M01E11.2	1.01453	34.5989	-5.09184	0	0	up	CELE_M01E11.2	WormBase:WBGene00019711,GeneID:172214	GO:0005681
1624	kcc-2	2.79143	26.4879	-3.24626	0	0	up	CELE_H16O14.1	WormBase:WBGene00019205,GeneID:177370	GO:0016020;GO:0016021;GO:0006811;GO:0055085;GO:0005215;GO:0006813;GO:0071805;GO:0006821;GO:0032228;GO:0022820;GO:1902476;GO:0015377;GO:0015379
1625	mel-11	9.16876	41.2341	-2.16904	0	0	up	CELE_C06C3.1	WormBase:WBGene00003196,GeneID:174484	GO:0005737;GO:0009792;GO:0019901;GO:0005913;GO:0048598;GO:0010172
1626	F14B8.6	0.866778	52.9853	-5.93379	0	0	up	CELE_F14B8.6	WormBase:WBGene00017448,GeneID:180966	GO:0016020;GO:0016021
1627	lim-8	2.08855	23.9177	-3.5175	0	0	up	CELE_F28F5.3	WormBase:WBGene00017904,GeneID:175952	GO:0046872;GO:0031430;GO:0019904
1628	fmo-1	0.309658	34.6186	-6.80473	0	0	up	CELE_K08C7.2	WormBase:WBGene00001476,GeneID:177954	GO:0004497;GO:0016491;GO:0055114;GO:0016020;GO:0016021;GO:0050660;GO:0050661;GO:0004499
1629	hmit-1.1	0.418186	30.0336	-6.16629	0	0	up	CELE_Y51A2D.4	WormBase:WBGene00013073,GeneID:180205	GO:0016020;GO:0016021;GO:0055085;GO:0005215;GO:0022857;GO:1902600;GO:0016324;GO:0005351;GO:0005355;GO:0035428;GO:0046323;GO:1904659
1630	wdr-46	2.54618	37.7335	-3.88944	0	0	up	CELE_F28D1.1	WormBase:WBGene00009211,GeneID:178185	GO:0005730;GO:0000462;GO:0032040;GO:0030686
1631	csn-3	1.22072	37.8106	-4.95299	0	0	up	CELE_Y38C1AA.2	WormBase:WBGene00000815,GeneID:176834	GO:0005634;GO:0005737;GO:0005515;GO:0007275;GO:0030154;GO:0048477;GO:0008180;GO:0000338;GO:0040001;GO:0000281;GO:0006511
1632	elo-6	12.714	102.472	-3.01074	0	0	up	CELE_F41H10.8	WormBase:WBGene00001244,GeneID:177321	GO:0016740;GO:0016020;GO:0016021;GO:0006629;GO:0030176;GO:0006631;GO:0006633;GO:0042761;GO:0009922;GO:0102336;GO:0102337;GO:0102338;GO:0102756;GO:0019367;GO:0030148;GO:0034625;GO:0034626
1633	F36A2.7	331.825	765.113	-1.20525	0	0	up	CELE_F36A2.7	WormBase:WBGene00009454,GeneID:172692	GO:0016020;GO:0016021
1634	nlp-11	2.35091	135.338	-5.8472	0	0	up	CELE_ZK1320.10	WormBase:WBGene00003749,GeneID:191566	GO:0007218
1635	ddx-19	5.75523	36.4465	-2.66283	0	0	up	CELE_T07D4.4	WormBase:WBGene00011580,GeneID:174418	GO:0005524;GO:0003676;GO:0043186;GO:0004004;GO:0004386;GO:0010501;GO:0005730;GO:0007281;GO:0010468;GO:0008380;GO:0071013
1636	dod-20	0.064707	61.4817	-9.89202	0	0	up	CELE_B0554.6	WormBase:WBGene00015259,GeneID:182037	GO:0045087;GO:0045121
1637	flp-24	34.5112	357.649	-3.37341	0	0	up	CELE_C24A1.1	WormBase:WBGene00016028,GeneID:182824	GO:0005576;GO:0007218
1638	vrk-1	1.23542	31.7062	-4.68169	0	0	up	CELE_F28B12.3	WormBase:WBGene00017895,GeneID:174004	GO:0005634;GO:0000166;GO:0005524;GO:0016740;GO:0016301;GO:0016310;GO:0005737;GO:0007163;GO:0007275;GO:0004672;GO:0006468;GO:0004674;GO:0018105;GO:0000003;GO:0005515;GO:0008360;GO:0008406;GO:0001708;GO:0005635;GO:0000785;GO:0040036
1639	inx-8	3.73149	56.6422	-3.92405	0	0	up	CELE_ZK792.2	WormBase:WBGene00002130,GeneID:178101	GO:0016020;GO:0016021;GO:0005886;GO:0006811;GO:0055085;GO:0030054;GO:0005921;GO:0005243;GO:0055077
1640	pfn-1	23.0877	202.367	-3.13177	0	0	up	CELE_Y18D10A.20	WormBase:WBGene00003989,GeneID:173161	GO:0005737;GO:0005856;GO:0005938;GO:0003779;GO:0003785;GO:0042989;GO:0015629
1641	oac-39	1.74481	33.4686	-4.26166	0	0	up	CELE_R02C2.3	WormBase:WBGene00006419,GeneID:178553	GO:0016740;GO:0016020;GO:0016021;GO:0016746;GO:0016747
1642	mct-4	1.67189	29.8094	-4.15621	0	0	up	CELE_K05B2.5	WormBase:WBGene00003986,GeneID:180766	GO:0016020;GO:0016021;GO:0055085;GO:0008028;GO:0015718
1643	aos-1	3.44252	60.6159	-4.13816	0	0	up	CELE_C08B6.9	WormBase:WBGene00000142,GeneID:179409	GO:0005737;GO:0016874;GO:0008641;GO:0016925;GO:0019948;GO:0031510
1644	C52B9.4	1.55992	35.3956	-4.50403	0	0	up	CELE_C52B9.4	WormBase:WBGene00016867,GeneID:180699	GO:0016020;GO:0016021
1645	eaf-1	0.985396	71.7423	-6.18598	0	0	up	CELE_D1007.16	WormBase:WBGene00017011,GeneID:172065	GO:0005634;GO:0006355;GO:0032783
1646	C50D2.7	1.35409	37.9192	-4.80753	0	0	up	CELE_C50D2.7	WormBase:WBGene00016810,GeneID:173393	GO:0046872;GO:0016740;GO:0005975;GO:0006096;GO:0016301;GO:0016310;GO:0005576;GO:0016773;GO:0043843
1647	lin-14	2.55812	39.9385	-3.96462	0	0	up	CELE_T25C12.1	WormBase:WBGene00003003,GeneID:181337	GO:0005634;GO:0003677;GO:0006351;GO:0006355;GO:0007275;GO:0000977;GO:0000122;GO:0000794;GO:0003690;GO:0003697;GO:0048666;GO:0090444
1648	ppk-1	2.26265	35.2017	-3.95956	0	0	up	CELE_F55A12.3	WormBase:WBGene00004087,GeneID:172184	GO:0000166;GO:0005524;GO:0016740;GO:0005886;GO:0016301;GO:0016310;GO:0005516;GO:0008104;GO:0032888;GO:0016307;GO:0046488;GO:0046854;GO:0032880;GO:0016308
1649	apm-1	0.86893	42.6602	-5.61751	0	0	up	CELE_F55A12.7	WormBase:WBGene00000150,GeneID:172180	GO:0016020;GO:0045087;GO:0006886;GO:0016192;GO:0015031;GO:0030131;GO:0045176
1650	ncbp-1	0.890342	24.0161	-4.7535	0	0	up	CELE_F37E3.1	WormBase:WBGene00018156,GeneID:172345	GO:0005634;GO:0031047;GO:0003723;GO:0006370;GO:0006397;GO:0000398;GO:0008380;GO:0003729;GO:0000339;GO:0045292;GO:0005846;GO:0030529;GO:0000184;GO:0006406;GO:0051028;GO:0016070;GO:0005845;GO:0031053
1651	syf-2	4.65808	87.2075	-4.22665	0	0	up	CELE_K04G7.11	WormBase:WBGene00019402,GeneID:176003	GO:0005634;GO:0006397;GO:0008380;GO:0071013;GO:0005681;GO:0000974;GO:0071014
1652	hpo-9	1.351	33.2898	-4.62298	0	0	up	CELE_C05C8.6	WormBase:WBGene00015463,GeneID:179117	GO:0005634;GO:0005737;GO:0043161;GO:0031625;GO:0042787;GO:0030162;GO:0019005
1653	xnp-1	0.677746	14.5881	-4.4279	0	0	up	CELE_B0041.7	WormBase:WBGene00006961,GeneID:172077	GO:0005634;GO:0003677;GO:0000166;GO:0005524;GO:0016787;GO:0040025;GO:0009792;GO:0000003;GO:0004386;GO:0006281;GO:0006974;GO:0008406;GO:0002009;GO:0040035
1654	Y37E3.17	20.1563	70.114	-1.79847	0	0	up	CELE_Y37E3.17	WormBase:WBGene00021355,GeneID:171775	GO:0055114;GO:0016491;GO:0005759;GO:0047865
1655	B0041.5	2.63323	57.5181	-4.44911	0	0	up	CELE_B0041.5	WormBase:WBGene00015009,GeneID:172075	GO:0016020;GO:0016021;GO:0090087;GO:0010883
1656	ugt-58	1.15196	35.1624	-4.93187	0	0	up	CELE_F35H8.6	WormBase:WBGene00009450,GeneID:174507	GO:0016740;GO:0016020;GO:0016021;GO:0043231;GO:0008152;GO:0015020;GO:0016758;GO:0016757
1657	ceh-38	2.32159	34.6377	-3.89916	0	0	up	CELE_F22D3.1	WormBase:WBGene00000459,GeneID:174136	GO:0005634;GO:0003677;GO:0006351;GO:0006355;GO:0006366;GO:0045944;GO:0030154;GO:0001077;GO:0048731
1658	ZK673.2	107.014	324.231	-1.59923	0	0	up	CELE_ZK673.2	WormBase:WBGene00014058,GeneID:174608	GO:0000166;GO:0005524;GO:0016740;GO:0005737;GO:0016301;GO:0016310;GO:0006139;GO:0019205;GO:0046939;GO:0004017
1659	rbd-1	0.494543	34.5298	-6.1256	0	0	up	CELE_T23F6.4	WormBase:WBGene00004315,GeneID:178229	GO:0040025;GO:0003676;GO:0002119;GO:0005730;GO:0040010;GO:0003723;GO:0018996;GO:0008406;GO:0040002;GO:0000478
1660	Y40B1B.7	2.18395	145.004	-6.05301	0	0	up	CELE_Y40B1B.7	WormBase:WBGene00012739,GeneID:173211	GO:0005730
1661	prx-14	3.64621	76.4364	-4.38979	0	0	up	CELE_R07H5.1	WormBase:WBGene00004199,GeneID:178026	GO:0005102;GO:0016560;GO:0005778;GO:1990429
1662	ZK418.5	10.4007	108.397	-3.38157	0	0	up	CELE_ZK418.5	WormBase:WBGene00022734,GeneID:175987	GO:0016020;GO:0016021
1663	xpo-3	0.529676	19.3286	-5.18948	0	0	up	CELE_C49H3.10	WormBase:WBGene00002080,GeneID:177581	GO:0005634;GO:0005737;GO:0000049;GO:0006409;GO:0008536;GO:0005643;GO:0071528;GO:0016363
1664	aps-3	200.843	69.4624	1.53176	0	0	down	CELE_Y48G8AL.14	WormBase:WBGene00000165,GeneID:171691	GO:0016020;GO:0008565;GO:0006886;GO:0016192;GO:0015031;GO:0030117
1665	ttr-26	2.47	124.07	-5.6505	0	0	up	CELE_Y51A2D.11	WormBase:WBGene00013079,GeneID:180211	GO:0005615
1666	wdr-4	3.98359	56.1388	-3.81686	0	0	up	CELE_Y102E9.2	WormBase:WBGene00022420,GeneID:190860	GO:0005634;GO:0005829;GO:0008033;GO:0106004;GO:0036265;GO:0008176;GO:0043527;GO:0016740;GO:0008168;GO:0032259;GO:0030488
1667	uso-1	0.824408	21.6047	-4.71185	0	0	up	CELE_K09B11.9	WormBase:WBGene00010713,GeneID:178311	GO:0005737;GO:0016020;GO:0008565;GO:0006886;GO:0048280;GO:0000139;GO:0005515;GO:0006888;GO:0005783;GO:0061025;GO:0045056;GO:0048211;GO:0005795;GO:0012507
1668	F30B5.4	171.501	85.1731	1.00975	0	0	down	CELE_F30B5.4	WormBase:WBGene00017934,GeneID:177185	GO:0005575;GO:0003674
1669	T12B3.3	1.88932	52.7162	-4.80231	0	0	up	CELE_T12B3.3	WormBase:WBGene00020446,GeneID:177509	GO:0016020;GO:0016021;GO:0008081;GO:0006629;GO:0008889
1670	cua-1	1.77892	21.2901	-3.58111	0	0	up	CELE_Y76A2A.2	WormBase:WBGene00000834,GeneID:176770	GO:0046872;GO:0016787;GO:0000166;GO:0006812;GO:0099132;GO:0005774;GO:0016020;GO:0016021;GO:0030001;GO:0005507;GO:0005375;GO:0019829;GO:0006825;GO:0035434
1671	fat-5	80.4172	18.4796	2.12157	0	0	down	CELE_W06D12.3	WormBase:WBGene00001397,GeneID:180162	GO:0016491;GO:0055114;GO:0016020;GO:0016021;GO:0006629;GO:0007275;GO:0006631;GO:0042759;GO:0006633;GO:0004768;GO:0016717
1672	dnj-8	0.626831	22.4514	-5.16258	0	0	up	CELE_C56C10.13	WormBase:WBGene00001026,GeneID:174093	GO:0005829;GO:0016020;GO:0016021;GO:0045454;GO:0005623
1673	F19B2.5	121.815	413.582	-1.76348	0	0	up	CELE_F19B2.5	WormBase:WBGene00008944,GeneID:180319	GO:0005524
1674	ucr-1	96.5141	234.408	-1.28021	0	0	up	CELE_F56D2.1	WormBase:WBGene00018963,GeneID:175772	GO:0055114;GO:0046872;GO:0003824;GO:0008270;GO:0006508;GO:0005739;GO:0005759;GO:0004222;GO:0006122;GO:0009060;GO:0005750;GO:0070469;GO:0016485
1675	Y40C5A.4	0.597092	26.8226	-5.48935	0	0	up	CELE_Y40C5A.4	WormBase:WBGene00021497,GeneID:177508	GO:0016020;GO:0016021;GO:0008081;GO:0006629;GO:0008889
1676	aap-1	1.64494	37.0696	-4.49413	0	0	up	CELE_Y110A7A.10	WormBase:WBGene00000001,GeneID:172141	GO:0016301;GO:0016310;GO:0040024;GO:0008340;GO:0019901;GO:0008286;GO:0046854;GO:0005942;GO:0035014;GO:0046935;GO:0043551
1677	fah-1	30.7342	119.635	-1.96072	0	0	up	CELE_K10C2.4	WormBase:WBGene00019620,GeneID:180918	GO:0016787;GO:0003824;GO:0008152;GO:0009072;GO:0004334
1678	lec-10	95.1159	317.784	-1.74029	0	0	up	CELE_W01A11.4	WormBase:WBGene00002273,GeneID:179034	GO:0005737;GO:0030246;GO:0045177;GO:0051861
1679	natc-1	1.31492	25.0899	-4.25406	0	0	up	CELE_T23B12.4	WormBase:WBGene00020719,GeneID:179228	GO:0016740;GO:0005737;GO:0040024;GO:0008340;GO:0004596;GO:0009408;GO:0006474;GO:1990170;GO:1990169;GO:0031417;GO:1901562;GO:1990359
1680	dnj-1	2.42984	49.3582	-4.34436	0	0	up	CELE_B0035.14	WormBase:WBGene00001019,GeneID:178040	GO:0016020;GO:0016021;GO:0005783;GO:0005789;GO:0043623
1681	Y54G2A.11	28.413	134.113	-2.23882	0	0	up	CELE_Y54G2A.11	WormBase:WBGene00021876,GeneID:177058	GO:0016020;GO:0016021
1682	ras-2	1.90645	84.8436	-5.47584	0	0	up	CELE_F17C8.4	WormBase:WBGene00004311,GeneID:175625	GO:0000166;GO:0016020;GO:0007165;GO:0003924;GO:0005525
1683	cogc-2	1.02508	27.6197	-4.75189	0	0	up	CELE_C06G3.10	WormBase:WBGene00000585,GeneID:177473	GO:0016020;GO:0015031;GO:0000139;GO:0005794;GO:0035262;GO:0008565;GO:0006891;GO:0007030;GO:0030334;GO:0017119
1684	cku-80	0.908795	34.6982	-5.25476	0	0	up	CELE_R07E5.8	WormBase:WBGene00000520,GeneID:175578	GO:0005634;GO:0003677;GO:0000166;GO:0005524;GO:0016787;GO:0004386;GO:0006281;GO:0006974;GO:0000784;GO:0003684;GO:0000723;GO:0006310;GO:0016817;GO:0042162;GO:0006303;GO:0043564
1685	sds-22	2.281	58.1342	-4.67165	0	0	up	CELE_T09A5.9	WormBase:WBGene00011637,GeneID:174266	GO:0005634
1686	ptr-13	0.608337	21.3825	-5.13542	0	0	up	CELE_K07C10.1	WormBase:WBGene00004227,GeneID:191748	GO:0016020;GO:0016021;GO:0018996
1687	fcp-1	0.566803	27.0247	-5.57529	0	0	up	CELE_F36F2.6	WormBase:WBGene00009479,GeneID:172719	GO:0005634;GO:0004721;GO:0008420;GO:0070940;GO:0016591
1688	sams-4	12.8362	78.9599	-2.6209	0	0	up	CELE_C06E7.3	WormBase:WBGene00015540,GeneID:177354	GO:0046872;GO:0000166;GO:0004478;GO:0005524;GO:0016740;GO:0006556;GO:0006730;GO:0005829;GO:0005515
1689	mys-1	1.39168	40.3818	-4.8588	0	0	up	CELE_VC5.4	WormBase:WBGene00007029,GeneID:179096	GO:0009996;GO:0045892;GO:0005634;GO:0046872;GO:0006351;GO:0006355;GO:0016740;GO:0007275;GO:0016746;GO:0016569;GO:0004402;GO:0001708;GO:0016573;GO:0071168
1690	ima-2	19.968	84.7214	-2.08503	0	0	up	CELE_F26B1.3	WormBase:WBGene00002073,GeneID:172329	GO:0005634;GO:0005829;GO:0005737;GO:0005515;GO:0009792;GO:0008565;GO:0015031;GO:0005643;GO:0005635;GO:0005654;GO:0008139;GO:0006607;GO:0006606;GO:0007084;GO:0051983
1691	C49C3.9	0.06646	46.3282	-9.44519	0	0	up	CELE_C49C3.9	WormBase:WBGene00008199,GeneID:178519	GO:0045087;GO:0050829
1692	trpp-8	0.546207	14.6307	-4.7434	0	0	up	CELE_F46F11.9	WormBase:WBGene00018512,GeneID:172217	GO:0006888;GO:0044804;GO:0034497;GO:0000407;GO:0030242;GO:0031410;GO:1990072
1693	dis-3	1.19595	21.0872	-4.14014	0	0	up	CELE_C04G2.6	WormBase:WBGene00001001,GeneID:177875	GO:0005634;GO:0016787;GO:0005737;GO:0006364;GO:0003723;GO:0090305;GO:0005730;GO:0004527;GO:0004518;GO:0000178;GO:0090503;GO:0004519;GO:0000175;GO:0006401
1694	lfe-2	6.81637	56.3304	-3.04684	0	0	up	CELE_C46H11.4	WormBase:WBGene00002979,GeneID:172128	GO:0000166;GO:0005524;GO:0016740;GO:0016301;GO:0016310;GO:0032958;GO:0008440;GO:0048815
1695	F41C3.2	0.605488	35.2271	-5.86244	0	0	up	CELE_F41C3.2	WormBase:WBGene00018268,GeneID:173821	GO:0016020;GO:0016021;GO:0055085;GO:0022857;GO:0006820
1696	syx-7	4.07918	79.8494	-4.29093	0	0	up	CELE_F36F2.4	WormBase:WBGene00009478,GeneID:172718	GO:0016020;GO:0016021;GO:0006886;GO:0016192;GO:0012505;GO:0000149;GO:0005484;GO:0006906;GO:0031201;GO:0048278
1697	stc-1	1.25891	40.5634	-5.00994	0	0	up	CELE_F54C9.2	WormBase:WBGene00006059,GeneID:174368	GO:0000166;GO:0005524;GO:0035966
1698	DH11.5	1.52775	28.2849	-4.21055	0	0	up	CELE_DH11.5	WormBase:WBGene00008438,GeneID:3565199	GO:0005515;GO:0098793;GO:0005886;GO:0005509;GO:0006906;GO:0045202;GO:0005544;GO:0019905;GO:0030276;GO:0017158;GO:0048791
1699	alh-6	142.804	66.3218	1.10648	0	0	down	CELE_F56D12.1	WormBase:WBGene00000112,GeneID:173510	GO:0055114;GO:0016491;GO:0008152;GO:0003842;GO:0010133
1700	C01B10.9	0.717288	32.041	-5.48122	0	0	up	CELE_C01B10.9	WormBase:WBGene00015283,GeneID:177430	GO:0016020;GO:0016021;GO:0003824;GO:0008152;GO:0047710;GO:0030194
1701	F56D1.1	0.925897	38.138	-5.36423	0	0	up	CELE_F56D1.1	WormBase:WBGene00018959,GeneID:186375	GO:0005634;GO:0046872;GO:0003677;GO:0003676
1702	ipla-7	2.55361	43.2532	-4.0822	0	0	up	CELE_T04B2.5	WormBase:WBGene00011423,GeneID:177869	GO:0016787;GO:0008152;GO:0006629;GO:0016042
1703	cni-1	3.83236	125.094	-5.02863	0	0	up	CELE_T09E8.3	WormBase:WBGene00011648,GeneID:179801	GO:0016020;GO:0016021;GO:0005783;GO:0016192;GO:0005789;GO:0045202;GO:0005794;GO:0042995;GO:0030054;GO:0030425;GO:0043025;GO:0005102;GO:0097038;GO:0050795;GO:1902684;GO:1903743;GO:1904294;GO:2000310;GO:2000311
1704	col-97	207.758	102.052	1.0256	0	0	down	CELE_ZK1010.7	WormBase:WBGene00000672,GeneID:176721	GO:0016020;GO:0016021;GO:0042302;GO:0005581
1705	nlp-21	288.177	120.71	1.2554	0	0	down	CELE_Y47D3B.2	WormBase:WBGene00003759,GeneID:176570	GO:0007218
1706	vps-39	3.79479	29.8509	-2.97568	0	0	up	CELE_T08G5.5	WormBase:WBGene00011625,GeneID:179902	GO:0005737;GO:0016020;GO:0005515;GO:0016192;GO:0006914;GO:0005765;GO:0005768;GO:0005764;GO:0031902;GO:0005770;GO:0030897
1707	F22G12.5	50.0883	22.5187	1.15335	0	0	down	CELE_F22G12.5	WormBase:WBGene00009065,GeneID:173181	GO:0065009;GO:0007264;GO:0005622;GO:0005085
1708	ddi-1	3.8455	54.9788	-3.83763	0	0	up	CELE_C01G5.6	WormBase:WBGene00015308,GeneID:177413	GO:0005634;GO:0016787;GO:0005737;GO:0008233;GO:0006508;GO:0004190;GO:0051964
1709	fkh-7	7.94098	53.6927	-2.75734	0	0	up	CELE_F26D12.1	WormBase:WBGene00001439,GeneID:177340	GO:0005634;GO:0003677;GO:0003700;GO:0043565;GO:0006351;GO:0006355;GO:0000981;GO:0006357;GO:0030154;GO:0009653
1710	cyk-1	2.23779	18.5569	-3.0518	0	0	up	CELE_F11H8.4	WormBase:WBGene00000872,GeneID:175983	GO:0005622;GO:0007049;GO:0003779;GO:0005826;GO:0017048;GO:0007015;GO:0016043;GO:0030036;GO:0035046;GO:0009898;GO:0032154;GO:0005515
1711	anat-1	3.68272	81.3375	-4.46508	0	0	up	CELE_C17H12.13	WormBase:WBGene00015938,GeneID:177439	GO:0016740;GO:0005737;GO:0008080;GO:0006807
1712	let-756	0.581542	41.1184	-6.14376	0	0	up	CELE_C05D11.4	WormBase:WBGene00002881,GeneID:175909	GO:0005634;GO:0005737;GO:0016020;GO:0007275;GO:0010469;GO:0002119;GO:0005730;GO:0005615;GO:0005515;GO:0019901;GO:0005654;GO:0016607;GO:0008134;GO:0008083;GO:0048841;GO:0008543;GO:0005104;GO:0005685;GO:0031345
1713	glp-4	8.70132	39.5019	-2.18262	0	0	up	CELE_Y87G2A.5	WormBase:WBGene00006936,GeneID:173224	GO:0000166;GO:0005524;GO:0005737;GO:0016874;GO:0004812;GO:0006418;GO:0008340;GO:0006412;GO:0002161;GO:0006450;GO:0004832;GO:0006438
1714	eif-3.K	17.237	121.625	-2.81886	0	0	up	CELE_T16G1.11	WormBase:WBGene00001233,GeneID:179779	GO:0005737;GO:0006412;GO:0003743;GO:0006413;GO:0043065;GO:0005852;GO:0043022;GO:0006446
1715	unc-112	3.63156	34.4177	-3.24449	0	0	up	CELE_C47E8.7	WormBase:WBGene00006836,GeneID:179972	GO:0005737;GO:0005886;GO:0016020;GO:0005515;GO:0007155;GO:0045987;GO:0060279;GO:1903356;GO:1904901;GO:0031430;GO:0055120;GO:0040011;GO:0005198;GO:1901074;GO:0048815;GO:0005178;GO:0007517;GO:0007160;GO:0043621;GO:0050839;GO:0072594;GO:0030055
1716	dgk-4	3.55654	23.2014	-2.70566	0	0	up	CELE_F42A9.1	WormBase:WBGene00006483,GeneID:177667	GO:0000166;GO:0005524;GO:0016740;GO:0016301;GO:0016310;GO:0008152;GO:0005622;GO:0035556;GO:0003951;GO:0004143;GO:0007205
1717	smgl-1	0.366928	11.2416	-4.9372	0	0	up	CELE_F20G4.1	WormBase:WBGene00008990,GeneID:172561	GO:0000956
1718	Y43E12A.2	5.17952	78.2218	-3.91668	0	0	up	CELE_Y43E12A.2	WormBase:WBGene00012794,GeneID:177993	GO:0005739
1719	C34B2.8	67.2036	272.381	-2.01901	0	0	up	CELE_C34B2.8	WormBase:WBGene00016393,GeneID:172969	GO:0016020;GO:0016021;GO:0006120;GO:0005747
1720	nfm-1	0.74119	26.6558	-5.16846	0	0	up	CELE_F42A10.2	WormBase:WBGene00003593,GeneID:175870	GO:0005856;GO:0003779;GO:0008092;GO:0008285;GO:0005515
1721	2022-03-06	1.33675	20.2524	-3.92129	0	0	up	CELE_F55A3.1	WormBase:WBGene00018847,GeneID:172986	GO:0046872;GO:0008270;GO:0016020;GO:0016021;GO:0004842;GO:1904264;GO:0000209;GO:0030433;GO:0035264;GO:0030176
1722	rsd-6	3.43571	34.8094	-3.3408	0	0	up	CELE_F16D3.2	WormBase:WBGene00004684,GeneID:172621	GO:0005737
1723	ctf-18	1.30688	23.3866	-4.16148	0	0	up	CELE_K08F4.1	WormBase:WBGene00010676,GeneID:177879	GO:0005524
1724	gpi-1	22.1033	87.3741	-1.98294	0	0	up	CELE_Y87G2A.8	WormBase:WBGene00013597,GeneID:173227	GO:0006096;GO:0016853;GO:0006094;GO:0004347
1725	mrpl-1	0.559886	45.938	-6.35841	0	0	up	CELE_F33D4.5	WormBase:WBGene00017997,GeneID:177549	GO:0005840;GO:0006412;GO:0003723;GO:0000470;GO:0022625
1726	tnc-2	6.27895	121.925	-4.27933	0	0	up	CELE_ZK673.7	WormBase:WBGene00006583,GeneID:174612	GO:0005509;GO:0046872;GO:0031013
1727	let-355	0.327218	20.2666	-5.95271	0	0	up	CELE_T05E8.3	WormBase:WBGene00020263,GeneID:172199	GO:0000166;GO:0005524;GO:0016787;GO:0005737;GO:0003676;GO:0004004;GO:0005730;GO:0003723;GO:0004386;GO:0006396
1728	cyb-1	25.9498	115.801	-2.15785	0	0	up	CELE_ZC168.4	WormBase:WBGene00000865,GeneID:177965	GO:0005634;GO:0005737;GO:0005515;GO:0051301;GO:0001556;GO:0007049;GO:0000278;GO:0031625;GO:0001934;GO:0045859;GO:0016538
1729	fipp-1	117.455	57.5228	1.0299	0	0	down	CELE_F32D1.9	WormBase:WBGene00017988,GeneID:178835	GO:0003723;GO:0006378;GO:0098789;GO:0005847
1730	gon-14	2.93396	26.9944	-3.20174	0	0	up	CELE_F44C4.4	WormBase:WBGene00002148,GeneID:179052	GO:0005634;GO:0043051;GO:0005102;GO:0035264;GO:0046983;GO:0006936;GO:0030421;GO:0035262;GO:0002119;GO:0040027
1731	tric-1B.2	80.1522	17.5106	2.19452	0	0	down	CELE_Y57A10A.28	WormBase:WBGene00013268,GeneID:190342	GO:0016020;GO:0016021;GO:0006811;GO:0005783;GO:0005789;GO:0005267;GO:0006813;GO:0071805;GO:0005261;GO:0015269;GO:0015672
1732	cogc-6	0.354863	26.7782	-6.23765	0	0	up	CELE_K07C11.9	WormBase:WBGene00019481,GeneID:179201	GO:0016020;GO:0015031;GO:0000139;GO:0005794;GO:0035262;GO:0006891;GO:0030334;GO:0017119
1733	C32D5.11	9.19013	47.2802	-2.36308	0	0	up	CELE_C32D5.11	WormBase:WBGene00016318,GeneID:174052	GO:0008270;GO:0005778;GO:0007031;GO:0005779;GO:0016558
1734	maco-1	2.56354	26.328	-3.36039	0	0	up	CELE_D2092.5	WormBase:WBGene00017066,GeneID:183963	GO:0016020;GO:0016021;GO:0040011;GO:0003674;GO:0043025;GO:0006935;GO:0005635;GO:0023041;GO:0043052;GO:0005791
1735	F27C1.6	0.932613	27.7779	-4.89652	0	0	up	CELE_F27C1.6	WormBase:WBGene00017855,GeneID:172192	GO:0005515;GO:0005730;GO:0006364;GO:0032040;GO:0030490
1736	arx-4	8.13195	79.913	-3.29676	0	0	up	CELE_Y6D11A.2	WormBase:WBGene00021170,GeneID:175247	GO:0005737;GO:0005856;GO:0003779;GO:0015629;GO:0010631;GO:0016331;GO:0005200;GO:0051015;GO:0030041;GO:0030833;GO:0034314;GO:0005885
1737	trxr-1	16.6935	71.7414	-2.10352	0	0	up	CELE_C06G3.7	WormBase:WBGene00015553,GeneID:177466	GO:0016491;GO:0055114;GO:0005737;GO:0045454;GO:0005623;GO:0050660;GO:0005739;GO:0004791;GO:0098869;GO:0042395;GO:0005829;GO:0016668;GO:0000305
1738	col-131	64.0719	9.12309	2.8121	0	0	down	CELE_C39E9.3	WormBase:WBGene00000705,GeneID:178254	GO:0016020;GO:0016021;GO:0005581
1739	gly-20	7.99258	57.8491	-2.85556	0	0	up	CELE_C03E10.4	WormBase:WBGene00001645,GeneID:179562	GO:0016740;GO:0016021;GO:0016757;GO:0006487;GO:0008455;GO:0009312;GO:0005795
1740	C27A12.7	5.06991	52.7042	-3.37789	0	0	up	CELE_C27A12.7	WormBase:WBGene00016157,GeneID:172283	GO:0046872;GO:0016740;GO:0005737;GO:0004842;GO:0016567;GO:0061630;GO:0000209;GO:0031624;GO:0042787;GO:0032436;GO:0000151
1741	F36A2.2	0.713488	32.7367	-5.51987	0	0	up	CELE_F36A2.2	WormBase:WBGene00009452,GeneID:185334	GO:0055114;GO:0003824;GO:0050660;GO:0008033;GO:0017150;GO:0002943
1742	C14H10.3	1.57178	27.0075	-4.10289	0	0	up	CELE_C14H10.3	WormBase:WBGene00007593,GeneID:181232	GO:0003824
1743	ppm-1	33.5022	117.455	-1.80978	0	0	up	CELE_F25D1.1	WormBase:WBGene00006460,GeneID:179469	GO:0046872;GO:0016787;GO:0004721;GO:0003824;GO:0006470;GO:0030054;GO:0045202;GO:0043169;GO:0004722
1744	C29F3.7	0.221125	36.1189	-7.35175	0	0	up	CELE_C29F3.7	WormBase:WBGene00007807,GeneID:180036	GO:0045087;GO:0045121
1745	let-716	1.9323	15.2532	-2.98072	0	0	up	CELE_C16A3.3	WormBase:WBGene00002850,GeneID:175906	GO:0003676;GO:0000462;GO:0005730;GO:0006396;GO:0003723;GO:0032040;GO:0000466
1746	gkow-1	1.94547	40.7245	-4.3877	0	0	up	CELE_R11A8.2	WormBase:WBGene00011237,GeneID:177923	GO:0005634;GO:0003676;GO:0005515
1747	mom-5	1.5898	33.1337	-4.38138	0	0	up	CELE_T23D8.1	WormBase:WBGene00003397,GeneID:172856	GO:0005886;GO:0016020;GO:0016021;GO:1903356;GO:0001764;GO:0007275;GO:0016055;GO:0097402;GO:0097475;GO:1904936;GO:1905485;GO:0043652;GO:0009792;GO:0048598;GO:0004888;GO:0007166;GO:0001714;GO:0048557;GO:0060069;GO:0070986;GO:0005768;GO:0007369;GO:0000132;GO:1901076;GO:0042813;GO:1904937;GO:1905488;GO:1905491;GO:0005769
1748	glt-1	10.1599	62.9869	-2.63216	0	0	up	CELE_C12D12.2	WormBase:WBGene00001620,GeneID:180641	GO:0005886;GO:0016020;GO:0016021;GO:0055085;GO:0089711;GO:0015293;GO:0042995;GO:0005313
1749	hsp-16.2	10.0793	156.919	-3.96055	0	0	up	CELE_Y46H3A.3	WormBase:WBGene00002016,GeneID:178659	GO:0005737;GO:0009408;GO:0051082
1750	fmo-4	0.866105	30.6965	-5.14739	0	0	up	CELE_F53F4.5	WormBase:WBGene00001479,GeneID:179845	GO:0004497;GO:0016491;GO:0055114;GO:0016020;GO:0016021;GO:0050660;GO:0050661;GO:0004499
1751	plc-1	0.545519	10.2353	-4.22978	0	0	up	CELE_F31B12.1	WormBase:WBGene00004036,GeneID:181274	GO:0046872;GO:0016787;GO:0004871;GO:0007165;GO:0007264;GO:0008081;GO:0006629;GO:0005622;GO:0005085;GO:0035556;GO:0050830;GO:0008340;GO:0004435;GO:0016042;GO:0002253;GO:0042993;GO:1902477;GO:0017016;GO:0007194;GO:1902634;GO:0065009
1752	nstp-2	2.10352	60.7182	-4.85125	0	0	up	CELE_F15B10.1	WormBase:WBGene00017480,GeneID:177424	GO:0016020;GO:0016021;GO:0055085;GO:0030173;GO:0008643;GO:0030176;GO:0005457;GO:0005462;GO:0005464;GO:0015783;GO:0015790;GO:1990569
1753	rege-1	0.645592	27.1128	-5.39221	0	0	up	CELE_C30F12.1	WormBase:WBGene00016260,GeneID:172426	GO:0046872;GO:0016787;GO:0005737;GO:0003723;GO:0090305;GO:0004518;GO:0004519
1754	hcp-2	3.17224	22.0614	-2.79795	0	0	up	CELE_T06E4.1	WormBase:WBGene00001830,GeneID:179353	GO:0005515;GO:0008104;GO:0051257;GO:0000776;GO:0051307;GO:0051306;GO:0000212;GO:0051316
1755	jhdm-1	4.39131	23.8789	-2.44301	0	0	up	CELE_T26A5.5	WormBase:WBGene00020821,GeneID:175919	GO:0005634;GO:0016491;GO:0046872;GO:0055114;GO:0006351;GO:0006355;GO:0016569;GO:0051213;GO:0051864;GO:0070544;GO:0008168;GO:0032259
1756	F20G2.5	0.434713	34.3523	-6.3042	0	0	up	CELE_F20G2.5	WormBase:WBGene00008988,GeneID:184745	GO:0045087;GO:0050829;GO:0045121
1757	F21A3.11	10.948	64.5768	-2.56035	0	0	up	CELE_F21A3.11	WormBase:WBGene00219316,GeneID:13217012	GO:0016787;GO:0046872;GO:0016311;GO:0003993
1758	zyg-12	1.76958	26.9583	-3.92925	0	0	up	CELE_ZK546.1	WormBase:WBGene00006997,GeneID:24105291	GO:0005634;GO:0005737;GO:0016020;GO:0016021;GO:0005515;GO:0009792;GO:0043621;GO:0005856;GO:0005813;GO:0005815;GO:0035046;GO:0005874;GO:0031965;GO:0051647;GO:0030705;GO:0008017;GO:0005635;GO:0007059;GO:0031122;GO:0051642;GO:0051959
1759	cpf-2	133.902	54.6802	1.29208	0	0	down	CELE_F56A8.6	WormBase:WBGene00000774,GeneID:176742	GO:0003676;GO:0031124;GO:0003723;GO:0016607;GO:0098789;GO:0005847;GO:0003729
1760	lpd-3	1.27686	7.77801	-2.6068	0	0	up	CELE_Y47G6A.23	WormBase:WBGene00003060,GeneID:171926	GO:0016020;GO:0016021
1761	apa-2	1.86793	23.2585	-3.63824	0	0	up	CELE_T20B5.1	WormBase:WBGene00000161,GeneID:181163	GO:0005737;GO:0005886;GO:0016020;GO:0005515;GO:0009792;GO:0008565;GO:0006886;GO:0016192;GO:0015031;GO:0045202;GO:0030117;GO:0030139;GO:0036062;GO:0006898;GO:0030131;GO:0008104;GO:0006897;GO:0008022;GO:0072583;GO:0045334;GO:0032794;GO:0005905
1762	lpd-9	25.7214	202.059	-2.97373	0	0	up	CELE_T21C9.5	WormBase:WBGene00003065,GeneID:179477	GO:0016020;GO:0016021;GO:0019915
1763	dhp-1	0.712537	34.7943	-5.60974	0	0	up	CELE_R06C7.3	WormBase:WBGene00000963,GeneID:172464	GO:0005634;GO:0046872;GO:0016787;GO:0005737;GO:0016810;GO:0004157;GO:0016812;GO:0006208;GO:0046113
1764	tatn-1	28.7201	107.377	-1.90255	0	0	up	CELE_F42D1.2	WormBase:WBGene00009628,GeneID:181574	GO:0016740;GO:0003824;GO:0009072;GO:0009058;GO:0008483;GO:0030170;GO:0006520;GO:0004838;GO:0043053
1765	acn-1	1.14112	21.1165	-4.20984	0	0	up	CELE_C42D8.5	WormBase:WBGene00000039,GeneID:180780	GO:0045138;GO:0016020;GO:0042395;GO:0005575;GO:0045026
1766	isw-1	4.47533	29.3044	-2.71105	0	0	up	CELE_F37A4.8	WormBase:WBGene00002169,GeneID:175944	GO:0005634;GO:0006351;GO:0006355;GO:0000166;GO:0005524;GO:0016787;GO:0003677;GO:0016887;GO:0007275;GO:0003676;GO:0004386;GO:0000790;GO:0045944;GO:0006338;GO:0016569;GO:0016818;GO:0040026;GO:0043044;GO:0031491;GO:0016589
1767	mca-1	5.99046	29.7086	-2.31014	0	0	up	CELE_W09C2.3	WormBase:WBGene00003151,GeneID:177795	GO:0000166;GO:0005524;GO:0016787;GO:0099132;GO:0005887;GO:0016020;GO:0016021;GO:0043231;GO:0006811;GO:0070588;GO:0005516;GO:0006816;GO:0005388;GO:0006874;GO:0005623
1768	etc-1	0.555299	17.4522	-4.974	0	0	up	CELE_D2085.4	WormBase:WBGene00008429,GeneID:174388	GO:0016740;GO:0005737;GO:0005515;GO:0004842;GO:0061630;GO:0051321;GO:0016567;GO:1902104;GO:0061631;GO:0042787;GO:1905189
1769	raga-1	3.93328	63.2098	-4.00634	0	0	up	CELE_T24F1.1	WormBase:WBGene00006414,GeneID:174726	GO:0005634;GO:0005764;GO:0040018;GO:0008340;GO:0032504;GO:0005525;GO:0009267;GO:0071230;GO:0003924;GO:0010506;GO:0034448;GO:1990131;GO:0032008
1770	C30F12.5	0.983993	44.3607	-5.49449	0	0	up	CELE_C30F12.5	WormBase:WBGene00016264,GeneID:183055	GO:0016020;GO:0016021
1771	F30A10.9	1.26975	85.3594	-6.07093	0	0	up	CELE_F30A10.9	WormBase:WBGene00009266,GeneID:172780	GO:0000462;GO:0005730;GO:0032040
1772	hxk-1	13.6857	70.6285	-2.36759	0	0	up	CELE_F14B4.2	WormBase:WBGene00008780,GeneID:172751	GO:0000166;GO:0005524;GO:0016740;GO:0005829;GO:0005975;GO:0006096;GO:0016301;GO:0016310;GO:0005515;GO:0016773;GO:0004396;GO:0005536;GO:0001678;GO:0046835;GO:0004340;GO:0008865;GO:0019158;GO:0051156;GO:0005623
1773	ero-1	6.85905	61.5914	-3.16665	0	0	up	CELE_Y105E8B.8	WormBase:WBGene00001334,GeneID:173325	GO:0016491;GO:0055114;GO:0016020;GO:0005783;GO:0005789;GO:0003756;GO:0015035;GO:0016671;GO:0006464;GO:0034975;GO:0034976
1774	ZC513.5	1.2378	35.5939	-4.84578	0	0	up	CELE_ZC513.5	WormBase:WBGene00022629,GeneID:179185	GO:0016740;GO:0016020;GO:0016021;GO:0005783;GO:0005789;GO:0016757;GO:0006486;GO:0006487;GO:0097502;GO:0000030;GO:0006488;GO:0000009;GO:0052917
1775	tat-2	0.258869	12.8857	-5.63741	0	0	up	CELE_H06H21.10	WormBase:WBGene00019166,GeneID:177256	GO:0000166;GO:0005524;GO:0016787;GO:0000287;GO:0016020;GO:0016021;GO:0004012;GO:0015914;GO:0016125;GO:0045332;GO:0005794;GO:0007030;GO:0005886
1776	eif-3.H	5.09381	59.5515	-3.54732	0	0	up	CELE_C41D11.2	WormBase:WBGene00001231,GeneID:172044	GO:0005737;GO:0006412;GO:0003743;GO:0006413;GO:0005852
1777	T06A1.5	0.867021	35.5904	-5.35928	0	0	up	CELE_T06A1.5	WormBase:WBGene00020280,GeneID:178674	GO:0016020;GO:0016021
1778	ent-2	8.65609	61.5785	-2.83064	0	0	up	CELE_K09A9.3	WormBase:WBGene00010701,GeneID:181648	GO:0005886;GO:0016020;GO:0016021;GO:0005337;GO:1901642
1779	ari-1	1.88508	37.672	-4.3208	0	0	up	CELE_C27A12.8	WormBase:WBGene00016158,GeneID:172284	GO:0005634;GO:0046872;GO:0016740;GO:0005737;GO:0004842;GO:0016567;GO:0016874;GO:0061630;GO:0000209;GO:0031624;GO:0042787;GO:0032436;GO:0000151
1780	C09D4.4	1.62977	22.5223	-3.78861	0	0	up	CELE_C09D4.4	WormBase:WBGene00015635,GeneID:172200	GO:0052689;GO:0044255
1781	sas-5	5.69386	69.301	-3.6054	0	0	up	CELE_F35B12.5	WormBase:WBGene00009385,GeneID:179592	GO:0005737;GO:0005515;GO:0007275;GO:0005856;GO:0005814;GO:0007049;GO:0007099
1782	clip-1	2.10858	24.3684	-3.53066	0	0	up	CELE_M01A8.2	WormBase:WBGene00010796,GeneID:176307	GO:0005515;GO:0008017;GO:0051647;GO:0005635;GO:0006997
1783	nhr-31	0.607209	30.2604	-5.63909	0	0	up	CELE_C26B2.3	WormBase:WBGene00003625,GeneID:177601	GO:0005634;GO:0046872;GO:0003677;GO:0003700;GO:0008270;GO:0043565;GO:0006351;GO:0006355;GO:0043401;GO:0009792;GO:0003707;GO:0000976;GO:0003682;GO:0004879;GO:0009755;GO:0009888;GO:0030522;GO:0045944;GO:0090575;GO:0006970;GO:0009886
1784	ctf-4	2.94799	23.4368	-2.99097	0	0	up	CELE_F17C11.10	WormBase:WBGene00008921,GeneID:179521	GO:0031298;GO:0003682;GO:0006261
1785	C01A2.4	6.88212	97.7343	-3.82794	0	0	up	CELE_C01A2.4	WormBase:WBGene00007216,GeneID:182050	GO:0005622;GO:0007034
1786	odr-4	3.36023	45.4739	-3.75841	0	0	up	CELE_Y102E9.1	WormBase:WBGene00003851,GeneID:175950	GO:0016020;GO:0016021;GO:0043231;GO:0005783;GO:0005789;GO:0000139;GO:0005794;GO:0031410;GO:0042995;GO:0006935;GO:0030424;GO:0030425;GO:0008104;GO:0007608;GO:0050896;GO:0007635;GO:0042048;GO:0097499;GO:0097500;GO:1990834;GO:0030658;GO:0043234
1787	eif-2alpha	22.3699	108.111	-2.27289	0	0	up	CELE_Y37E3.10	WormBase:WBGene00021351,GeneID:171769	GO:0003676;GO:0043022;GO:0003723;GO:0006413;GO:0003743;GO:0005840;GO:0005850;GO:0005851;GO:0033290;GO:0043614
1788	B0416.5	6.14811	50.1536	-3.02814	0	0	up	CELE_B0416.5	WormBase:WBGene00015181,GeneID:181158	GO:0016020;GO:0016021;GO:0055085
1789	lonp-1	1.24628	20.0757	-4.00975	0	0	up	CELE_C34B2.6	WormBase:WBGene00016391,GeneID:172966	GO:0003677;GO:0000166;GO:0005524;GO:0016787;GO:0004252;GO:0008233;GO:0008236;GO:0006508;GO:0005739;GO:0005759;GO:0004176;GO:0030163;GO:0007005;GO:0006515
1790	plc-4	0.325821	22.0013	-6.07737	0	0	up	CELE_R05G6.8	WormBase:WBGene00004039,GeneID:177525	GO:0005509;GO:0016787;GO:0004871;GO:0007165;GO:0008081;GO:0006629;GO:0005622;GO:0035556;GO:0004435;GO:0016042
1791	Y50D4C.3	63.53	23.3138	1.44625	0	0	down	CELE_Y50D4C.3	WormBase:WBGene00021748,GeneID:178599	GO:0005634;GO:0005737;GO:0003723;GO:0006397
1792	pho-1	0.300028	37.6881	-6.97287	0	0	up	CELE_EGAP2.3	WormBase:WBGene00004020,GeneID:173896	GO:0016787;GO:0016020;GO:0016021;GO:0016311;GO:0045121;GO:0003993;GO:0031225
1793	trr-1	0.626601	5.83855	-3.21999	0	0	up	CELE_C47D12.1	WormBase:WBGene00007028,GeneID:174788	GO:0000793;GO:0005634;GO:0005694;GO:0016301;GO:0007275;GO:0000003;GO:0007283;GO:0040027;GO:0030154;GO:0040010;GO:0016310;GO:0006281;GO:0016573;GO:0000123
1794	rde-4	2.4481	48.0348	-4.29434	0	0	up	CELE_T20G5.11	WormBase:WBGene00004326,GeneID:176438	GO:0005515;GO:0016246;GO:0003723;GO:0042803;GO:0003725;GO:0003727;GO:0030422;GO:0030529
1795	tag-120	0.634109	68.4084	-6.7533	0	0	up	CELE_F40F9.2	WormBase:WBGene00006470,GeneID:179362	GO:0016020;GO:0016021
1796	Y37A1B.5	1.21778	49.0446	-5.33177	0	0	up	CELE_Y37A1B.5	WormBase:WBGene00012538,GeneID:178360	GO:0008430
1797	pink-1	0.720376	26.2701	-5.18853	0	0	up	CELE_EEED8.9	WormBase:WBGene00017137,GeneID:173918	GO:0046872;GO:0000166;GO:0005524;GO:0016740;GO:0005737;GO:0016301;GO:0016310;GO:0005739;GO:0004672;GO:0006468;GO:0042981;GO:0004674;GO:0007411;GO:0048846;GO:0007005;GO:0031398;GO:0034976;GO:0000422;GO:0034599;GO:0090141
1798	panl-2	2.12944	20.5744	-3.27231	0	0	up	CELE_F31E3.4	WormBase:WBGene00017951,GeneID:175974	GO:0003676;GO:0000003;GO:0000932;GO:0090503;GO:0000289;GO:0004535;GO:0031251
1799	B0272.4	1.49798	65.2659	-5.44524	0	0	up	CELE_B0272.4	WormBase:WBGene00007130,GeneID:181892	GO:0003824;GO:0008152;GO:0016853;GO:0005777
1800	erfa-1	21.2903	80.4921	-1.91865	0	0	up	CELE_T05H4.6	WormBase:WBGene00020269,GeneID:179028	GO:0005737;GO:0006412;GO:0003747;GO:0006415
1801	lpr-5	2.45272	35.2603	-3.84559	0	0	up	CELE_W04G3.2	WormBase:WBGene00012256,GeneID:181297	GO:0005576;GO:0006810
1802	sec-6	1.04237	22.6687	-4.44276	0	0	up	CELE_F09E5.5	WormBase:WBGene00017284,GeneID:173910	GO:0015031;GO:0006887;GO:0000145;GO:0000149;GO:0051601
1803	mus-101	0.822831	15.6845	-4.2526	0	0	up	CELE_F37D6.1	WormBase:WBGene00009507,GeneID:172929	GO:0009792;GO:0006270;GO:0007095;GO:0006974;GO:0036093;GO:0033314;GO:0006261
1804	cbp-1	12.2765	35.6155	-1.5366	0	0	up	CELE_R10E11.1	WormBase:WBGene00000366,GeneID:176380	GO:0005634;GO:0046872;GO:0008270;GO:0006351;GO:0006355;GO:0016740;GO:0005737;GO:0009792;GO:0007283;GO:0045944;GO:0016746;GO:0016569;GO:0061629;GO:0003712;GO:0004402;GO:0006915;GO:0016573;GO:0008134;GO:0010975;GO:0043065;GO:0004468;GO:0061733;GO:0018393
1805	ZK1307.9	2.60693	49.979	-4.2609	0	0	up	CELE_ZK1307.9	WormBase:WBGene00014250,GeneID:174518	GO:0005515
1806	tsn-1	37.4237	96.6393	-1.36866	0	0	up	CELE_F10G7.2	WormBase:WBGene00006626,GeneID:173811	GO:0005634;GO:0005829;GO:0090305;GO:0016442;GO:0006401;GO:0004518;GO:0031047;GO:0035195
1807	pdi-1	101.788	235.283	-1.20883	0	0	up	CELE_C14B1.1	WormBase:WBGene00003962,GeneID:175472	GO:0045454;GO:0016853;GO:0005783;GO:0006457;GO:0034976;GO:0005788;GO:0003756;GO:0003810;GO:0080058;GO:0031545;GO:0019511;GO:1902175
1808	let-60	3.96484	95.7051	-4.59326	0	0	up	CELE_ZK792.6	WormBase:WBGene00002335,GeneID:178104	GO:0000166;GO:0016020;GO:0005515;GO:0040028;GO:0072327;GO:0005886;GO:0002119;GO:0008306;GO:0000003;GO:0007165;GO:0048477;GO:0019901;GO:0040026;GO:0003924;GO:0005525;GO:0005938;GO:0007614;GO:0042659;GO:0043547;GO:0007173;GO:0007517;GO:0031344;GO:0017034;GO:0043274;GO:1902685
1809	rbm-22	21.0649	93.5504	-2.1509	0	0	up	CELE_T11G6.8	WormBase:WBGene00011722,GeneID:177979	GO:0005634;GO:0046872;GO:0003676;GO:0003723;GO:0017070;GO:0000974;GO:0000387;GO:0071006;GO:0036002;GO:0071007
1810	rbg-1	2.2009	23.9859	-3.44602	0	0	up	CELE_F20D1.6	WormBase:WBGene00004317,GeneID:181595	GO:0005737;GO:0005096;GO:0006914;GO:0017137;GO:0043087;GO:0043547;GO:1990000;GO:2000786
1811	F13H8.2	0.460992	17.9269	-5.28124	0	0	up	CELE_F13H8.2	WormBase:WBGene00017435,GeneID:174038	GO:0032040;GO:0030490;GO:0030515;GO:0034388
1812	riok-3	2.18426	37.0955	-4.08603	0	0	up	CELE_ZK632.3	WormBase:WBGene00014012,GeneID:176387	GO:0046872;GO:0000166;GO:0005524;GO:0016740;GO:0016301;GO:0016310;GO:0006468;GO:0004674
1813	ZK1098.1	2.82567	43.3532	-3.93947	0	0	up	CELE_ZK1098.1	WormBase:WBGene00014218,GeneID:176343	GO:0005634;GO:0003674;GO:0008150;GO:0003723;GO:0000398;GO:0005685;GO:0071004
1814	ada-2	1.03441	28.8797	-4.80318	0	0	up	CELE_F32A5.1	WormBase:WBGene00017967,GeneID:174194	GO:0005634;GO:0016740;GO:0003677;GO:0003682;GO:0003700;GO:0006357;GO:0016573;GO:0004402;GO:0003713;GO:0006338;GO:0035066;GO:0070461
1815	dpf-4	0.957235	26.7305	-4.80347	0	0	up	CELE_F01F1.5	WormBase:WBGene00001057,GeneID:175821	GO:0005634;GO:0006508;GO:0008236
1816	cope-1	12.7186	92.0516	-2.85551	0	0	up	CELE_F45G2.4	WormBase:WBGene00009732,GeneID:176766	GO:0005737;GO:0016020;GO:0006888;GO:0005198;GO:0015031;GO:0016192;GO:0000139;GO:0005794;GO:0030663;GO:0031410;GO:0005739;GO:0006891;GO:0006890;GO:0030126
1817	bub-3	116.371	44.6762	1.38116	0	0	down	CELE_Y54G9A.6	WormBase:WBGene00013209,GeneID:175018	GO:0005634;GO:0005694;GO:0005515;GO:0009792;GO:0051301;GO:0051321;GO:0007094;GO:0007049;GO:0043130;GO:0000775;GO:0000776;GO:0000777;GO:0005654;GO:0051726;GO:0033316;GO:0033597;GO:1990298
1818	C48B6.10	15.1499	297.046	-4.29331	0	0	up	CELE_C48B6.10	WormBase:WBGene00016746,GeneID:172421	GO:0016020;GO:0016021
1819	ufd-1	11.9054	81.3205	-2.77201	0	0	up	CELE_F19B6.2	WormBase:WBGene00006733,GeneID:3565860	GO:0005634;GO:0009792;GO:0006511;GO:0071712;GO:0034098
1820	C36A4.4	12.383	67.5643	-2.4479	0	0	up	CELE_C36A4.4	WormBase:WBGene00007965,GeneID:175497	GO:0016740;GO:0005829;GO:0005737;GO:0016779;GO:0008152;GO:0070569;GO:0006048;GO:0003977
1821	C34B2.10	10.9459	180.688	-4.04504	0	0	up	CELE_C34B2.10	WormBase:WBGene00016395,GeneID:172967	GO:0016787;GO:0016020;GO:0016021;GO:0008233;GO:0006508;GO:0005783;GO:0005789;GO:0030176;GO:0006465;GO:0005787;GO:0045047;GO:0031090;GO:0043231
1822	paxt-1	1.35446	49.7844	-5.19991	0	0	up	CELE_R05D11.6	WormBase:WBGene00011034,GeneID:187613	GO:0005634;GO:0005730;GO:0005515;GO:0005654;GO:0006397;GO:0007165
1823	ula-1	1.06177	31.4201	-4.88715	0	0	up	CELE_C26E6.8	WormBase:WBGene00006735,GeneID:266650	GO:0005737;GO:0008641;GO:0016925;GO:0043518;GO:0045116;GO:0019781;GO:0019948
1824	W04G3.5	8.34009	69.8496	-3.06612	0	0	up	CELE_W04G3.5	WormBase:WBGene00012258,GeneID:181299	GO:0000287;GO:0004749;GO:0009116;GO:0009165
1825	F33G12.6	0.799763	22.2126	-4.79566	0	0	up	CELE_F33G12.6	WormBase:WBGene00018018,GeneID:173871	GO:0003824
1826	far-7	13.17	234.183	-4.15231	0	0	up	CELE_K01A2.2	WormBase:WBGene00001391,GeneID:173421	GO:0005737;GO:0008289;GO:0070538
1827	dpy-30	418.943	193.852	1.1118	0	0	down	CELE_ZK863.6	WormBase:WBGene00001088,GeneID:179671	GO:0005634;GO:0045138;GO:0040014;GO:0040011;GO:0006348;GO:0000781;GO:0060290;GO:0042800;GO:0042464;GO:0048188;GO:0051568
1828	eps-8	29.1994	96.9758	-1.73168	0	0	up	CELE_Y57G11C.24	WormBase:WBGene00001330,GeneID:178411	GO:0002119;GO:0048598;GO:0051015;GO:0048730;GO:0008092;GO:0045109;GO:0045185;GO:0048546;GO:0051016;GO:0051017;GO:0005903;GO:0030056;GO:0045177;GO:0005515
1829	tbp-1	2.99656	54.297	-4.17949	0	0	up	CELE_T20B12.2	WormBase:WBGene00006542,GeneID:176054	GO:0005634;GO:0003677;GO:0006351;GO:0003700;GO:0008134;GO:0006359;GO:0006352;GO:0045893;GO:0001034;GO:0003680;GO:0006366;GO:0006383;GO:0005669
1830	F59A6.5	0.706013	14.0383	-4.31353	0	0	up	CELE_F59A6.5	WormBase:WBGene00019087,GeneID:173864	GO:0046872;GO:0005622;GO:0035556
1831	him-17	2.0557	22.6453	-3.46151	0	0	up	CELE_T09E8.2	WormBase:WBGene00001874,GeneID:179800	GO:0000790;GO:0000712;GO:0007131;GO:0051729
1832	F55F3.2	1.97656	34.1754	-4.11189	0	0	up	CELE_F55F3.2	WormBase:WBGene00010116,GeneID:181493	GO:0016787;GO:0052689
1833	sam-4	16.7517	104.965	-2.64752	0	0	up	CELE_F59E12.11	WormBase:WBGene00019126,GeneID:173955	GO:0040018;GO:0040011;GO:0003674;GO:0048609;GO:0032418;GO:1903744;GO:1903746;GO:0030672
1834	ugt-46	0.443348	30.6249	-6.11012	0	0	up	CELE_B0310.5	WormBase:WBGene00015141,GeneID:180404	GO:0016740;GO:0016020;GO:0016021;GO:0043231;GO:0008152;GO:0015020;GO:0016758;GO:0016757
1835	cbp-2	1.17759	50.7868	-5.43054	0	0	up	CELE_K03H1.10	WormBase:WBGene00010545,GeneID:186960	GO:0005634;GO:0046872;GO:0008270;GO:0006355;GO:0003712;GO:0004402;GO:0016573
1836	K05C4.5	1.31511	26.3059	-4.32213	0	0	up	CELE_K05C4.5	WormBase:WBGene00010582,GeneID:173339	GO:0005515
1837	taf-2	28.5648	8.831	1.69359	0	0	down	CELE_Y37E11B.4	WormBase:WBGene00006383,GeneID:192051	GO:0005634;GO:0008270;GO:0006351;GO:0006355;GO:0009792;GO:0008237;GO:0045944;GO:0003682;GO:0006508;GO:0043565;GO:0044212;GO:0005669;GO:0001075;GO:0001129;GO:0051123
1838	C17E4.10	5.88799	70.5793	-3.5834	0	0	up	CELE_C17E4.10	WormBase:WBGene00007647,GeneID:172770	GO:0005515
1839	mes-3	0.626664	22.0402	-5.1363	0	0	up	CELE_F54C1.3	WormBase:WBGene00003221,GeneID:172123	GO:0005634;GO:0006351;GO:0006355;GO:0007275;GO:0016571;GO:0070734;GO:0000786;GO:0031519
1840	zipt-13	1.21681	46.7141	-5.26268	0	0	up	CELE_C14H10.1	WormBase:WBGene00007591,GeneID:181233	GO:0016020;GO:0016021;GO:0055085;GO:0005623;GO:0005385;GO:0046873;GO:0030001;GO:0071577;GO:0006882
1841	sma-9	14.0955	29.7114	-1.07578	0	0	up	CELE_T05A10.1	WormBase:WBGene00004862,GeneID:181271	GO:0005634;GO:0046872;GO:0008270;GO:0045138;GO:0003676;GO:0001105;GO:0001106;GO:0000122;GO:0006366;GO:0007179;GO:0040018;GO:0045944;GO:1903507;GO:0042661;GO:0048337
1842	ulp-4	2.20927	46.5375	-4.39675	0	0	up	CELE_C41C4.6	WormBase:WBGene00006739,GeneID:174307	GO:0005634;GO:0016787;GO:0005737;GO:0008233;GO:0006508;GO:0005739;GO:0005759;GO:0008234;GO:0005856;GO:0005815;GO:0004175;GO:0016926
1843	C01B10.8	0.662448	25.1125	-5.24445	0	0	up	CELE_C01B10.8	WormBase:WBGene00015282,GeneID:177431	GO:0005515
1844	F55H12.3	0.032553	5.73851	-7.46174	0	0	up	CELE_F55H12.3	WormBase:WBGene00010134,GeneID:172702	GO:0005509;GO:0016020;GO:0016021
1845	vab-8	0.826065	25.3805	-4.94132	0	0	up	CELE_K12F2.2	WormBase:WBGene00006874,GeneID:179675	GO:0000166;GO:0005524;GO:0005737;GO:0007275;GO:0040025;GO:0018991;GO:0007399;GO:0005515;GO:0030154;GO:0005856;GO:0040011;GO:0005865;GO:0030334;GO:0001764;GO:0008078;GO:0016477;GO:0007411;GO:0005874;GO:0003777;GO:0008017;GO:0007018;GO:0005871;GO:0016887;GO:1905484
1846	mdf-1	1.05346	25.4985	-4.5972	0	0	up	CELE_C50F4.11	WormBase:WBGene00003160,GeneID:179338	GO:0005515;GO:0019901;GO:0009792;GO:0031965;GO:0007094;GO:0005635;GO:0000776;GO:0010965;GO:0051315;GO:1903047;GO:0034399;GO:0072686
1847	wdr-20	6.26462	38.9469	-2.63621	0	0	up	CELE_C08B6.7	WormBase:WBGene00007428,GeneID:179410	GO:0005515;GO:0010628;GO:0090326;GO:1903003;GO:2000010
1848	taf-5	0.61997	25.1508	-5.34226	0	0	up	CELE_F30F8.8	WormBase:WBGene00006386,GeneID:172552	GO:0005634
1849	crh-2	15.3031	101.372	-2.72777	0	0	up	CELE_C27D6.4	WormBase:WBGene00016162,GeneID:259434	GO:0003700;GO:0006355;GO:0003677
1850	F53A9.6	85.2131	412.759	-2.27615	0	0	up	CELE_F53A9.6	WormBase:WBGene00018729,GeneID:186145	GO:0045087
1851	vap-2	0.428136	33.4163	-6.28634	0	0	up	CELE_T05A10.5	WormBase:WBGene00011462,GeneID:181273	GO:0005576;GO:0003674;GO:0008150;GO:0016020;GO:0016021
1852	suf-1	1.92103	26.7684	-3.80058	0	0	up	CELE_F28C6.6	WormBase:WBGene00006307,GeneID:174380	GO:0005634;GO:0006396;GO:0006397;GO:0003729;GO:0006379;GO:0031123
1853	T27E9.2	31.7105	301.023	-3.24684	0	0	up	CELE_T27E9.2	WormBase:WBGene00012094,GeneID:176772	GO:0055114;GO:0016020;GO:0005739;GO:0005743;GO:0008121;GO:0006122;GO:0009060;GO:0005750;GO:0070469
1854	K07C5.3	0.709113	32.7686	-5.53016	0	0	up	CELE_K07C5.3	WormBase:WBGene00010626,GeneID:179441	GO:0008270;GO:0003677;GO:0005737;GO:0006281;GO:0006303;GO:0006310;GO:0003910;GO:0006297;GO:0051103;GO:0005958;GO:0032807
1855	hmit-1.3	3.31813	35.721	-3.42833	0	0	up	CELE_M01F1.5	WormBase:WBGene00010811,GeneID:175458	GO:0016020;GO:0016021;GO:0055085;GO:0005215;GO:0022857;GO:1902600;GO:0016324;GO:0005351;GO:0005355;GO:0035428;GO:0046323;GO:1904659
1856	prp-17	1.54758	31.4148	-4.34335	0	0	up	CELE_F49D11.1	WormBase:WBGene00018625,GeneID:172999	GO:0071013;GO:0000398
1857	rer-1	9.93535	111.402	-3.48706	0	0	up	CELE_F46C5.8	WormBase:WBGene00009783,GeneID:174410	GO:0016020;GO:0016021;GO:0015031;GO:0006890
1858	zip-10	0.515953	102.207	-7.63004	0	0	up	CELE_T27F2.4	WormBase:WBGene00012101,GeneID:179599	GO:0045087
1859	C14A4.3	1.01544	27.9725	-4.78384	0	0	up	CELE_C14A4.3	WormBase:WBGene00007556,GeneID:174633	GO:0016740;GO:0016020;GO:0016021;GO:0005783;GO:0005789;GO:0016757;GO:0097502;GO:0000030
1860	mrps-18B	1.77878	68.402	-5.26507	0	0	up	CELE_T13H5.5	WormBase:WBGene00011759,GeneID:188488	GO:0005840;GO:0005739;GO:0003735;GO:0032543;GO:0005763
1861	mtrr-1	0.975413	25.0527	-4.68281	0	0	up	CELE_C01G6.6	WormBase:WBGene00006510,GeneID:174471	GO:0016491;GO:0055114;GO:0008652;GO:0009086;GO:0010181;GO:0030586
1862	smg-3	1.19497	17.0494	-3.83467	0	0	up	CELE_Y73B6BL.18	WormBase:WBGene00004881,GeneID:177397	GO:0003723;GO:0000184;GO:0005737;GO:0019899;GO:0035145;GO:0005844
1863	mans-1	1.26632	31.6498	-4.64349	0	0	up	CELE_D2030.1	WormBase:WBGene00008411,GeneID:172510	GO:0005509;GO:0016787;GO:0016798;GO:0008152;GO:0016020;GO:0016021;GO:0006491;GO:0000139;GO:0005783;GO:0004571
1864	bcas-2	1.50653	67.6413	-5.4886	0	0	up	CELE_T12A2.7	WormBase:WBGene00020441,GeneID:188435	GO:0006397;GO:0071011;GO:0071013;GO:0000974
1865	somi-1	2.91336	36.734	-3.65636	0	0	up	CELE_M04G12.4	WormBase:WBGene00010868,GeneID:179819	GO:0005634;GO:0000228
1866	H06I04.3	4.14915	30.9987	-2.90132	0	0	up	CELE_H06I04.3	WormBase:WBGene00019168,GeneID:175414	GO:0005634;GO:0016740;GO:0008168;GO:0032259;GO:0005730;GO:0008649;GO:0000453;GO:0001510;GO:0006364;GO:0031167;GO:0042254;GO:0030687;GO:0000463;GO:0008650;GO:0016435;GO:0000466
1867	ocrl-1	0.591622	21.0466	-5.15277	0	0	up	CELE_C16C2.3	WormBase:WBGene00007620,GeneID:172822	GO:0016787;GO:0007165;GO:0046856
1868	unc-40	4.77373	24.1548	-2.33912	0	0	up	CELE_T19B4.7	WormBase:WBGene00006776,GeneID:172233	GO:0005886;GO:0016020;GO:0016021;GO:0005515;GO:0045138;GO:0031175;GO:0019904;GO:0040017;GO:0035262;GO:0033563;GO:0040018;GO:0042661;GO:1901048;GO:0030334;GO:0005887;GO:0001764;GO:0008045;GO:0035545;GO:0030513;GO:0097402;GO:0097374;GO:0016199;GO:0043235;GO:0038007;GO:0005042;GO:0048843;GO:1905490;GO:1905812;GO:1905815;GO:0031253
1869	parg-1	1.11415	27.6386	-4.63268	0	0	up	CELE_F20C5.1	WormBase:WBGene00004051,GeneID:177683	GO:0005634;GO:0016787;GO:0005975;GO:0043005;GO:0006974;GO:0004649;GO:0009225;GO:0010332
1870	C56C10.11	0.731071	22.0576	-4.91512	0	0	up	CELE_C56C10.11	WormBase:WBGene00016967,GeneID:174094	GO:0005737;GO:0097352
1871	tag-77	0.639611	16.9911	-4.73144	0	0	up	CELE_C28C12.10	WormBase:WBGene00006450,GeneID:177656	GO:0046872;GO:0065009;GO:0005089;GO:0035023;GO:1901981
1872	fli-1	0.436101	13.1869	-4.9183	0	0	up	CELE_B0523.5	WormBase:WBGene00001443,GeneID:176215	GO:0005634;GO:0007275;GO:0030036;GO:0051015;GO:0051014
1873	tag-53	6.1946	28.3134	-2.1924	0	0	up	CELE_F33C8.1	WormBase:WBGene00006432,GeneID:181566	GO:0016020;GO:0016021
1874	cpna-1	10.1299	39.9859	-1.98087	0	0	up	CELE_F31D5.3	WormBase:WBGene00006495,GeneID:173753	GO:0005737;GO:0016020;GO:0016021;GO:0005515;GO:0060298;GO:0005886;GO:0009925;GO:0031430;GO:0055120;GO:0030674;GO:0019902
1875	K07C11.4	0.511616	27.8186	-5.76484	0	0	up	CELE_K07C11.4	WormBase:WBGene00019477,GeneID:179198	GO:0016787;GO:0052689
1876	adr-1	2.96675	24.4252	-3.04141	0	0	up	CELE_H15N14.1	WormBase:WBGene00000079,GeneID:172542	GO:0005634;GO:0040028;GO:0003723;GO:0008340;GO:0006396;GO:0004000;GO:0022626;GO:0050921;GO:0003729;GO:0006382
1877	Y105E8A.3	4.53941	34.1863	-2.91284	0	0	up	CELE_Y105E8A.3	WormBase:WBGene00013668,GeneID:173299	GO:0006812;GO:0016020;GO:0016021;GO:0055085;GO:0005783;GO:0008324;GO:0098655;GO:0005385;GO:0010043;GO:0061088;GO:0071577;GO:0005794
1878	Y42H9AR.1	15.9471	73.4211	-2.2029	0	0	up	CELE_Y42H9AR.1	WormBase:WBGene00021536,GeneID:177604	GO:0005794;GO:0007030
1879	dsbn-1	2.76121	79.2415	-4.84288	0	0	up	CELE_Y106G6A.5	WormBase:WBGene00013697,GeneID:172849	GO:0005515;GO:0031175;GO:0016197;GO:0031083;GO:0030672
1880	cup-16	0.477715	48.0892	-6.65342	0	0	up	CELE_C34C6.7	WormBase:WBGene00007919,GeneID:174393	GO:0006897;GO:0003674;GO:0005575;GO:1905146;GO:0005764
1881	sur-2	0.624923	11.3725	-4.18572	0	0	up	CELE_F39B2.4	WormBase:WBGene00006349,GeneID:173345	GO:0005634;GO:0006351;GO:0006355;GO:0007275;GO:0050830;GO:0006357;GO:0042176;GO:0016592
1882	hoe-1	2.81318	34.7389	-3.62628	0	0	up	CELE_E04A4.4	WormBase:WBGene00001983,GeneID:177241	GO:0005634;GO:0046872;GO:0016787;GO:0002119;GO:0005739;GO:0008033;GO:0007281;GO:0004518;GO:0004519;GO:0040026;GO:0051321;GO:0042781;GO:0072684
1883	sma-10	0.494448	18.5487	-5.22936	0	0	up	CELE_T21D12.9	WormBase:WBGene00020649,GeneID:176849	GO:0016020;GO:0016021;GO:0005886;GO:0007179;GO:0040018;GO:0030511;GO:0031410;GO:0042661;GO:0030659;GO:0005887;GO:0005114;GO:0034713;GO:0031225
1884	nsf-1	3.40319	31.1086	-3.19235	0	0	up	CELE_H15N14.2	WormBase:WBGene00003818,GeneID:266842	GO:0046872;GO:0000166;GO:0005524;GO:0016787;GO:0005737;GO:0005515;GO:0015031
1885	C35D10.6	0.895391	55.0749	-5.94273	0	0	up	CELE_C35D10.6	WormBase:WBGene00016443,GeneID:175645	GO:0055114;GO:0016491
1886	tbcd-1	0.279085	12.9243	-5.53324	0	0	up	CELE_F16D3.4	WormBase:WBGene00008887,GeneID:172622	GO:0006457;GO:0007021;GO:0007023;GO:0005096;GO:0005874;GO:0043547;GO:0048487;GO:0000226;GO:0034333;GO:0070830;GO:0005912;GO:0005923;GO:0016328
1887	dip-2	5.85375	27.1817	-2.21521	0	0	up	CELE_F28B3.4	WormBase:WBGene00017885,GeneID:3565539	GO:0003824;GO:0008152
1888	T21C9.13	3.5471	71.5228	-4.33369	0	0	up	CELE_T21C9.13	WormBase:WBGene00011898,GeneID:179480	GO:0016020;GO:0016021
1889	lin-36	4.68312	29.5581	-2.65801	0	0	up	CELE_F44B9.6	WormBase:WBGene00003021,GeneID:176128	GO:0005634;GO:0046872;GO:0003677;GO:0007275;GO:0003676;GO:0005515;GO:0048557
1890	rpa-1	17.4211	67.8676	-1.96189	0	0	up	CELE_F18A1.5	WormBase:WBGene00017546,GeneID:174238	GO:0005634;GO:0046872;GO:0003677;GO:0003676;GO:0006281;GO:0005515;GO:0005654;GO:0006260;GO:0003697;GO:0019899;GO:0006310;GO:0051096;GO:0005662
1891	ruvb-2	1.91118	39.1893	-4.35793	0	0	up	CELE_T22D1.10	WormBase:WBGene00020687,GeneID:177458	GO:0005634;GO:0006351;GO:0006355;GO:0000166;GO:0005524;GO:0016787;GO:0005737;GO:0005515;GO:0004386;GO:0006281;GO:0006974;GO:0006357;GO:0003678;GO:0032508;GO:0016569;GO:0016573;GO:0006338;GO:0035267;GO:0000812;GO:0004003;GO:0043141;GO:0000492;GO:0031011;GO:0097255
1892	F32H5.1	0.954696	44.6148	-5.54634	0	0	up	CELE_F32H5.1	WormBase:WBGene00009347,GeneID:179815	GO:0005615;GO:0006508;GO:0004197;GO:0008234;GO:0051603;GO:0005764
1893	sor-1	1.04491	21.3617	-4.35358	0	0	up	CELE_ZK1236.3	WormBase:WBGene00023405,GeneID:176189	GO:0005634;GO:0006351;GO:0006355;GO:0005515;GO:0007275;GO:0003723;GO:0005654;GO:0016607;GO:0040029;GO:0016604
1894	pfd-6	14.9607	166.367	-3.47512	0	0	up	CELE_F21C3.5	WormBase:WBGene00009004,GeneID:172474	GO:0005737;GO:0051082;GO:0006457;GO:0051087;GO:0016272;GO:0051131
1895	micu-1	3.29242	39.0864	-3.56944	0	0	up	CELE_Y67H2A.4	WormBase:WBGene00013462,GeneID:178287	GO:0005509;GO:0046872;GO:0016020;GO:0016021;GO:0005739;GO:0006811;GO:0005743;GO:0006816;GO:0051561;GO:0005758
1896	K08E3.5	100.422	226.291	-1.1721	0	0	up	CELE_K08E3.5	WormBase:WBGene00010665,GeneID:176814	GO:0055120;GO:0005783;GO:0008152;GO:0030017;GO:0003983;GO:0070569;GO:0006011;GO:0005977
1897	Y49E10.16	21.3744	114.233	-2.41803	0	0	up	CELE_Y49E10.16	WormBase:WBGene00013035,GeneID:176669	GO:0016787;GO:0006629
1898	C09E8.1	5.83147	45.6775	-2.96955	0	0	up	CELE_C09E8.1	WormBase:WBGene00015644,GeneID:173447	GO:0016020;GO:0016021;GO:0055085;GO:0015293;GO:0005328;GO:0006836
1899	Y57E12AM.1	40.5294	313.407	-2.951	0	0	up	CELE_Y57E12AM.1	WormBase:WBGene00021960,GeneID:179094	GO:0016020;GO:0016021;GO:0006487;GO:0034998
1900	ptr-23	2.19113	22.1782	-3.3394	0	0	up	CELE_ZK270.1	WormBase:WBGene00004237,GeneID:173362	GO:0016020;GO:0016021;GO:0045138;GO:0018996;GO:0006897
1901	prx-19	7.26441	75.9577	-3.38628	0	0	up	CELE_F54F2.8	WormBase:WBGene00004201,GeneID:176239	GO:0002119;GO:0005777;GO:0005515;GO:0005778;GO:0033328;GO:0007031
1902	lam-2	0.90689	12.0126	-3.72748	0	0	up	CELE_C54D1.5	WormBase:WBGene00016913,GeneID:180980	GO:0040017
1903	catp-3	1.61898	19.3273	-3.57748	0	0	up	CELE_C09H5.2	WormBase:WBGene00015660,GeneID:179189	GO:0000166;GO:0005524;GO:0016787;GO:0016020;GO:0016021
1904	knl-1	1.65766	20.0189	-3.59414	0	0	up	CELE_C02F5.1	WormBase:WBGene00002231,GeneID:176164	GO:0000785;GO:0005694;GO:0005737;GO:0005515;GO:0051301;GO:0051321;GO:0005938;GO:0051382;GO:0008017;GO:0032403;GO:0007094;GO:0007049;GO:0034501;GO:1903394;GO:1905342;GO:0000775;GO:0000776;GO:0000777;GO:0030953;GO:0051307;GO:0007059;GO:0045184;GO:0000212;GO:0043060;GO:0000940
1905	zif-1	3.29565	40.9684	-3.63588	0	0	up	CELE_F59B2.6	WormBase:WBGene00006977,GeneID:176274	GO:0007275;GO:0005515;GO:0009792;GO:0016567;GO:0006511
1906	ufm-1	352.409	119.468	1.56063	0	0	down	CELE_ZK652.3	WormBase:WBGene00044324,GeneID:176100	GO:0005634;GO:0005737;GO:1990592
1907	gon-4	0.565779	12.7966	-4.49938	0	0	up	CELE_K04D7.5	WormBase:WBGene00001653,GeneID:177899	GO:0005634;GO:0000003;GO:0008406;GO:0043073;GO:0051781
1908	B0261.7	17.0875	91.4281	-2.41969	0	0	up	CELE_B0261.7	WormBase:WBGene00015095,GeneID:172169	GO:0005515
1909	glo-4	0.656613	12.7263	-4.27663	0	0	up	CELE_F07C3.4	WormBase:WBGene00017195,GeneID:179306	GO:0030424;GO:0065009;GO:0045202;GO:0005085;GO:0030517
1910	dpff-1	5.06806	60.7675	-3.5838	0	0	up	CELE_C28H8.9	WormBase:WBGene00016200,GeneID:175832	GO:0005634;GO:0046872;GO:0003676
1911	F10E7.2	124.646	38.124	1.70907	0	0	down	CELE_F10E7.2	WormBase:WBGene00017344,GeneID:174171	GO:0016020;GO:0016021
1912	ctl-2	71.0303	178.684	-1.3309	0	0	up	CELE_Y54G11A.5	WormBase:WBGene00000831,GeneID:175085	GO:0016491;GO:0020037;GO:0046872;GO:0055114;GO:0005777;GO:0008340;GO:0005739;GO:0098869;GO:0004096;GO:0004601;GO:0006979;GO:0042542;GO:0042744;GO:0007031
1913	F17C11.7	1.01028	30.733	-4.92696	0	0	up	CELE_F17C11.7	WormBase:WBGene00008918,GeneID:179519	GO:0016020;GO:0016021;GO:0016255;GO:0042765;GO:0003923
1914	lpr-3	13.1335	62.4286	-2.24895	0	0	up	CELE_W04G3.8	WormBase:WBGene00012261,GeneID:181295	GO:0005576;GO:0006810
1915	F25B4.5	5.16085	36.692	-2.82979	0	0	up	CELE_F25B4.5	WormBase:WBGene00017768,GeneID:178955	GO:0006396;GO:0005685;GO:0071004;GO:0030627;GO:0000395;GO:0000243
1916	C03A3.2	1.39813	34.2193	-4.61324	0	0	up	CELE_C03A3.2	WormBase:WBGene00007267,GeneID:181315	GO:0016020;GO:0016021
1917	acly-2	12.7928	45.1902	-1.82067	0	0	up	CELE_B0365.1	WormBase:WBGene00007150,GeneID:179795	GO:0046872;GO:0000166;GO:0005524;GO:0016740;GO:0005829;GO:0005737;GO:0003824;GO:0008152;GO:0006629;GO:0006633;GO:0048037;GO:0046912;GO:0006101;GO:0003878;GO:0006085;GO:0009346
1918	ran-5	4.22295	57.0032	-3.75472	0	0	up	CELE_R12C12.2	WormBase:WBGene00004306,GeneID:174011	GO:0005634;GO:0005737;GO:0043547;GO:0005813;GO:0005096;GO:0008536;GO:0000082;GO:0006405;GO:0006511;GO:0006606;GO:0007051;GO:0046604;GO:0046907
1919	K08F4.3	8.3209	107.744	-3.69472	0	0	up	CELE_K08F4.3	WormBase:WBGene00010678,GeneID:177881	GO:0016020;GO:0016021;GO:0005783;GO:0005789;GO:0006613
1920	gsnl-1	0.322825	33.2705	-6.68735	0	0	up	CELE_K06A4.3	WormBase:WBGene00010593,GeneID:179328	GO:0005737;GO:0055120;GO:0005856;GO:0051015;GO:0003779;GO:0051016;GO:0005546;GO:0051693;GO:0015629;GO:0030042;GO:1905808;GO:0051014;GO:0003785
1921	mfap-1	1.09409	34.7242	-4.98813	0	0	up	CELE_F43G9.10	WormBase:WBGene00009671,GeneID:172661	GO:0005634;GO:0006397;GO:0008380;GO:0000381;GO:0005681
1922	C50F4.16	1.03656	35.6674	-5.10473	0	0	up	CELE_C50F4.16	WormBase:WBGene00008238,GeneID:179337	GO:0016787
1923	npp-2	5.57442	41.9404	-2.91145	0	0	up	CELE_T01G9.4	WormBase:WBGene00003788,GeneID:172611	GO:0009792;GO:0006606;GO:0006997;GO:0017056;GO:0005643;GO:0045893;GO:0034501;GO:0006406;GO:0090435;GO:0031080
1924	npp-15	0.972042	16.113	-4.05106	0	0	up	CELE_C29E4.4	WormBase:WBGene00003801,GeneID:176114	GO:0005634;GO:0007275;GO:0015031;GO:0003674;GO:0006405;GO:0006606;GO:0017056;GO:0051028;GO:0005643;GO:0031965;GO:0000972;GO:0005635;GO:0000776;GO:0006355;GO:0006325;GO:0005487;GO:0000777;GO:0031081;GO:0031080
1925	F23H11.4	2.14535	20.793	-3.27681	0	0	up	CELE_F23H11.4	WormBase:WBGene00017760,GeneID:175253	GO:0005515;GO:0005096;GO:0043547;GO:0007165
1926	ZK637.2	7.99749	128.085	-4.00141	0	0	up	CELE_ZK637.2	WormBase:WBGene00014022,GeneID:176252	GO:0005737;GO:0055120
1927	ttr-24	8.23204	145.353	-4.14217	0	0	up	CELE_Y51A2D.9	WormBase:WBGene00013077,GeneID:180209	GO:0005615
1928	T04A8.8	15.7025	90.9294	-2.53375	0	0	up	CELE_T04A8.8	WormBase:WBGene00011410,GeneID:259502	GO:0005634;GO:0016925;GO:0031386
1929	pas-7	37.8828	159.555	-2.07444	0	0	up	CELE_ZK945.2	WormBase:WBGene00003928,GeneID:174571	GO:0005634;GO:0016787;GO:0005737;GO:0008233;GO:0006508;GO:0005515;GO:0006511;GO:0042802;GO:0004175;GO:0004298;GO:0051603;GO:0000502;GO:0005839;GO:0019773
1930	H21P03.2	2.31943	44.2311	-4.25322	0	0	up	CELE_H21P03.2	WormBase:WBGene00010409,GeneID:186758	GO:0005634;GO:0006281;GO:0030915
1931	ifg-1	24.3622	68.577	-1.49308	0	0	up	CELE_M110.4	WormBase:WBGene00002066,GeneID:174322	GO:0005829;GO:0003723;GO:0003743;GO:0006413;GO:0016281
1932	rpc-1	0.320823	11.3796	-5.14852	0	0	up	CELE_C42D4.8	WormBase:WBGene00004411,GeneID:177491	GO:0016740;GO:0003677;GO:0016779;GO:0001056;GO:0003899;GO:0006351;GO:0006383;GO:0005666
1933	pmp-2	0.13328	24.8088	-7.54025	0	0	up	CELE_C44B7.9	WormBase:WBGene00004059,GeneID:174127	GO:0000166;GO:0005524;GO:0016887;GO:0016020;GO:0016021;GO:0055085;GO:0005777;GO:0042626;GO:0042803;GO:0005324;GO:0015910
1934	utp-20	0.405645	6.89315	-4.08687	0	0	up	CELE_F18C5.3	WormBase:WBGene00007050,GeneID:174080	GO:0000462;GO:0005730;GO:0032040;GO:0030686
1935	col-38	7.56003	75.0716	-3.3118	0	0	up	CELE_F54C9.4	WormBase:WBGene00000615,GeneID:174370	GO:0042302;GO:0005581
1936	egl-18	88.4443	30.3568	1.54275	0	0	down	CELE_F55A8.1	WormBase:WBGene00001186,GeneID:176992	GO:0005634;GO:0003700;GO:0008270;GO:0043565;GO:0006355;GO:0002119;GO:0061025;GO:0001708;GO:0006366;GO:0045944;GO:0003682;GO:0000977;GO:0001085;GO:0001228;GO:0005667
1937	F25G6.8	3.10497	134.686	-5.43888	0	0	up	CELE_F25G6.8	WormBase:WBGene00017799,GeneID:179236	GO:0005737;GO:0003723;GO:0030529;GO:0006614;GO:0045047;GO:0008312;GO:0005786;GO:0048500;GO:0030942
1938	mans-2	0.186485	27.0416	-7.17998	0	0	up	CELE_C52E4.5	WormBase:WBGene00008258,GeneID:179642	GO:0005509;GO:0046872;GO:0016787;GO:0016798;GO:0008152;GO:0016020;GO:0016021;GO:0006491;GO:0000139;GO:0005783;GO:0006486;GO:0004571
1939	noah-2	10.3609	48.3205	-2.22148	0	0	up	CELE_F52B11.3	WormBase:WBGene00009926,GeneID:178365	GO:0016020;GO:0016021;GO:0018996;GO:0002064;GO:0042335
1940	C18F10.7	8.03498	49.063	-2.61027	0	0	up	CELE_C18F10.7	WormBase:WBGene00015978,GeneID:175889	GO:0005737
1941	vps-36	1.40464	42.1601	-4.90761	0	0	up	CELE_F17C11.8	WormBase:WBGene00008919,GeneID:179520	GO:0043130;GO:0043328;GO:0000814;GO:0031902;GO:0032266
1942	spr-4	1.58468	16.2199	-3.35549	0	0	up	CELE_C09H6.1	WormBase:WBGene00005009,GeneID:172596	GO:0005634;GO:0046872;GO:0003677;GO:0006351;GO:0006355;GO:0003676
1943	F21F3.6	185.093	437.075	-1.23963	0	0	up	CELE_F21F3.6	WormBase:WBGene00017675,GeneID:172109	GO:0016020;GO:0016021
1944	tbcb-1	2.7104	71.5864	-4.72311	0	0	up	CELE_F53F4.3	WormBase:WBGene00009987,GeneID:186176	GO:0005737;GO:0005856;GO:0005874
1945	pgp-1	2.10238	17.6804	-3.07205	0	0	up	CELE_K08E7.9	WormBase:WBGene00003995,GeneID:178215	GO:0000166;GO:0005524;GO:0016787;GO:0016887;GO:0016020;GO:0016021;GO:0045087;GO:0050829;GO:0055085;GO:0042626;GO:0010038;GO:0016324;GO:0015562;GO:0093002;GO:0006855;GO:0008559;GO:0042908
1946	sym-2	9.40908	66.7368	-2.82636	0	0	up	CELE_ZK1067.6	WormBase:WBGene00006367,GeneID:174461	GO:0005634;GO:0003676;GO:0009792;GO:0003723;GO:0010172;GO:0006397;GO:0008380;GO:0050879;GO:0043484
1947	rbg-2	0.757744	13.5246	-4.15773	0	0	up	CELE_T22C1.10	WormBase:WBGene00004318,GeneID:172574	GO:0005737;GO:0005096;GO:0043547;GO:0017112;GO:0006886;GO:0043087;GO:0030234;GO:0046982
1948	cec-1	3.70696	59.6217	-4.00753	0	0	up	CELE_ZK1236.2	WormBase:WBGene00000414,GeneID:176190	GO:0005634;GO:0005694;GO:0003677
1949	suca-1	26.3278	101.23	-1.94298	0	0	up	CELE_F47B10.1	WormBase:WBGene00009812,GeneID:181280	GO:0046872;GO:0000166;GO:0005524;GO:0003824;GO:0005739;GO:0016874;GO:0008152;GO:0006099;GO:0004775
1950	gck-3	10.5767	66.6388	-2.65547	0	0	up	CELE_Y59A8B.23	WormBase:WBGene00013355,GeneID:190400	GO:0005634;GO:0000166;GO:0005524;GO:0016740;GO:0005737;GO:0016301;GO:0016310;GO:0005515;GO:0007275;GO:0004674;GO:0018105;GO:0018107;GO:0004672;GO:0006468;GO:0042981;GO:0007283;GO:0007346;GO:0023014;GO:0031098;GO:0032147;GO:0019901;GO:0035556;GO:0030154;GO:0051321;GO:0004702;GO:0061404;GO:0006972;GO:0050891;GO:0060562
1951	sft-4	12.2775	90.3661	-2.87976	0	0	up	CELE_C54H2.5	WormBase:WBGene00004788,GeneID:180843	GO:0016020;GO:0016021;GO:0002119;GO:0005783;GO:0005789;GO:0048471;GO:0040027;GO:1903364;GO:0042059;GO:0005793
1952	T14G8.3	1.52766	20.7209	-3.76169	0	0	up	CELE_T14G8.3	WormBase:WBGene00011771,GeneID:181422	GO:0000166;GO:0005524;GO:0030968
1953	C37H5.5	2.98824	28.1935	-3.23799	0	0	up	CELE_C37H5.5	WormBase:WBGene00016508,GeneID:178874	GO:0005634;GO:0003682;GO:0005730
1954	bub-1	6.09941	32.1695	-2.39895	0	0	up	CELE_R06C7.8	WormBase:WBGene00000275,GeneID:172468	GO:0005634;GO:0005694;GO:0000166;GO:0005524;GO:0016740;GO:0005737;GO:0016301;GO:0016310;GO:0005515;GO:0007275;GO:0004672;GO:0006468;GO:0004674;GO:0051301;GO:0008406;GO:0051321;GO:0005938;GO:0051257;GO:0007094;GO:0007049;GO:0034501;GO:1903394;GO:1905342;GO:0000775;GO:0000776;GO:0000777;GO:0048598;GO:0051307;GO:0051754;GO:0000778;GO:0000212;GO:0051316;GO:0000280;GO:0048666
1955	F57B10.5	1.95847	76.7702	-5.29275	0	0	up	CELE_F57B10.5	WormBase:WBGene00019003,GeneID:172372	GO:0016020;GO:0016021
1956	dnj-10	0.731206	34.5516	-5.56233	0	0	up	CELE_F22B7.5	WormBase:WBGene00001028,GeneID:176211	GO:0046872;GO:0005524;GO:0006457;GO:0002119;GO:0009792;GO:0051082;GO:0005739;GO:0031072;GO:0007005;GO:0009408
1957	vps-28	2.66052	87.9415	-5.04677	0	0	up	CELE_Y87G2A.10	WormBase:WBGene00013598,GeneID:173229	GO:0015031;GO:0005768;GO:0032403;GO:0032801;GO:0043328;GO:0000813
1958	ima-1	1.23067	31.234	-4.6656	0	0	up	CELE_T19B10.7	WormBase:WBGene00002072,GeneID:179555	GO:0005634;GO:0005829;GO:0005737;GO:0005515;GO:0008565;GO:0015031;GO:0005654;GO:0005643;GO:0008139;GO:0006607;GO:0006606
1959	K11G12.6	1.75747	33.5416	-4.25438	0	0	up	CELE_K11G12.6	WormBase:WBGene00019657,GeneID:180941	GO:0016020;GO:0016021;GO:0005783;GO:0005789;GO:0051604
1960	mdt-6	4.3829	71.5755	-4.02951	0	0	up	CELE_Y57E12AL.5	WormBase:WBGene00003164,GeneID:179091	GO:0005634;GO:0006351;GO:0006355;GO:0007275;GO:0005515;GO:0006357;GO:0016592;GO:0001104;GO:0070847;GO:0051123;GO:0001128
1961	M106.3	6.93807	60.4077	-3.12213	0	0	up	CELE_M106.3	WormBase:WBGene00010911,GeneID:174671	GO:0055114;GO:0016491;GO:0047522;GO:0006693
1962	apb-1	7.78357	36.4381	-2.22694	0	0	up	CELE_Y71H2B.10	WormBase:WBGene00000160,GeneID:175376	GO:0005737;GO:0016020;GO:0005515;GO:0009792;GO:0008565;GO:0006886;GO:0016192;GO:0015031;GO:0030117;GO:0006898;GO:0030131
1963	faah-4	0.91574	25.1466	-4.77928	0	0	up	CELE_Y56A3A.12	WormBase:WBGene00013232,GeneID:176620	GO:0016787;GO:0004040
1964	F58B3.6	28.4338	107.907	-1.92411	0	0	up	CELE_F58B3.6	WormBase:WBGene00010232,GeneID:178090	GO:0006869;GO:0005319
1965	unc-50	145.312	62.5749	1.21549	0	0	down	CELE_T07A5.2	WormBase:WBGene00006785,GeneID:176443	GO:0016020;GO:0016021;GO:0005515;GO:0015031;GO:0000139;GO:0005794;GO:0006937;GO:0030173;GO:0006810;GO:0097120
1966	spl-1	6.77727	46.9107	-2.79114	0	0	up	CELE_Y66H1B.4	WormBase:WBGene00004981,GeneID:176857	GO:0016829;GO:0016020;GO:0016021;GO:0003824;GO:0019752;GO:0005783;GO:0005789;GO:0006629;GO:0030170;GO:0016831;GO:0006665;GO:0008117
1967	F54D5.11	1.5198	54.2073	-5.15654	0	0	up	CELE_F54D5.11	WormBase:WBGene00010054,GeneID:174765	GO:0005634;GO:0003677;GO:0006351;GO:0006355;GO:0006357;GO:0003743;GO:0006413;GO:0006367;GO:0001076;GO:0005673
1968	C41H7.3	67.9979	17.783	1.93499	0	0	down	CELE_C41H7.3	WormBase:WBGene00016573,GeneID:173649	GO:0005634
1969	vps-16	2.04143	23.4956	-3.52474	0	0	up	CELE_C05D11.2	WormBase:WBGene00006516,GeneID:175913	GO:0016020;GO:0005737;GO:0006886;GO:0015031;GO:0009792;GO:0005765;GO:0005768;GO:0005764;GO:0031902;GO:0003779;GO:0016197;GO:0030897;GO:0035542;GO:0007033;GO:0032889;GO:0048565
1970	capg-2	0.812931	16.7568	-4.36547	0	0	up	CELE_F55C5.4	WormBase:WBGene00010093,GeneID:179684	GO:0005634;GO:0005515;GO:0000070
1971	alh-9	6.47019	47.0649	-2.86277	0	0	up	CELE_F01F1.6	WormBase:WBGene00000115,GeneID:175820	GO:0016491;GO:0055114;GO:0008152;GO:0005575;GO:0004029;GO:0006081
1972	K02C4.3	1.31632	15.3111	-3.54	0	0	up	CELE_K02C4.3	WormBase:WBGene00010502,GeneID:174300	GO:0016787;GO:0008233;GO:0006508;GO:0006511;GO:0008234;GO:0036459;GO:0016579
1973	gst-42	1.55258	71.9031	-5.53332	0	0	up	CELE_D1053.1	WormBase:WBGene00001790,GeneID:183911	GO:0005737;GO:0003824;GO:0016853;GO:0009072;GO:0042802;GO:0006559;GO:0006572;GO:0016034
1974	hlb-1	3.99637	27.7211	-2.79422	0	0	up	CELE_T21H8.1	WormBase:WBGene00011904,GeneID:181499	GO:0040017;GO:0000003;GO:0043051;GO:0007528;GO:0005829;GO:0005198
1975	cyb-2.1	13.4541	85.8042	-2.673	0	0	up	CELE_Y43E12A.1	WormBase:WBGene00000866,GeneID:177994	GO:0005634;GO:0008595;GO:0001556
1976	F35G12.12	2.49994	37.3468	-3.90102	0	0	up	CELE_F35G12.12	WormBase:WBGene00009445,GeneID:175601	GO:0005515;GO:0008540;GO:0043248;GO:0070682
1977	sptl-2	0.864029	27.1462	-4.97353	0	0	up	CELE_F43H9.2	WormBase:WBGene00018398,GeneID:266646	GO:0016740;GO:0003824;GO:0008152;GO:0009058;GO:0006629;GO:0016746;GO:0030170;GO:0006665;GO:0004758
1978	mboa-2	2.93634	52.3015	-4.15476	0	0	up	CELE_H19N07.4	WormBase:WBGene00010408,GeneID:179540	GO:0016740;GO:0016020;GO:0016021;GO:0005783;GO:0005789;GO:0016746;GO:0004144;GO:0008374;GO:0019432
1979	snx-6	1.58614	35.4183	-4.48091	0	0	up	CELE_Y59A8B.22	WormBase:WBGene00013354,GeneID:190399	GO:0005515;GO:0043621;GO:0005768;GO:0019898;GO:0035091;GO:0090386;GO:0090387;GO:0090389;GO:0032009;GO:0045335;GO:0097194
1980	rfl-1	1.608	38.2502	-4.57213	0	0	up	CELE_F11H8.1	WormBase:WBGene00004341,GeneID:175982	GO:0005634;GO:0000166;GO:0005524;GO:0005737;GO:0007275;GO:0016874;GO:0008641;GO:0043518;GO:0045116;GO:0019781;GO:0016881
1981	cpsf-4	7.86874	72.4741	-3.20326	0	0	up	CELE_F11A10.8	WormBase:WBGene00044329,GeneID:178151	GO:0046872;GO:0008270;GO:0003676;GO:0090502;GO:0003723;GO:0004521;GO:0006378;GO:0098789;GO:0005847
1982	skpo-3	1.18213	19.5032	-4.04425	0	0	up	CELE_F32A5.2	WormBase:WBGene00017968,GeneID:174191	GO:0020037;GO:0055114;GO:0005615;GO:0098869;GO:0004601;GO:0006979
1983	ucr-11	9.99052	282.824	-4.8232	0	0	up	CELE_F57B10.14	WormBase:WBGene00019007,GeneID:266653	GO:0009055;GO:0022900;GO:0005743;GO:0005739;GO:0008121
1984	lin-35	0.442182	16.1478	-5.19055	0	0	up	CELE_C32F10.2	WormBase:WBGene00003020,GeneID:172249	GO:0005634;GO:0003677;GO:0006351;GO:0006355;GO:0005515;GO:0002119;GO:0009792;GO:0040018;GO:0000003;GO:0008406;GO:0051302;GO:0040027;GO:0051726;GO:0048557;GO:0006357;GO:0007049;GO:0090727;GO:1902806;GO:0008022;GO:0016479;GO:0032876;GO:0071850;GO:1902807
1985	PDB1.1	6.89479	73.8971	-3.42194	0	0	up	CELE_PDB1.1	WormBase:WBGene00019803,GeneID:181016	GO:0006812;GO:0016020;GO:0016021;GO:0045087;GO:0055085;GO:0008324;GO:0098655
1986	asp-14	17.1394	87.9386	-2.35918	0	0	up	CELE_K10C2.3	WormBase:WBGene00019619,GeneID:180917	GO:0016787;GO:0008233;GO:0006508;GO:0045087;GO:0004190;GO:0030163
1987	knl-2	3.76904	27.9743	-2.89183	0	0	up	CELE_K06A5.4	WormBase:WBGene00019432,GeneID:172350	GO:0005634;GO:0005694;GO:0051301;GO:0051321;GO:0000778;GO:0007049;GO:0000775;GO:0000776;GO:0000777;GO:0007059
1988	pfkb-1.2	3.5828	42.8231	-3.57923	0	0	up	CELE_K02B2.1	WormBase:WBGene00019295,GeneID:177363	GO:0000166;GO:0005524;GO:0016740;GO:0016787;GO:0008152;GO:0003824;GO:0016301;GO:0016310;GO:0016311;GO:0003873;GO:0006000;GO:0006003;GO:0046835;GO:0004331
1989	aqp-10	5.32532	68.2543	-3.67998	0	0	up	CELE_ZK1321.3	WormBase:WBGene00000178,GeneID:174537	GO:0016020;GO:0016021;GO:0045087
1990	ZC434.4	0.944509	55.999	-5.88969	0	0	up	CELE_ZC434.4	WormBase:WBGene00013892,GeneID:172902	GO:0006364;GO:0000028;GO:0032545;GO:0034456
1991	C47B2.2	4.06232	74.4525	-4.19595	0	0	up	CELE_C47B2.2	WormBase:WBGene00008131,GeneID:3565732	GO:0005829;GO:0005737;GO:0055120;GO:0009116;GO:0004849;GO:0006206;GO:0006222;GO:0043097
1992	rap-1	6.80542	97.875	-3.84619	0	0	up	CELE_C27B7.8	WormBase:WBGene00004307,GeneID:177709	GO:0000166;GO:0016020;GO:0007165;GO:0003924;GO:0005525;GO:0008544;GO:0040002
1993	cee-1	4.29454	53.1106	-3.62843	0	0	up	CELE_F26F4.1	WormBase:WBGene00017825,GeneID:175658	GO:0005515;GO:0045048;GO:0071818
1994	H14N18.4	0.326326	23.3551	-6.16128	0	0	up	CELE_H14N18.4	WormBase:WBGene00019204,GeneID:179271	GO:0016020;GO:0016021;GO:0006508;GO:0036374;GO:0006751
1995	fos-1	6.36443	50.4333	-2.98627	0	0	up	CELE_F29G9.4	WormBase:WBGene00001345,GeneID:178987	GO:0005634;GO:0003677;GO:0003700;GO:0006351;GO:0006355;GO:0005515;GO:0040025;GO:0000977;GO:0000122;GO:0045087;GO:0045944;GO:0008340;GO:0043565;GO:0010628;GO:0006357;GO:0051019;GO:0051260;GO:0001708;GO:0008134;GO:0042594;GO:0003682;GO:0042826;GO:0009653;GO:0045893;GO:0060142;GO:1903854
1996	syx-18	2.46918	41.9542	-4.08671	0	0	up	CELE_T10H9.3	WormBase:WBGene00020425,GeneID:179055	GO:0016020;GO:0016021;GO:0006888;GO:0005783;GO:0031201;GO:0006890
1997	lrk-1	0.506099	7.53836	-3.89676	0	0	up	CELE_T27C10.6	WormBase:WBGene00003068,GeneID:172995	GO:0046872;GO:0000166;GO:0005524;GO:0016740;GO:0005737;GO:0016301;GO:0016310;GO:0043025;GO:0004672;GO:0006468;GO:0004674;GO:0035556;GO:0034613;GO:0005794;GO:0006979;GO:0005525;GO:0004871;GO:0048846;GO:0045202;GO:0048489;GO:0034976;GO:1901215
1998	clec-56	3.71882	48.6801	-3.71041	0	0	up	CELE_F08H9.7	WormBase:WBGene00008595,GeneID:179953	GO:0030246
1999	wdfy-3	0.0001	6.33959	-15.9521	0	0	up	CELE_C26H9A.2	WormBase:WBGene00007752,GeneID:178220	GO:0046872
[truncated: 5,024 more rows]

## Sheet: BBC
No.	Gene id	MeanTPM (control)	MeanTPM (BBC)	log2FoldChange	pValue	qValue	result	GeneName	GeneDescription	GO
1	asp-1	17040.9	3944.96	2.11092	0	0	up	CELE_Y39B6A.20	WormBase:WBGene00000214,GeneID:180251	GO:0016787;GO:0005737;GO:0008233;GO:0006508;GO:0004190;GO:0030163;GO:0098591
2	vit-2	3799.55	936.535	2.02042	0	0	down	CELE_C42D8.2	WormBase:WBGene00006926,GeneID:180781	GO:0031410;GO:0005576;GO:0006869;GO:0005319;GO:0045735;GO:0031983;GO:0042718
3	vit-6	1906.57	488.2	1.96543	0	0	down	CELE_K07H8.6	WormBase:WBGene00006930,GeneID:177619	GO:0005576;GO:0006869;GO:0005319;GO:0045735;GO:1903427;GO:1904109;GO:1904807
4	rps-12	13280.9	2155.61	2.62318	0	0	down	CELE_F54E7.2	WormBase:WBGene00004481,GeneID:175786	GO:0003735;GO:0006412;GO:0005840;GO:0005622;GO:0030529;GO:0022627
5	Y82E9BR.3	16627.5	3167	2.39239	0	0	down	CELE_Y82E9BR.3	WormBase:WBGene00022336,GeneID:175299	GO:0016020;GO:0016021;GO:0005739;GO:0006811;GO:0031966;GO:0015986;GO:0015078;GO:0045263;GO:0008289;GO:0015991;GO:0015992;GO:0046933;GO:0000276;GO:0033177
6	rpl-18	11003.9	2326.02	2.24208	0	0	down	CELE_Y45F10D.12	WormBase:WBGene00004430,GeneID:178342	GO:0005737;GO:0003735;GO:0006412;GO:0005840;GO:0005622;GO:0030529;GO:0003723;GO:0022625
7	col-122	4010.4	247.491	4.0183	0	0	down	CELE_T05A1.2	WormBase:WBGene00000696,GeneID:177789	GO:0016020;GO:0016021;GO:0042302;GO:0005581
8	col-140	4005.27	218.452	4.19651	0	0	down	CELE_F26F12.1	WormBase:WBGene00000713,GeneID:178971	GO:0042302;GO:0005581
9	rpl-13	8862.06	1833.42	2.2731	0	0	down	CELE_C32E8.2	WormBase:WBGene00004425,GeneID:171949	GO:0003735;GO:0006412;GO:0005840;GO:0005622;GO:0030529;GO:0003723;GO:0022625
10	col-119	3882.27	220.863	4.13568	0	0	down	CELE_C53B4.5	WormBase:WBGene00000693,GeneID:177715	GO:0016020;GO:0016021;GO:0042302;GO:0005581
11	col-20	3594.52	92.3136	5.28311	0	0	down	CELE_F11G11.11	WormBase:WBGene00000609,GeneID:173840	GO:0016020;GO:0016021;GO:0042302;GO:0005581
12	col-124	3461.81	82.9092	5.38385	0	0	down	CELE_C24F3.6	WormBase:WBGene00000698,GeneID:177901	GO:0016020;GO:0016021;GO:0042302;GO:0005581
13	col-106	3288.6	145.836	4.49506	0	0	down	CELE_Y77E11A.15	WormBase:WBGene00000680,GeneID:176955	GO:0042302;GO:0005581
14	rpl-17	9909.8	2546.8	1.96017	0	0	down	CELE_Y48G8AL.8	WormBase:WBGene00004429,GeneID:171692	GO:0003735;GO:0006412;GO:0005840;GO:0005622;GO:0030529;GO:0015934
15	rpl-2	8905.92	2936.92	1.60046	0	0	down	CELE_B0250.1	WormBase:WBGene00004413,GeneID:180343	GO:0005737;GO:0003735;GO:0006412;GO:0005840;GO:0005622;GO:0003723;GO:0030529;GO:0022625;GO:0002181;GO:0019843
16	col-181	3120.07	210.98	3.8864	0	0	down	CELE_W03G11.1	WormBase:WBGene00000754,GeneID:181378	GO:0016020;GO:0016021;GO:0042302;GO:0005581
17	rla-1	11043	2028.94	2.44433	0	0	down	CELE_Y37E3.7	WormBase:WBGene00004409,GeneID:171766	GO:0003735;GO:0006412;GO:0005840;GO:0005622;GO:0030529;GO:0032147;GO:0022625;GO:0002181;GO:0030295;GO:0006414;GO:0045860
18	sip-1	8020.99	1632.34	2.29684	0	0	down	CELE_F43D9.4	WormBase:WBGene00004798,GeneID:176471	GO:0005829;GO:0009792;GO:0044268;GO:0008340;GO:0009408;GO:0051082
19	rps-21	13802.2	2596.87	2.41005	0	0	down	CELE_F37C12.11	WormBase:WBGene00004490,GeneID:176011	GO:0003735;GO:0006412;GO:0005840;GO:0005622;GO:0005515;GO:0030529;GO:0022627;GO:0000447;GO:0000461
20	rps-2	5992.23	1715.13	1.80478	0	0	down	CELE_C49H3.11	WormBase:WBGene00004471,GeneID:177583	GO:0003735;GO:0006412;GO:0005840;GO:0003723;GO:0030529;GO:0022627;GO:0015935
21	vig-1	3597.22	1123.28	1.67917	0	0	down	CELE_F56D12.5	WormBase:WBGene00006924,GeneID:173512	GO:0016442;GO:0016020;GO:0016021
22	clec-60	34.6457	1969.75	-5.8292	0	0	up	CELE_ZK666.6	WormBase:WBGene00014046,GeneID:191384	GO:0030246;GO:0050830
23	col-184	2518.29	166.096	3.92236	0	0	down	CELE_F15A2.1	WormBase:WBGene00000757,GeneID:181470	GO:0016020;GO:0016021;GO:0042302;GO:0005581;GO:0005198
24	rps-20	12875	3975.1	1.69551	0	0	down	CELE_Y105E8A.16	WormBase:WBGene00004489,GeneID:173309	GO:0003735;GO:0006412;GO:0005840;GO:0022627;GO:0002181;GO:0015935
25	rpl-28	7678.71	1322.05	2.53808	0	0	down	CELE_R11D1.8	WormBase:WBGene00004442,GeneID:179739	GO:0003735;GO:0006412;GO:0005840;GO:0005622;GO:0030529;GO:0022625
26	rpl-7A	5873.84	1916.21	1.61605	0	0	down	CELE_Y24D9A.4	WormBase:WBGene00004419,GeneID:177203	GO:0005840;GO:0005516;GO:0006412;GO:0030529;GO:0003723;GO:0000470;GO:0022625;GO:0042254
27	rpl-4	5248.95	2001.85	1.39069	0	0	down	CELE_B0041.4	WormBase:WBGene00004415,GeneID:172074	GO:0003735;GO:0006412;GO:0005840;GO:0008340;GO:0030529;GO:0003723;GO:0022625;GO:0002181
28	Y37E3.8	11821.8	4202.41	1.49216	0	0	down	CELE_Y37E3.8	WormBase:WBGene00021350,GeneID:171767	GO:0003735;GO:0006412;GO:0005840;GO:0005622;GO:0030529;GO:0003723;GO:0022625;GO:0002181;GO:0015934
29	col-19	2128.4	99.2731	4.42222	0	0	down	CELE_ZK1193.1	WormBase:WBGene00000608,GeneID:180397	GO:0005576;GO:0042302;GO:0005581;GO:0060102;GO:0042338;GO:0042329;GO:0040002;GO:0060107;GO:0060111
30	col-178	2096.52	89.7202	4.54642	0	0	down	CELE_C34F6.2	WormBase:WBGene00000751,GeneID:181307	GO:0016020;GO:0016021;GO:0042302;GO:0005581
31	T21H3.1	6347.92	1556.18	2.02827	0	0	down	CELE_T21H3.1	WormBase:WBGene00020662,GeneID:178615	GO:0016787;GO:0006629
32	rps-5	6462.18	2092.24	1.62697	0	0	down	CELE_T05E11.1	WormBase:WBGene00004474,GeneID:178012	GO:0003735;GO:0006412;GO:0005840;GO:0003723;GO:0030529;GO:0019843;GO:0003729;GO:0022627;GO:0015935;GO:0000028
33	irg-7	30.9669	380.98	-3.62092	0	0	up	CELE_F40F4.6	WormBase:WBGene00018237,GeneID:180613	GO:0005576;GO:0030246;GO:0002376;GO:0045087
34	rpl-6	463.544	4325.83	-3.2222	0	0	up	CELE_R151.3	WormBase:WBGene00004417,GeneID:176015	GO:0003735;GO:0006412;GO:0005840;GO:0005622;GO:0005515;GO:0008340;GO:0030529;GO:0003723;GO:0022625;GO:0002181;GO:0000027
35	col-42	3502.67	1023.02	1.77562	0	0	down	CELE_Y69H2.14	WormBase:WBGene00013489,GeneID:180218	GO:0016020;GO:0016021;GO:0042302;GO:0005581
36	rps-1	791.921	4584.13	-2.53322	0	0	up	CELE_F56F3.5	WormBase:WBGene00004470,GeneID:175584	GO:0005829;GO:0005737;GO:0003735;GO:0006412;GO:0005840;GO:0005622;GO:0030529;GO:0002181
37	rps-7	480.374	4305.99	-3.16411	0	0	up	CELE_ZC434.2	WormBase:WBGene00004476,GeneID:172901	GO:0003735;GO:0006412;GO:0005840;GO:0005622;GO:0006364;GO:0030529;GO:0032040;GO:0030686;GO:0022627;GO:0002181;GO:0042274
38	far-2	5616.36	1643.68	1.7727	0	0	down	CELE_F02A9.3	WormBase:WBGene00001386,GeneID:176284	GO:0005576;GO:0008289;GO:0005504;GO:0019841
39	C37A2.7	7091.05	1470.65	2.26954	0	0	down	CELE_C37A2.7	WormBase:WBGene00016493,GeneID:172401	GO:0003735;GO:0005840;GO:0005622;GO:0030529;GO:0022625;GO:0002181;GO:0006414
40	rps-16	5792.79	1395.49	2.05349	0	0	down	CELE_T01C3.6	WormBase:WBGene00004485,GeneID:179998	GO:0000462;GO:0003735;GO:0006412;GO:0005840;GO:0005515;GO:0030529;GO:0003723;GO:0022627
41	rps-26	9762.7	3345.77	1.54494	0	0	down	CELE_F39B2.6	WormBase:WBGene00004495,GeneID:173342	GO:0003735;GO:0006412;GO:0005840;GO:0005622;GO:0008340;GO:0030529;GO:0003729;GO:0022627
42	asp-3	420.109	2404.86	-2.51712	0	0	up	CELE_H22K11.1	WormBase:WBGene00000216,GeneID:180947	GO:0016787;GO:0005737;GO:0008233;GO:0006508;GO:0005576;GO:0004190;GO:0030163;GO:0005764;GO:0070265
43	dod-19	22.9583	2565.96	-6.80434	0	0	up	CELE_ZK6.10	WormBase:WBGene00022644,GeneID:178564	GO:0045087;GO:0045121
44	rps-10	7076	2550.96	1.47189	0	0	down	CELE_D1007.6	WormBase:WBGene00004479,GeneID:172061	GO:0005840;GO:0003735;GO:0005515;GO:0008340;GO:0003723;GO:0022627;GO:0000028
45	K08D12.3	3347.94	453.827	2.88306	0	0	down	CELE_K08D12.3	WormBase:WBGene00019537,GeneID:176979	GO:0008270;GO:0003676
46	ndk-1	6247.25	2159.65	1.53242	0	0	down	CELE_F25H2.5	WormBase:WBGene00009119,GeneID:172939	GO:0000166;GO:0005524;GO:0016740;GO:0016301;GO:0016310;GO:0005515;GO:0040026;GO:0030334;GO:0042802;GO:0004550;GO:0006165;GO:0006183;GO:0006228;GO:0006241;GO:0005622;GO:0043410;GO:1901074
47	his-24	2227.28	284.147	2.97057	0	0	down	CELE_M163.3	WormBase:WBGene00001898,GeneID:181545	GO:0000786;GO:0005634;GO:0005694;GO:0003677;GO:0005737;GO:0006334;GO:0000784
48	T22F3.11	816.503	47.0285	4.11785	0	0	down	CELE_T22F3.11	WormBase:WBGene00020700,GeneID:178782	GO:0016020;GO:0016021;GO:0055085;GO:0022857;GO:0006820
49	lys-7	33.9503	1412.28	-5.37846	0	0	up	CELE_C02A12.4	WormBase:WBGene00003096,GeneID:178772	GO:0045087;GO:0050829;GO:0050830;GO:0002376;GO:0050832
50	hip-1	1108.08	165.978	2.739	0	0	down	CELE_T12D8.8	WormBase:WBGene00011735,GeneID:176794	GO:0055120;GO:0005783;GO:0046983;GO:0030017
51	rpl-20	5944.52	2461.17	1.27222	0	0	down	CELE_E04A4.8	WormBase:WBGene00004432,GeneID:24104384	GO:0003735;GO:0006412;GO:0005840;GO:0030529;GO:0003723;GO:0022625
52	col-8	1206.7	82.8151	3.86503	0	0	down	CELE_F11H8.3	WormBase:WBGene00000597,GeneID:175981	GO:0042302;GO:0005581
53	sqt-3	1740.93	203.791	3.0947	0	0	down	CELE_F23H12.4	WormBase:WBGene00005018,GeneID:179693	GO:0005576;GO:0042302;GO:0005581;GO:0040002;GO:0060102;GO:0042338
54	col-143	1015.28	48.756	4.38015	0	0	down	CELE_T15B7.3	WormBase:WBGene00000716,GeneID:179073	GO:0016020;GO:0016021;GO:0042302;GO:0005581
55	lys-1	14.6741	1246.26	-6.40819	0	0	up	CELE_Y22F5A.4	WormBase:WBGene00003090,GeneID:179428	GO:0031410;GO:0045087;GO:0050829;GO:0050830;GO:0045177;GO:0002376;GO:0060205
56	col-160	1667.21	352.996	2.23971	0	0	down	CELE_F57B1.4	WormBase:WBGene00000733,GeneID:179804	GO:0016020;GO:0016021;GO:0042302;GO:0005581
57	tba-2	1760.64	602.066	1.5481	0	0	down	CELE_C47B2.3	WormBase:WBGene00006529,GeneID:173167	GO:0000166;GO:0005737;GO:0009792;GO:0000132;GO:0005856;GO:0003924;GO:0005525;GO:0007017;GO:0005874;GO:0008104;GO:0005200;GO:0032465;GO:0051642
58	rpl-26	5724.75	1996.1	1.52003	0	0	down	CELE_F28C6.7	WormBase:WBGene00004440,GeneID:174379	GO:0003735;GO:0006412;GO:0005840;GO:0005622;GO:0030529;GO:0003723;GO:0022625;GO:0002181;GO:0042273;GO:0015934
59	eef-1B.1	2935.82	808.999	1.85955	0	0	down	CELE_F54H12.6	WormBase:WBGene00018846,GeneID:176120	GO:0006412;GO:0003746;GO:0006414;GO:0005853
60	rla-0	4104.23	2029.37	1.01608	0	0	down	CELE_F25H2.10	WormBase:WBGene00004408,GeneID:172943	GO:0005840;GO:0005622;GO:0030529;GO:0042254
61	hil-4	1392.92	130.465	3.41638	0	0	down	CELE_C18G1.5	WormBase:WBGene00001855,GeneID:178866	GO:0000786;GO:0005634;GO:0005694;GO:0003677;GO:0006334
62	T25C12.3	5.57717	172.521	-4.95109	0	0	up	CELE_T25C12.3	WormBase:WBGene00012018,GeneID:259727	GO:0005887
63	F57F5.1	133.156	1355.33	-3.34746	0	0	up	CELE_F57F5.1	WormBase:WBGene00010204,GeneID:179645	GO:0016787;GO:0005615;GO:0008233;GO:0006508;GO:0004197;GO:0008234;GO:0051603;GO:0005764
64	col-98	2109.12	633.448	1.73534	0	0	down	CELE_F14F7.1	WormBase:WBGene00000673,GeneID:176724	GO:0016020;GO:0016021;GO:0042302;GO:0005581
65	cey-4	1918.48	499.523	1.94134	0	0	down	CELE_Y39A1C.3	WormBase:WBGene00000475,GeneID:176516	GO:0006355;GO:0003677;GO:0003676;GO:0030529;GO:0043021
66	spp-5	299.904	4041.61	-3.75236	0	0	up	CELE_T08A9.9	WormBase:WBGene00004990,GeneID:180994	GO:0050829;GO:0050830;GO:0055085;GO:0015267
67	hmg-12	1130.15	128.902	3.13217	0	0	down	CELE_Y17G7A.1	WormBase:WBGene00001977,GeneID:174829	GO:0005634;GO:0003677
68	T19H12.2	1528	159.743	3.25781	0	0	down	CELE_T19H12.2	WormBase:WBGene00020588,GeneID:178881	GO:0006334;GO:0005634;GO:0042981;GO:0042393;GO:0043486;GO:0006913
69	rla-2	3944.65	756.604	2.38228	0	0	down	CELE_Y62E10A.1	WormBase:WBGene00004410,GeneID:178297	GO:0003735;GO:0005840;GO:0005622;GO:0030529;GO:0022625;GO:0002181;GO:0006414
70	col-117	2348.25	813.764	1.5289	0	0	down	CELE_T28C6.4	WormBase:WBGene00000691,GeneID:177694	GO:0016020;GO:0016021;GO:0042302;GO:0005581
71	rps-9	5698.08	2711.53	1.07137	0	0	down	CELE_F40F8.10	WormBase:WBGene00004478,GeneID:174699	GO:0003735;GO:0006412;GO:0005840;GO:0005622;GO:0003723;GO:0030529;GO:0019843;GO:0022627;GO:0015935;GO:0045903
72	rps-22	4693.34	1444.79	1.69976	0	0	down	CELE_F53A3.3	WormBase:WBGene00004491,GeneID:175338	GO:0003735;GO:0006412;GO:0005840;GO:0008340;GO:0030529;GO:0022627
73	rpl-43	5406.23	1341.98	2.01026	0	0	down	CELE_Y48B6A.2	WormBase:WBGene00004456,GeneID:175070	GO:0046872;GO:0003735;GO:0006412;GO:0005840;GO:0005622;GO:0030529
74	rps-18	6127.87	2763.07	1.14911	0	0	down	CELE_Y57G11C.16	WormBase:WBGene00004487,GeneID:178408	GO:0005829;GO:0003676;GO:0003735;GO:0006412;GO:0005840;GO:0005622;GO:0003723;GO:0030529;GO:0042254;GO:0015935
75	col-103	1596.8	499.256	1.67734	0	0	down	CELE_F56B3.1	WormBase:WBGene00000677,GeneID:176901	GO:0042302;GO:0005581
76	fat-2	163.876	2283.45	-3.80054	0	0	up	CELE_W02A2.1	WormBase:WBGene00001394,GeneID:178293	GO:0016491;GO:0055114;GO:0016020;GO:0016021;GO:0045087;GO:0000003;GO:0006629;GO:0040002;GO:0006631;GO:0006633;GO:0006636;GO:0004768;GO:0016717;GO:0016720;GO:0030497
77	col-3	2167.28	765.132	1.5021	0	0	down	CELE_T28C6.6	WormBase:WBGene00000594,GeneID:177695	GO:0016020;GO:0016021;GO:0042302;GO:0005581
78	col-43	2609.18	1089.27	1.26023	0	0	down	CELE_ZC513.8	WormBase:WBGene00000620,GeneID:179187	GO:0016020;GO:0016021;GO:0042302;GO:0005581
79	rpl-32	8784.6	2417.22	1.86163	0	0	down	CELE_T24B8.1	WormBase:WBGene00004446,GeneID:174443	GO:0003735;GO:0006412;GO:0005840;GO:0005622;GO:0022625
80	rps-30	5040.83	1840.33	1.4537	0	0	down	CELE_C26F1.4	WormBase:WBGene00004499,GeneID:179154	GO:0003735;GO:0006412;GO:0005840;GO:0005622;GO:0030529
81	rpl-36.A	528.847	4173.06	-2.98019	0	0	up	CELE_C09H10.2	WormBase:WBGene00004454,GeneID:174695	GO:0003735;GO:0006412;GO:0005840;GO:0005622;GO:0030529;GO:0022625
82	rpl-11.2	4401.15	1979.32	1.15288	0	0	down	CELE_F07D10.1	WormBase:WBGene00004423,GeneID:180535	GO:0005634;GO:0005737;GO:0003735;GO:0006412;GO:0005840;GO:0005622;GO:0003723;GO:0030529;GO:0022625;GO:0019843;GO:0000027
83	mai-2	2838.8	376.651	2.91398	0	0	down	CELE_B0546.1	WormBase:WBGene00015248,GeneID:177106	GO:0005739;GO:0051117;GO:0006783;GO:0032780;GO:0042030;GO:0045980
84	icd-1	250.822	2410.12	-3.26437	0	0	up	CELE_C56C10.8	WormBase:WBGene00002045,GeneID:174090	GO:0005634;GO:0006351;GO:0006355;GO:0009792;GO:0005515;GO:0005739;GO:0043066
85	W05F2.3	1448.52	213.128	2.76479	0	0	down	CELE_W05F2.3	WormBase:WBGene00021035,GeneID:171908	GO:0016020;GO:0016021
86	col-40	1999.29	704.861	1.50408	0	0	down	CELE_T13B5.4	WormBase:WBGene00000617,GeneID:173495	GO:0005576;GO:0042302;GO:0005581;GO:0040002
87	col-179	802.222	35.9957	4.4781	0	0	down	CELE_C34F6.3	WormBase:WBGene00000752,GeneID:181308	GO:0016020;GO:0016021;GO:0045087;GO:0050829;GO:0042302;GO:0005581
88	col-166	1481.08	397.242	1.89856	0	0	down	CELE_T07H6.3	WormBase:WBGene00000739,GeneID:180902	GO:0016020;GO:0016021;GO:0042302;GO:0005581
89	Y54G2A.18	1645.87	313.066	2.39431	0	0	down	CELE_Y54G2A.18	WormBase:WBGene00021883,GeneID:177072	GO:0016020;GO:0016021;GO:0006886;GO:0005789;GO:0006888;GO:0005783;GO:0045121;GO:0070973
90	ubq-1	67.1594	501.396	-2.90029	0	0	up	CELE_F25B5.4	WormBase:WBGene00006727,GeneID:175840	GO:0005634;GO:0005737
91	eat-6	46.1426	389.951	-3.07912	0	0	up	CELE_B0365.3	WormBase:WBGene00001137,GeneID:179796	GO:0046872;GO:0000166;GO:0005524;GO:0016787;GO:0005886;GO:0016020;GO:0016021;GO:0006811;GO:0000003;GO:0006813;GO:0006814;GO:0001508;GO:0006937;GO:0005391;GO:0010248;GO:0090662;GO:0042391
92	rsp-3	1177.23	175.129	2.7489	0	0	down	CELE_Y111B2A.18	WormBase:WBGene00004700,GeneID:176688	GO:0005634;GO:0005515;GO:0007275;GO:0003676;GO:0009792;GO:0003723;GO:0006397;GO:0008380;GO:0006376
93	rpl-33	6847.02	3229.76	1.08405	0	0	down	CELE_F10E7.7	WormBase:WBGene00004447,GeneID:174166	GO:0003735;GO:0006412;GO:0005840;GO:0005622;GO:0030529;GO:0022625;GO:0002181;GO:0042273
94	col-80	878.916	126.165	2.80041	0	0	down	CELE_C09G5.5	WormBase:WBGene00000656,GeneID:174652	GO:0042302;GO:0005581
95	lgg-1	33.8757	1936.3	-5.83691	0	0	up	CELE_C32D5.9	WormBase:WBGene00002980,GeneID:174050	GO:0005634;GO:0005829;GO:0005737;GO:0016020;GO:0005739;GO:0040024;GO:0050830;GO:0005515;GO:0008340;GO:0031410;GO:0000045;GO:0000422;GO:0006914;GO:0006995;GO:0010940;GO:0005764;GO:0012501;GO:0000421;GO:2000786;GO:0005741;GO:0043202;GO:0000407;GO:0005776
96	tct-1	254.278	2034.4	-3.00013	0	0	up	CELE_F25H2.11	WormBase:WBGene00009122,GeneID:172944	GO:0005737;GO:0005783;GO:0030154;GO:0008017;GO:0005509
97	hpo-6	31.0718	580.96	-4.22476	0	0	up	CELE_Y41D4B.16	WormBase:WBGene00021518,GeneID:176965	GO:0045087;GO:0045121
98	lev-11	3085.15	983.906	1.64875	0	0	down	CELE_Y105E8B.1	WormBase:WBGene00002978,GeneID:173319	GO:0005737;GO:0051015;GO:0005865;GO:0003779;GO:0040011;GO:0007015;GO:0030835;GO:0030833;GO:0034609;GO:0043393;GO:0005884;GO:0006936;GO:0008307;GO:0009790;GO:0005862
99	rps-29	5390.49	973.225	2.46957	0	0	down	CELE_B0412.4	WormBase:WBGene00004498,GeneID:175235	GO:0008270;GO:0003735;GO:0006412;GO:0005840;GO:0005622;GO:0022627
100	T28F4.5	97.4531	2363.34	-4.59998	0	0	up	CELE_T28F4.5	WormBase:WBGene00012140,GeneID:172503	GO:0034198;GO:0070513;GO:0010507;GO:0097190
101	F57F4.4	35.2133	207.492	-2.55886	0	0	up	CELE_F57F4.4	WormBase:WBGene00019017,GeneID:3564957	GO:0045121
102	fkb-2	3413.11	855.365	1.99647	0	0	down	CELE_Y18D10A.19	WormBase:WBGene00001427,GeneID:173160	GO:0005737;GO:0003755;GO:0016853;GO:0005528;GO:0000413;GO:0061077
103	T28H10.3	2.89327	522.203	-7.49577	0	0	up	CELE_T28H10.3	WormBase:WBGene00012144,GeneID:179714	GO:0006508;GO:0004197;GO:0051603;GO:0008233;GO:0006624;GO:0005773
104	dpy-13	1109.17	243.373	2.18824	0	0	down	CELE_F30B5.1	WormBase:WBGene00001074,GeneID:177187	GO:0042302;GO:0005581;GO:0060102;GO:0042338
105	brp-1	199.433	994.023	-2.31737	0	0	up	CELE_Y79H2A.1	WormBase:WBGene00000273,GeneID:176637	GO:0016020;GO:0016021;GO:0005515
106	clec-174	13.0642	504.817	-5.27208	0	0	up	CELE_Y46C8AL.2	WormBase:WBGene00021580,GeneID:189943	GO:0045087;GO:0030246
107	Y51H1A.3	1318.8	193.254	2.77065	0	0	down	CELE_Y51H1A.3	WormBase:WBGene00013094,GeneID:175038	GO:0055114;GO:0005739;GO:0008137;GO:0003954;GO:0005747
108	enpl-1	18.2272	354.703	-4.28244	0	0	up	CELE_T05E11.3	WormBase:WBGene00011480,GeneID:178014	GO:0000166;GO:0005524;GO:0005783;GO:0051082;GO:0006457;GO:0006950;GO:0005788
109	asp-2	17.8022	523.296	-4.8775	0	0	up	CELE_T18H9.2	WormBase:WBGene00000215,GeneID:34700645	GO:0016787;GO:0008233;GO:0006508;GO:0004190
110	sti-1	718.303	99.4606	2.85239	0	0	down	CELE_R09E12.3	WormBase:WBGene00019983,GeneID:178587	GO:0005737;GO:0007275;GO:0000003;GO:0005515;GO:0008340;GO:0009408;GO:0030544;GO:0042030;GO:0051879;GO:0032780
111	pck-2	92.664	593.463	-2.67908	0	0	up	CELE_R11A5.4	WormBase:WBGene00011232,GeneID:172556	GO:0016301;GO:0016310;GO:0005739;GO:0005525;GO:0004611;GO:0004613;GO:0017076;GO:0006094
112	ubq-2	565.282	3105.37	-2.45772	0	0	up	CELE_ZK1010.1	WormBase:WBGene00006728,GeneID:176718	GO:0005634;GO:0005737;GO:0003735;GO:0006412;GO:0005840;GO:0030529;GO:0009949
113	sodh-1	220.112	1168.76	-2.40867	0	0	up	CELE_K12G11.3	WormBase:WBGene00010790,GeneID:179627	GO:0016491;GO:0046872;GO:0055114;GO:0008270;GO:0005737;GO:0050830;GO:0004022;GO:0006067;GO:0006116
114	col-93	789.116	123.629	2.67422	0	0	down	CELE_W05B2.5	WormBase:WBGene00000668,GeneID:259335	GO:0016020;GO:0016021;GO:0042302;GO:0005581
115	asah-1	1085.5	378.644	1.51945	0	0	down	CELE_K11D2.2	WormBase:WBGene00010769,GeneID:173120	GO:0016787;GO:0006629;GO:0006665;GO:0005764;GO:0017040
116	F45H10.3	1285.88	176.748	2.863	0	0	down	CELE_F45H10.3	WormBase:WBGene00009740,GeneID:174993	GO:0008137;GO:0005747;GO:0042773;GO:0005743;GO:0006120
117	W01D2.1	6429.04	2921.05	1.13812	0	0	down	CELE_W01D2.1	WormBase:WBGene00012179,GeneID:175141	GO:0046872;GO:0003735;GO:0006412;GO:0005840;GO:0005622;GO:0003723;GO:0030529;GO:0022625;GO:0019843
118	aco-2	23.4158	333.659	-3.83282	0	0	up	CELE_F54H12.1	WormBase:WBGene00000041,GeneID:176121	GO:0046872;GO:0016829;GO:0005739;GO:0008152;GO:0006099;GO:0051536;GO:0051539;GO:0003994
119	tfg-1	461.58	69.1399	2.73899	0	0	down	CELE_Y63D3A.5	WormBase:WBGene00006565,GeneID:173277	GO:0005737;GO:0005515;GO:0040014;GO:0005739;GO:0043066;GO:0008361;GO:0009306;GO:0048208;GO:0006888;GO:0042802;GO:0000139;GO:0001558;GO:0072595;GO:0070971
120	col-2	1884.36	837.829	1.16935	0	0	down	CELE_W01B6.7	WormBase:WBGene00000593,GeneID:177872	GO:0042302;GO:0005581
121	sqst-1	5.59896	282.798	-5.65847	0	0	up	CELE_T12G3.1	WormBase:WBGene00011737,GeneID:178139	GO:0046872;GO:0008270;GO:0005737;GO:0005515;GO:0006511;GO:0043130;GO:0005776;GO:0042802;GO:0016235
122	rpl-25.1	3666.6	1579.05	1.21539	0	0	down	CELE_F55D10.2	WormBase:WBGene00004438,GeneID:180748	GO:0003735;GO:0006412;GO:0005840;GO:0005622;GO:0003723;GO:0030529;GO:0022625;GO:0019843;GO:0000027
123	dpy-17	465.807	27.5284	4.08074	0	0	down	CELE_F54D8.1	WormBase:WBGene00001076,GeneID:175696	GO:0042302;GO:0042338
124	rps-17	553.094	2899.89	-2.3904	0	0	up	CELE_T08B2.10	WormBase:WBGene00004486,GeneID:172313	GO:0003735;GO:0006412;GO:0005840;GO:0005622;GO:0030529;GO:0022627;GO:0000028
125	his-72	1998.8	479.18	2.06049	0	0	down	CELE_Y49E10.6	WormBase:WBGene00001946,GeneID:176660	GO:0046982;GO:0000786;GO:0005634;GO:0005694;GO:0003677;GO:0031492;GO:0006334
126	C05C10.5	843.779	78.0785	3.43387	0	0	down	CELE_C05C10.5	WormBase:WBGene00007332,GeneID:174551	GO:0005515
127	pod-2	186.958	63.7178	1.55294	0	0	down	CELE_W09B6.1	WormBase:WBGene00004076,GeneID:173500	GO:0000166;GO:0005524;GO:0046872;GO:0003824;GO:0002119;GO:0016874;GO:0003989;GO:0004075;GO:0006633;GO:0009949;GO:0030104;GO:0005789;GO:0045197
128	lipl-5	1032.53	337.91	1.61147	0	0	down	CELE_ZK6.7	WormBase:WBGene00022642,GeneID:178563	GO:0016787;GO:0050829;GO:0006629;GO:0016788;GO:0016042
129	rpl-30	122.481	2047.53	-4.06325	0	0	up	CELE_Y106G6H.3	WormBase:WBGene00004444,GeneID:172921	GO:0003735;GO:0006412;GO:0005840;GO:0005622;GO:0008340;GO:0003723;GO:0022625;GO:0002181
130	F55G11.4	11.4708	519.792	-5.5019	0	0	up	CELE_F55G11.4	WormBase:WBGene00010124,GeneID:178248	GO:0050829;GO:0003674;GO:0005575
131	rpl-31	5965.07	2693.72	1.14694	0	0	down	CELE_W09C5.6	WormBase:WBGene00004445,GeneID:173235	GO:0003735;GO:0006412;GO:0005840;GO:0005622;GO:0030529;GO:0022625;GO:0002181
132	F28B4.3	15.1838	121.112	-2.99574	0	0	up	CELE_F28B4.3	WormBase:WBGene00017892,GeneID:180612	GO:0005887;GO:0008045
133	hrp-1	882.401	214.94	2.0375	0	0	down	CELE_F42A6.7	WormBase:WBGene00001999,GeneID:177101	GO:0005634;GO:0005694;GO:0003676;GO:0003723;GO:0030529;GO:0031581;GO:0000398;GO:0000781
134	aagr-2	2.9993	180.304	-5.90966	0	0	up	CELE_R05F9.12	WormBase:WBGene00019895,GeneID:173848	GO:0004553;GO:0016787;GO:0016798;GO:0005975;GO:0008152;GO:0003824;GO:0030246;GO:0005764;GO:0004558;GO:0005980
135	pbs-1	1035.85	223.571	2.21201	0	0	down	CELE_K08D12.1	WormBase:WBGene00003947,GeneID:176978	GO:0005634;GO:0016787;GO:0005737;GO:0008233;GO:0006508;GO:0004175;GO:0004298;GO:0051603;GO:0000502;GO:0005839
136	pmt-1	49.0125	502.317	-3.35738	0	0	up	CELE_ZK622.3	WormBase:WBGene00022781,GeneID:173901	GO:0016740;GO:0008168;GO:0032259;GO:0008152;GO:0005737;GO:0005829;GO:0002119;GO:0032504;GO:0000234;GO:0070832
137	dct-17	2.68711	292.236	-6.76493	0	0	up	CELE_F35E12.7	WormBase:WBGene00009431,GeneID:179865	GO:0045087;GO:0050829;GO:0045121
138	spp-2	78.6142	1719.5	-4.45106	0	0	up	CELE_T08A9.12	WormBase:WBGene00004987,GeneID:259714	GO:0050830
139	rpl-27	484.863	2495.67	-2.36378	0	0	up	CELE_C53H9.1	WormBase:WBGene00004441,GeneID:171750	GO:0003735;GO:0006412;GO:0005840;GO:0005622;GO:0030529;GO:0022625
140	htz-1	1550.71	297.315	2.38286	0	0	down	CELE_R08C7.3	WormBase:WBGene00019947,GeneID:177212	GO:0046982;GO:0006342;GO:0009996;GO:0045892;GO:0000785;GO:0000786;GO:0000790;GO:0000793;GO:0005634;GO:0005694;GO:0003677
141	M60.4	115.331	1427.36	-3.6295	0	0	up	CELE_M60.4	WormBase:WBGene00019780,GeneID:187465	GO:0016020;GO:0016021;GO:0045121;GO:0001766;GO:0008104
142	atp-4	2152.06	607.036	1.82586	0	0	down	CELE_T05H4.12	WormBase:WBGene00020275,GeneID:179025	GO:0015986;GO:0015078;GO:0000276
143	col-139	468.711	36.0092	3.70226	0	0	down	CELE_F41F3.4	WormBase:WBGene00000712,GeneID:178857	GO:0016020;GO:0016021;GO:0042302;GO:0005581
144	Y71H2AM.4	1256.91	179.296	2.80946	0	0	down	CELE_Y71H2AM.4	WormBase:WBGene00022169,GeneID:175397	GO:0016020;GO:0016021;GO:0008137;GO:0005743;GO:0006120
145	rpl-21	795.338	2865.71	-1.84925	0	0	up	CELE_C14B9.7	WormBase:WBGene00004433,GeneID:176146	GO:0003735;GO:0006412;GO:0005840;GO:0005622;GO:0030529;GO:0022625
146	mtl-1	8.10844	2163.7	-8.05986	0	0	up	CELE_K11G9.6	WormBase:WBGene00003473,GeneID:179060	GO:0046872;GO:0005737;GO:0008270;GO:0005507;GO:0046870;GO:0010288;GO:0046689
147	rsp-6	1038.3	163.061	2.67074	0	0	down	CELE_C33H5.12	WormBase:WBGene00004703,GeneID:177566	GO:0005634;GO:0007275;GO:0003676;GO:0003723;GO:0008406;GO:0030154;GO:0006397;GO:0008380;GO:0000398;GO:0007548;GO:0031554
148	dbn-1	315.824	63.6295	2.31135	0	0	down	CELE_K08E3.4	WormBase:WBGene00010664,GeneID:176813	GO:0005622;GO:0003779
149	rpl-38	294.534	2868.25	-3.28367	0	0	up	CELE_C06B8.8	WormBase:WBGene00004452,GeneID:180044	GO:0003735;GO:0006412;GO:0005840;GO:0005622;GO:0030529;GO:0003723;GO:0022625;GO:0022618
150	csc-1	522.895	32.0865	4.02648	0	0	down	CELE_Y48E1B.12	WormBase:WBGene00000804,GeneID:175006	GO:0000793;GO:0005634;GO:0005694;GO:0005737;GO:0000794;GO:0005515;GO:0051301;GO:0005856;GO:0045132;GO:0040038;GO:1990023;GO:0007049;GO:0005819;GO:0000775;GO:0000281;GO:0007080;GO:1990386;GO:0007079;GO:1990385
151	spp-18	42.7946	1187.05	-4.79381	0	0	up	CELE_F27C8.4	WormBase:WBGene00005003,GeneID:185015	GO:0045087
152	egl-3	16.7499	257.134	-3.9403	0	0	up	CELE_C51E3.7	WormBase:WBGene00001172,GeneID:179412	GO:0016787;GO:0004252;GO:0008233;GO:0008236;GO:0006508;GO:0030424;GO:0005576;GO:0031410;GO:0008340;GO:1901046;GO:0042995;GO:0006937;GO:0090325;GO:0061096;GO:0008582;GO:0030536;GO:0045887;GO:1903998;GO:1905910;GO:0090326;GO:0007274;GO:1904810;GO:0098770;GO:0009612;GO:0014057;GO:0030070;GO:0043058;GO:0060456;GO:0061837;GO:0090472;GO:0090474;GO:1900073;GO:1904014;GO:1905850;GO:1905852;GO:1905954
153	col-37	1153.31	473.865	1.28323	0	0	down	CELE_ZK863.2	WormBase:WBGene00000614,GeneID:179668	GO:0042302;GO:0005581
154	col-102	696.822	250.917	1.47358	0	0	down	CELE_C18H7.3	WormBase:WBGene00000676,GeneID:182802	GO:0016020;GO:0016021;GO:0042302;GO:0005581;GO:0005198
155	pdi-2	981.864	473.918	1.05089	0	0	down	CELE_C07A12.4	WormBase:WBGene00003963,GeneID:180724	GO:0045454;GO:0005783;GO:0016853;GO:0006457;GO:0030968;GO:0055114;GO:0005788;GO:0031545;GO:0003756;GO:0003810;GO:0018401;GO:0043412;GO:0080058;GO:0016222;GO:1902175
156	gyg-2	665.337	140.51	2.24342	0	0	down	CELE_T25E12.5	WormBase:WBGene00012020,GeneID:180119	GO:0016740;GO:0016757
157	Y110A2AR.1	554.37	52.5616	3.39877	0	0	down	CELE_Y110A2AR.1	WormBase:WBGene00022452,GeneID:173639	GO:0016020;GO:0016021
158	mex-3	414.565	102.45	2.01667	0	0	down	CELE_F53G12.5	WormBase:WBGene00003229,GeneID:171607	GO:0005737;GO:0003676;GO:0043186;GO:0003723;GO:0017148;GO:0001708;GO:0003727;GO:0009880;GO:0048308;GO:0051148;GO:0005515;GO:0010628;GO:0010468
159	F37C4.5	849.74	322.201	1.39906	0	0	down	CELE_F37C4.5	WormBase:WBGene00018145,GeneID:177146	GO:0005515
160	ZK813.1	1687.69	474.741	1.82984	0	0	down	CELE_ZK813.1	WormBase:WBGene00022820,GeneID:180636	GO:0007275;GO:0042600
161	far-1	1198.91	3063.96	-1.35368	0	0	up	CELE_F02A9.2	WormBase:WBGene00001385,GeneID:176283	GO:0005576;GO:0008289
162	eef-1G	345.984	1157.08	-1.74172	0	0	up	CELE_F17C11.9	WormBase:WBGene00008920,GeneID:179522	GO:0005634;GO:0005737;GO:0006412;GO:0003746;GO:0006414;GO:0006749;GO:0004364
163	col-129	487.878	48.2533	3.33782	0	0	down	CELE_M18.1	WormBase:WBGene00000703,GeneID:178155	GO:0005515;GO:0042302;GO:0005581
164	trap-3	1286.24	342.665	1.9083	0	0	down	CELE_Y38F2AR.2	WormBase:WBGene00021420,GeneID:177028	GO:0016020;GO:0016021;GO:0005622;GO:0006614
165	W05H9.1	6.52374	327.576	-5.64999	0	0	up	CELE_W05H9.1	WormBase:WBGene00021048,GeneID:180901	GO:0016020;GO:0016021
166	col-107	1138.34	439.473	1.37309	0	0	down	CELE_C34H4.4	WormBase:WBGene00000681,GeneID:176961	GO:0016020;GO:0016021;GO:0042302;GO:0005581
167	asp-4	10.4534	315.126	-4.91389	0	0	up	CELE_R12H7.2	WormBase:WBGene00000217,GeneID:181444	GO:0016787;GO:0005737;GO:0008233;GO:0006508;GO:0004190;GO:0030163;GO:0005764;GO:0070265
168	F32A5.4	12.0524	550.232	-5.51265	0	0	up	CELE_F32A5.4	WormBase:WBGene00017970,GeneID:174188	GO:0005576
169	ram-2	1114.18	443.054	1.33042	0	0	down	CELE_F38A3.2	WormBase:WBGene00004300,GeneID:174687	GO:0016020;GO:0016021;GO:0045138;GO:0042302;GO:0007423
170	rpl-29	213.134	2511.48	-3.5587	0	0	up	CELE_B0513.3	WormBase:WBGene00004443,GeneID:178352	GO:0003735;GO:0006412;GO:0005840;GO:0005622;GO:0030529;GO:0022625;GO:0002181
171	ida-1	20.6325	227.605	-3.46354	0	0	up	CELE_B0244.2	WormBase:WBGene00002048,GeneID:175807	GO:0016787;GO:0004721;GO:0016020;GO:0016021;GO:0045202;GO:0004725;GO:0006470;GO:0035335;GO:0016791;GO:0016311;GO:0005001;GO:0031045;GO:0030140;GO:0001956;GO:0006887
172	Y37H2A.14	3.45522	779.515	-7.81765	0	0	up	CELE_Y37H2A.14	WormBase:WBGene00045416,GeneID:6418795	GO:0016020;GO:0016021
173	col-147	926.018	305.298	1.60082	0	0	down	CELE_T06E4.4	WormBase:WBGene00000720,GeneID:179351	GO:0016020;GO:0016021;GO:0042302;GO:0005581
174	unc-22	2.82434	18.8193	-2.73623	0	0	up	CELE_ZK617.1	WormBase:WBGene00006759,GeneID:178135	GO:0046872;GO:0000166;GO:0005524;GO:0016740;GO:0005737;GO:0016301;GO:0016310;GO:0060298;GO:0004674;GO:0018105;GO:0018107;GO:0004672;GO:0006468;GO:0019901;GO:0005516;GO:0040017;GO:0035095;GO:0045989;GO:0008344;GO:0031672;GO:0051782;GO:0030017
175	C49C8.5	27.4107	359.074	-3.71147	0	0	up	CELE_C49C8.5	WormBase:WBGene00016769,GeneID:177668	GO:0045087
176	unc-87	42.467	419.378	-3.30384	0	0	up	CELE_F08B6.4	WormBase:WBGene00006819,GeneID:172397	GO:0005515;GO:0031674;GO:0001725;GO:0005865;GO:0031032
177	ZK1320.2	156.51	1058.34	-2.75748	0	0	up	CELE_ZK1320.2	WormBase:WBGene00014252,GeneID:174520	GO:0045087
178	col-125	879.613	288.391	1.60884	0	0	down	CELE_C29F4.1	WormBase:WBGene00000699,GeneID:178029	GO:0016020;GO:0016021;GO:0042302;GO:0005581
179	F44E5.4	39.9203	309.276	-2.9537	0	0	up	CELE_F44E5.4	WormBase:WBGene00009691,GeneID:174805	GO:0000166;GO:0005524
180	pyc-1	5.83985	118.896	-4.34763	0	0	up	CELE_D2023.2	WormBase:WBGene00004258,GeneID:179616	GO:0046872;GO:0000166;GO:0005524;GO:0008152;GO:0005737;GO:0003824;GO:0016874;GO:0005739;GO:0006094;GO:0004075;GO:0004736;GO:0009374;GO:0006090
181	ttr-16	81.8718	1156.78	-3.82061	0	0	up	CELE_Y5F2A.1	WormBase:WBGene00012382,GeneID:178002	GO:0005576;GO:0005615
[truncated: 6,939 more rows]

## Sheet: MBC
No.	Gene id	MeanTPM (control)	MeanTPM (MBC)	log2FoldChange	pValue	qValue	result	GeneName	GeneDescription	GO
[truncated: 6,787 more rows]

## Sheet: PBC
No.	Gene id	MeanTPM (control)	MeanTPM (PBC)	log2FoldChange	pValue	qValue	result	GeneName	GeneDescription	GO
[truncated: 1,184 more rows]
