# Supplementary material for: The effects of different biochars on Caenorhabditis elegans and the underlying transcriptomic mechanisms
Source: PLoS One. 2023 Sep 22;18(9):e0284348. doi: 10.1371/journal.pone.0284348 (PMC10516431; doi:10.1371/journal.pone.0284348)
Supplement: S3 Table — (XLSX) [file pone.0284348.s007.xlsx]

## Sheet: ABC
No.	Gene id	MeanTPM (control)	MeanTPM (ABC)	log2FoldChange	pValue	qValue	result	GeneName	GeneDescription	GO	KEGG	KOG
1	Y82E9BR.3	16627.5	2643.75	2.65292	0	0	down	CELE_Y82E9BR.3	WormBase:WBGene00022336,GeneID:175299	GO:0016020;GO:0016021;GO:0005739;GO:0006811;GO:0031966;GO:0015986;GO:0015078;GO:0045263;GO:0008289;GO:0015991;GO:0015992;GO:0046933;GO:0000276;GO:0033177	K02128-ko00190 Oxidative phosphorylation;ko05010 Alzheimer's disease;ko05012 Parkinson's disease;ko05016 Huntington's disease	KOG3025-Mitochondrial F1F0-ATP synthase, subunit c/ATP9/proteolipid[C]
2	rps-12	13280.9	2089	2.66846	0	0	down	CELE_F54E7.2	WormBase:WBGene00004481,GeneID:175786	GO:0003735;GO:0006412;GO:0005840;GO:0005622;GO:0030529;GO:0022627	K02951-ko03010 Ribosome	KOG3406-40S ribosomal protein S12[J]
3	rpl-18	11003.9	2241.85	2.29525	0	0	down	CELE_Y45F10D.12	WormBase:WBGene00004430,GeneID:178342	GO:0005737;GO:0003735;GO:0006412;GO:0005840;GO:0005622;GO:0030529;GO:0003723;GO:0022625	K02883-ko03010 Ribosome	KOG1714-60s ribosomal protein L18[J]
4	rpl-13	8862.06	1961.54	2.17566	0	0	down	CELE_C32E8.2	WormBase:WBGene00004425,GeneID:171949	GO:0003735;GO:0006412;GO:0005840;GO:0005622;GO:0030529;GO:0003723;GO:0022625	K02873-ko03010 Ribosome	KOG3295-60S Ribosomal protein L13[J]
5	rpl-17	9909.8	2834.15	1.80594	0	0	down	CELE_Y48G8AL.8	WormBase:WBGene00004429,GeneID:171692	GO:0003735;GO:0006412;GO:0005840;GO:0005622;GO:0030529;GO:0015934	K02880-ko03010 Ribosome	KOG3353-60S ribosomal protein L22[J]
6	rpl-2	8905.92	3391.95	1.39265	0	0	down	CELE_B0250.1	WormBase:WBGene00004413,GeneID:180343	GO:0005737;GO:0003735;GO:0006412;GO:0005840;GO:0005622;GO:0003723;GO:0030529;GO:0022625;GO:0002181;GO:0019843	K02938-ko03010 Ribosome	KOG2309-60s ribosomal protein L2/L8[J]
7	rla-1	11043	2102.75	2.39278	0	0	down	CELE_Y37E3.7	WormBase:WBGene00004409,GeneID:171766	GO:0003735;GO:0006412;GO:0005840;GO:0005622;GO:0030529;GO:0032147;GO:0022625;GO:0002181;GO:0030295;GO:0006414;GO:0045860	K02942-ko03010 Ribosome	KOG1762-60s acidic ribosomal protein P1[J]
8	rps-21	13802.2	2578.43	2.42033	0	0	down	CELE_F37C12.11	WormBase:WBGene00004490,GeneID:176011	GO:0003735;GO:0006412;GO:0005840;GO:0005622;GO:0005515;GO:0030529;GO:0022627;GO:0000447;GO:0000461	K02971-ko03010 Ribosome	KOG3486-40S ribosomal protein S21[J]
9	rps-2	5992.23	1821.6	1.71788	0	0	down	CELE_C49H3.11	WormBase:WBGene00004471,GeneID:177583	GO:0003735;GO:0006412;GO:0005840;GO:0003723;GO:0030529;GO:0022627;GO:0015935	K02981-ko03010 Ribosome	KOG0877-40S ribosomal protein S2/30S ribosomal protein S5[J]
10	rps-20	12875	4073.83	1.66011	0	0	down	CELE_Y105E8A.16	WormBase:WBGene00004489,GeneID:173309	GO:0003735;GO:0006412;GO:0005840;GO:0022627;GO:0002181;GO:0015935	K02969-ko03010 Ribosome	KOG0900-40S ribosomal protein S20[J]
11	rpl-28	7678.71	1372.48	2.48408	0	0	down	CELE_R11D1.8	WormBase:WBGene00004442,GeneID:179739	GO:0003735;GO:0006412;GO:0005840;GO:0005622;GO:0030529;GO:0022625	K02903-ko03010 Ribosome	KOG3412-60S ribosomal protein L28[J]
12	rpl-7A	5873.84	2010.22	1.54695	0	0	down	CELE_Y24D9A.4	WormBase:WBGene00004419,GeneID:177203	GO:0005840;GO:0005516;GO:0006412;GO:0030529;GO:0003723;GO:0000470;GO:0022625;GO:0042254	K02936-ko03010 Ribosome	KOG3166-60S ribosomal protein L7A[J]
13	rpl-4	5248.95	2073.71	1.33981	0	0	down	CELE_B0041.4	WormBase:WBGene00004415,GeneID:172074	GO:0003735;GO:0006412;GO:0005840;GO:0008340;GO:0030529;GO:0003723;GO:0022625;GO:0002181	K02930-ko03010 Ribosome	KOG1475-Ribosomal protein RPL1/RPL2/RL4L4[A]
14	rps-5	6462.18	2099.43	1.62202	0	0	down	CELE_T05E11.1	WormBase:WBGene00004474,GeneID:178012	GO:0003735;GO:0006412;GO:0005840;GO:0003723;GO:0030529;GO:0019843;GO:0003729;GO:0022627;GO:0015935;GO:0000028	K02989-ko03010 Ribosome	KOG3291-Ribosomal protein S7[J]
15	sip-1	8020.99	2518.15	1.67142	0	0	down	CELE_F43D9.4	WormBase:WBGene00004798,GeneID:176471	GO:0005829;GO:0009792;GO:0044268;GO:0008340;GO:0009408;GO:0051082	K19769-ko04212 Longevity regulating pathway - worm;ko04213 Longevity regulating pathway - multiple species	KOG3591-Alpha crystallins[O]
16	rpl-6	463.544	4083.67	-3.13909	0	0	up	CELE_R151.3	WormBase:WBGene00004417,GeneID:176015	GO:0003735;GO:0006412;GO:0005840;GO:0005622;GO:0005515;GO:0008340;GO:0030529;GO:0003723;GO:0022625;GO:0002181;GO:0000027	K02934-ko03010 Ribosome	KOG1694-60s ribosomal protein L6[J]
17	rps-1	791.921	4474.37	-2.49826	0	0	up	CELE_F56F3.5	WormBase:WBGene00004470,GeneID:175584	GO:0005829;GO:0005737;GO:0003735;GO:0006412;GO:0005840;GO:0005622;GO:0030529;GO:0002181	K02984-ko03010 Ribosome	KOG1628-40S ribosomal protein S3A[J]
18	Y37E3.8	11821.8	5163.8	1.19494	0	0	down	CELE_Y37E3.8	WormBase:WBGene00021350,GeneID:171767	GO:0003735;GO:0006412;GO:0005840;GO:0005622;GO:0030529;GO:0003723;GO:0022625;GO:0002181;GO:0015934	K02900-ko03010 Ribosome	KOG1742-60s ribosomal protein L15/L27[J]
19	rps-7	480.374	4270.62	-3.15222	0	0	up	CELE_ZC434.2	WormBase:WBGene00004476,GeneID:172901	GO:0003735;GO:0006412;GO:0005840;GO:0005622;GO:0006364;GO:0030529;GO:0032040;GO:0030686;GO:0022627;GO:0002181;GO:0042274	K02993-ko03010 Ribosome	KOG3320-40S ribosomal protein S7[J]
20	C37A2.7	7091.05	1424.41	2.31563	0	0	down	CELE_C37A2.7	WormBase:WBGene00016493,GeneID:172401	GO:0003735;GO:0005840;GO:0005622;GO:0030529;GO:0022625;GO:0002181;GO:0006414	K02943-ko03010 Ribosome	KOG3449-60S acidic ribosomal protein P2[J]
21	rps-26	9762.7	3402.14	1.52084	0	0	down	CELE_F39B2.6	WormBase:WBGene00004495,GeneID:173342	GO:0003735;GO:0006412;GO:0005840;GO:0005622;GO:0008340;GO:0030529;GO:0003729;GO:0022627	K02976-ko03010 Ribosome	KOG1768-40s ribosomal protein S26[J]
22	asp-3	420.109	2329.65	-2.47128	0	0	up	CELE_H22K11.1	WormBase:WBGene00000216,GeneID:180947	GO:0016787;GO:0005737;GO:0008233;GO:0006508;GO:0005576;GO:0004190;GO:0030163;GO:0005764;GO:0070265	K01379-ko04071 Sphingolipid signaling pathway;ko04142 Lysosome;ko04210 Apoptosis;ko05152 Tuberculosis	KOG1339-Aspartyl protease[O]
23	rps-16	5792.79	1664.26	1.79938	0	0	down	CELE_T01C3.6	WormBase:WBGene00004485,GeneID:179998	GO:0000462;GO:0003735;GO:0006412;GO:0005840;GO:0005515;GO:0030529;GO:0003723;GO:0022627	K02960-ko03010 Ribosome	KOG1753-40S ribosomal protein S16[J]
24	rpl-20	5944.52	2309.16	1.36419	0	0	down	CELE_E04A4.8	WormBase:WBGene00004432,GeneID:24104384	GO:0003735;GO:0006412;GO:0005840;GO:0030529;GO:0003723;GO:0022625	K02882-ko03010 Ribosome	KOG0829-60S ribosomal protein L18A[J]
25	rps-10	7076	2749.35	1.36385	0	0	down	CELE_D1007.6	WormBase:WBGene00004479,GeneID:172061	GO:0005840;GO:0003735;GO:0005515;GO:0008340;GO:0003723;GO:0022627;GO:0000028	K02947-ko03010 Ribosome	KOG3344-40s ribosomal protein s10[J]
26	ndk-1	6247.25	2273.31	1.45843	0	0	down	CELE_F25H2.5	WormBase:WBGene00009119,GeneID:172939	GO:0000166;GO:0005524;GO:0016740;GO:0016301;GO:0016310;GO:0005515;GO:0040026;GO:0030334;GO:0042802;GO:0004550;GO:0006165;GO:0006183;GO:0006228;GO:0006241;GO:0005622;GO:0043410;GO:1901074	K00940-ko00230 Purine metabolism;ko00240 Pyrimidine metabolism	KOG0888-Nucleoside diphosphate kinase[F]
27	rpl-26	5724.75	1967.85	1.5406	0	0	down	CELE_F28C6.7	WormBase:WBGene00004440,GeneID:174379	GO:0003735;GO:0006412;GO:0005840;GO:0005622;GO:0030529;GO:0003723;GO:0022625;GO:0002181;GO:0042273;GO:0015934	K02898-ko03010 Ribosome	KOG3401-60S ribosomal protein L26[J]
28	rpl-43	5406.23	1143.05	2.24174	0	0	down	CELE_Y48B6A.2	WormBase:WBGene00004456,GeneID:175070	GO:0046872;GO:0003735;GO:0006412;GO:0005840;GO:0005622;GO:0030529	K02921-ko03010 Ribosome	KOG0402-60S ribosomal protein L37[J]
29	rps-22	4693.34	1365.06	1.78165	0	0	down	CELE_F53A3.3	WormBase:WBGene00004491,GeneID:175338	GO:0003735;GO:0006412;GO:0005840;GO:0008340;GO:0030529;GO:0022627	K02957-ko03010 Ribosome	KOG1754-40S ribosomal protein S15/S22[J]
30	rla-2	3944.65	772.6	2.3521	0	0	down	CELE_Y62E10A.1	WormBase:WBGene00004410,GeneID:178297	GO:0003735;GO:0005840;GO:0005622;GO:0030529;GO:0022625;GO:0002181;GO:0006414	K02943-ko03010 Ribosome	KOG3449-60S acidic ribosomal protein P2[J]
31	rpl-11.2	4401.15	1838.47	1.25938	0	0	down	CELE_F07D10.1	WormBase:WBGene00004423,GeneID:180535	GO:0005634;GO:0005737;GO:0003735;GO:0006412;GO:0005840;GO:0005622;GO:0003723;GO:0030529;GO:0022625;GO:0019843;GO:0000027	K02868-ko03010 Ribosome	KOG0397-60S ribosomal protein L11[J]
32	F57F5.1	133.156	1262.85	-3.2455	0	0	up	CELE_F57F5.1	WormBase:WBGene00010204,GeneID:179645	GO:0016787;GO:0005615;GO:0008233;GO:0006508;GO:0004197;GO:0008234;GO:0051603;GO:0005764	K01363-ko04142 Lysosome;ko04210 Apoptosis;ko04612 Antigen processing and presentation;ko04924 Renin secretion	KOG1543-Cysteine proteinase Cathepsin L[O]
33	tba-2	1760.64	726.924	1.27622	0	0	down	CELE_C47B2.3	WormBase:WBGene00006529,GeneID:173167	GO:0000166;GO:0005737;GO:0009792;GO:0000132;GO:0005856;GO:0003924;GO:0005525;GO:0007017;GO:0005874;GO:0008104;GO:0005200;GO:0032465;GO:0051642	K07374-ko04145 Phagosome;ko04210 Apoptosis;ko04540 Gap junction;ko05130 Pathogenic Escherichia coli infection	KOG1376-Alpha tubulin[Z]
34	lev-11	3085.15	849.389	1.86084	0	0	down	CELE_Y105E8B.1	WormBase:WBGene00002978,GeneID:173319	GO:0005737;GO:0051015;GO:0005865;GO:0003779;GO:0040011;GO:0007015;GO:0030835;GO:0030833;GO:0034609;GO:0043393;GO:0005884;GO:0006936;GO:0008307;GO:0009790;GO:0005862	K10373-ko04260 Cardiac muscle contraction;ko04261 Adrenergic signaling in cardiomyocytes;ko05206 MicroRNAs in cancer;ko05410 Hypertrophic cardiomyopathy (HCM);ko05414 Dilated cardiomyopathy (DCM)	KOG1003-Actin filament-coating protein tropomyosin[Z]
35	icd-1	250.822	2387.58	-3.25081	0	0	up	CELE_C56C10.8	WormBase:WBGene00002045,GeneID:174090	GO:0005634;GO:0006351;GO:0006355;GO:0009792;GO:0005515;GO:0005739;GO:0043066	K01527-ko04214 Apoptosis - fly	KOG2240-RNA polymerase II general transcription factor BTF3 and related proteins[K]
36	rpl-36.A	528.847	4070.09	-2.94414	0	0	up	CELE_C09H10.2	WormBase:WBGene00004454,GeneID:174695	GO:0003735;GO:0006412;GO:0005840;GO:0005622;GO:0030529;GO:0022625	K02929-ko03010 Ribosome	KOG3464-60S ribosomal protein L44[J]
37	rps-18	6127.87	3029.2	1.01645	0	0	down	CELE_Y57G11C.16	WormBase:WBGene00004487,GeneID:178408	GO:0005829;GO:0003676;GO:0003735;GO:0006412;GO:0005840;GO:0005622;GO:0003723;GO:0030529;GO:0042254;GO:0015935	K02964-ko03010 Ribosome	KOG3311-Ribosomal protein S18[J]
38	rps-29	5390.49	791.451	2.76785	0	0	down	CELE_B0412.4	WormBase:WBGene00004498,GeneID:175235	GO:0008270;GO:0003735;GO:0006412;GO:0005840;GO:0005622;GO:0022627	K02980-ko03010 Ribosome	KOG3506-40S ribosomal protein S29[J]
39	rpl-32	8784.6	2606.56	1.75283	0	0	down	CELE_T24B8.1	WormBase:WBGene00004446,GeneID:174443	GO:0003735;GO:0006412;GO:0005840;GO:0005622;GO:0022625	K02912-ko03010 Ribosome	KOG0878-60S ribosomal protein L32[J]
40	rsp-3	1177.23	181.959	2.69371	0	0	down	CELE_Y111B2A.18	WormBase:WBGene00004700,GeneID:176688	GO:0005634;GO:0005515;GO:0007275;GO:0003676;GO:0009792;GO:0003723;GO:0006397;GO:0008380;GO:0006376	K12890-ko03040 Spliceosome;ko05168 Herpes simplex infection	KOG0105-Alternative splicing factor ASF/SF2 (RRM superfamily)[A]
41	Y54G2A.18	1645.87	334.298	2.29964	0	0	down	CELE_Y54G2A.18	WormBase:WBGene00021883,GeneID:177072	GO:0016020;GO:0016021;GO:0006886;GO:0005789;GO:0006888;GO:0005783;GO:0045121;GO:0070973	K14009-ko04141 Protein processing in endoplasmic reticulum	KOG1962-B-cell receptor-associated protein and related proteins[V]
42	eat-6	46.1426	364.104	-2.98018	0	0	up	CELE_B0365.3	WormBase:WBGene00001137,GeneID:179796	GO:0046872;GO:0000166;GO:0005524;GO:0016787;GO:0005886;GO:0016020;GO:0016021;GO:0006811;GO:0000003;GO:0006813;GO:0006814;GO:0001508;GO:0006937;GO:0005391;GO:0010248;GO:0090662;GO:0042391	K01539-ko04024 cAMP signaling pathway;ko04022 cGMP - PKG signaling pathway;ko04911 Insulin secretion;ko04918 Thyroid hormone synthesis;ko04919 Thyroid hormone signaling pathway;ko04260 Cardiac muscle contraction;ko04261 Adrenergic signaling in cardiomyocytes;ko04970 Salivary secretion;ko04971 Gastric acid secretion;ko04972 Pancreatic secretion;ko04976 Bile secretion;ko04973 Carbohydrate digestion…	KOG0203-Na+/K+ ATPase, alpha subunit[P]
43	ubq-1	67.1594	465.494	-2.7931	0	0	up	CELE_F25B5.4	WormBase:WBGene00006727,GeneID:175840	GO:0005634;GO:0005737	K08770-ko03320 PPAR signaling pathway	KOG0001-Ubiquitin and ubiquitin-like proteins[OR]
44	rps-30	5040.83	2162.01	1.22129	0	0	down	CELE_C26F1.4	WormBase:WBGene00004499,GeneID:179154	GO:0003735;GO:0006412;GO:0005840;GO:0005622;GO:0030529	K02983-ko03010 Ribosome	KOG0001-Ubiquitin and ubiquitin-like proteins[OR]
45	rpl-25.1	3666.6	1362.31	1.42838	0	0	down	CELE_F55D10.2	WormBase:WBGene00004438,GeneID:180748	GO:0003735;GO:0006412;GO:0005840;GO:0005622;GO:0003723;GO:0030529;GO:0022625;GO:0019843;GO:0000027	K02893-ko03010 Ribosome	KOG1751-60s ribosomal protein L23[J]
46	Y51H1A.3	1318.8	194.251	2.76323	0	0	down	CELE_Y51H1A.3	WormBase:WBGene00013094,GeneID:175038	GO:0055114;GO:0005739;GO:0008137;GO:0003954;GO:0005747	K03964-ko00190 Oxidative phosphorylation;ko05010 Alzheimer's disease;ko05012 Parkinson's disease;ko05016 Huntington's disease;ko04932 Non-alcoholic fatty liver disease (NAFLD)	KOG4040-NADH:ubiquinone oxidoreductase, NDUFB8/ASHI subunit[C]
47	enpl-1	18.2272	359.449	-4.30162	0	0	up	CELE_T05E11.3	WormBase:WBGene00011480,GeneID:178014	GO:0000166;GO:0005524;GO:0005783;GO:0051082;GO:0006457;GO:0006950;GO:0005788	K09487-ko04141 Protein processing in endoplasmic reticulum;ko04151 PI3K-Akt signaling pathway;ko04621 NOD-like receptor signaling pathway;ko04915 Estrogen signaling pathway;ko04918 Thyroid hormone synthesis;ko04626 Plant-pathogen interaction;ko05200 Pathways in cancer;ko05215 Prostate cancer	KOG0020-Endoplasmic reticulum glucose-regulated protein (GRP94/endoplasmin), HSP90 family[O]
48	asah-1	1085.5	350.2	1.63211	0	0	down	CELE_K11D2.2	WormBase:WBGene00010769,GeneID:173120	GO:0016787;GO:0006629;GO:0006665;GO:0005764;GO:0017040	K12348-ko00600 Sphingolipid metabolism;ko04071 Sphingolipid signaling pathway;ko04142 Lysosome	-
49	lgg-1	33.8757	1697.71	-5.6472	0	0	up	CELE_C32D5.9	WormBase:WBGene00002980,GeneID:174050	GO:0005634;GO:0005829;GO:0005737;GO:0016020;GO:0005739;GO:0040024;GO:0050830;GO:0005515;GO:0008340;GO:0031410;GO:0000045;GO:0000422;GO:0006914;GO:0006995;GO:0010940;GO:0005764;GO:0012501;GO:0000421;GO:2000786;GO:0005741;GO:0043202;GO:0000407;GO:0005776	K08341-ko04068 FoxO signaling pathway;ko04140 Regulation of autophagy;ko04139 Regulation of mitophagy - yeast;ko04727 GABAergic synapse;ko04212 Longevity regulating pathway - worm	KOG1654-Microtubule-associated anchor protein involved in autophagy and membrane trafficking[Z]
50	F44E5.4	39.9203	424.258	-3.40975	0	0	up	CELE_F44E5.4	WormBase:WBGene00009691,GeneID:174805	GO:0000166;GO:0005524	K03283-ko03040 Spliceosome;ko04141 Protein processing in endoplasmic reticulum;ko04010 MAPK signaling pathway;ko04144 Endocytosis;ko04612 Antigen processing and presentation;ko04915 Estrogen signaling pathway;ko04213 Longevity regulating pathway - multiple species;ko05134 Legionellosis;ko05162 Measles;ko05164 Influenza A;ko05169 Epstein-Barr virus infection;ko05145 Toxoplasmosis	KOG0101-Molecular chaperones HSP70/HSC70, HSP70 superfamily[O]
51	pck-2	92.664	589.94	-2.67049	0	0	up	CELE_R11A5.4	WormBase:WBGene00011232,GeneID:172556	GO:0016301;GO:0016310;GO:0005739;GO:0005525;GO:0004611;GO:0004613;GO:0017076;GO:0006094	K01596-ko00010 Glycolysis / Gluconeogenesis;ko00020 Citrate cycle (TCA cycle);ko00620 Pyruvate metabolism;ko04068 FoxO signaling pathway;ko04151 PI3K-Akt signaling pathway;ko04152 AMPK signaling pathway;ko04910 Insulin signaling pathway;ko04922 Glucagon signaling pathway;ko04920 Adipocytokine signaling pathway;ko03320 PPAR signaling pathway;ko04964 Proximal tubule bicarbonate reclamation;ko04931 …	KOG3749-Phosphoenolpyruvate carboxykinase[C]
52	T28H10.3	2.89327	442.212	-7.25589	0	0	up	CELE_T28H10.3	WormBase:WBGene00012144,GeneID:179714	GO:0006508;GO:0004197;GO:0051603;GO:0008233;GO:0006624;GO:0005773	K01369-ko04142 Lysosome;ko04612 Antigen processing and presentation	KOG1348-Asparaginyl peptidases[O]
53	ubq-2	565.282	3043.35	-2.42862	0	0	up	CELE_ZK1010.1	WormBase:WBGene00006728,GeneID:176718	GO:0005634;GO:0005737;GO:0003735;GO:0006412;GO:0005840;GO:0030529;GO:0009949	K02927-ko03010 Ribosome	-
54	tfg-1	461.58	68.2459	2.75777	0	0	down	CELE_Y63D3A.5	WormBase:WBGene00006565,GeneID:173277	GO:0005737;GO:0005515;GO:0040014;GO:0005739;GO:0043066;GO:0008361;GO:0009306;GO:0048208;GO:0006888;GO:0042802;GO:0000139;GO:0001558;GO:0072595;GO:0070971	K09292-ko05200 Pathways in cancer;ko05216 Thyroid cancer	-
55	F45H10.3	1285.88	176.335	2.86637	0	0	down	CELE_F45H10.3	WormBase:WBGene00009740,GeneID:174993	GO:0008137;GO:0005747;GO:0042773;GO:0005743;GO:0006120	K03951-ko00190 Oxidative phosphorylation;ko05010 Alzheimer's disease;ko05012 Parkinson's disease;ko05016 Huntington's disease;ko04932 Non-alcoholic fatty liver disease (NAFLD)	KOG4630-NADH:ubiquinone oxidoreductase, NDUFA7/B14.5A subunit[C]
56	sti-1	718.303	117.157	2.61615	0	0	down	CELE_R09E12.3	WormBase:WBGene00019983,GeneID:178587	GO:0005737;GO:0007275;GO:0000003;GO:0005515;GO:0008340;GO:0009408;GO:0030544;GO:0042030;GO:0051879;GO:0032780	K09553-ko05020 Prion diseases	KOG0548-Molecular co-chaperone STI1[O]
57	rpl-38	294.534	3380.53	-3.52074	0	0	up	CELE_C06B8.8	WormBase:WBGene00004452,GeneID:180044	GO:0003735;GO:0006412;GO:0005840;GO:0005622;GO:0030529;GO:0003723;GO:0022625;GO:0022618	K02923-ko03010 Ribosome	KOG3499-60S ribosomal protein L38[J]
58	W01D2.1	6429.04	3038.18	1.0814	0	0	down	CELE_W01D2.1	WormBase:WBGene00012179,GeneID:175141	GO:0046872;GO:0003735;GO:0006412;GO:0005840;GO:0005622;GO:0003723;GO:0030529;GO:0022625;GO:0019843	K02922-ko03010 Ribosome	KOG3475-60S ribosomal protein L37[J]
59	F44E5.5	36.8545	379.125	-3.36276	0	0	up	CELE_F44E5.5	WormBase:WBGene00009692,GeneID:174806	GO:0000166;GO:0005524	K03283-ko03040 Spliceosome;ko04141 Protein processing in endoplasmic reticulum;ko04010 MAPK signaling pathway;ko04144 Endocytosis;ko04612 Antigen processing and presentation;ko04915 Estrogen signaling pathway;ko04213 Longevity regulating pathway - multiple species;ko05134 Legionellosis;ko05162 Measles;ko05164 Influenza A;ko05169 Epstein-Barr virus infection;ko05145 Toxoplasmosis	KOG0101-Molecular chaperones HSP70/HSC70, HSP70 superfamily[O]
60	rps-17	553.094	2846.25	-2.36347	0	0	up	CELE_T08B2.10	WormBase:WBGene00004486,GeneID:172313	GO:0003735;GO:0006412;GO:0005840;GO:0005622;GO:0030529;GO:0022627;GO:0000028	K02962-ko03010 Ribosome	KOG0187-40S ribosomal protein S17[J]
61	rpl-27	484.863	2603.43	-2.42477	0	0	up	CELE_C53H9.1	WormBase:WBGene00004441,GeneID:171750	GO:0003735;GO:0006412;GO:0005840;GO:0005622;GO:0030529;GO:0022625	K02901-ko03010 Ribosome	KOG3418-60S ribosomal protein L27[J]
62	rpl-30	122.481	2031.61	-4.052	0	0	up	CELE_Y106G6H.3	WormBase:WBGene00004444,GeneID:172921	GO:0003735;GO:0006412;GO:0005840;GO:0005622;GO:0008340;GO:0003723;GO:0022625;GO:0002181	K02908-ko03010 Ribosome	KOG2988-60S ribosomal protein L30[J]
63	hrp-1	882.401	215.753	2.03205	0	0	down	CELE_F42A6.7	WormBase:WBGene00001999,GeneID:177101	GO:0005634;GO:0005694;GO:0003676;GO:0003723;GO:0030529;GO:0031581;GO:0000398;GO:0000781	K12741-ko03040 Spliceosome	KOG0118-FOG: RRM domain[R]
64	pbs-1	1035.85	224.689	2.20482	0	0	down	CELE_K08D12.1	WormBase:WBGene00003947,GeneID:176978	GO:0005634;GO:0016787;GO:0005737;GO:0008233;GO:0006508;GO:0004175;GO:0004298;GO:0051603;GO:0000502;GO:0005839	K02738-ko03050 Proteasome	KOG0174-20S proteasome, regulatory subunit beta type PSMB6/PSMB9/PRE3[O]
65	lipl-5	1032.53	352.149	1.55192	0	0	down	CELE_ZK6.7	WormBase:WBGene00022642,GeneID:178563	GO:0016787;GO:0050829;GO:0006629;GO:0016788;GO:0016042	K01052-ko00100 Steroid biosynthesis;ko04142 Lysosome	KOG2624-Triglyceride lipase-cholesterol esterase[I]
66	aco-2	23.4158	307.789	-3.71639	0	0	up	CELE_F54H12.1	WormBase:WBGene00000041,GeneID:176121	GO:0046872;GO:0016829;GO:0005739;GO:0008152;GO:0006099;GO:0051536;GO:0051539;GO:0003994	K01681-ko01200 Carbon metabolism;ko01210 2-Oxocarboxylic acid metabolism;ko01230 Biosynthesis of amino acids;ko00020 Citrate cycle (TCA cycle);ko00630 Glyoxylate and dicarboxylate metabolism;ko00720 Carbon fixation pathways in prokaryotes	KOG0453-Aconitase/homoaconitase (aconitase superfamily)[CE]
67	pod-2	186.958	67.4581	1.47065	0	0	down	CELE_W09B6.1	WormBase:WBGene00004076,GeneID:173500	GO:0000166;GO:0005524;GO:0046872;GO:0003824;GO:0002119;GO:0016874;GO:0003989;GO:0004075;GO:0006633;GO:0009949;GO:0030104;GO:0005789;GO:0045197	K11262-ko01212 Fatty acid metabolism;ko00620 Pyruvate metabolism;ko00640 Propanoate metabolism;ko00061 Fatty acid biosynthesis;ko00254 Aflatoxin biosynthesis;ko04152 AMPK signaling pathway;ko04910 Insulin signaling pathway;ko04922 Glucagon signaling pathway	KOG0368-Acetyl-CoA carboxylase[I]
68	eef-1G	345.984	1235.23	-1.836	0	0	up	CELE_F17C11.9	WormBase:WBGene00008920,GeneID:179522	GO:0005634;GO:0005737;GO:0006412;GO:0003746;GO:0006414;GO:0006749;GO:0004364	K03233-ko05134 Legionellosis	KOG0867-Glutathione S-transferase[O]
69	Y71H2AM.4	1256.91	181.876	2.78885	0	0	down	CELE_Y71H2AM.4	WormBase:WBGene00022169,GeneID:175397	GO:0016020;GO:0016021;GO:0008137;GO:0005743;GO:0006120	K03968-ko00190 Oxidative phosphorylation;ko05010 Alzheimer's disease;ko05012 Parkinson's disease;ko05016 Huntington's disease;ko04932 Non-alcoholic fatty liver disease (NAFLD)	KOG4516-NADH:ubiquinone oxidoreductase, NDUFC2/B14.5B subunit[C]
70	rpl-21	795.338	2849.16	-1.84089	0	0	up	CELE_C14B9.7	WormBase:WBGene00004433,GeneID:176146	GO:0003735;GO:0006412;GO:0005840;GO:0005622;GO:0030529;GO:0022625	K02889-ko03010 Ribosome	KOG1732-60S ribosomal protein L21[J]
71	htz-1	1550.71	361.127	2.10235	0	0	down	CELE_R08C7.3	WormBase:WBGene00019947,GeneID:177212	GO:0046982;GO:0006342;GO:0009996;GO:0045892;GO:0000785;GO:0000786;GO:0000790;GO:0000793;GO:0005634;GO:0005694;GO:0003677	K11251-ko05322 Systemic lupus erythematosus;ko05034 Alcoholism	KOG1757-Histone 2A[B]
72	asp-4	10.4534	332.942	-4.99323	0	0	up	CELE_R12H7.2	WormBase:WBGene00000217,GeneID:181444	GO:0016787;GO:0005737;GO:0008233;GO:0006508;GO:0004190;GO:0030163;GO:0005764;GO:0070265	K01379-ko04071 Sphingolipid signaling pathway;ko04142 Lysosome;ko04210 Apoptosis;ko05152 Tuberculosis	KOG1339-Aspartyl protease[O]
73	rsp-6	1038.3	196.157	2.40415	0	0	down	CELE_C33H5.12	WormBase:WBGene00004703,GeneID:177566	GO:0005634;GO:0007275;GO:0003676;GO:0003723;GO:0008406;GO:0030154;GO:0006397;GO:0008380;GO:0000398;GO:0007548;GO:0031554	K12896-ko03040 Spliceosome;ko05168 Herpes simplex infection	KOG0107-Alternative splicing factor SRp20/9G8 (RRM superfamily)[A]
74	mtl-1	8.10844	1874.33	-7.85273	0	0	up	CELE_K11G9.6	WormBase:WBGene00003473,GeneID:179060	GO:0046872;GO:0005737;GO:0008270;GO:0005507;GO:0046870;GO:0010288;GO:0046689	K14739-ko04978 Mineral absorption;ko04212 Longevity regulating pathway - worm	KOG4738-Predicted metallothionein[P]
75	pyc-1	5.83985	121.317	-4.37671	0	0	up	CELE_D2023.2	WormBase:WBGene00004258,GeneID:179616	GO:0046872;GO:0000166;GO:0005524;GO:0008152;GO:0005737;GO:0003824;GO:0016874;GO:0005739;GO:0006094;GO:0004075;GO:0004736;GO:0009374;GO:0006090	K01958-ko01200 Carbon metabolism;ko01230 Biosynthesis of amino acids;ko00020 Citrate cycle (TCA cycle);ko00620 Pyruvate metabolism;ko00720 Carbon fixation pathways in prokaryotes	-
76	ribo-1	10.5411	229.576	-4.44487	0	0	up	CELE_T22D1.4	WormBase:WBGene00020683,GeneID:177456	GO:0016740;GO:0016020;GO:0016021;GO:0005783;GO:0005789;GO:0006486;GO:0016757;GO:0004579;GO:0018279;GO:0008250	K12666-ko00510 N-Glycan biosynthesis;ko00513 Various types of N-glycan biosynthesis;ko04141 Protein processing in endoplasmic reticulum	KOG2291-Oligosaccharyltransferase, alpha subunit (ribophorin I)[O]
77	rpl-29	213.134	2384.83	-3.48406	0	0	up	CELE_B0513.3	WormBase:WBGene00004443,GeneID:178352	GO:0003735;GO:0006412;GO:0005840;GO:0005622;GO:0030529;GO:0022625;GO:0002181	K02905-ko03010 Ribosome	KOG3504-60S ribosomal protein L29[J]
78	rps-25	1203.28	3782.99	-1.65256	0	0	up	CELE_K02B2.5	WormBase:WBGene00004494,GeneID:177365	GO:0005840;GO:0030529	K02975-ko03010 Ribosome	KOG1767-40S ribosomal protein S25[J]
79	sodh-1	220.112	890.157	-2.01583	0	0	up	CELE_K12G11.3	WormBase:WBGene00010790,GeneID:179627	GO:0016491;GO:0046872;GO:0055114;GO:0008270;GO:0005737;GO:0050830;GO:0004022;GO:0006067;GO:0006116	K13953-ko01220 Degradation of aromatic compounds;ko00010 Glycolysis / Gluconeogenesis;ko00071 Fatty acid degradation;ko00350 Tyrosine metabolism;ko00830 Retinol metabolism;ko00625 Chloroalkane and chloroalkene degradation;ko00626 Naphthalene degradation;ko00980 Metabolism of xenobiotics by cytochrome P450;ko00982 Drug metabolism - cytochrome P450	KOG0023-Alcohol dehydrogenase, class V[Q]
80	trap-3	1286.24	411.318	1.64484	0	0	down	CELE_Y38F2AR.2	WormBase:WBGene00021420,GeneID:177028	GO:0016020;GO:0016021;GO:0005622;GO:0006614	K13251-ko04141 Protein processing in endoplasmic reticulum	KOG4490-Translocon-associated complex TRAP, gamma subunit[U]
81	rpl-39	88.0007	2356.15	-4.74277	0	0	up	CELE_C26F1.9	WormBase:WBGene00004453,GeneID:179153	GO:0003735;GO:0006412;GO:0005840;GO:0005622;GO:0030529;GO:0003723;GO:0022625	K02924-ko03010 Ribosome	KOG0002-60s ribosomal protein L39[J]
82	snr-2	1097.39	263.563	2.05786	0	0	down	CELE_W08E3.1	WormBase:WBGene00004915,GeneID:173204	GO:0005634;GO:0005737;GO:0003723;GO:0030529;GO:0006397;GO:0000398;GO:0008380;GO:0005686;GO:0071013;GO:0005685;GO:0071004;GO:0046540;GO:0005681;GO:0005682;GO:0005687	K11086-ko03040 Spliceosome;ko05322 Systemic lupus erythematosus	KOG3168-U1 snRNP component[K]
83	vha-6	11.8042	159.389	-3.75518	0	0	up	CELE_VW02B12L.1	WormBase:WBGene00006915,GeneID:174743	GO:0016020;GO:0016021;GO:0002119;GO:0006811;GO:0045177;GO:0015078;GO:0016324;GO:0015991;GO:0033179;GO:0046961;GO:0007035;GO:0015992;GO:0015986;GO:0051117;GO:0070072;GO:0000220;GO:0016471	K02154-ko00190 Oxidative phosphorylation;ko04145 Phagosome;ko04142 Lysosome;ko04966 Collecting duct acid secretion;ko04721 Synaptic vesicle cycle;ko05323 Rheumatoid arthritis;ko05110 Vibrio cholerae infection;ko05120 Epithelial cell signaling in Helicobacter pylori infection;ko05152 Tuberculosis	KOG2189-Vacuolar H+-ATPase V0 sector, subunit a[C]
84	dhs-28	8.59414	256.747	-4.90085	0	0	up	CELE_M03A8.1	WormBase:WBGene00000991,GeneID:180950	GO:0016491;GO:0055114;GO:0005777;GO:0019236;GO:0043053;GO:0061063;GO:0010888;GO:0000038;GO:0006637;GO:0042811;GO:0048639;GO:1904070	K12405-ko00120 Primary bile acid biosynthesis;ko04146 Peroxisome	KOG1206-Peroxisomal multifunctional beta-oxidation protein and related enzymes[I]
85	cpz-2	3.047	222.39	-6.18956	0	0	up	CELE_M04G12.2	WormBase:WBGene00000789,GeneID:179818	GO:0005615;GO:0006508;GO:0004197;GO:0008234;GO:0051603;GO:0005764	K08568-ko04142 Lysosome;ko04210 Apoptosis	KOG1543-Cysteine proteinase Cathepsin L[O]
86	nuo-5	258.047	75.802	1.76733	0	0	down	CELE_Y45G12B.1	WormBase:WBGene00021562,GeneID:178735	GO:0055114;GO:0016491;GO:0016020;GO:0009055;GO:0045333;GO:0008137;GO:0016651;GO:0006120;GO:0005747;GO:0051536;GO:0042773;GO:0008637	K03934-ko00190 Oxidative phosphorylation;ko05010 Alzheimer's disease;ko05012 Parkinson's disease;ko05016 Huntington's disease;ko04932 Non-alcoholic fatty liver disease (NAFLD)	KOG2282-NADH-ubiquinone oxidoreductase, NDUFS1/75 kDa subunit[C]
87	gst-5	6.66202	909.183	-7.09247	0	0	up	CELE_R03D7.6	WormBase:WBGene00001753,GeneID:187537	GO:0016740;GO:0045087;GO:0005575;GO:0004364	K00799-ko00480 Glutathione metabolism;ko00980 Metabolism of xenobiotics by cytochrome P450;ko00982 Drug metabolism - cytochrome P450;ko05204 Chemical carcinogenesis;ko01524 Platinum drug resistance	-
88	chc-1	7.74302	81.1516	-3.38965	0	0	up	CELE_T20G5.1	WormBase:WBGene00011867,GeneID:176434	GO:0005737;GO:0005886;GO:0016020;GO:0031410;GO:0005515;GO:0009792;GO:0006886;GO:0016192;GO:0005198;GO:0072686;GO:0008340;GO:0030139;GO:0030659;GO:0009898;GO:0006898;GO:0008104;GO:0005938;GO:2000370;GO:0016324;GO:0045176;GO:0030866;GO:0045334;GO:0048268;GO:0005905;GO:0032051;GO:0030130;GO:0030132;GO:0071439	K04646-ko04144 Endocytosis;ko04142 Lysosome;ko04961 Endocrine and other factor-regulated calcium reabsorption;ko04721 Synaptic vesicle cycle;ko05016 Huntington's disease;ko05100 Bacterial invasion of epithelial cells	KOG0985-Vesicle coat protein clathrin, heavy chain[U]
89	dhc-1	1.50461	31.4348	-4.3849	0	0	up	CELE_T21E12.4	WormBase:WBGene00000962,GeneID:172041	GO:0000166;GO:0005524;GO:0005737;GO:0016887;GO:0007399;GO:0051661;GO:0005856;GO:0045505;GO:0051959;GO:0005868;GO:0030286;GO:0005874;GO:0051932;GO:0005938;GO:0003774;GO:0003777;GO:0007018;GO:0005635;GO:0045202;GO:0000922;GO:0005819;GO:0000776;GO:0048489;GO:1902473;GO:0048814;GO:0031122;GO:1904115;GO:1904811;GO:0008090;GO:0008569;GO:0045503;GO:0051296;GO:0016322;GO:0051293;GO:0072382;GO:1990048	K10413-ko04145 Phagosome;ko04962 Vasopressin-regulated water reabsorption;ko05132 Salmonella infection	KOG3595-Dyneins, heavy chain[Z]
90	rpl-25.2	310.056	1504.04	-2.27825	0	0	up	CELE_F52B5.6	WormBase:WBGene00004439,GeneID:172617	GO:0003735;GO:0006412;GO:0005840;GO:0005622;GO:0003723;GO:0030529;GO:0022625;GO:0019843;GO:0000027	K02893-ko03010 Ribosome	KOG1751-60s ribosomal protein L23[J]
91	uba-1	12.9987	121.839	-3.22854	0	0	up	CELE_C47E12.5	WormBase:WBGene00006699,GeneID:177855	GO:0005634;GO:0000166;GO:0005524;GO:0005737;GO:0006464;GO:0045138;GO:0002119;GO:0009792;GO:0016874;GO:0048477;GO:0008641;GO:0007283;GO:0016567;GO:0040007;GO:0050905;GO:0006511;GO:0006974;GO:0004839	K03178-ko04120 Ubiquitin mediated proteolysis;ko05012 Parkinson's disease	KOG2012-Ubiquitin activating enzyme UBA1[O]
92	rsp-1	479.953	108.662	2.14305	0	0	down	CELE_W02B12.3	WormBase:WBGene00004698,GeneID:174748	GO:0005634;GO:0007275;GO:0003676;GO:0007283;GO:0003723;GO:0030154;GO:0006397;GO:0008380;GO:0000398;GO:0040008;GO:0040009	K12893-ko03040 Spliceosome;ko05168 Herpes simplex infection	KOG0106-Alternative splicing factor SRp55/B52/SRp75 (RRM superfamily)[A]
93	fln-1	9.47221	67.9583	-2.84288	0	0	up	CELE_Y66H1B.2	WormBase:WBGene00022048,GeneID:176855	GO:0005884;GO:0007015;GO:0061038;GO:0005515;GO:0007413;GO:0007411;GO:0071526	K04437-ko04010 MAPK signaling pathway;ko04510 Focal adhesion;ko05205 Proteoglycans in cancer;ko05132 Salmonella infection	KOG0518-Actin-binding cytoskeleton protein, filamin[Z]
94	prdx-2	503.082	1654.51	-1.71754	0	0	up	CELE_F09E5.15	WormBase:WBGene00006434,GeneID:266858	GO:0055114;GO:0005737;GO:0016491;GO:0000122;GO:0045454;GO:0008340;GO:0098869;GO:0008379;GO:0016209;GO:0051920;GO:0010038;GO:0010286;GO:0042542;GO:0042744;GO:0005623	K03386-ko04214 Apoptosis - fly	KOG0852-Alkyl hydroperoxide reductase, thiol specific antioxidant and related enzymes[O]
95	ucr-2.1	518.892	192.55	1.4302	0	0	down	CELE_VW06B3R.1	WormBase:WBGene00012158,GeneID:181374	GO:0046872;GO:0003824	K00415-ko00190 Oxidative phosphorylation;ko04260 Cardiac muscle contraction;ko05010 Alzheimer's disease;ko05012 Parkinson's disease;ko05016 Huntington's disease;ko04932 Non-alcoholic fatty liver disease (NAFLD)	KOG2583-Ubiquinol cytochrome c reductase, subunit QCR2[C]
96	ampd-1	3.0611	114.735	-5.22811	0	0	up	CELE_C34F11.3	WormBase:WBGene00016415,GeneID:173891	GO:0046872;GO:0016787;GO:0019239;GO:0003876;GO:0009168;GO:0032264	K01490-ko00230 Purine metabolism	KOG1096-Adenosine monophosphate deaminase[F]
97	srp-7	7.26571	248.755	-5.09748	0	0	up	CELE_F20D6.4	WormBase:WBGene00005648,GeneID:179195	GO:0008233;GO:0006508;GO:0005615;GO:0010951;GO:0030968;GO:0004867	K13963-ko05146 Amoebiasis	KOG2392-Serpin[V]
98	mtm-3	3.74635	96.8397	-4.69204	0	0	up	CELE_T24A11.1	WormBase:WBGene00003476,GeneID:175490	GO:0046872;GO:0016787;GO:0005737;GO:0016020;GO:0007275;GO:0046662;GO:0008340;GO:0004725;GO:0035335;GO:0006629;GO:0040011;GO:0016311;GO:0008289;GO:0045807;GO:0004438;GO:1901075;GO:0019898;GO:0046855;GO:0016312;GO:0034594;GO:0052629;GO:0046856	K18082-ko00562 Inositol phosphate metabolism;ko04070 Phosphatidylinositol signaling system	-
99	hpd-1	9.19998	228.317	-4.63326	0	0	up	CELE_T21C12.2	WormBase:WBGene00001993,GeneID:176473	GO:0016491;GO:0046872;GO:0055114;GO:0005789;GO:0000139;GO:0009072;GO:0051213;GO:0006559;GO:0006572;GO:0003868;GO:0016701	K00457-ko00350 Tyrosine metabolism;ko00360 Phenylalanine metabolism;ko00130 Ubiquinone and other terpenoid-quinone biosynthesis	KOG0638-4-hydroxyphenylpyruvate dioxygenase[E]
100	aagr-1	2.29269	91.1575	-5.31325	0	0	up	CELE_D2096.3	WormBase:WBGene00017071,GeneID:177632	GO:0004553;GO:0016787;GO:0016798;GO:0005975;GO:0008152;GO:0003824;GO:0030246;GO:0005764;GO:0004558;GO:0005980	K01187-ko00052 Galactose metabolism;ko00500 Starch and sucrose metabolism	KOG1065-Maltase glucoamylase and related hydrolases, glycosyl hydrolase family 31[G]
101	vha-16	7.80347	249.55	-4.99907	0	0	up	CELE_C30F8.2	WormBase:WBGene00016258,GeneID:172134	GO:0006811;GO:0005765;GO:0005769;GO:0015078;GO:0015991;GO:0033179;GO:0008553;GO:0046961;GO:0007034;GO:0007035;GO:0015992;GO:0016471	K02146-ko00190 Oxidative phosphorylation;ko04145 Phagosome;ko04142 Lysosome;ko04966 Collecting duct acid secretion;ko04721 Synaptic vesicle cycle;ko05203 Viral carcinogenesis;ko05323 Rheumatoid arthritis;ko05110 Vibrio cholerae infection;ko05120 Epithelial cell signaling in Helicobacter pylori infection;ko05152 Tuberculosis	KOG2957-Vacuolar H+-ATPase V0 sector, subunit d[C]
102	F41C3.5	9.18549	193.56	-4.39728	0	0	up	CELE_F41C3.5	WormBase:WBGene00018271,GeneID:173818	GO:0016787;GO:0008233;GO:0006508;GO:0051603;GO:0004180;GO:0004185	K13289-ko04142 Lysosome;ko04614 Renin-angiotensin system	KOG1282-Serine carboxypeptidases (lysosomal cathepsin A)[OE]
103	rsp-4	662.936	162.55	2.02799	0	0	down	CELE_EEED8.7	WormBase:WBGene00004701,GeneID:173915	GO:0005634;GO:0007275;GO:0003676;GO:0003723;GO:0006397;GO:0008380;GO:0000398;GO:0043484	K12891-ko03040 Spliceosome;ko05168 Herpes simplex infection	KOG4207-Predicted splicing factor, SR protein superfamily[A]
104	rsr-1	158.882	23.0877	2.78276	0	0	down	CELE_F28D9.1	WormBase:WBGene00004706,GeneID:173013	GO:0006397	K13171-ko03013 RNA transport;ko03015 mRNA surveillance pathway	KOG2146-Splicing coactivator SRm160/300, subunit SRm160 (contains PWI domain)[AR]
105	gst-1	24.0112	447.26	-4.21934	0	0	up	CELE_R107.7	WormBase:WBGene00001749,GeneID:176281	GO:0016740;GO:0045087;GO:0050829;GO:0008152;GO:0005515;GO:0005575;GO:1901216;GO:1905803;GO:0004364;GO:1901215;GO:1905804	K00799-ko00480 Glutathione metabolism;ko00980 Metabolism of xenobiotics by cytochrome P450;ko00982 Drug metabolism - cytochrome P450;ko05204 Chemical carcinogenesis;ko01524 Platinum drug resistance	KOG1695-Glutathione S-transferase[O]
106	smr-1	456.57	86.0823	2.40705	0	0	down	CELE_Y71D11A.2	WormBase:WBGene00004891,GeneID:175281	-	K12839-ko03040 Spliceosome	KOG3026-Splicing factor SPF30[A]
107	dars-1	7.13294	164.734	-4.5295	0	0	up	CELE_B0464.1	WormBase:WBGene00001094,GeneID:176334	GO:0000166;GO:0005524;GO:0005737;GO:0003676;GO:0016874;GO:0004812;GO:0006418;GO:0006412;GO:0004815;GO:0006422	K01876-ko00970 Aminoacyl-tRNA biosynthesis	KOG0556-Aspartyl-tRNA synthetase[J]
108	ptc-1	6.76743	75.7247	-3.48408	0	0	up	CELE_ZK675.1	WormBase:WBGene00004208,GeneID:174274	GO:0016020;GO:0016021;GO:0051301;GO:0018996;GO:0005887;GO:0007049	K06225-ko04340 Hedgehog signaling pathway;ko04341 Hedgehog signaling pathway - Fly;ko04024 cAMP signaling pathway;ko04360 Axon guidance;ko05200 Pathways in cancer;ko05205 Proteoglycans in cancer;ko05217 Basal cell carcinoma	KOG1935-Membrane protein Patched/PTCH[T]
109	prp-8	1.30318	36.2968	-4.79974	0	0	up	CELE_C50C3.6	WormBase:WBGene00004187,GeneID:176153	GO:0005634;GO:0003723;GO:0030529;GO:0006397;GO:0008380;GO:0071013;GO:0017070;GO:0005681;GO:0005682;GO:0000398;GO:0000244;GO:0000386;GO:0030619;GO:0030620;GO:0030623;GO:0097157	K12856-ko03040 Spliceosome	KOG1795-U5 snRNP spliceosome subunit[A]
110	T02H6.11	1396.56	506.639	1.46285	0	0	down	CELE_T02H6.11	WormBase:WBGene00020181,GeneID:173459	GO:0008121;GO:0006122;GO:0009060;GO:0034551;GO:0005750	K00417-ko00190 Oxidative phosphorylation;ko04260 Cardiac muscle contraction;ko05010 Alzheimer's disease;ko05012 Parkinson's disease;ko05016 Huntington's disease;ko04932 Non-alcoholic fatty liver disease (NAFLD)	KOG3440-Ubiquinol cytochrome c reductase, subunit QCR7[C]
111	lars-1	1.44789	66.7732	-5.52724	0	0	up	CELE_R74.1	WormBase:WBGene00003073,GeneID:175538	GO:0000166;GO:0005524;GO:0005737;GO:0016874;GO:0004812;GO:0006418;GO:0006412;GO:0002161;GO:0006450;GO:0000122;GO:0001934;GO:0004823;GO:0006429;GO:0004832;GO:0006438	K01869-ko00970 Aminoacyl-tRNA biosynthesis	KOG0437-Leucyl-tRNA synthetase[J]
112	fasn-1	1.19205	31.7383	-4.73471	0	0	up	CELE_F32H2.5	WormBase:WBGene00009342,GeneID:172715	GO:0055114;GO:0003824;GO:0016491;GO:0008152;GO:0009058;GO:0016788;GO:0031177;GO:0004312;GO:0004313;GO:0004314;GO:0004315;GO:0004316;GO:0004317;GO:0004319;GO:0004320;GO:0016295;GO:0016296;GO:0016297	K00665-ko01212 Fatty acid metabolism;ko00061 Fatty acid biosynthesis;ko04152 AMPK signaling pathway;ko04910 Insulin signaling pathway	KOG1202-Animal-type fatty acid synthase and related proteins[I]
113	rps-15	1229.3	3033.26	-1.30304	0	0	up	CELE_F36A2.6	WormBase:WBGene00004484,GeneID:172693	GO:0003735;GO:0006412;GO:0005840;GO:0008340;GO:0003723;GO:0030529;GO:0022627;GO:0015935;GO:0000028	K02958-ko03010 Ribosome	KOG0898-40S ribosomal protein S15[J]
114	skr-1	30.7301	507.95	-4.04696	0	0	up	CELE_F46A9.5	WormBase:WBGene00004807,GeneID:172775	GO:0005515;GO:0007275;GO:0007399;GO:0006511;GO:0043065;GO:0043518;GO:0010826;GO:0031647;GO:0046660;GO:0010629;GO:1902230	K03094-ko04141 Protein processing in endoplasmic reticulum;ko04120 Ubiquitin mediated proteolysis;ko04310 Wnt signaling pathway;ko04341 Hedgehog signaling pathway - Fly;ko04350 TGF-beta signaling pathway;ko04110 Cell cycle;ko04111 Cell cycle - yeast;ko04114 Oocyte meiosis;ko04710 Circadian rhythm;ko05168 Herpes simplex infection	KOG1724-SCF ubiquitin ligase, Skp1 component[O]
115	R04F11.2	1719.7	653.106	1.39677	0	0	down	CELE_R04F11.2	WormBase:WBGene00011015,GeneID:179690	GO:0015986;GO:0015078;GO:0000276	K02129-ko00190 Oxidative phosphorylation	KOG4326-Mitochondrial F1F0-ATP synthase, subunit e[C]
116	ech-1.2	5.21755	110.339	-4.40242	0	0	up	CELE_T08B2.7	WormBase:WBGene00020347,GeneID:172310	GO:0055114;GO:0003824;GO:0016491;GO:0006631;GO:0006635;GO:0008152;GO:0005739;GO:0003857;GO:0004300;GO:0016507	K07515-ko01200 Carbon metabolism;ko01212 Fatty acid metabolism;ko00640 Propanoate metabolism;ko00650 Butanoate metabolism;ko00062 Fatty acid elongation;ko00071 Fatty acid degradation;ko01040 Biosynthesis of unsaturated fatty acids;ko00280 Valine, leucine and isoleucine degradation;ko00310 Lysine degradation;ko00380 Tryptophan metabolism;ko00410 beta-Alanine metabolism;ko00627 Aminobenzoate degrad…	KOG1683-Hydroxyacyl-CoA dehydrogenase/enoyl-CoA hydratase[I]
117	hsp-70	8.05034	135.779	-4.07607	0	0	up	CELE_C12C8.1	WormBase:WBGene00002026,GeneID:172757	GO:0000166;GO:0005524;GO:0008340;GO:0009408;GO:0030968;GO:0005832	K03283-ko03040 Spliceosome;ko04141 Protein processing in endoplasmic reticulum;ko04010 MAPK signaling pathway;ko04144 Endocytosis;ko04612 Antigen processing and presentation;ko04915 Estrogen signaling pathway;ko04213 Longevity regulating pathway - multiple species;ko05134 Legionellosis;ko05162 Measles;ko05164 Influenza A;ko05169 Epstein-Barr virus infection;ko05145 Toxoplasmosis	KOG0101-Molecular chaperones HSP70/HSC70, HSP70 superfamily[O]
118	mxl-2	460.853	79.9928	2.52636	0	0	down	CELE_F40G9.11	WormBase:WBGene00003510,GeneID:175184	GO:0005634;GO:0006355;GO:0005737;GO:0005515;GO:0008340;GO:0046983;GO:0003700;GO:0006357;GO:0010629;GO:0008134	K09113-ko04932 Non-alcoholic fatty liver disease (NAFLD);ko04931 Insulin resistance	KOG1319-bHLHZip transcription factor BIGMAX[K]
119	rpn-3	11.8263	176.654	-3.90085	0	0	up	CELE_C30C11.2	WormBase:WBGene00004460,GeneID:176196	GO:0005515;GO:0050790;GO:0006511;GO:0000502;GO:0030234;GO:0042176;GO:0008541	K03033-ko03050 Proteasome;ko05169 Epstein-Barr virus infection	KOG2581-26S proteasome regulatory complex, subunit RPN3/PSMD3[O]
120	pcn-1	648.257	236.084	1.45726	0	0	down	CELE_W03D2.4	WormBase:WBGene00003955,GeneID:177161	GO:0005634;GO:0003677;GO:0005515;GO:0006260;GO:0006272;GO:0006298;GO:0030337;GO:0070182;GO:0006275;GO:0019985;GO:0043626	K04802-ko03030 DNA replication;ko03410 Base excision repair;ko03420 Nucleotide excision repair;ko03430 Mismatch repair;ko04110 Cell cycle;ko05166 HTLV-I infection;ko05161 Hepatitis B	KOG1636-DNA polymerase delta processivity factor (proliferating cell nuclear antigen)[L]
121	alh-1	27.5414	249.201	-3.17764	0	0	up	CELE_F54D8.3	WormBase:WBGene00000107,GeneID:175691	GO:0016491;GO:0055114;GO:0008152;GO:0004029	K00128-ko00010 Glycolysis / Gluconeogenesis;ko00040 Pentose and glucuronate interconversions;ko00053 Ascorbate and aldarate metabolism;ko00620 Pyruvate metabolism;ko00071 Fatty acid degradation;ko00561 Glycerolipid metabolism;ko00280 Valine, leucine and isoleucine degradation;ko00310 Lysine degradation;ko00330 Arginine and proline metabolism;ko00340 Histidine metabolism;ko00380 Tryptophan metabol…	KOG2450-Aldehyde dehydrogenase[C]
122	pbs-2	494.677	149.998	1.72155	0	0	down	CELE_C47B2.4	WormBase:WBGene00003948,GeneID:173168	GO:0005634;GO:0016787;GO:0005737;GO:0008233;GO:0006508;GO:0005515;GO:0004175;GO:0004298;GO:0051603;GO:0000502;GO:0005839	K02739-ko03050 Proteasome	KOG0173-20S proteasome, regulatory subunit beta type PSMB7/PSMB10/PUP1[O]
123	bcat-1	11.0223	199.517	-4.17802	0	0	up	CELE_K02A4.1	WormBase:WBGene00001149,GeneID:181423	GO:0016740;GO:0005737;GO:0003824;GO:0002119;GO:0009792;GO:0008152;GO:0005739;GO:0008483;GO:0008652;GO:0004084;GO:0052654;GO:0052655;GO:0052656;GO:0009081;GO:0009082;GO:0009098;GO:0009099	K00826-ko01210 2-Oxocarboxylic acid metabolism;ko01230 Biosynthesis of amino acids;ko00270 Cysteine and methionine metabolism;ko00280 Valine, leucine and isoleucine degradation;ko00290 Valine, leucine and isoleucine biosynthesis;ko00770 Pantothenate and CoA biosynthesis	KOG0975-Branched chain aminotransferase BCAT1, pyridoxal phosphate enzymes type IV superfamily[E]
124	gta-1	9.94027	219.652	-4.46579	0	0	up	CELE_K04D7.3	WormBase:WBGene00001794,GeneID:177897	GO:0016740;GO:0003824;GO:0005739;GO:0005759;GO:0008483;GO:0030170;GO:0042135;GO:0003867;GO:0034386;GO:0047298;GO:0009448	K13524-ko00640 Propanoate metabolism;ko00650 Butanoate metabolism;ko00250 Alanine, aspartate and glutamate metabolism;ko00280 Valine, leucine and isoleucine degradation;ko00410 beta-Alanine metabolism;ko04727 GABAergic synapse	KOG1405-4-aminobutyrate aminotransferase[E]
125	ctsa-2	0.966618	143.112	-7.20998	0	0	up	CELE_Y40D12A.2	WormBase:WBGene00021503,GeneID:175938	GO:0016787;GO:0016020;GO:0016021;GO:0008233;GO:0006508;GO:0051603;GO:0004180;GO:0004185;GO:0045121	K13289-ko04142 Lysosome;ko04614 Renin-angiotensin system	KOG1282-Serine carboxypeptidases (lysosomal cathepsin A)[OE]
126	gst-7	32.9866	426.672	-3.69318	0	0	up	CELE_F11G11.2	WormBase:WBGene00001755,GeneID:173842	GO:0016740;GO:0045087;GO:0005575;GO:0004364	K00799-ko00480 Glutathione metabolism;ko00980 Metabolism of xenobiotics by cytochrome P450;ko00982 Drug metabolism - cytochrome P450;ko05204 Chemical carcinogenesis;ko01524 Platinum drug resistance	KOG1695-Glutathione S-transferase[O]
127	inf-1	57.1809	532.15	-3.21823	0	0	up	CELE_F57B9.6	WormBase:WBGene00002083,GeneID:175966	GO:0000166;GO:0005524;GO:0016787;GO:0005737;GO:0003676;GO:0004004;GO:0004386;GO:0010501;GO:0005730;GO:0003723;GO:0006413;GO:0010468;GO:0006412;GO:0003743	K03257-ko03013 RNA transport	KOG0327-Translation initiation factor 4F, helicase subunit (eIF-4A) and related helicases[J]
128	rnp-5	334.211	67.1604	2.31507	0	0	down	CELE_K02F3.11	WormBase:WBGene00004388,GeneID:175244	GO:0003676;GO:0003723	K14325-ko03013 RNA transport;ko03015 mRNA surveillance pathway	KOG4209-Splicing factor RNPS1, SR protein superfamily[A]
129	fust-1	323.245	101.303	1.67395	0	0	down	CELE_C27H5.3	WormBase:WBGene00016173,GeneID:174175	GO:0046872;GO:0006355;GO:0003676;GO:0003723	K14651-ko03022 Basal transcription factors;ko05202 Transcriptional misregulation in cancers	KOG1995-Conserved Zn-finger protein[R]
130	unc-116	4.96375	95.9529	-4.27282	0	0	up	CELE_R05D3.7	WormBase:WBGene00006840,GeneID:176179	GO:0000166;GO:0005524;GO:0005737;GO:0005515;GO:0043005;GO:0009792;GO:0045202;GO:0005856;GO:0040011;GO:0005874;GO:0010940;GO:0003777;GO:0008017;GO:0007018;GO:0008574;GO:0040038;GO:0030705;GO:0005635;GO:0048489;GO:0007411;GO:0048814;GO:0051295;GO:0016938;GO:0008104;GO:0051296;GO:0030473;GO:0030951;GO:0033206	K10396-ko04144 Endocytosis;ko04728 Dopaminergic synapse	KOG0240-Kinesin (SMY1 subfamily)[Z]
131	aagr-3	14.9426	113.091	-2.91999	0	0	up	CELE_F40F9.6	WormBase:WBGene00009583,GeneID:179364	GO:0004553;GO:0016787;GO:0016798;GO:0005975;GO:0008152;GO:0003824;GO:0030246;GO:0005764;GO:0004558;GO:0005980	K05546-ko00510 N-Glycan biosynthesis;ko04141 Protein processing in endoplasmic reticulum	KOG1066-Glucosidase II catalytic (alpha) subunit and related enzymes, glycosyl hydrolase family 31[GMO]
132	C31C9.2	294.753	59.0399	2.31975	0	0	down	CELE_C31C9.2	WormBase:WBGene00007836,GeneID:175012	GO:0016491;GO:0055114;GO:0016616;GO:0008152;GO:0051287	K00058-ko01200 Carbon metabolism;ko01230 Biosynthesis of amino acids;ko00680 Methane metabolism;ko00260 Glycine, serine and threonine metabolism	KOG0068-D-3-phosphoglycerate dehydrogenase, D-isomer-specific 2-hydroxy acid dehydrogenase superfamily[E]
133	nuo-4	4.09471	161.094	-5.298	0	0	up	CELE_K04G7.4	WormBase:WBGene00019401,GeneID:176001	GO:0055114;GO:0005739;GO:0005759;GO:0070469;GO:0005747;GO:0006120	K03954-ko00190 Oxidative phosphorylation;ko05010 Alzheimer's disease;ko05012 Parkinson's disease;ko05016 Huntington's disease;ko04932 Non-alcoholic fatty liver disease (NAFLD)	KOG3877-NADH:ubiquinone oxidoreductase, NDUFA10/42kDa subunit[C]
134	myo-1	11.245	66.8184	-2.57096	0	0	up	CELE_R06C7.10	WormBase:WBGene00002348,GeneID:172471	GO:0000166;GO:0005524;GO:0005737;GO:0043050;GO:0006936;GO:0003774;GO:0003779;GO:0016459;GO:0051015;GO:0008307;GO:0005863;GO:0048017;GO:0030016;GO:0032982	K10352-ko04530 Tight junction	KOG0161-Myosin class II heavy chain[Z]
135	let-70	172.494	940.94	-2.44756	0	0	up	CELE_M7.1	WormBase:WBGene00002344,GeneID:178006	GO:0005634;GO:0005694;GO:0000166;GO:0005524;GO:0016740;GO:0016567;GO:0004842;GO:0031625;GO:0042787	K06689-ko04141 Protein processing in endoplasmic reticulum;ko04120 Ubiquitin mediated proteolysis;ko04013 MAPK signaling pathway - fly;ko04624 Toll and Imd signaling pathway	KOG0417-Ubiquitin-protein ligase[O]
136	nuc-1	11.6416	209.024	-4.16631	0	0	up	CELE_C07B5.5	WormBase:WBGene00003828,GeneID:181174	GO:0005634;GO:0016787;GO:0005622;GO:0006309;GO:0005764;GO:0006915;GO:0006259;GO:0004520;GO:0000737;GO:0004531	K01158-ko04142 Lysosome	KOG3825-Deoxyribonuclease II[L]
137	nkb-1	4.10493	103.394	-4.65466	0	0	up	CELE_C17E4.9	WormBase:WBGene00007646,GeneID:182726	GO:0016020;GO:0016021;GO:0005886;GO:0006811;GO:0006813;GO:0006814;GO:0005890	K01540-ko04024 cAMP signaling pathway;ko04022 cGMP - PKG signaling pathway;ko04911 Insulin secretion;ko04918 Thyroid hormone synthesis;ko04919 Thyroid hormone signaling pathway;ko04260 Cardiac muscle contraction;ko04261 Adrenergic signaling in cardiomyocytes;ko04970 Salivary secretion;ko04971 Gastric acid secretion;ko04972 Pancreatic secretion;ko04976 Bile secretion;ko04973 Carbohydrate digestion…	KOG3927-Na+/K+ ATPase, beta subunit[P]
138	R05F9.6	8.01135	136.869	-4.09461	0	0	up	CELE_R05F9.6	WormBase:WBGene00019890,GeneID:173843	GO:0046872;GO:0005829;GO:0005975;GO:0000287;GO:0016868;GO:0006006;GO:0071704;GO:0004614;GO:0005978;GO:0019388	K01835-ko00010 Glycolysis / Gluconeogenesis;ko00030 Pentose phosphate pathway;ko00052 Galactose metabolism;ko00500 Starch and sucrose metabolism;ko00520 Amino sugar and nucleotide sugar metabolism;ko00230 Purine metabolism;ko00521 Streptomycin biosynthesis	KOG0625-Phosphoglucomutase[G]
139	pept-1	0.65071	82.4058	-6.98459	0	0	up	CELE_K04E7.2	WormBase:WBGene00003877,GeneID:180919	GO:0016020;GO:0016021;GO:0005886;GO:0002119;GO:0055085;GO:0040018;GO:0000003;GO:0019915;GO:0008340;GO:0015031;GO:0005215;GO:0022857;GO:0006979;GO:0040010;GO:1900101;GO:0009408;GO:0006885;GO:0016324;GO:0042936;GO:0006857;GO:0015833;GO:0042938;GO:2000192;GO:0032006;GO:0080144	K14206-ko04974 Protein digestion and absorption	KOG1237-H+/oligopeptide symporter[E]
140	kin-19	19.9874	250.3	-3.6465	0	0	up	CELE_C03C10.1	WormBase:WBGene00002202,GeneID:175524	GO:0005634;GO:0000166;GO:0005524;GO:0016740;GO:0005737;GO:0016301;GO:0016310;GO:0016055;GO:0004674;GO:0004672;GO:0006468;GO:0018105;GO:0008360;GO:0005813;GO:0006909;GO:0060069;GO:0032436	K08957-ko04310 Wnt signaling pathway;ko04340 Hedgehog signaling pathway;ko04341 Hedgehog signaling pathway - Fly;ko05224 Breast cancer	KOG1164-Casein kinase (serine/threonine/tyrosine protein kinase)[T]
141	vha-14	15.157	292.842	-4.27207	0	0	up	CELE_F55H2.2	WormBase:WBGene00010130,GeneID:176338	GO:0099132;GO:0006811;GO:0005623;GO:0055085;GO:0042626;GO:0003674;GO:0015992;GO:0036442;GO:0051453;GO:0033176	K02149-ko00190 Oxidative phosphorylation;ko04150 mTOR signaling pathway;ko04145 Phagosome;ko04966 Collecting duct acid secretion;ko04721 Synaptic vesicle cycle;ko05323 Rheumatoid arthritis;ko05110 Vibrio cholerae infection;ko05120 Epithelial cell signaling in Helicobacter pylori infection	KOG1647-Vacuolar H+-ATPase V1 sector, subunit D[C]
142	alh-3	1.98992	73.5656	-5.20825	0	0	up	CELE_F36H1.6	WormBase:WBGene00000109,GeneID:177999	GO:0016491;GO:0055114;GO:0006730;GO:0003824;GO:0005737;GO:0008152;GO:0009058;GO:0004029;GO:0016155;GO:0016742;GO:0009258	K00289-ko00670 One carbon pool by folate	KOG2450-Aldehyde dehydrogenase[C]
143	lrp-1	0.266995	13.7011	-5.68134	0	0	up	CELE_F29D11.1	WormBase:WBGene00003071,GeneID:172520	GO:0005509;GO:0016020;GO:0016021;GO:0005515;GO:0040017;GO:0002119;GO:0040018;GO:0030139;GO:0030334;GO:0042395;GO:0005798;GO:0016324;GO:0006897;GO:0005905;GO:0015248;GO:0015918	K06233-ko04340 Hedgehog signaling pathway;ko04918 Thyroid hormone synthesis	KOG1215-Low-density lipoprotein receptors containing Ca2+-binding EGF-like domains[T]
144	rpn-7	11.1392	182.274	-4.03239	0	0	up	CELE_F49C12.8	WormBase:WBGene00004463,GeneID:177753	GO:0050790;GO:0043161;GO:0000502;GO:0030234;GO:0005838	K03037-ko03050 Proteasome;ko05169 Epstein-Barr virus infection	KOG0687-26S proteasome regulatory complex, subunit RPN7/PSMD6[O]
145	ogt-1	1.20351	64.6347	-5.74699	0	0	up	CELE_K04G7.3	WormBase:WBGene00003858,GeneID:176000	GO:0005634;GO:0016740;GO:0005737;GO:0004722;GO:0016262;GO:0000003;GO:0005977;GO:0006112;GO:0006470;GO:0006493;GO:0019915;GO:0040024;GO:0048471;GO:0016757;GO:0006486;GO:0006048	K09667-ko00514 Other types of O-glycan biosynthesis;ko04931 Insulin resistance	KOG4626-O-linked N-acetylglucosamine transferase OGT[GOT]
146	Y16B4A.2	3.9261	40.3561	-3.36162	0	0	up	CELE_Y16B4A.2	WormBase:WBGene00012445,GeneID:181572	GO:0016787;GO:0008233;GO:0006508;GO:0051603;GO:0004180;GO:0004185;GO:0045121	K13289-ko04142 Lysosome;ko04614 Renin-angiotensin system	KOG1282-Serine carboxypeptidases (lysosomal cathepsin A)[OE]
147	cth-2	3.82781	160.4	-5.38901	0	0	up	CELE_ZK1127.10	WormBase:WBGene00022856,GeneID:174155	GO:0016829;GO:0005737;GO:0003824;GO:0005783;GO:0030170;GO:0008652;GO:0019344;GO:0003962;GO:0004123;GO:0019343;GO:0019346;GO:0071266;GO:0044540;GO:0080146	K01758-ko01230 Biosynthesis of amino acids;ko00260 Glycine, serine and threonine metabolism;ko00270 Cysteine and methionine metabolism;ko00450 Selenocompound metabolism	KOG0053-Cystathionine beta-lyases/cystathionine gamma-synthases[E]
148	ZK686.3	16.6128	230.101	-3.79191	0	0	up	CELE_ZK686.3	WormBase:WBGene00022793,GeneID:176089	GO:0016020;GO:0016021;GO:0005783;GO:0005789;GO:0004579;GO:0018279;GO:0008250	K12669-ko00510 N-Glycan biosynthesis;ko00513 Various types of N-glycan biosynthesis;ko04141 Protein processing in endoplasmic reticulum	KOG2603-Oligosaccharyltransferase, gamma subunit[O]
149	C32F10.8	4.36525	128.355	-4.87794	0	0	up	CELE_C32F10.8	WormBase:WBGene00016333,GeneID:172252	GO:0003824;GO:0009058;GO:0030170	K00814-ko01200 Carbon metabolism;ko01210 2-Oxocarboxylic acid metabolism;ko01230 Biosynthesis of amino acids;ko00710 Carbon fixation in photosynthetic organisms;ko00250 Alanine, aspartate and glutamate metabolism;ko00220 Arginine biosynthesis	KOG0258-Alanine aminotransferase[E]
150	F59C6.5	11.9568	259.578	-4.44026	0	0	up	CELE_F59C6.5	WormBase:WBGene00010326,GeneID:172933	GO:0005747	K03966-ko00190 Oxidative phosphorylation;ko05010 Alzheimer's disease;ko05012 Parkinson's disease;ko05016 Huntington's disease;ko04932 Non-alcoholic fatty liver disease (NAFLD)	KOG4009-NADH-ubiquinone oxidoreductase, subunit NDUFB10/PDSW[C]
151	lbp-6	12.2473	458.133	-5.22523	0	0	up	CELE_W02D3.5	WormBase:WBGene00002258,GeneID:172390	GO:0008289;GO:0005515	K08752-ko03320 PPAR signaling pathway	KOG4015-Fatty acid-binding protein FABP[I]
152	math-33	1.60775	55.2098	-5.10181	0	0	up	CELE_H19N07.2	WormBase:WBGene00010406,GeneID:179538	GO:0005634;GO:0016787;GO:0005737;GO:0006511;GO:0036459;GO:0016579;GO:0031581;GO:0008233;GO:0006508;GO:0008595;GO:0051661;GO:0004843;GO:0008234;GO:0061629;GO:0051091	K11838-ko04068 FoxO signaling pathway;ko05203 Viral carcinogenesis;ko05168 Herpes simplex infection;ko05169 Epstein-Barr virus infection	KOG1863-Ubiquitin carboxyl-terminal hydrolase[O]
153	eif-6	386.005	93.8406	2.04033	0	0	down	CELE_C47B2.5	WormBase:WBGene00001234,GeneID:173169	GO:0005634;GO:0005829;GO:0005737;GO:0005730;GO:0042254;GO:0006412;GO:0003743;GO:0006413;GO:0000470;GO:0000460;GO:0030687;GO:0043022;GO:0043023;GO:0000054;GO:1902626;GO:0035195;GO:0042256	K03264-ko03008 Ribosome biogenesis in eukaryotes	KOG3185-Translation initiation factor 6 (eIF-6)[J]
154	vha-12	23.1672	188.981	-3.02808	0	0	up	CELE_F20B6.2	WormBase:WBGene00006921,GeneID:180692	GO:0005524;GO:0016787;GO:0006811;GO:0005623;GO:0001666;GO:0043068;GO:0015991;GO:0015992;GO:0046034;GO:0033180;GO:0060142;GO:0051453;GO:0046961;GO:0008219;GO:0015988;GO:0098609	K02147-ko00190 Oxidative phosphorylation;ko04150 mTOR signaling pathway;ko04145 Phagosome;ko04966 Collecting duct acid secretion;ko04721 Synaptic vesicle cycle;ko05323 Rheumatoid arthritis;ko05110 Vibrio cholerae infection;ko05120 Epithelial cell signaling in Helicobacter pylori infection	KOG1351-Vacuolar H+-ATPase V1 sector, subunit B[C]
155	stt-3	20.9953	138.303	-2.71969	0	0	up	CELE_T12A2.2	WormBase:WBGene00020437,GeneID:175886	GO:0016740;GO:0016020;GO:0016021;GO:0005783;GO:0005789;GO:0006486;GO:0016757;GO:0004579;GO:0018279;GO:0008250;GO:0004576;GO:0043687	K07151-ko00510 N-Glycan biosynthesis;ko00513 Various types of N-glycan biosynthesis;ko04141 Protein processing in endoplasmic reticulum	KOG2292-Oligosaccharyltransferase, STT3 subunit[O]
156	myo-3	9.44536	56.7333	-2.58652	0	0	up	CELE_K12F2.1	WormBase:WBGene00003515,GeneID:179676	GO:0000166;GO:0005524;GO:0005737;GO:0060279;GO:0003774;GO:0003779;GO:0016459;GO:0051015;GO:0005863;GO:0031672;GO:0030016;GO:0032982;GO:0007626	K10352-ko04530 Tight junction	KOG0161-Myosin class II heavy chain[Z]
157	ngp-1	2.98203	95.2886	-4.99794	0	0	up	CELE_T19A6.2	WormBase:WBGene00003596,GeneID:172624	GO:0005634;GO:0000166;GO:0005730;GO:0005525;GO:0003924;GO:0042254	K14537-ko03008 Ribosome biogenesis in eukaryotes	KOG2423-Nucleolar GTPase[R]
158	T24H7.2	0.95841	62.744	-6.03269	0	0	up	CELE_T24H7.2	WormBase:WBGene00020781,GeneID:174033	GO:0000166;GO:0005524	K09486-ko04141 Protein processing in endoplasmic reticulum	KOG0104-Molecular chaperones GRP170/SIL1, HSP70 superfamily[O]
159	R07H5.8	26.8822	245.119	-3.18876	0	0	up	CELE_R07H5.8	WormBase:WBGene00011128,GeneID:178028	GO:0005829;GO:0005634;GO:0005515;GO:0016773;GO:0004001;GO:0006166;GO:0006167;GO:0006169	K00856-ko00230 Purine metabolism	KOG2854-Possible pfkB family carbohydrate kinase[G]
160	sars-1	7.71119	135.877	-4.1392	0	0	up	CELE_C47E12.1	WormBase:WBGene00005663,GeneID:177859	GO:0000166;GO:0005524;GO:0005737;GO:0016874;GO:0004812;GO:0006418;GO:0006412;GO:0000122;GO:0004828;GO:0006434;GO:0097056	K01875-ko00970 Aminoacyl-tRNA biosynthesis	KOG2509-Seryl-tRNA synthetase[J]
161	nmy-1	6.44393	47.4902	-2.88162	0	0	up	CELE_F52B10.1	WormBase:WBGene00003776,GeneID:180581	GO:0000166;GO:0005524;GO:0002119;GO:0005913;GO:0040011;GO:0003774;GO:0003779;GO:0016459;GO:0008104;GO:0051015;GO:0016476;GO:0043292	K10352-ko04530 Tight junction	KOG0161-Myosin class II heavy chain[Z]
162	hpo-19	8.83353	200.879	-4.50719	0	0	up	CELE_T05H4.5	WormBase:WBGene00020268,GeneID:179029	GO:0016491;GO:0055114;GO:0016020;GO:0016021;GO:0004128	K00326-ko00520 Amino sugar and nucleotide sugar metabolism	KOG0534-NADH-cytochrome b-5 reductase[HC]
163	alx-1	11.1891	96.5211	-3.10875	0	0	up	CELE_R10E12.1	WormBase:WBGene00007010,GeneID:176410	GO:0031410;GO:0016323;GO:0032456;GO:0055037;GO:0033365;GO:0042176;GO:0008022;GO:0007032;GO:0005112;GO:0005771;GO:0043226	K12200-ko04144 Endocytosis	KOG2220-Predicted signal transduction protein[R]
164	ntl-3	165.227	53.9859	1.61379	0	0	down	CELE_Y56A3A.1	WormBase:WBGene00003826,GeneID:176614	GO:0005634;GO:0006355;GO:0005515;GO:0000932;GO:0000288;GO:0017148;GO:0030015	K12580-ko03018 RNA degradation	KOG2150-CCR4-NOT transcriptional regulation complex, NOT5 subunit[K]
165	rsp-2	475.221	177.81	1.41826	0	0	down	CELE_W02B12.2	WormBase:WBGene00004699,GeneID:174747	GO:0005634;GO:0007275;GO:0003676;GO:0007283;GO:0003723;GO:0008406;GO:0030154;GO:0002119;GO:0006397;GO:0008380;GO:0000398;GO:0007506;GO:0040008;GO:0040009	K12893-ko03040 Spliceosome;ko05168 Herpes simplex infection	KOG0106-Alternative splicing factor SRp55/B52/SRp75 (RRM superfamily)[A]
166	nmy-2	5.03995	42.1912	-3.06546	0	0	up	CELE_F20G4.3	WormBase:WBGene00003777,GeneID:172562	GO:0000166;GO:0005524;GO:0002119;GO:0009792;GO:0019901;GO:0005516;GO:0003774;GO:0003779;GO:0016459;GO:0032154;GO:0009949;GO:0005938;GO:0005819;GO:0000281;GO:0000146;GO:0016476;GO:0045167;GO:0055059;GO:0016460;GO:0070938	K10352-ko04530 Tight junction	KOG0161-Myosin class II heavy chain[Z]
167	nst-1	7.24621	117.584	-4.02032	0	0	up	CELE_K01C8.9	WormBase:WBGene00003821,GeneID:174329	GO:0005634;GO:0000166;GO:0002119;GO:0005730;GO:0040014;GO:0003924;GO:0005525;GO:0005654;GO:0007281;GO:0042254;GO:0042127	K14538-ko03008 Ribosome biogenesis in eukaryotes	KOG2484-GTPase[R]
168	cpr-6	307.505	791.079	-1.36321	0	0	up	CELE_C25B8.3	WormBase:WBGene00000786,GeneID:180931	GO:0016787;GO:0005615;GO:0008233;GO:0006508;GO:0004197;GO:0008234;GO:0051603;GO:0005764	K01363-ko04142 Lysosome;ko04210 Apoptosis;ko04612 Antigen processing and presentation;ko04924 Renin secretion	KOG1543-Cysteine proteinase Cathepsin L[O]
169	pyp-1	33.1585	291.443	-3.13577	0	0	up	CELE_C47E12.4	WormBase:WBGene00008149,GeneID:177856	GO:0046872;GO:0016787;GO:0000287;GO:0005737;GO:0043005;GO:0045087;GO:0004427;GO:0006796;GO:0005773	K01507-ko00190 Oxidative phosphorylation	KOG1626-Inorganic pyrophosphatase/Nucleosome remodeling factor, subunit NURF38[C]
170	pde-2	3.26729	72.5934	-4.47367	0	0	up	CELE_R08D7.6	WormBase:WBGene00011146,GeneID:176270	GO:0046872;GO:0016787;GO:0004114;GO:0008081;GO:0007165;GO:0046662;GO:0070482;GO:0008340;GO:1901046;GO:0040018;GO:0006935;GO:0007635;GO:0010446;GO:0010628;GO:0007602;GO:0030827;GO:0042542;GO:0040014;GO:1990834;GO:0050921;GO:0010753;GO:0046069;GO:0042056;GO:0043577;GO:0050918;GO:1902160;GO:1905959	K18283-ko00230 Purine metabolism;ko04022 cGMP - PKG signaling pathway;ko04925 Aldosterone synthesis and secretion;ko04740 Olfactory transduction;ko05032 Morphine addiction	KOG3689-Cyclic nucleotide phosphodiesterase[T]
171	let-711	7.19287	49.3207	-2.77756	0	0	up	CELE_F57B9.2	WormBase:WBGene00002845,GeneID:175971	GO:0005737;GO:0002119;GO:0017148;GO:0048477;GO:0000932;GO:0040001;GO:0000956;GO:0010468;GO:0032947;GO:0000289;GO:0030014;GO:0030953;GO:0000288;GO:0030015	K12604-ko03018 RNA degradation	KOG1831-Negative regulator of transcription[K]
172	cpr-3	4.51846	150.751	-5.06019	0	0	up	CELE_T10H4.12	WormBase:WBGene00000783,GeneID:180033	GO:0016787;GO:0005615;GO:0008233;GO:0006508;GO:0045087;GO:0004197;GO:0008234;GO:0051603;GO:0005764	K01363-ko04142 Lysosome;ko04210 Apoptosis;ko04612 Antigen processing and presentation;ko04924 Renin secretion	KOG1543-Cysteine proteinase Cathepsin L[O]
173	rps-24	1304.11	2975.31	-1.18997	0	0	up	CELE_T07A9.11	WormBase:WBGene00004493,GeneID:176858	GO:0000462;GO:0003735;GO:0006412;GO:0005840;GO:0005622;GO:0022627	K02974-ko03010 Ribosome	KOG3424-40S ribosomal protein S24[J]
174	akt-1	5.16771	112.06	-4.43861	0	0	up	CELE_C12D8.10	WormBase:WBGene00000102,GeneID:179424	GO:0046872;GO:0000166;GO:0005524;GO:0016740;GO:0016301;GO:0016310;GO:0030424;GO:0043025;GO:0007275;GO:0004674;GO:0018105;GO:0018107;GO:0004672;GO:0006468;GO:0030425;GO:0005515;GO:0005547;GO:0008340;GO:0005516;GO:0008286;GO:0006935;GO:0007635;GO:0009898;GO:0005622;GO:0002376;GO:0045087;GO:0008289;GO:0008582;GO:1902074;GO:0042771	K04456-ko04014 Ras signaling pathway;ko04015 Rap1 signaling pathway;ko04010 MAPK signaling pathway;ko04012 ErbB signaling pathway;ko04370 VEGF signaling pathway;ko04630 Jak-STAT signaling pathway;ko04668 TNF signaling pathway;ko04066 HIF-1 signaling pathway;ko04068 FoxO signaling pathway;ko04072 Phospholipase D signaling pathway;ko04071 Sphingolipid signaling pathway;ko04024 cAMP signaling pathwa…	KOG0598-Ribosomal protein S6 kinase and related proteins[RT]
175	T25G3.4	5.88853	88.9395	-3.91685	0	0	up	CELE_T25G3.4	WormBase:WBGene00012031,GeneID:172509	GO:0005509;GO:0016491;GO:0046872;GO:0055114;GO:0005739;GO:0006072;GO:0009331;GO:0004368;GO:0052590;GO:0052591;GO:0019563	K00111-ko00564 Glycerophospholipid metabolism	KOG0042-Glycerol-3-phosphate dehydrogenase[C]
176	cpz-1	717.156	322.029	1.15509	0	0	down	CELE_F32B5.8	WormBase:WBGene00000788,GeneID:171829	GO:0005615;GO:0006508;GO:0040025;GO:0009792;GO:0004197;GO:0008234;GO:0051603;GO:0005764;GO:0035262;GO:0042395;GO:0040032;GO:0060102	K08568-ko04142 Lysosome;ko04210 Apoptosis	KOG1543-Cysteine proteinase Cathepsin L[O]
177	spp-10	98.8903	430.523	-2.12219	0	0	up	CELE_C28C12.7	WormBase:WBGene00004995,GeneID:177651	GO:0006629;GO:0005737;GO:0001664;GO:0008047;GO:0043085;GO:0005764;GO:0006665	K12382-ko04142 Lysosome	KOG1340-Prosaposin[IG]
178	nog-1	88.0786	282.043	-1.67905	0	0	up	CELE_T07A9.9	WormBase:WBGene00020297,GeneID:176863	GO:0005634;GO:0000166;GO:0005730;GO:0008340;GO:0005525;GO:0042254;GO:0010888;GO:1903104;GO:2000241	K06943-ko03008 Ribosome biogenesis in eukaryotes	KOG1490-GTP-binding protein CRFG/NOG1 (ODN superfamily)[R]
179	iars-1	1.27654	46.9274	-5.20012	0	0	up	CELE_R11A8.6	WormBase:WBGene00002152,GeneID:177926	GO:0000166;GO:0005524;GO:0005737;GO:0016874;GO:0004812;GO:0006418;GO:0006412;GO:0000049;GO:0002161;GO:0004822;GO:0006428;GO:0006450	K01870-ko00970 Aminoacyl-tRNA biosynthesis	KOG0434-Isoleucyl-tRNA synthetase[J]
180	tag-196	1.82515	108.788	-5.89737	0	0	up	CELE_F41E6.6	WormBase:WBGene00007055,GeneID:179240	GO:0016787;GO:0005615;GO:0008233;GO:0006508;GO:0004197;GO:0008234;GO:0051603;GO:0005764;GO:0010951;GO:0004869	K01373-ko04142 Lysosome;ko04210 Apoptosis	KOG1542-Cysteine proteinase Cathepsin F[O]
181	vhp-1	4.35722	112.717	-4.69315	0	0	up	CELE_F08B1.1	WormBase:WBGene00006923,GeneID:173904	GO:0005634;GO:0016787;GO:0005737;GO:0004721;GO:0002119;GO:0006470;GO:0004725;GO:0035335;GO:0008340;GO:0008138;GO:0016791;GO:0016311;GO:0001933;GO:0000187;GO:0046688;GO:0051019;GO:1900181;GO:0006986;GO:1900182;GO:1903854;GO:0048692;GO:0017017;GO:1900426;GO:0046686;GO:1900180;GO:1900425;GO:0008579;GO:0000188;GO:0046329	K04459-ko04010 MAPK signaling pathway	KOG1716-Dual specificity phosphatase[V]
182	C05C10.3	4.83509	108.168	-4.48358	0	0	up	CELE_C05C10.3	WormBase:WBGene00007330,GeneID:174548	GO:0016740;GO:0005739;GO:0008152;GO:0008260;GO:0008410;GO:0046952	K01027-ko00650 Butanoate metabolism;ko00072 Synthesis and degradation of ketone bodies;ko00280 Valine, leucine and isoleucine degradation	KOG3822-Succinyl-CoA:alpha-ketoacid-CoA transferase[C]
183	dab-1	8.84099	127.677	-3.85215	0	0	up	CELE_M110.5	WormBase:WBGene00000894,GeneID:174323	GO:0005737;GO:0040017;GO:0002119;GO:0009792;GO:0018991;GO:0019904;GO:0040010;GO:0006898;GO:0008104;GO:0030121;GO:0030122;GO:0030136;GO:0032050;GO:0009306;GO:0032502;GO:0042395;GO:0045807;GO:0005798;GO:0005938;GO:0031234;GO:0031982	K12475-ko04144 Endocytosis	KOG3535-Adaptor protein Disabled[T]
184	ubc-25	6.2949	144.11	-4.51685	0	0	up	CELE_F25H2.8	WormBase:WBGene00006720,GeneID:172941	GO:0005634;GO:0000166;GO:0005524;GO:0016740;GO:0005737;GO:0016567;GO:0043025;GO:0040011;GO:0005829	K10582-ko04120 Ubiquitin mediated proteolysis	KOG0897-Predicted ubiquitin-conjugating enzyme[O]
185	daf-18	8.72871	77.5134	-3.15061	0	0	up	CELE_T07A9.6	WormBase:WBGene00000913,GeneID:176869	GO:0005634;GO:0016787;GO:0005737;GO:0004721;GO:0005886;GO:0016020;GO:0030424;GO:0043025;GO:0050920;GO:0030425;GO:0006470;GO:0040024;GO:0005515;GO:0008340;GO:0004725;GO:0035335;GO:0006629;GO:0042995;GO:0016311;GO:0006935;GO:0007635;GO:0009898;GO:0009408;GO:0043204;GO:0008289;GO:0061065;GO:0007611;GO:1902074;GO:0061066;GO:0016314;GO:0042307;GO:0046856;GO:0050927	K01110-ko00562 Inositol phosphate metabolism;ko04068 FoxO signaling pathway;ko04070 Phosphatidylinositol signaling system;ko04071 Sphingolipid signaling pathway;ko04151 PI3K-Akt signaling pathway;ko04150 mTOR signaling pathway;ko04115 p53 signaling pathway;ko04510 Focal adhesion;ko04530 Tight junction;ko04212 Longevity regulating pathway - worm;ko05200 Pathways in cancer;ko05230 Central carbon me…	KOG2283-Clathrin coat dissociation kinase GAK/PTEN/Auxilin and related tyrosine phosphatases[TR]
186	elb-1	552.52	98.5664	2.48686	0	0	down	CELE_Y41C4A.10	WormBase:WBGene00001235,GeneID:176605	GO:0005515;GO:0031462;GO:0019904;GO:0070449;GO:0030891	K03873-ko04120 Ubiquitin mediated proteolysis;ko04066 HIF-1 signaling pathway;ko05200 Pathways in cancer;ko05211 Renal cell carcinoma	KOG4495-RNA polymerase II transcription elongation factor Elongin/SIII, subunit elongin B[K]
187	rpn-8	4.63816	145.445	-4.97078	0	0	up	CELE_R12E2.3	WormBase:WBGene00004464,GeneID:172009	GO:0005515;GO:0043161;GO:0000502;GO:0005838	K03038-ko03050 Proteasome;ko05169 Epstein-Barr virus infection	KOG1556-26S proteasome regulatory complex, subunit RPN8/PSMD7[O]
188	T25B9.9	16.2155	150.229	-3.21172	0	0	up	CELE_T25B9.9	WormBase:WBGene00012015,GeneID:177971	GO:0016491;GO:0055114;GO:0010629;GO:0006098;GO:0050829;GO:0004616;GO:0019521	K00033-ko01200 Carbon metabolism;ko00030 Pentose phosphate pathway;ko00480 Glutathione metabolism	KOG2653-6-phosphogluconate dehydrogenase[G]
189	rsp-8	416.065	90.7444	2.19693	0	0	down	CELE_C18D11.4	WormBase:WBGene00004705,GeneID:176613	GO:0003676;GO:0003723;GO:0000398	K12897-ko03040 Spliceosome	-
190	Y38F2AR.9	772.992	132.824	2.54094	0	0	down	CELE_Y38F2AR.9	WormBase:WBGene00021427,GeneID:177027	GO:0016020;GO:0016021;GO:0065009;GO:0006886;GO:0005783;GO:0015031;GO:0005086;GO:0015450;GO:0006616;GO:0031204;GO:0005784;GO:0031205	K09481-ko03060 Protein export;ko04141 Protein processing in endoplasmic reticulum;ko04145 Phagosome;ko05110 Vibrio cholerae infection	KOG3457-Sec61 protein translocation complex, beta subunit[O]
191	ZK550.6	7.31772	172.748	-4.56113	0	0	up	CELE_ZK550.6	WormBase:WBGene00014000,GeneID:178503	GO:0016491;GO:0046872;GO:0055114;GO:0051213;GO:0006631;GO:0048244;GO:0001561;GO:0031418	K00477-ko04146 Peroxisome	-
192	kin-3	27.3564	215.782	-2.97962	0	0	up	CELE_B0205.7	WormBase:WBGene00002191,GeneID:172978	GO:0005634;GO:0000166;GO:0005524;GO:0016740;GO:0016301;GO:0016310;GO:0016055;GO:0004672;GO:0006468;GO:0004674;GO:0005515;GO:0007610;GO:0005929;GO:0042995;GO:0030424;GO:0030425;GO:0043025;GO:0097730;GO:0043204;GO:0034606;GO:0034608;GO:0018105;GO:0005956	K03097-ko03008 Ribosome biogenesis in eukaryotes;ko04310 Wnt signaling pathway;ko04064 NF-kappa B signaling pathway;ko04139 Regulation of mitophagy - yeast;ko04520 Adherens junction;ko04530 Tight junction;ko04712 Circadian rhythm - plant;ko05162 Measles;ko05168 Herpes simplex infection;ko05169 Epstein-Barr virus infection	KOG0668-Casein kinase II, alpha subunit[TDK]
193	gei-17	4.64671	79.1362	-4.09006	0	0	up	CELE_W10D5.3	WormBase:WBGene00001574,GeneID:172733	GO:0046872;GO:0008270;GO:0009792;GO:0070090;GO:0016874;GO:0000790;GO:0006281;GO:0006974;GO:0001085;GO:0019789;GO:0061665;GO:0016925;GO:0043060;GO:1903363;GO:1904290;GO:1904333;GO:1990466	K04706-ko04120 Ubiquitin mediated proteolysis;ko04630 Jak-STAT signaling pathway;ko05160 Hepatitis C	KOG2169-Zn-finger transcription factor[K]
194	eif-1.A	38.66	337.923	-3.12778	0	0	up	CELE_H06H21.3	WormBase:WBGene00019162,GeneID:177254	GO:0003723;GO:0006412;GO:0003743;GO:0006413	K03236-ko03013 RNA transport	KOG3403-Translation initiation factor 1A (eIF-1A)[J]
195	mel-32	42.8511	217.435	-2.34318	0	0	up	CELE_C05D11.11	WormBase:WBGene00003214,GeneID:175915	GO:0016740;GO:0006730;GO:0003824;GO:0009792;GO:0005739;GO:0030170;GO:0006545;GO:0009790;GO:0004372;GO:0009069;GO:0035999	K00600-ko01200 Carbon metabolism;ko01230 Biosynthesis of amino acids;ko00630 Glyoxylate and dicarboxylate metabolism;ko00680 Methane metabolism;ko00260 Glycine, serine and threonine metabolism;ko00460 Cyanoamino acid metabolism;ko00670 One carbon pool by folate	KOG2467-Glycine/serine hydroxymethyltransferase[E]
196	patr-1	8.63187	83.3813	-3.27198	0	0	up	CELE_F43G6.9	WormBase:WBGene00009661,GeneID:174808	GO:0005737;GO:0008340;GO:0003723;GO:0000932;GO:0033962;GO:0000290	K12617-ko03018 RNA degradation	-
197	Y66H1A.4	340.055	91.2788	1.89742	0	0	down	CELE_Y66H1A.4	WormBase:WBGene00022046,GeneID:176870	GO:0005634;GO:0003723;GO:0005730;GO:0006364;GO:0042254;GO:0030529;GO:0001522;GO:0034513;GO:0000454;GO:0031429	K11128-ko03008 Ribosome biogenesis in eukaryotes	KOG3262-H/ACA small nucleolar RNP component GAR1[J]
198	enol-1	176.251	501.189	-1.50772	0	0	up	CELE_T21B10.2	WormBase:WBGene00011884,GeneID:174423	GO:0046872;GO:0000287;GO:0004634;GO:0016829;GO:0006096;GO:0000015;GO:0005737	K01689-ko01200 Carbon metabolism;ko01230 Biosynthesis of amino acids;ko00010 Glycolysis / Gluconeogenesis;ko00680 Methane metabolism;ko03018 RNA degradation;ko04066 HIF-1 signaling pathway	KOG2670-Enolase[G]
199	gdh-1	251.338	594.529	-1.24212	0	0	up	CELE_ZK829.4	WormBase:WBGene00014095,GeneID:178130	GO:0016491;GO:0055114;GO:0006520;GO:0016639	K00261-ko01200 Carbon metabolism;ko00910 Nitrogen metabolism;ko00250 Alanine, aspartate and glutamate metabolism;ko00220 Arginine biosynthesis;ko00471 D-Glutamine and D-glutamate metabolism;ko04964 Proximal tubule bicarbonate reclamation	KOG2250-Glutamate/leucine/phenylalanine/valine dehydrogenases[E]
200	hrdl-1	3.20195	88.1809	-4.78344	0	0	up	CELE_F26E4.11	WormBase:WBGene00009164,GeneID:172833	GO:0046872;GO:0016020;GO:0016021;GO:0005575;GO:1904264;GO:0035264;GO:0003674;GO:0000209;GO:0030968;GO:0042787;GO:1990381;GO:0030433;GO:1901214	K10636-ko04141 Protein processing in endoplasmic reticulum	KOG0802-E3 ubiquitin ligase[O]
201	vha-9	25.3551	455.222	-4.16622	0	0	up	CELE_ZK970.4	WormBase:WBGene00006918,GeneID:174596	GO:0006811;GO:0016020;GO:0046961;GO:0015991;GO:0015992;GO:0034220;GO:0033180;GO:0042625	K02151-ko00190 Oxidative phosphorylation;ko04150 mTOR signaling pathway;ko04145 Phagosome;ko04966 Collecting duct acid secretion;ko04721 Synaptic vesicle cycle;ko05323 Rheumatoid arthritis;ko05110 Vibrio cholerae infection;ko05120 Epithelial cell signaling in Helicobacter pylori infection	KOG3432-Vacuolar H+-ATPase V1 sector, subunit F[C]
202	C14C10.5	1.13021	27.2593	-4.59208	0	0	up	CELE_C14C10.5	WormBase:WBGene00007588,GeneID:179726	GO:0005829;GO:0005634;GO:0016504;GO:0010952;GO:0070577;GO:0070628;GO:0010499;GO:0005839	K06699-ko03050 Proteasome	KOG1851-Uncharacterized conserved protein[S]
203	cnx-1	11.784	136.643	-3.53551	0	0	up	CELE_ZK632.6	WormBase:WBGene00000567,GeneID:176390	GO:0005509;GO:0046872;GO:0005737;GO:0016020;GO:0016021;GO:0007275;GO:0005783;GO:0005789;GO:0048471;GO:0051082;GO:0006457;GO:0030246;GO:0031410;GO:0030176;GO:0009408;GO:0030968	K08054-ko04141 Protein processing in endoplasmic reticulum;ko04145 Phagosome;ko04612 Antigen processing and presentation;ko04918 Thyroid hormone synthesis;ko05166 HTLV-I infection	KOG0675-Calnexin[O]
204	D2030.2	3.93968	104.593	-4.73057	0	0	up	CELE_D2030.2	WormBase:WBGene00008412,GeneID:172511	GO:0005524;GO:0051082;GO:0006457;GO:0006508;GO:0004176;GO:0030163;GO:0005759	K03544-ko04112 Cell cycle - Caulobacter	KOG0745-Putative ATP-dependent Clp-type protease (AAA+ ATPase superfamily)[O]
205	B0303.3	8.651	128.223	-3.88965	0	0	up	CELE_B0303.3	WormBase:WBGene00015125,GeneID:176216	GO:0016740;GO:0003824;GO:0008152;GO:0005739;GO:0016746;GO:0016747;GO:0006635;GO:0003988	K07509-ko01212 Fatty acid metabolism;ko00062 Fatty acid elongation;ko00071 Fatty acid degradation;ko00280 Valine, leucine and isoleucine degradation	KOG1392-Acetyl-CoA acetyltransferase[I]
206	ama-1	64.7593	25.4772	1.34588	0	0	down	CELE_F36A4.7	WormBase:WBGene00000123,GeneID:177190	GO:0005634;GO:0005694;GO:0046872;GO:0003677;GO:0016740;GO:0016779;GO:0005515;GO:0009792;GO:0006351;GO:0007369;GO:0003899;GO:0006366;GO:0005665;GO:2000543;GO:0035327;GO:0001055;GO:0042789;GO:0045893	K03006-ko00230 Purine metabolism;ko00240 Pyrimidine metabolism;ko03020 RNA polymerase;ko05016 Huntington's disease;ko05168 Herpes simplex infection;ko05169 Epstein-Barr virus infection	KOG0260-RNA polymerase II, large subunit[K]
207	cdc-48.1	51.3795	183.6	-1.8373	0	0	up	CELE_C06A1.1	WormBase:WBGene00007352,GeneID:174624	GO:0005634;GO:0006351;GO:0006355;GO:0000166;GO:0005524;GO:0005737;GO:0016787;GO:0009792;GO:0048471;GO:0005515;GO:0005654;GO:0042802;GO:0016887;GO:0071712;GO:0034098	K13525-ko04141 Protein processing in endoplasmic reticulum;ko05134 Legionellosis	KOG0730-AAA+-type ATPase[O]
208	ubc-20	499.686	167.29	1.57867	0	0	down	CELE_F40G9.3	WormBase:WBGene00006715,GeneID:175185	GO:0000166;GO:0005524;GO:0005634;GO:0005737;GO:0061630;GO:0043161;GO:0031625;GO:0000209	K04649-ko04120 Ubiquitin mediated proteolysis	KOG0418-Ubiquitin-protein ligase[O]
209	xpo-1	11.215	75.5509	-2.75202	0	0	up	CELE_ZK742.1	WormBase:WBGene00002078,GeneID:179160	GO:0005634;GO:0005737;GO:0006886;GO:0005049;GO:0008536;GO:0000055;GO:0000056;GO:0046825	K14290-ko03013 RNA transport;ko03008 Ribosome biogenesis in eukaryotes;ko04013 MAPK signaling pathway - fly;ko05166 HTLV-I infection;ko05164 Influenza A;ko05169 Epstein-Barr virus infection	KOG2020-Nuclear transport receptor CRM1/MSN5 (importin beta superfamily)[YU]
210	siah-1	244.085	84.0777	1.53759	0	0	down	CELE_Y37E11AR.2	WormBase:WBGene00021369,GeneID:177138	GO:0005634;GO:0046872;GO:0008270;GO:0016740;GO:0007275;GO:0005515;GO:0016567;GO:0006511	K04506-ko04120 Ubiquitin mediated proteolysis;ko04013 MAPK signaling pathway - fly;ko04310 Wnt signaling pathway;ko04115 p53 signaling pathway	KOG3002-Zn finger protein[R]
211	F32D1.5	1101.3	462.813	1.2507	0	0	down	CELE_F32D1.5	WormBase:WBGene00017984,GeneID:178834	GO:0016491;GO:0046872;GO:0055114;GO:0003824;GO:0003920;GO:0006144;GO:0009117;GO:1902560	K00364-ko00230 Purine metabolism	KOG2550-IMP dehydrogenase/GMP reductase[F]
212	cdc-48.2	19.2479	111.343	-2.53224	0	0	up	CELE_C41C4.8	WormBase:WBGene00008053,GeneID:174309	GO:0005634;GO:0006351;GO:0006355;GO:0000166;GO:0005524;GO:0016787;GO:0009792;GO:0005515;GO:0042802;GO:0016887;GO:0071712;GO:0034098	K13525-ko04141 Protein processing in endoplasmic reticulum;ko05134 Legionellosis	KOG0730-AAA+-type ATPase[O]
213	pah-1	3.31632	106.25	-5.00174	0	0	up	CELE_K08F8.4	WormBase:WBGene00000240,GeneID:174401	GO:0004497;GO:0005506;GO:0016491;GO:0046872;GO:0055114;GO:0000003;GO:0005515;GO:0004510;GO:0016714;GO:0008340;GO:0009072;GO:0006979;GO:0040002;GO:0004505;GO:0006559;GO:0006569;GO:0006571;GO:0042438	K00500-ko01230 Biosynthesis of amino acids;ko00360 Phenylalanine metabolism;ko00400 Phenylalanine, tyrosine and tryptophan biosynthesis	KOG3820-Aromatic amino acid hydroxylase[E]
214	acs-4	7.01184	82.8765	-3.5631	0	0	up	CELE_F37C12.7	WormBase:WBGene00018152,GeneID:176005	GO:0003824;GO:0008152;GO:0005811	K01897-ko01212 Fatty acid metabolism;ko00061 Fatty acid biosynthesis;ko00071 Fatty acid degradation;ko04146 Peroxisome;ko02024 Quorum sensing;ko04920 Adipocytokine signaling pathway;ko03320 PPAR signaling pathway	KOG1256-Long-chain acyl-CoA synthetases (AMP-forming)[I]
215	deb-1	21.4001	155.977	-2.86564	0	0	up	CELE_ZC477.9	WormBase:WBGene00000942,GeneID:177482	GO:0005737;GO:0016020;GO:0005515;GO:0007155;GO:0060279;GO:0005886;GO:0055120;GO:0005198;GO:0005856;GO:0003779;GO:0030054;GO:0051015;GO:0005200;GO:0007016;GO:0015629;GO:0005912	K05700-ko04810 Regulation of actin cytoskeleton;ko04510 Focal adhesion;ko04520 Adherens junction;ko04670 Leukocyte transendothelial migration;ko05131 Shigellosis;ko05100 Bacterial invasion of epithelial cells;ko05146 Amoebiasis	KOG3681-Alpha-catenin[W]
216	sca-1	154.365	344.763	-1.15926	0	0	up	CELE_K11D9.2	WormBase:WBGene00004736,GeneID:176512	GO:0000166;GO:0005524;GO:0016787;GO:0070588;GO:0099132;GO:0016020;GO:0016021;GO:0031410;GO:0002119;GO:0009792;GO:0006811;GO:0005783;GO:0040024;GO:0016529;GO:0008340;GO:0030104;GO:0006816;GO:0010629;GO:0030968;GO:0005388;GO:0005635;GO:0050829;GO:0031490;GO:0006874;GO:0070509;GO:0042175	K05853-ko04020 Calcium signaling pathway;ko04022 cGMP - PKG signaling pathway;ko04972 Pancreatic secretion;ko05010 Alzheimer's disease	KOG0202-Ca2+ transporting ATPase[P]
217	F14E5.2	1.45565	42.5386	-4.86904	0	0	up	CELE_F14E5.2	WormBase:WBGene00008800,GeneID:174342	GO:0016020;GO:0016021;GO:0000139;GO:0017134	K06816-ko04514 Cell adhesion molecules (CAMs)	KOG3648-Golgi apparatus protein (cysteine-rich fibroblast growth factor receptor)[U]
218	vha-15	18.1176	149.771	-3.04729	0	0	up	CELE_T14F9.1	WormBase:WBGene00020507,GeneID:180534	GO:0006811;GO:0005765;GO:0046961;GO:0015991;GO:0007035;GO:0015992;GO:0000221	K02144-ko00190 Oxidative phosphorylation;ko04150 mTOR signaling pathway;ko04145 Phagosome;ko04142 Lysosome;ko04721 Synaptic vesicle cycle;ko05323 Rheumatoid arthritis;ko05110 Vibrio cholerae infection;ko05120 Epithelial cell signaling in Helicobacter pylori infection;ko05152 Tuberculosis	KOG2759-Vacuolar H+-ATPase V1 sector, subunit H[C]
219	ZK370.4	1.63415	37.363	-4.515	0	0	up	CELE_ZK370.4	WormBase:WBGene00022718,GeneID:176225	GO:0016787;GO:0016020;GO:0016021;GO:0008152;GO:0005783;GO:0006629;GO:0032502;GO:0016042;GO:0004622;GO:0046470	K14676-ko00564 Glycerophospholipid metabolism	KOG2968-Predicted esterase of the alpha-beta hydrolase superfamily (Neuropathy target esterase), contains cAMP-binding domains[R]
220	rop-1	3.63848	78.5705	-4.43258	0	0	up	CELE_C12D8.11	WormBase:WBGene00004405,GeneID:179425	GO:0046872;GO:0005737;GO:0003723;GO:0030529	K11089-ko05322 Systemic lupus erythematosus	KOG4465-Uncharacterized conserved protein[S]
221	hsp-110	71.539	224.32	-1.64875	0	0	up	CELE_C30C11.4	WormBase:WBGene00016250,GeneID:176195	GO:0000166;GO:0005524;GO:0008340;GO:0035966	K09485-ko04141 Protein processing in endoplasmic reticulum	KOG0103-Molecular chaperones HSP105/HSP110/SSE1, HSP70 superfamily[O]
222	K07E3.4	13.6508	110.411	-3.01583	0	0	up	CELE_K07E3.4	WormBase:WBGene00019492,GeneID:181064	GO:0005524;GO:0005737;GO:0055114;GO:0004329;GO:0004477;GO:0004488;GO:0009113;GO:0009257	K00288-ko00670 One carbon pool by folate	KOG4230-C1-tetrahydrofolate synthase[H]
223	vha-10	90.908	618.63	-2.7666	0	0	up	CELE_F46F11.5	WormBase:WBGene00006919,GeneID:172216	GO:0006811;GO:1902600;GO:0043068;GO:0015992;GO:0012501;GO:0006754;GO:0015078;GO:0016471	K02152-ko00190 Oxidative phosphorylation;ko04150 mTOR signaling pathway;ko04145 Phagosome;ko04966 Collecting duct acid secretion;ko04721 Synaptic vesicle cycle;ko05323 Rheumatoid arthritis;ko05110 Vibrio cholerae infection;ko05120 Epithelial cell signaling in Helicobacter pylori infection	KOG1772-Vacuolar H+-ATPase V1 sector, subunit G[C]
224	unc-43	11.989	155.717	-3.69915	0	0	up	CELE_K11E8.1	WormBase:WBGene00006779,GeneID:177921	GO:0043005;GO:0018107;GO:0006468;GO:0004683;GO:0005516;GO:0044325;GO:0009931;GO:0005524;GO:0004672	K04515-ko04012 ErbB signaling pathway;ko04310 Wnt signaling pathway;ko04066 HIF-1 signaling pathway;ko04020 Calcium signaling pathway;ko04024 cAMP signaling pathway;ko04114 Oocyte meiosis;ko04911 Insulin secretion;ko04922 Glucagon signaling pathway;ko04912 GnRH signaling pathway;ko04921 Oxytocin signaling pathway;ko04916 Melanogenesis;ko04925 Aldosterone synthesis and secretion;ko04261 Adrenergic…	KOG0033-Ca2+/calmodulin-dependent protein kinase, EF-Hand protein superfamily[T]
225	gpdh-2	5.71851	134.183	-4.55242	0	0	up	CELE_K11H3.1	WormBase:WBGene00010778,GeneID:176399	GO:0016491;GO:0055114;GO:0005975;GO:0016616;GO:0006972;GO:0051287;GO:0004367;GO:0004368;GO:0042803;GO:0006072;GO:0006973;GO:0046168;GO:0009331;GO:0005737	K00006-ko00564 Glycerophospholipid metabolism;ko04011 MAPK signaling pathway - yeast	KOG2711-Glycerol-3-phosphate dehydrogenase/dihydroxyacetone 3-phosphate reductase[C]
226	gpd-3	365.381	867.055	-1.24672	0	0	up	CELE_K10B3.7	WormBase:WBGene00001685,GeneID:180601	GO:0016491;GO:0055114;GO:0006096;GO:0005737;GO:0016620;GO:0051287;GO:0050661;GO:0004365;GO:0006006	K00134-ko01200 Carbon metabolism;ko01230 Biosynthesis of amino acids;ko00010 Glycolysis / Gluconeogenesis;ko00710 Carbon fixation in photosynthetic organisms;ko04066 HIF-1 signaling pathway;ko05010 Alzheimer's disease	KOG0657-Glyceraldehyde 3-phosphate dehydrogenase[G]
227	pars-1	3.88067	85.2433	-4.45721	0	0	up	CELE_T20H4.3	WormBase:WBGene00004189,GeneID:176024	GO:0005524;GO:0000166;GO:0005737;GO:0004812;GO:0006418;GO:0004827;GO:0006433;GO:0004818;GO:0006424;GO:0017101	K01881-ko00970 Aminoacyl-tRNA biosynthesis	-
228	yap-1	1.70423	102.362	-5.90842	0	0	up	CELE_F13E6.4	WormBase:WBGene00008748,GeneID:181267	GO:0005634;GO:0005737;GO:0019901;GO:0045944;GO:0005856;GO:0005929;GO:0042995;GO:0001085;GO:0097546;GO:0005930;GO:0090575	K16687-ko04390 Hippo signaling pathway;ko04391 Hippo signaling pathway -fly;ko04392 Hippo signaling pathway - multiple species	KOG0940-Ubiquitin protein ligase RSP5/NEDD4[O]
229	rpt-1	13.9896	142.291	-3.34641	0	0	up	CELE_C52E4.4	WormBase:WBGene00004501,GeneID:179641	GO:0005634;GO:0000166;GO:0005524;GO:0005737;GO:0016787;GO:0005515;GO:0030433;GO:0016887;GO:0006511;GO:0017025;GO:0036402;GO:0030163;GO:0045899;GO:1901800;GO:0008540;GO:0031595;GO:0031597;GO:0000502	K03061-ko03050 Proteasome;ko05169 Epstein-Barr virus infection	KOG0729-26S proteasome regulatory complex, ATPase RPT1[O]
230	plk-3	6.32536	88.9633	-3.81399	0	0	up	CELE_F55G1.8	WormBase:WBGene00004044,GeneID:266900	GO:0005634;GO:0000166;GO:0005524;GO:0016740;GO:0016301;GO:0016310;GO:0004672;GO:0006468;GO:0004674	K06631-ko04068 FoxO signaling pathway;ko04110 Cell cycle;ko04114 Oocyte meiosis;ko04914 Progesterone-mediated oocyte maturation	KOG0575-Polo-like serine/threonine protein kinase[D]
231	eif-2beta	8.09595	193.078	-4.57584	0	0	up	CELE_K04G2.1	WormBase:WBGene00010560,GeneID:172584	GO:0046872;GO:0008340;GO:0040014;GO:0006412;GO:0003743;GO:0006413;GO:0000122	K03238-ko03013 RNA transport	KOG2768-Translation initiation factor 2, beta subunit (eIF-2beta)[J]
232	ran-1	194.775	673.986	-1.79091	0	0	up	CELE_K01G5.4	WormBase:WBGene00004302,GeneID:176503	GO:0005634;GO:0005694;GO:0000166;GO:0005737;GO:0009792;GO:0005515;GO:0015031;GO:0048477;GO:0051301;GO:0003924;GO:0005525;GO:0006606;GO:0007049;GO:0000775;GO:0000776;GO:0000777;GO:0006913;GO:0000054	K07936-ko03013 RNA transport;ko03008 Ribosome biogenesis in eukaryotes;ko05166 HTLV-I infection;ko05169 Epstein-Barr virus infection	KOG0096-GTPase Ran/TC4/GSP1 (nuclear protein transport pathway), small G protein superfamily[U]
233	lpin-1	8.20862	78.6052	-3.25941	0	0	up	CELE_H37A05.1	WormBase:WBGene00010425,GeneID:179853	GO:0005737;GO:0002119;GO:0009792;GO:0005783;GO:0019915;GO:0045944;GO:0005654;GO:0016311;GO:0034504;GO:0005635;GO:0003713;GO:0009062;GO:0000070;GO:0007029;GO:0051783;GO:0008195;GO:0007078;GO:0019432;GO:0031468;GO:0051081	K15728-ko00561 Glycerolipid metabolism;ko00564 Glycerophospholipid metabolism	KOG2116-Protein involved in plasmid maintenance/nuclear protein involved in lipid metabolism[NI]
234	srgp-1	6.18612	80.8993	-3.70902	0	0	up	CELE_F12F6.5	WormBase:WBGene00006406,GeneID:178079	GO:0005096;GO:0007165;GO:0043621;GO:0048365;GO:0043547;GO:0005912;GO:0016342;GO:0005938;GO:0030336;GO:0060101;GO:0022409;GO:0070587	K07526-ko04360 Axon guidance	KOG3565-Cdc42-interacting protein CIP4[Z]
235	tdo-2	2.30923	118.382	-5.6799	0	0	up	CELE_C28H8.11	WormBase:WBGene00016201,GeneID:175836	GO:0016491;GO:0020037;GO:0046872;GO:0055114;GO:0051213;GO:0004833;GO:0006569;GO:0019441;GO:0019442	K00453-ko00380 Tryptophan metabolism	KOG3906-Tryptophan 2,3-dioxygenase[E]
236	ccr-4	4.68087	82.5726	-4.14081	0	0	up	CELE_ZC518.3	WormBase:WBGene00000376,GeneID:178184	GO:0005737;GO:0000289;GO:0030014	K12603-ko03018 RNA degradation	KOG0620-Glucose-repressible alcohol dehydrogenase transcriptional effector CCR4 and related proteins[K]
237	rbx-1	719.864	211.586	1.76648	0	0	down	CELE_ZK287.5	WormBase:WBGene00004320,GeneID:179358	GO:0005634;GO:0046872;GO:0008270;GO:0005737;GO:0007275;GO:0031462;GO:0061630;GO:0051301;GO:0008595;GO:0051321;GO:0016567;GO:0097602;GO:0007049;GO:0031463;GO:0043518;GO:0042787;GO:0051759;GO:1902104;GO:1902230;GO:0080008;GO:0019788;GO:0031146;GO:0045116;GO:0031467;GO:0043224	K03868-ko04141 Protein processing in endoplasmic reticulum;ko04120 Ubiquitin mediated proteolysis;ko03420 Nucleotide excision repair;ko04310 Wnt signaling pathway;ko04341 Hedgehog signaling pathway - Fly;ko04350 TGF-beta signaling pathway;ko04066 HIF-1 signaling pathway;ko04110 Cell cycle;ko04111 Cell cycle - yeast;ko04114 Oocyte meiosis;ko04710 Circadian rhythm;ko05200 Pathways in cancer;ko05211…	KOG2930-SCF ubiquitin ligase, Rbx1 component[O]
238	rpt-3	7.76258	122.43	-3.97928	0	0	up	CELE_F23F12.6	WormBase:WBGene00004503,GeneID:175925	GO:0005634;GO:0000166;GO:0005524;GO:0005737;GO:0016787;GO:0030433;GO:0017025;GO:0036402;GO:0030163;GO:0045899;GO:1901800;GO:0008540;GO:0031595;GO:0031597;GO:0000502	K03063-ko03050 Proteasome;ko05169 Epstein-Barr virus infection	KOG0727-26S proteasome regulatory complex, ATPase RPT3[O]
239	ostd-1	14.425	190.893	-3.72612	0	0	up	CELE_M01A10.3	WormBase:WBGene00019693,GeneID:172208	GO:0016740;GO:0016020;GO:0016021;GO:0005783;GO:0005789;GO:0016757;GO:0006486;GO:0006487;GO:0007029;GO:0004579;GO:0008250;GO:0051302	K12667-ko00510 N-Glycan biosynthesis;ko00513 Various types of N-glycan biosynthesis;ko04141 Protein processing in endoplasmic reticulum	KOG2447-Oligosaccharyltransferase, delta subunit (ribophorin II)[O]
240	ntl-4	6.76067	73.3355	-3.43927	0	0	up	CELE_C49H3.5	WormBase:WBGene00003827,GeneID:177580	GO:0003676;GO:0005515;GO:0003723;GO:0004842;GO:0016567;GO:0000288;GO:0030014	K10643-ko03018 RNA degradation	KOG2068-MOT2 transcription factor[K]
241	ragc-1	7.82577	152.889	-4.2881	0	0	up	CELE_Y24F12A.2	WormBase:WBGene00012497,GeneID:178084	GO:0005634;GO:0005764;GO:0005525;GO:0009267;GO:0071230;GO:2000785;GO:0003924;GO:0032008;GO:0008340;GO:0034448;GO:1990131	K16186-ko04150 mTOR signaling pathway	KOG3887-Predicted small GTPase involved in nuclear protein import[U]
242	ncx-2	6.18481	63.2443	-3.35413	0	0	up	CELE_C10G8.5	WormBase:WBGene00003567,GeneID:178918	GO:0016020;GO:0016021;GO:0055085;GO:0035725;GO:0007154;GO:0005432;GO:0006816	K05849-ko04020 Calcium signaling pathway;ko04022 cGMP - PKG signaling pathway;ko04974 Protein digestion and absorption;ko04740 Olfactory transduction	KOG1306-Ca2+/Na+ exchanger NCX1 and related proteins[PT]
243	hgrs-1	1.3887	58.7966	-5.40393	0	0	up	CELE_C07G1.5	WormBase:WBGene00004101,GeneID:177617	GO:0046872;GO:0006886;GO:0032266;GO:0005769;GO:0097499;GO:0010008;GO:0043130;GO:0033565	K12182-ko04144 Endocytosis;ko04145 Phagosome	KOG1818-Membrane trafficking and cell signaling protein HRS, contains VHS and FYVE domains[TU]
244	chs-1	3.6176	41.89	-3.5335	0	0	up	CELE_T25G3.2	WormBase:WBGene00000496,GeneID:172508	GO:0005886;GO:0016020;GO:0016021;GO:0016758;GO:0005938;GO:0030703;GO:0004100;GO:0006031;GO:0006038;GO:0030428;GO:1904778	K00698-ko00520 Amino sugar and nucleotide sugar metabolism	KOG2571-Chitin synthase/hyaluronan synthase (glycosyltransferases)[M]
245	emo-1	50.693	741.12	-3.86985	0	0	up	CELE_F32D8.6	WormBase:WBGene00001303,GeneID:179510	GO:0016020;GO:0016021;GO:0007275;GO:0006886;GO:0005783;GO:0005789;GO:0015031;GO:0030154;GO:0048477;GO:0030728;GO:0005623;GO:0015450;GO:0006605;GO:0001555;GO:0071806	K07342-ko03060 Protein export;ko04141 Protein processing in endoplasmic reticulum;ko04145 Phagosome;ko05110 Vibrio cholerae infection	KOG3498-Preprotein translocase, gamma subunit[U]
246	tre-3	1.22461	73.1863	-5.90118	0	0	up	CELE_W05E10.4	WormBase:WBGene00006609,GeneID:179604	GO:0016787;GO:0016798;GO:0008152;GO:0003824;GO:0004555;GO:0005991;GO:0045121	K01194-ko00500 Starch and sucrose metabolism	KOG0602-Neutral trehalase[G]
247	ipgm-1	10.5619	109.658	-3.37606	0	0	up	CELE_F57B10.3	WormBase:WBGene00019001,GeneID:172376	GO:0046872;GO:0006096;GO:0003824;GO:0005737;GO:0008152;GO:0016853;GO:0030145;GO:0004619;GO:0006007;GO:0044262	K15633-ko01200 Carbon metabolism;ko01230 Biosynthesis of amino acids;ko00010 Glycolysis / Gluconeogenesis;ko00680 Methane metabolism;ko00260 Glycine, serine and threonine metabolism	KOG4513-Phosphoglycerate mutase[G]
248	pcp-1	1.0796	73.6757	-6.09262	0	0	up	CELE_ZK112.1	WormBase:WBGene00003956,GeneID:176086	GO:0016787;GO:0008233;GO:0008236;GO:0006508;GO:0008239	K01285-ko04614 Renin-angiotensin system;ko04974 Protein digestion and absorption	KOG2183-Prolylcarboxypeptidase (angiotensinase C)[OR]
249	F44E7.4	7.80599	62.3599	-2.99797	0	0	up	CELE_F44E7.4	WormBase:WBGene00018426,GeneID:178966	GO:0046872;GO:0003824;GO:0006508;GO:0004222	K01408-ko05010 Alzheimer's disease	KOG0959-N-arginine dibasic convertase NRD1 and related Zn2+-dependent endopeptidases, insulinase superfamily[O]
250	myo-2	35.0576	98.145	-1.48519	0	0	up	CELE_T18D3.4	WormBase:WBGene00003514,GeneID:181404	GO:0000166;GO:0005524;GO:0005737;GO:0003774;GO:0003779;GO:0016459;GO:0051015;GO:0016460;GO:0030016;GO:0032982	K10352-ko04530 Tight junction	KOG0161-Myosin class II heavy chain[Z]
251	upb-1	8.89281	129.308	-3.86203	0	0	up	CELE_F13H8.7	WormBase:WBGene00017440,GeneID:174040	GO:0055120;GO:0006807;GO:0016810;GO:0003837;GO:0006210;GO:0006212;GO:0033396	K01431-ko00240 Pyrimidine metabolism;ko00410 beta-Alanine metabolism;ko00770 Pantothenate and CoA biosynthesis;ko00983 Drug metabolism - other enzymes	KOG0808-Carbon-nitrogen hydrolase[E]
252	B0334.3	43.3718	175.292	-2.01493	0	0	up	CELE_B0334.3	WormBase:WBGene00007143,GeneID:174758	GO:0000287;GO:0003824;GO:0030976	K12261-ko04146 Peroxisome	KOG1185-Thiamine pyrophosphate-requiring enzyme[EH]
253	hsp-4	64.442	247.48	-1.94124	0	0	up	CELE_F43E2.8	WormBase:WBGene00002008,GeneID:174203	GO:0000166;GO:0005524;GO:0009792;GO:0005783;GO:0001085;GO:0030968;GO:0005788;GO:0005791;GO:0034663	K09490-ko03060 Protein export;ko04141 Protein processing in endoplasmic reticulum;ko04918 Thyroid hormone synthesis;ko05020 Prion diseases	KOG0101-Molecular chaperones HSP70/HSC70, HSP70 superfamily[O]
254	istr-1	7.61056	117.227	-3.94515	0	0	up	CELE_K10C8.3	WormBase:WBGene00010736,GeneID:179737	GO:0015031	K19476-ko04144 Endocytosis	KOG2027-Spindle pole body protein[Z]
255	ZK1307.8	2.19511	82.6563	-5.23476	0	0	up	CELE_ZK1307.8	WormBase:WBGene00014249,GeneID:174515	GO:0005509;GO:0006491	K08288-ko04141 Protein processing in endoplasmic reticulum	KOG2397-Protein kinase C substrate, 80 KD protein, heavy chain[T]
256	smk-1	2.69143	44.4757	-4.04657	0	0	up	CELE_F41E6.4	WormBase:WBGene00018285,GeneID:179243	GO:0005634;GO:0009411;GO:0042742;GO:0006974;GO:1904290;GO:0010165	K17491-ko04922 Glucagon signaling pathway;ko04212 Longevity regulating pathway - worm	KOG2175-Protein predicted to be involved in carbohydrate metabolism[G]
257	gba-1	11.5628	122.453	-3.40467	0	0	up	CELE_C33C12.3	WormBase:WBGene00016335,GeneID:173574	GO:0016787;GO:0005764;GO:0006629;GO:0004348;GO:0006665;GO:0006680	K01201-ko00600 Sphingolipid metabolism;ko00511 Other glycan degradation;ko04142 Lysosome	KOG2566-Beta-glucocerebrosidase[G]
258	C14B9.2	3.87168	74.4648	-4.26553	0	0	up	CELE_C14B9.2	WormBase:WBGene00015752,GeneID:176147	GO:0045454;GO:0016853;GO:0005783;GO:0003756;GO:0006457;GO:0030968;GO:0005788	K09582-ko04141 Protein processing in endoplasmic reticulum;ko04918 Thyroid hormone synthesis;ko05110 Vibrio cholerae infection	KOG0190-Protein disulfide isomerase (prolyl 4-hydroxylase beta subunit)[O]
259	T25G3.3	1.27591	79.2034	-5.95596	0	0	up	CELE_T25G3.3	WormBase:WBGene00012030,GeneID:3565801	GO:0005634;GO:0005737;GO:0015031;GO:0000055;GO:0043023	K07562-ko03013 RNA transport;ko03008 Ribosome biogenesis in eukaryotes	KOG2613-NMD protein affecting ribosome stability and mRNA decay[J]
260	ZK632.4	2.50168	98.8026	-5.30358	0	0	up	CELE_ZK632.4	WormBase:WBGene00014013,GeneID:176388	GO:0046872;GO:0008270;GO:0005975;GO:0005737;GO:0016853;GO:0006486;GO:0009298;GO:0004476;GO:0000032	K01809-ko00051 Fructose and mannose metabolism;ko00520 Amino sugar and nucleotide sugar metabolism	KOG2757-Mannose-6-phosphate isomerase[G]
261	ubr-4	0.891452	25.7205	-4.85062	0	0	up	CELE_C44E4.1	WormBase:WBGene00016650,GeneID:172068	GO:0008270;GO:0016874;GO:0006260	K10691-ko05203 Viral carcinogenesis	KOG1776-Zn-binding protein Push[T]
262	dpyd-1	1.30391	39.6854	-4.92769	0	0	up	CELE_C25F6.3	WormBase:WBGene00016103,GeneID:180818	GO:0016491;GO:0046872;GO:0055114;GO:0000166;GO:0005737;GO:0003824;GO:0016627;GO:0051536;GO:0051539;GO:0017113;GO:0006212;GO:0006214;GO:0019483	K00207-ko00240 Pyrimidine metabolism;ko00410 beta-Alanine metabolism;ko00770 Pantothenate and CoA biosynthesis;ko00983 Drug metabolism - other enzymes	KOG0399-Glutamate synthase[E]
263	rps-28	383.833	1589.61	-2.05012	0	0	up	CELE_Y41D4B.5	WormBase:WBGene00004497,GeneID:176975	GO:0003735;GO:0006412;GO:0005840;GO:0005622;GO:0030529;GO:0003723;GO:0022627;GO:0000028;GO:0030490	K02979-ko03010 Ribosome	KOG3502-40S ribosomal protein S28[J]
264	myo-5	0.800124	21.232	-4.72987	0	0	up	CELE_F58G4.1	WormBase:WBGene00019064,GeneID:179190	GO:0000166;GO:0005524;GO:0016020;GO:0003774;GO:0003779;GO:0016459;GO:0051015;GO:0048193	K10352-ko04530 Tight junction	KOG0161-Myosin class II heavy chain[Z]
265	tln-1	172.812	56.629	1.60959	0	0	down	CELE_Y71G12B.11	WormBase:WBGene00006771,GeneID:171736	GO:0005737;GO:0007229;GO:0040028;GO:0042059;GO:0072327;GO:0005605;GO:0016328;GO:0031430;GO:0055120;GO:0005856;GO:0007155;GO:0003779;GO:0051015;GO:0005200;GO:0007016;GO:0001726;GO:0005925;GO:0005158	K06271-ko04015 Rap1 signaling pathway;ko04510 Focal adhesion;ko04611 Platelet activation;ko05166 HTLV-I infection	KOG4261-Talin[Z]
266	rab-11.1	382.687	993.921	-1.37697	0	0	up	CELE_F53G12.1	WormBase:WBGene00004274,GeneID:171601	GO:0000166;GO:0005737;GO:0016020;GO:0005886;GO:0009792;GO:0015031;GO:0000139;GO:0005794;GO:0031410;GO:0005856;GO:0003924;GO:0005525;GO:0005815;GO:0055037;GO:0055038;GO:0005768;GO:0006898;GO:0016324;GO:0005829;GO:0060473;GO:0005819;GO:0030703;GO:0060471;GO:0032467;GO:0030133	K07904-ko04144 Endocytosis;ko04972 Pancreatic secretion;ko04962 Vasopressin-regulated water reabsorption;ko04961 Endocrine and other factor-regulated calcium reabsorption	KOG0087-GTPase Rab11/YPT3, small G protein superfamily[U]
267	R151.2	16.6224	135.91	-3.03145	0	0	up	CELE_R151.2	WormBase:WBGene00020107,GeneID:176016	GO:0000287;GO:0004749;GO:0009116;GO:0009156;GO:0009165;GO:0044249	K00948-ko01200 Carbon metabolism;ko01230 Biosynthesis of amino acids;ko00030 Pentose phosphate pathway;ko00230 Purine metabolism	KOG1448-Ribose-phosphate pyrophosphokinase[FE]
268	mmcm-1	16.4303	98.0998	-2.57789	0	0	up	CELE_ZK1058.1	WormBase:WBGene00014202,GeneID:175503	GO:0046872;GO:0003824;GO:0005739;GO:0005759;GO:0008152;GO:0016853;GO:0031419;GO:0016866;GO:0004494	K01847-ko01200 Carbon metabolism;ko00630 Glyoxylate and dicarboxylate metabolism;ko00640 Propanoate metabolism;ko00720 Carbon fixation pathways in prokaryotes;ko00280 Valine, leucine and isoleucine degradation	-
269	unc-32	4.25104	54.8742	-3.69024	0	0	up	CELE_ZK637.8	WormBase:WBGene00006768,GeneID:176257	GO:0016020;GO:0016021;GO:0002119;GO:0009792;GO:0006811;GO:0050830;GO:0040011;GO:0007271;GO:0040013;GO:0005886;GO:0015078;GO:0001666;GO:0043068;GO:0015991;GO:0033179;GO:0046961;GO:0007035;GO:0015992;GO:0015986;GO:0051117;GO:0070072;GO:0000220;GO:0016471	K02154-ko00190 Oxidative phosphorylation;ko04145 Phagosome;ko04142 Lysosome;ko04966 Collecting duct acid secretion;ko04721 Synaptic vesicle cycle;ko05323 Rheumatoid arthritis;ko05110 Vibrio cholerae infection;ko05120 Epithelial cell signaling in Helicobacter pylori infection;ko05152 Tuberculosis	KOG2189-Vacuolar H+-ATPase V0 sector, subunit a[C]
270	eif-3.C	9.53418	70.323	-2.88282	0	0	up	CELE_T23D8.4	WormBase:WBGene00001226,GeneID:172858	GO:0005737;GO:0003723;GO:0006413;GO:0006412;GO:0003743;GO:0005852;GO:0031369	K03252-ko03013 RNA transport	KOG1076-Translation initiation factor 3, subunit c (eIF-3c)[J]
271	alh-4	7.51536	98.73	-3.71557	0	0	up	CELE_T05H4.13	WormBase:WBGene00000110,GeneID:179026	GO:0016491;GO:0055114;GO:0016020;GO:0016021;GO:0008152;GO:0004030;GO:0006081	K00128-ko00010 Glycolysis / Gluconeogenesis;ko00040 Pentose and glucuronate interconversions;ko00053 Ascorbate and aldarate metabolism;ko00620 Pyruvate metabolism;ko00071 Fatty acid degradation;ko00561 Glycerolipid metabolism;ko00280 Valine, leucine and isoleucine degradation;ko00310 Lysine degradation;ko00330 Arginine and proline metabolism;ko00340 Histidine metabolism;ko00380 Tryptophan metabol…	KOG2456-Aldehyde dehydrogenase[C]
272	efk-1	2.06781	53.9249	-4.70477	0	0	up	CELE_F42A10.4	WormBase:WBGene00001160,GeneID:175871	GO:0005509;GO:0000166;GO:0005524;GO:0016740;GO:0016301;GO:0016310;GO:0005737;GO:0006468;GO:0004674;GO:0005516;GO:0004686	K08292-ko04152 AMPK signaling pathway;ko04921 Oxytocin signaling pathway	-
273	nars-1	8.34098	105.507	-3.66098	0	0	up	CELE_F22D6.3	WormBase:WBGene00003815,GeneID:172442	GO:0000166;GO:0005524;GO:0005737;GO:0003676;GO:0016874;GO:0004812;GO:0006418;GO:0006412;GO:0000122;GO:0004816;GO:0006421	K01893-ko00970 Aminoacyl-tRNA biosynthesis	KOG0555-Asparaginyl-tRNA synthetase[J]
274	sel-1	2.94193	62.2078	-4.40226	0	0	up	CELE_F45D3.5	WormBase:WBGene00004759,GeneID:179720	GO:0016020;GO:0016021;GO:0031410;GO:0016567;GO:0004842;GO:0045746;GO:0030433;GO:0000836	K14026-ko04141 Protein processing in endoplasmic reticulum	KOG1550-Extracellular protein SEL-1 and related proteins[MOT]
275	F21D5.7	1.82248	78.7971	-5.43416	0	0	up	CELE_F21D5.7	WormBase:WBGene00009012,GeneID:259584	GO:0000166;GO:0005737;GO:0003723;GO:0003924;GO:0005525;GO:0030529;GO:0006614;GO:0008312;GO:0045047;GO:0005786;GO:0048500	K03106-ko03060 Protein export;ko03070 Bacterial secretion system;ko02024 Quorum sensing	KOG0780-Signal recognition particle, subunit Srp54[U]
276	cash-1	3.38717	64.0501	-4.24105	0	0	up	CELE_K07C5.8	WormBase:WBGene00010631,GeneID:179445	GO:0043547;GO:0060562;GO:1903358;GO:2001137	K17608-ko04013 MAPK signaling pathway - fly	KOG0642-Cell-cycle nuclear protein, contains WD-40 repeats[D]
277	spc-1	12.1414	46.0198	-1.92232	0	0	up	CELE_K10B3.10	WormBase:WBGene00004951,GeneID:180603	GO:0005509;GO:0002119;GO:0040018;GO:0040012;GO:0010172	K06114-ko04210 Apoptosis	KOG0035-Ca2+-binding actin-bundling protein (actinin), alpha chain (EF-Hand protein superfamily)[Z]
278	acox-3	0.414066	59.2917	-7.16183	0	0	up	CELE_F58F9.7	WormBase:WBGene00019060,GeneID:177386	GO:0055114;GO:0003997;GO:0016627;GO:0050660;GO:0071949;GO:0006631;GO:0006635;GO:0008152;GO:0005777;GO:0033539;GO:0003995	K00232-ko01212 Fatty acid metabolism;ko00071 Fatty acid degradation;ko00592 alpha-Linolenic acid metabolism;ko01040 Biosynthesis of unsaturated fatty acids;ko04024 cAMP signaling pathway;ko04146 Peroxisome;ko03320 PPAR signaling pathway	KOG0136-Acyl-CoA oxidase[I]
279	atn-1	4.37346	58.0736	-3.73103	0	0	up	CELE_W04D2.1	WormBase:WBGene00000228,GeneID:179709	GO:0005509;GO:0055120;GO:0005515;GO:0005865;GO:0003779	K05699-ko04810 Regulation of actin cytoskeleton;ko04510 Focal adhesion;ko04520 Adherens junction;ko04530 Tight junction;ko04670 Leukocyte transendothelial migration;ko05203 Viral carcinogenesis;ko05322 Systemic lupus erythematosus;ko05412 Arrhythmogenic right ventricular cardiomyopathy (ARVC);ko05146 Amoebiasis	KOG0035-Ca2+-binding actin-bundling protein (actinin), alpha chain (EF-Hand protein superfamily)[Z]
280	mthf-1	7.19654	77.4595	-3.42807	0	0	up	CELE_C06A8.1	WormBase:WBGene00015512,GeneID:174254	GO:0016491;GO:0055114;GO:0005829;GO:0035999;GO:0004489;GO:0006555;GO:0006730	K00297-ko01200 Carbon metabolism;ko00720 Carbon fixation pathways in prokaryotes;ko00670 One carbon pool by folate	KOG0564-5,10-methylenetetrahydrofolate reductase[E]
281	inos-1	234.38	109.412	1.09908	0	0	down	CELE_VF13D12L.1	WormBase:WBGene00012148,GeneID:174792	GO:0005737;GO:0008654;GO:0004512;GO:0006021	K01858-ko00562 Inositol phosphate metabolism;ko00521 Streptomycin biosynthesis	KOG0693-Myo-inositol-1-phosphate synthase[I]
282	metr-1	2.67324	37.3067	-3.80277	0	0	up	CELE_R03D7.1	WormBase:WBGene00010988,GeneID:174681	GO:0046872;GO:0008270;GO:0016740;GO:0005829;GO:0008168;GO:0032259;GO:0008652;GO:0044237;GO:0009086;GO:0008705;GO:0031419;GO:0042558	K00548-ko01230 Biosynthesis of amino acids;ko00270 Cysteine and methionine metabolism;ko00450 Selenocompound metabolism;ko00670 One carbon pool by folate	KOG1579-Homocysteine S-methyltransferase[E]
283	eif-3.F	4.95453	135.544	-4.77387	0	0	up	CELE_D2013.7	WormBase:WBGene00001229,GeneID:174478	GO:0005737;GO:0006413;GO:0006412;GO:0003743;GO:0000122;GO:0005852;GO:0031369;GO:0071541	K03249-ko03013 RNA transport	KOG2975-Translation initiation factor 3, subunit f (eIF-3f)[J]
284	dhs-3	2.41622	141.289	-5.86975	0	0	up	CELE_T02E1.5	WormBase:WBGene00000967,GeneID:172603	GO:0016491;GO:0055114;GO:0005811;GO:0004022	K15734-ko00830 Retinol metabolism	KOG1201-Hydroxysteroid 17-beta dehydrogenase 11[Q]
285	mac-1	79.1841	21.4194	1.88629	0	0	down	CELE_Y48C3A.7	WormBase:WBGene00003119,GeneID:174974	GO:0000166;GO:0005524;GO:0019915;GO:0005515;GO:0006915	K14571-ko03008 Ribosome biogenesis in eukaryotes	KOG0733-Nuclear AAA ATPase (VCP subfamily)[O]
286	hgo-1	1.91581	86.5854	-5.4981	0	0	up	CELE_W06D4.1	WormBase:WBGene00001843,GeneID:172726	GO:0016491;GO:0046872;GO:0055114;GO:0005737;GO:0055120;GO:0051213;GO:0006559;GO:0004411;GO:0006570;GO:0006572	K00451-ko00350 Tyrosine metabolism;ko00643 Styrene degradation	KOG1417-Homogentisate 1,2-dioxygenase[E]
287	snr-3	662.67	167.574	1.98349	0	0	down	CELE_T28D9.10	WormBase:WBGene00004916,GeneID:174072	GO:0005634;GO:0043186;GO:0030529;GO:0006397;GO:0006396;GO:0003723;GO:0008380;GO:0005686;GO:0071011;GO:0071013;GO:0005685;GO:0005682;GO:0000245;GO:0071010;GO:0000387;GO:0005687;GO:0005689;GO:0034719;GO:0097526;GO:0000243;GO:0034715;GO:0019013	K11087-ko03040 Spliceosome;ko05322 Systemic lupus erythematosus	KOG3428-Small nuclear ribonucleoprotein SMD1 and related snRNPs[A]
288	rskn-2	2.74733	111.447	-5.34218	0	0	up	CELE_C54G4.1	WormBase:WBGene00008311,GeneID:172581	GO:0000166;GO:0005524;GO:0016740;GO:0000287;GO:0005634;GO:0016301;GO:0016310;GO:0005737;GO:0004672;GO:0006468;GO:0004674;GO:0035556	K04445-ko04010 MAPK signaling pathway;ko04668 TNF signaling pathway;ko04261 Adrenergic signaling in cardiomyocytes;ko04722 Neurotrophin signaling pathway;ko04713 Circadian entrainment;ko05206 MicroRNAs in cancer;ko05219 Bladder cancer	KOG0598-Ribosomal protein S6 kinase and related proteins[RT]
289	cdc-42	12.2888	222.872	-4.1808	0	0	up	CELE_R07G3.1	WormBase:WBGene00000390,GeneID:174233	GO:0000166;GO:0005737;GO:0005886;GO:0016020;GO:0016021;GO:0005829;GO:0005515;GO:0007163;GO:0048471;GO:0005622;GO:0007264;GO:0051301;GO:0000132;GO:0003924;GO:0005525;GO:0005813;GO:0055037;GO:0005768;GO:0005938;GO:2000370;GO:0007049;GO:0032970;GO:0040001;GO:0060562;GO:1903358	K04393-ko04014 Ras signaling pathway;ko04015 Rap1 signaling pathway;ko04010 MAPK signaling pathway;ko04011 MAPK signaling pathway - yeast;ko04370 VEGF signaling pathway;ko04144 Endocytosis;ko04810 Regulation of actin cytoskeleton;ko04510 Focal adhesion;ko04520 Adherens junction;ko04530 Tight junction;ko04660 T cell receptor signaling pathway;ko04666 Fc gamma R-mediated phagocytosis;ko04670 Leukoc…	KOG0393-Ras-related small GTPase, Rho type[R]
290	unc-23	10.2513	120.57	-3.55599	0	0	up	CELE_H14N18.1	WormBase:WBGene00006760,GeneID:179272	GO:0005634;GO:0005737;GO:0031430;GO:0055120;GO:0005730;GO:0006457;GO:0051087;GO:0016203;GO:0031072	K09556-ko04141 Protein processing in endoplasmic reticulum	-
291	mrp-5	3.39423	35.5827	-3.39002	0	0	up	CELE_F14F4.3	WormBase:WBGene00003411,GeneID:181587	GO:0000166;GO:0005524;GO:0016887;GO:0016020;GO:0016021;GO:0055085;GO:0042626	K05668-ko02010 ABC transporters	KOG0054-Multidrug resistance-associated protein/mitoxantrone resistance protein, ABC superfamily[Q]
292	itr-1	0.195455	12.8841	-6.04262	0	0	up	CELE_F33D4.2	WormBase:WBGene00002173,GeneID:177546	GO:0016020;GO:0016021;GO:0005515;GO:0007275;GO:0005216;GO:0005262;GO:0006811;GO:0055085;GO:0070588;GO:0005783;GO:0005789;GO:0043051;GO:0006936;GO:0030421;GO:0048598;GO:0030334;GO:0005886;GO:0048609;GO:0006816;GO:0001556;GO:0005509;GO:0048815;GO:0051489;GO:0012501;GO:0007622;GO:0060179;GO:0005220;GO:0017022;GO:0070679;GO:0007204;GO:0042713;GO:0048016;GO:0051209	K04958-ko04020 Calcium signaling pathway;ko04070 Phosphatidylinositol signaling system;ko04022 cGMP - PKG signaling pathway;ko04114 Oocyte meiosis;ko04210 Apoptosis;ko04540 Gap junction;ko04611 Platelet activation;ko04922 Glucagon signaling pathway;ko04912 GnRH signaling pathway;ko04915 Estrogen signaling pathway;ko04921 Oxytocin signaling pathway;ko04918 Thyroid hormone synthesis;ko04924 Renin s…	KOG3533-Inositol 1,4,5-trisphosphate receptor[T]
293	mca-3	14.2581	67.5234	-2.24361	0	0	up	CELE_Y67D8C.10	WormBase:WBGene00003153,GeneID:177089	GO:0000166;GO:0005524;GO:0016787;GO:0099132;GO:0005886;GO:0016020;GO:0016021;GO:0040017;GO:0002119;GO:0009792;GO:0006811;GO:0070588;GO:0040010;GO:0006897;GO:0006816;GO:0005388;GO:0045807;GO:0051481;GO:0005887;GO:0043231	K05850-ko04020 Calcium signaling pathway;ko04024 cAMP signaling pathway;ko04022 cGMP - PKG signaling pathway;ko04261 Adrenergic signaling in cardiomyocytes;ko04970 Salivary secretion;ko04972 Pancreatic secretion	KOG0204-Calcium transporting ATPase[P]
294	npp-12	0.926754	21.6606	-4.54674	0	0	up	CELE_T23H2.1	WormBase:WBGene00003798,GeneID:172348	GO:0016020;GO:0016021;GO:0005643	K14314-ko03013 RNA transport	KOG1833-Nuclear pore complex, gp210 component[YU]
295	K02D7.1	54.7584	267.463	-2.28819	0	0	up	CELE_K02D7.1	WormBase:WBGene00019298,GeneID:176851	GO:0016740;GO:0003824;GO:0016757;GO:0006139;GO:0009116;GO:0004731;GO:0045087	K03783-ko00230 Purine metabolism;ko00240 Pyrimidine metabolism;ko00760 Nicotinate and nicotinamide metabolism	KOG3984-Purine nucleoside phosphorylase[F]
296	faah-1	0.923609	64.4465	-6.12468	0	0	up	CELE_B0218.1	WormBase:WBGene00015047,GeneID:177613	GO:0016787;GO:0004040;GO:0048680;GO:0102077;GO:0103073	K15528-ko04723 Retrograde endocannabinoid signaling	KOG1212-Amidases[JIT]
297	rab-5	20.8869	234.566	-3.48932	0	0	up	CELE_F26H9.6	WormBase:WBGene00004268,GeneID:172755	GO:0009792;GO:0005515;GO:0003924;GO:0005525;GO:0008340;GO:0005769;GO:0030100;GO:0031901;GO:0006898;GO:0008104;GO:0090386;GO:0045335;GO:0009306;GO:0005938;GO:0045176;GO:0005768;GO:1990075;GO:0032794	K07888-ko04014 Ras signaling pathway;ko04144 Endocytosis;ko04145 Phagosome;ko04962 Vasopressin-regulated water reabsorption;ko05152 Tuberculosis;ko05146 Amoebiasis	KOG0092-GTPase Rab5/YPT51 and related small G protein superfamily GTPases[U]
298	rpt-4	9.15644	116.702	-3.67189	0	0	up	CELE_F23F1.8	WormBase:WBGene00004504,GeneID:173384	GO:0005634;GO:0000166;GO:0005524;GO:0005737;GO:0016787;GO:0005515;GO:0030433;GO:0042802;GO:0017025;GO:0036402;GO:0030163;GO:0045899;GO:1901800;GO:0008540;GO:0031595;GO:0031597;GO:0031647;GO:0000502;GO:0043161	K03064-ko03050 Proteasome;ko05169 Epstein-Barr virus infection	KOG0651-26S proteasome regulatory complex, ATPase RPT4[O]
299	unc-68	0.330536	7.79353	-4.5594	0	0	up	CELE_K11C4.5	WormBase:WBGene00006801,GeneID:179080	GO:0005509;GO:0016020;GO:0016021;GO:0005515;GO:0005216;GO:0005262;GO:0006811;GO:0055085;GO:0070588;GO:0040011;GO:0031674;GO:0006816;GO:0043068;GO:0005219;GO:0006874;GO:0033365;GO:0051209;GO:0005886;GO:0016529	K04962-ko04020 Calcium signaling pathway;ko04024 cAMP signaling pathway;ko04911 Insulin secretion;ko04921 Oxytocin signaling pathway;ko04260 Cardiac muscle contraction;ko04261 Adrenergic signaling in cardiomyocytes;ko04972 Pancreatic secretion;ko04713 Circadian entrainment;ko05410 Hypertrophic cardiomyopathy (HCM);ko05412 Arrhythmogenic right ventricular cardiomyopathy (ARVC);ko05414 Dilated card…	KOG2243-Ca2+ release channel (ryanodine receptor)[T]
300	rme-1	51.2423	192.038	-1.90599	0	0	up	CELE_W06H8.1	WormBase:WBGene00004373,GeneID:179010	GO:0005509;GO:0005737;GO:0019904;GO:0005525;GO:0032456;GO:0055037;GO:0016887;GO:0010940;GO:0060990;GO:0012505;GO:0055038;GO:1904950	K12476-ko04144 Endocytosis	KOG1954-Endocytosis/signaling protein EHD1[TU]
301	mml-1	1.74256	39.5509	-4.50443	0	0	up	CELE_T20B12.6	WormBase:WBGene00003378,GeneID:176050	GO:0005634;GO:0003677;GO:0006351;GO:0006355;GO:0005737;GO:0000122;GO:0005515;GO:0008340;GO:0046983;GO:0005739;GO:0003700	K09113-ko04932 Non-alcoholic fatty liver disease (NAFLD);ko04931 Insulin resistance	KOG3582-Mlx interactors and related transcription factors[K]
302	set-16	32.0804	11.097	1.53152	0	0	down	CELE_T12D8.1	WormBase:WBGene00011729,GeneID:176802	GO:0005634;GO:0046872;GO:0016740;GO:0008168;GO:0032259;GO:0040028;GO:0018024;GO:0044666;GO:0051568;GO:0042800	K09188-ko00310 Lysine degradation	KOG4443-Putative transcription factor HALR/MLL3, involved in embryonic development[R]
303	mars-1	9.46836	66.9595	-2.8221	0	0	up	CELE_F58B3.5	WormBase:WBGene00003415,GeneID:178089	GO:0000166;GO:0005524;GO:0005829;GO:0005737;GO:0016874;GO:0004812;GO:0006418;GO:0003723;GO:0006412;GO:0004825;GO:0006431;GO:0000049;GO:0016020;GO:0016021	K01874-ko00450 Selenocompound metabolism;ko00970 Aminoacyl-tRNA biosynthesis	KOG1247-Methionyl-tRNA synthetase[J]
304	cdc-5L	6.02497	64.5863	-3.4222	0	0	up	CELE_D1081.8	WormBase:WBGene00008386,GeneID:172639	GO:0003677;GO:0005634;GO:0051301;GO:0006357;GO:0000981;GO:0043565;GO:0030154;GO:0044212;GO:0001135	K12860-ko03040 Spliceosome	KOG0050-mRNA splicing protein CDC5 (Myb superfamily)[AD]
305	gpx-5	13.851	196.909	-3.82946	0	0	up	CELE_C11E4.1	WormBase:WBGene00007516,GeneID:181178	GO:0016491;GO:0055114;GO:0005615;GO:0098869;GO:0004601;GO:0006979;GO:0004602;GO:0000302	K00432-ko00590 Arachidonic acid metabolism;ko00480 Glutathione metabolism;ko04918 Thyroid hormone synthesis	KOG1651-Glutathione peroxidase[O]
306	goa-1	4.70677	109.916	-4.54552	0	0	up	CELE_C26C6.2	WormBase:WBGene00001648,GeneID:172505	GO:0046872;GO:0000166;GO:0005515;GO:0046662;GO:0004871;GO:0007165;GO:0007186;GO:0043051;GO:0051301;GO:0019901;GO:0001664;GO:0003924;GO:0005525;GO:0007212;GO:0032094;GO:0040012;GO:0006935;GO:0019001;GO:0031683;GO:0005834;GO:0005938;GO:0007213;GO:0007049;GO:0007188;GO:0050829;GO:0060259;GO:0032223;GO:0042493;GO:0016907;GO:0043495;GO:0048681	K04534-ko04015 Rap1 signaling pathway;ko04915 Estrogen signaling pathway;ko04921 Oxytocin signaling pathway;ko04916 Melanogenesis;ko04724 Glutamatergic synapse;ko04727 GABAergic synapse;ko04725 Cholinergic synapse;ko04728 Dopaminergic synapse;ko04726 Serotonergic synapse;ko04730 Long-term depression;ko04723 Retrograde endocannabinoid signaling;ko04713 Circadian entrainment;ko05032 Morphine addict…	KOG0082-G-protein alpha subunit (small G protein superfamily)[DT]
307	sur-6	4.1731	81.1952	-4.2822	0	0	up	CELE_F26E4.1	WormBase:WBGene00006352,GeneID:172826	GO:0005829;GO:0005737;GO:0002119;GO:0009792;GO:0050790;GO:0000278;GO:0040026;GO:0019888;GO:0000159;GO:0004722;GO:0070262	K04354-ko03015 mRNA surveillance pathway;ko04390 Hippo signaling pathway;ko04391 Hippo signaling pathway -fly;ko04071 Sphingolipid signaling pathway;ko04151 PI3K-Akt signaling pathway;ko04152 AMPK signaling pathway;ko04111 Cell cycle - yeast;ko04530 Tight junction;ko04261 Adrenergic signaling in cardiomyocytes;ko04728 Dopaminergic synapse;ko05160 Hepatitis C;ko05142 Chagas disease (American trypa…	KOG1354-Serine/threonine protein phosphatase 2A, regulatory subunit[T]
308	stam-1	6.11158	93.2816	-3.93198	0	0	up	CELE_C34G6.7	WormBase:WBGene00004109,GeneID:172264	GO:0005515;GO:0007275;GO:0006886;GO:0015031;GO:0005929;GO:0042995;GO:0005769;GO:0005768;GO:0034606;GO:0008333;GO:0043130;GO:0043409;GO:0048013;GO:0033565	K04705-ko04630 Jak-STAT signaling pathway;ko04144 Endocytosis	KOG2199-Signal transducing adaptor protein STAM/STAM2[T]
309	daf-15	0.446777	20.174	-5.4968	0	0	up	CELE_C10C5.6	WormBase:WBGene00000911,GeneID:177770	GO:0040024;GO:0008340;GO:0031929;GO:0031931;GO:0005737;GO:0002119;GO:0045860;GO:0035262;GO:0030295;GO:0030674;GO:0008361;GO:0009267;GO:0030307;GO:0032147;GO:0071230;GO:0071902;GO:2000785	K07204-ko04151 PI3K-Akt signaling pathway;ko04152 AMPK signaling pathway;ko04150 mTOR signaling pathway;ko04910 Insulin signaling pathway;ko04211 Longevity regulating pathway - mammal;ko04213 Longevity regulating pathway - multiple species;ko05206 MicroRNAs in cancer	KOG1517-Guanine nucleotide binding protein MIP1[D]
310	pdi-3	181.731	443.511	-1.28717	0	0	up	CELE_H06O01.1	WormBase:WBGene00003964,GeneID:172433	GO:0045138;GO:0018991;GO:0045454;GO:0016853;GO:0008360;GO:0006457;GO:0034976;GO:0005783;GO:0090597;GO:0040002;GO:0010171;GO:0003756;GO:0003810;GO:0080058;GO:0018149;GO:0040019	K08056-ko04141 Protein processing in endoplasmic reticulum;ko04612 Antigen processing and presentation	KOG0190-Protein disulfide isomerase (prolyl 4-hydroxylase beta subunit)[O]
311	atg-3	316.243	80.2554	1.97836	0	0	down	CELE_Y55F3AM.4	WormBase:WBGene00021922,GeneID:176921	GO:0005829;GO:0005737;GO:0015031;GO:0019776;GO:0000045;GO:0000422;GO:0006914;GO:0044804;GO:0016236;GO:0000153	K08343-ko04140 Regulation of autophagy	KOG2981-Protein involved in autophagocytosis during starvation[R]
312	him-1	3.66553	31.2799	-3.09314	0	0	up	CELE_F28B3.7	WormBase:WBGene00001860,GeneID:172116	GO:0005634;GO:0005694;GO:0005524;GO:0009792;GO:0000790;GO:0051301;GO:0009411;GO:0006281;GO:0006974;GO:0007049;GO:0003677;GO:0010165;GO:0051276;GO:0008278;GO:0007059;GO:0007064	K06636-ko04110 Cell cycle;ko04111 Cell cycle - yeast;ko04113 Meiosis - yeast;ko04114 Oocyte meiosis	KOG0018-Structural maintenance of chromosome protein 1 (sister chromatid cohesion complex Cohesin, subunit SMC1)[D]
313	tyr-4	5.35751	61.38	-3.51813	0	0	up	CELE_C34G6.2	WormBase:WBGene00016419,GeneID:172263	GO:0046872;GO:0016491;GO:0055114;GO:0008152	K00505-ko00350 Tyrosine metabolism;ko00740 Riboflavin metabolism;ko00950 Isoquinoline alkaloid biosynthesis;ko00965 Betalain biosynthesis;ko04916 Melanogenesis	-
314	his-41	19.2197	327.509	-4.09087	0	0	up	CELE_C50F4.5	WormBase:WBGene00001915,GeneID:179340	GO:0046982;GO:0000786;GO:0005634;GO:0005694;GO:0003677;GO:0006334;GO:0035267;GO:0005811	K11252-ko05203 Viral carcinogenesis;ko05322 Systemic lupus erythematosus;ko05034 Alcoholism	KOG1744-Histone H2B[B]
315	let-418	5.60935	34.7476	-2.63101	0	0	up	CELE_F26F12.7	WormBase:WBGene00002637,GeneID:178970	GO:0005634;GO:0046872;GO:0000166;GO:0005524;GO:0016787;GO:0000977;GO:0000122;GO:0005515;GO:0004386;GO:0040027;GO:0048557;GO:0008134;GO:0016581;GO:0090571	K11643-ko05203 Viral carcinogenesis	KOG0383-Predicted helicase[R]
316	F54E12.2	3.01552	39.8392	-3.72371	0	0	up	CELE_F54E12.2	WormBase:WBGene00010061,GeneID:178054	GO:0005524	K15173-ko04918 Thyroid hormone synthesis	KOG1001-Helicase-like transcription factor HLTF/DNA helicase RAD5, DEAD-box superfamily[KL]
317	W01A11.1	15.3773	119.138	-2.95376	0	0	up	CELE_W01A11.1	WormBase:WBGene00020909,GeneID:179036	GO:0016787;GO:0016020;GO:0003824;GO:0005783;GO:0005789;GO:0033961;GO:0019439	K01253-ko00980 Metabolism of xenobiotics by cytochrome P450;ko04976 Bile secretion;ko05204 Chemical carcinogenesis	KOG2565-Predicted hydrolases or acyltransferases (alpha/beta hydrolase superfamily)[R]
318	npp-11	101.17	37.4357	1.43429	0	0	down	CELE_F53F10.5	WormBase:WBGene00003797,GeneID:171954	GO:0005515;GO:0000132;GO:0009792;GO:0006606;GO:0006997;GO:0017056;GO:0005635;GO:0005643;GO:0005487;GO:0044613;GO:0005543;GO:0071426	K14306-ko03013 RNA transport	KOG0845-Nuclear pore complex, Nup98 component (sc Nup145/Nup100/Nup116)[YU]
319	gsp-2	56.7249	252.81	-2.156	0	0	up	CELE_F56C9.1	WormBase:WBGene00001748,GeneID:3564807	GO:0005634;GO:0046872;GO:0016787;GO:0005737;GO:0004721;GO:0005515;GO:0007275;GO:0004722;GO:0051301;GO:0051321;GO:0016569;GO:0007049;GO:0005694;GO:0031965;GO:0070262	K06269-ko03015 mRNA surveillance pathway;ko04390 Hippo signaling pathway;ko04024 cAMP signaling pathway;ko04022 cGMP - PKG signaling pathway;ko04810 Regulation of actin cytoskeleton;ko04113 Meiosis - yeast;ko04114 Oocyte meiosis;ko04510 Focal adhesion;ko04611 Platelet activation;ko04910 Insulin signaling pathway;ko04921 Oxytocin signaling pathway;ko04261 Adrenergic signaling in cardiomyocytes;ko0…	-
320	hpo-8	26.5086	233.88	-3.14124	0	0	up	CELE_T15B7.2	WormBase:WBGene00020517,GeneID:188513	GO:0016829;GO:0016020;GO:0016021;GO:0006629;GO:0030176;GO:0006631;GO:0006633;GO:0042761;GO:0030148;GO:0018812;GO:0102158;GO:0102343;GO:0102344;GO:0102345;GO:0030497	K10703-ko01212 Fatty acid metabolism;ko00062 Fatty acid elongation;ko01040 Biosynthesis of unsaturated fatty acids	KOG3187-Protein tyrosine phosphatase-like protein PTPLA (contains Pro instead of catalytic Arg)[R]
321	let-502	2.18933	34.5338	-3.97945	0	0	up	CELE_C10H11.9	WormBase:WBGene00002694,GeneID:172088	GO:0005634;GO:0046872;GO:0000166;GO:0005524;GO:0016740;GO:0005737;GO:0016301;GO:0016310;GO:0007275;GO:0009792;GO:0004674;GO:0004672;GO:0006468;GO:0008360;GO:0035556;GO:0005913;GO:0030154;GO:0048477;GO:0005856;GO:0002119;GO:0010172;GO:0032154;GO:0043292;GO:0060465;GO:1905905;GO:0007266	K04514-ko04350 TGF-beta signaling pathway;ko04071 Sphingolipid signaling pathway;ko04024 cAMP signaling pathway;ko04022 cGMP - PKG signaling pathway;ko04810 Regulation of actin cytoskeleton;ko04510 Focal adhesion;ko04611 Platelet activation;ko04670 Leukocyte transendothelial migration;ko04062 Chemokine signaling pathway;ko04921 Oxytocin signaling pathway;ko04270 Vascular smooth muscle contraction…	-
322	pri-2	120.245	33.5521	1.8415	0	0	down	CELE_W02D9.1	WormBase:WBGene00004181,GeneID:173122	GO:0046872;GO:0003677;GO:0016740;GO:0016779;GO:0006260;GO:0003697;GO:0051536;GO:0051539;GO:0003899;GO:0071897;GO:0005658;GO:0003896;GO:0006269;GO:0003887	K02685-ko00230 Purine metabolism;ko00240 Pyrimidine metabolism;ko03030 DNA replication	KOG2267-Eukaryotic-type DNA primase, large subunit[L]
323	egl-21	88.9455	276.892	-1.63833	0	0	up	CELE_F01D4.4	WormBase:WBGene00001189,GeneID:177940	GO:0046872;GO:0008270;GO:0016787;GO:0031410;GO:0005615;GO:0008233;GO:0006508;GO:0030424;GO:0043025;GO:0008237;GO:0005794;GO:0098793;GO:0042995;GO:0004180;GO:0004181;GO:0006937;GO:0071244;GO:1903745;GO:0043204;GO:0004185;GO:0030536;GO:0045887;GO:1903998;GO:0090326;GO:2000294;GO:0030141;GO:0014057;GO:0060456;GO:0061837;GO:0014055;GO:0016485;GO:0030070;GO:0097060	K01294-ko04940 Type I diabetes mellitus	KOG2649-Zinc carboxypeptidase[R]
324	pld-1	1.59024	27.5492	-4.1147	0	0	up	CELE_C04G6.3	WormBase:WBGene00004040,GeneID:173876	GO:0016787;GO:0003824;GO:0005794;GO:0035091;GO:0016042;GO:0004630;GO:0070290;GO:0006654;GO:0048017;GO:0048870	K01115-ko00564 Glycerophospholipid metabolism;ko00565 Ether lipid metabolism;ko04014 Ras signaling pathway;ko04072 Phospholipase D signaling pathway;ko04071 Sphingolipid signaling pathway;ko04024 cAMP signaling pathway;ko04144 Endocytosis;ko04666 Fc gamma R-mediated phagocytosis;ko04912 GnRH signaling pathway;ko04724 Glutamatergic synapse;ko05231 Choline metabolism in cancer	KOG1329-Phospholipase D1[I]
325	T04A8.7	1.89911	52.7289	-4.7952	0	0	up	CELE_T04A8.7	WormBase:WBGene00011409,GeneID:3565201	GO:0004553;GO:0005975;GO:0003824;GO:0003844;GO:0043169;GO:0005978;GO:0016787;GO:0016798;GO:0008152;GO:0004556;GO:0103025	K00700-ko00500 Starch and sucrose metabolism	KOG0470-1,4-alpha-glucan branching enzyme/starch branching enzyme II[G]
326	rpt-5	17.0697	126.497	-2.88959	0	0	up	CELE_F56H1.4	WormBase:WBGene00004505,GeneID:172238	GO:0005634;GO:0000166;GO:0005524;GO:0005737;GO:0016787;GO:0005515;GO:0030433;GO:0017025;GO:0036402;GO:0030163;GO:0045899;GO:1901800;GO:0008540;GO:0031595;GO:0031597;GO:0000502	K03065-ko03050 Proteasome;ko05169 Epstein-Barr virus infection	KOG0652-26S proteasome regulatory complex, ATPase RPT5[O]
327	dlat-2	31.4481	187.04	-2.5723	0	0	up	CELE_C30H6.7	WormBase:WBGene00007824,GeneID:178524	GO:0016740;GO:0008152;GO:0016746	K00627-ko01200 Carbon metabolism;ko00010 Glycolysis / Gluconeogenesis;ko00020 Citrate cycle (TCA cycle);ko00620 Pyruvate metabolism	KOG0557-Dihydrolipoamide acetyltransferase[C]
328	cpt-2	9.28017	135.945	-3.87273	0	0	up	CELE_R07H5.2	WormBase:WBGene00011122,GeneID:178025	GO:0016740;GO:0016746	K08766-ko01212 Fatty acid metabolism;ko00071 Fatty acid degradation;ko03320 PPAR signaling pathway	KOG3719-Carnitine O-acyltransferase CPT2/YAT1[I]
329	acs-22	1.54661	61.9927	-5.32492	0	0	up	CELE_D1009.1	WormBase:WBGene00017012,GeneID:181138	GO:0016020;GO:0016021;GO:0003824;GO:0005783;GO:0008152;GO:0004467;GO:0031957;GO:0001676;GO:0015908	K08745-ko03320 PPAR signaling pathway;ko04931 Insulin resistance	KOG1179-Very long-chain acyl-CoA synthetase/fatty acid transporter[I]
330	smg-1	0.322662	14.45	-5.4849	0	0	up	CELE_C48B6.6	WormBase:WBGene00004879,GeneID:172418	GO:0046872;GO:0000166;GO:0005524;GO:0016740;GO:0005737;GO:0005634;GO:0016301;GO:0016310;GO:0004674;GO:0006281;GO:0000184;GO:0030539;GO:0040035;GO:0006468;GO:0071030	K08873-ko03015 mRNA surveillance pathway	KOG0891-DNA-dependent protein kinase[L]
331	gcs-1	2.27905	54.5045	-4.57987	0	0	up	CELE_F37B12.2	WormBase:WBGene00001527,GeneID:174438	GO:0000166;GO:0005524;GO:0003824;GO:0016874;GO:0005515;GO:0000303;GO:0009408;GO:0000302;GO:0006750;GO:0017109;GO:0046685;GO:0004357	K11204-ko00270 Cysteine and methionine metabolism;ko00480 Glutathione metabolism;ko04212 Longevity regulating pathway - worm	KOG3754-Gamma-glutamylcysteine synthetase[H]
332	rpn-2	30.7048	108.647	-1.82312	0	0	up	CELE_C23G10.4	WormBase:WBGene00004459,GeneID:175877	GO:0005634;GO:0005737;GO:0005886;GO:0050790;GO:0072686;GO:0043161;GO:0004175;GO:0005938;GO:0008540;GO:0000502;GO:0030234;GO:0042176;GO:0034515;GO:0005080;GO:0031965	K03032-ko03050 Proteasome;ko05169 Epstein-Barr virus infection	KOG2062-26S proteasome regulatory complex, subunit RPN2/PSMD1[O]
333	umps-1	133.599	43.2956	1.62562	0	0	down	CELE_T07C4.1	WormBase:WBGene00011559,GeneID:176453	GO:0016740;GO:0008152;GO:0016829;GO:0005737;GO:0003824;GO:0009792;GO:0000003;GO:0016757;GO:0009411;GO:0002119;GO:0008340;GO:0040018;GO:0009116;GO:0048557;GO:0007040;GO:0016831;GO:0006207;GO:0006221;GO:0010165;GO:0010225;GO:0090727;GO:0004588;GO:0004590;GO:0006222;GO:0010332;GO:0014070;GO:0019856;GO:0044205	K13421-ko00240 Pyrimidine metabolism;ko00983 Drug metabolism - other enzymes	KOG1377-Uridine 5'- monophosphate synthase/orotate phosphoribosyltransferase[F]
334	kin-18	4.71962	46.9699	-3.31499	0	0	up	CELE_T17E9.1	WormBase:WBGene00002201,GeneID:175862	GO:0000166;GO:0005524;GO:0016740;GO:0005737;GO:0016301;GO:0016310;GO:0004672;GO:0006468;GO:0042981;GO:0004674;GO:0043051;GO:0007346;GO:0031098;GO:0000165;GO:0007631;GO:0005938;GO:0007399;GO:0000186;GO:0060631;GO:0004709;GO:0043407	K04429-ko04010 MAPK signaling pathway	KOG0577-Serine/threonine protein kinase[T]
335	bli-3	0.744657	22.7776	-4.9349	0	0	up	CELE_F56C11.1	WormBase:WBGene00000253,GeneID:171608	GO:0005509;GO:0016491;GO:0020037;GO:0055114;GO:0005886;GO:0016020;GO:0016021;GO:0002119;GO:0050830;GO:0006979;GO:0098869;GO:0050832;GO:0040032;GO:0004601;GO:0042744;GO:0040002;GO:0042338;GO:0018149;GO:0016174;GO:0050665	K13411-ko04013 MAPK signaling pathway - fly;ko04624 Toll and Imd signaling pathway	KOG0039-Ferric reductase, NADH/NADPH oxidase and related proteins[PQ]
336	vps-60	5.18233	156.341	-4.91495	0	0	up	CELE_F41E6.9	WormBase:WBGene00018290,GeneID:179242	GO:0005622;GO:0007034	K12198-ko04144 Endocytosis	KOG1655-Protein involved in vacuolar protein sorting[U]
337	H24K24.3	238.349	101.654	1.2294	0	0	down	CELE_H24K24.3	WormBase:WBGene00019240,GeneID:178597	GO:0016491;GO:0046872;GO:0055114;GO:0008270;GO:0005737;GO:0004022;GO:0004024;GO:0051903;GO:0006066;GO:0006069	K00121-ko01200 Carbon metabolism;ko01220 Degradation of aromatic compounds;ko00010 Glycolysis / Gluconeogenesis;ko00680 Methane metabolism;ko00071 Fatty acid degradation;ko00350 Tyrosine metabolism;ko00830 Retinol metabolism;ko00625 Chloroalkane and chloroalkene degradation;ko00626 Naphthalene degradation;ko00980 Metabolism of xenobiotics by cytochrome P450;ko00982 Drug metabolism - cytochrome P4…	KOG0022-Alcohol dehydrogenase, class III[Q]
338	K02D10.1	14.8938	153.223	-3.36285	0	0	up	CELE_K02D10.1	WormBase:WBGene00019301,GeneID:176232	GO:0008152;GO:0005739;GO:0016791;GO:0016311;GO:0016787	K19269-ko01200 Carbon metabolism;ko00630 Glyoxylate and dicarboxylate metabolism	KOG2882-p-Nitrophenyl phosphatase[P]
339	pbs-7	20.9612	196.763	-3.23066	0	0	up	CELE_F39H11.5	WormBase:WBGene00003953,GeneID:172674	GO:0005634;GO:0016787;GO:0005737;GO:0008233;GO:0006508;GO:0004298;GO:0051603;GO:0000502;GO:0005839	K02736-ko03050 Proteasome	KOG0185-20S proteasome, regulatory subunit beta type PSMB4/PRE4[O]
340	fars-3	2.78795	60.2434	-4.43353	0	0	up	CELE_F22B5.9	WormBase:WBGene00001498,GeneID:174351	GO:0000166;GO:0005524;GO:0000287;GO:0005737;GO:0016874;GO:0003723;GO:0004812;GO:0006412;GO:0004826;GO:0006432;GO:0009328	K01890-ko00970 Aminoacyl-tRNA biosynthesis	KOG2472-Phenylalanyl-tRNA synthetase beta subunit[J]
341	ddb-1	0.903638	29.4931	-5.02849	0	0	up	CELE_M18.5	WormBase:WBGene00010890,GeneID:178156	GO:0005634;GO:0003677;GO:0005737;GO:0005515;GO:0003676;GO:0006281;GO:0006974;GO:0016567;GO:0003684;GO:0007049;GO:0043161;GO:0006289;GO:0031461	K10610-ko04120 Ubiquitin mediated proteolysis;ko03420 Nucleotide excision repair;ko05203 Viral carcinogenesis;ko05161 Hepatitis B	KOG1897-Damage-specific DNA binding complex, subunit DDB1[L]
342	acs-17	0.544232	45.0219	-6.37026	0	0	up	CELE_C46F4.2	WormBase:WBGene00016716,GeneID:180859	GO:0016020;GO:0016021;GO:0003824;GO:0008152	K01897-ko01212 Fatty acid metabolism;ko00061 Fatty acid biosynthesis;ko00071 Fatty acid degradation;ko04146 Peroxisome;ko02024 Quorum sensing;ko04920 Adipocytokine signaling pathway;ko03320 PPAR signaling pathway	KOG1256-Long-chain acyl-CoA synthetases (AMP-forming)[I]
343	atf-5	17.4817	220.41	-3.65628	0	0	up	CELE_T04C10.4	WormBase:WBGene00000221,GeneID:181576	GO:0005634;GO:0003700;GO:0006355	K04374-ko04141 Protein processing in endoplasmic reticulum;ko04010 MAPK signaling pathway;ko04668 TNF signaling pathway;ko04022 cGMP - PKG signaling pathway;ko04151 PI3K-Akt signaling pathway;ko04210 Apoptosis;ko04214 Apoptosis - fly;ko04911 Insulin secretion;ko04922 Glucagon signaling pathway;ko04912 GnRH signaling pathway;ko04915 Estrogen signaling pathway;ko04918 Thyroid hormone synthesis;ko04…	KOG4571-Activating transcription factor 4[K]
344	apl-1	93.7203	245.302	-1.38813	0	0	up	CELE_C42D8.8	WormBase:WBGene00000149,GeneID:180783	GO:0016020;GO:0016021;GO:0031410;GO:0043025;GO:0043005;GO:0007275;GO:0002119;GO:0007399;GO:0030154;GO:0005768;GO:0042395;GO:0005769;GO:0010171;GO:0008201;GO:0046914	K04520-ko04726 Serotonergic synapse;ko05010 Alzheimer's disease	KOG3540-Beta amyloid precursor protein[R]
345	rpn-12	6.32174	139.464	-4.46343	0	0	up	CELE_ZK20.5	WormBase:WBGene00004468,GeneID:174786	GO:0005829;GO:0005634;GO:0006508;GO:0005515;GO:0043161;GO:0000502;GO:0043248;GO:0008541;GO:0005838	K03031-ko03050 Proteasome;ko05169 Epstein-Barr virus infection	KOG3151-26S proteasome regulatory complex, subunit RPN12/PSMD8[O]
346	vha-8	70.8652	327.603	-2.2088	0	0	up	CELE_C17H12.14	WormBase:WBGene00006917,GeneID:177442	GO:0005737;GO:0005886;GO:0016324;GO:0046961;GO:0015991;GO:0033178	K02150-ko00190 Oxidative phosphorylation;ko04150 mTOR signaling pathway;ko04145 Phagosome;ko04966 Collecting duct acid secretion;ko04721 Synaptic vesicle cycle;ko05323 Rheumatoid arthritis;ko05110 Vibrio cholerae infection;ko05120 Epithelial cell signaling in Helicobacter pylori infection	KOG1664-Vacuolar H+-ATPase V1 sector, subunit E[C]
347	uda-1	5.77131	80.9714	-3.81044	0	0	up	CELE_K08H10.4	WormBase:WBGene00010697,GeneID:179395	GO:0046872;GO:0016787;GO:0016020;GO:0016021;GO:0004382;GO:0017110;GO:0045134;GO:0046048;GO:0046710;GO:0012505;GO:0030659	K01511-ko00230 Purine metabolism;ko00240 Pyrimidine metabolism	KOG1385-Nucleoside phosphatase[F]
348	mrp-1	0.64858	21.3498	-5.04079	0	0	up	CELE_F57C12.5	WormBase:WBGene00003407,GeneID:180409	GO:0000166;GO:0005524;GO:0016887;GO:0016020;GO:0016021;GO:0055085;GO:0040024;GO:0005215;GO:0042626;GO:0006810;GO:0097501;GO:0005887;GO:0005886;GO:0016246	K05665-ko02010 ABC transporters;ko04071 Sphingolipid signaling pathway;ko04977 Vitamin digestion and absorption;ko05206 MicroRNAs in cancer	KOG0054-Multidrug resistance-associated protein/mitoxantrone resistance protein, ABC superfamily[Q]
349	nnt-1	2.03908	35.1808	-4.1088	0	0	up	CELE_C15H9.1	WormBase:WBGene00003778,GeneID:180884	GO:0055114;GO:0016020;GO:0016021;GO:0005743;GO:0005739;GO:0015992;GO:0051287;GO:0008746;GO:0008750;GO:0050661;GO:0006740	K00323-ko00760 Nicotinate and nicotinamide metabolism	-
350	nsy-1	1.65836	26.4058	-3.99303	0	0	up	CELE_F59A6.1	WormBase:WBGene00003822,GeneID:24104671	GO:0046872;GO:0000166;GO:0005524;GO:0016740;GO:0016301;GO:0016310;GO:0043025;GO:0004674;GO:0045087;GO:0050829;GO:0004672;GO:0006468;GO:0007399;GO:0050830;GO:0008340;GO:0042995;GO:0030424;GO:0035545;GO:0000187;GO:0010628;GO:1904115;GO:0006935;GO:0043204;GO:0000165;GO:0004709;GO:0042594;GO:0045165;GO:0000186;GO:0005623;GO:0031434;GO:1901046;GO:0014069;GO:0002225;GO:0038066;GO:0093002;GO:1900150;GO:…	K04426-ko04141 Protein processing in endoplasmic reticulum;ko04010 MAPK signaling pathway;ko04013 MAPK signaling pathway - fly;ko04668 TNF signaling pathway;ko04071 Sphingolipid signaling pathway;ko04210 Apoptosis;ko04214 Apoptosis - fly;ko04722 Neurotrophin signaling pathway;ko05014 Amyotrophic lateral sclerosis (ALS);ko04932 Non-alcoholic fatty liver disease (NAFLD);ko01524 Platinum drug resist…	KOG4279-Serine/threonine protein kinase[T]
351	rab-10	3.41525	157.715	-5.52919	0	0	up	CELE_T23H2.5	WormBase:WBGene00004273,GeneID:266836	GO:0000166;GO:0016020;GO:0030424;GO:0043025;GO:0005515;GO:0005794;GO:0015031;GO:0000139;GO:0003924;GO:0005525;GO:0005769;GO:0032456;GO:0055037;GO:0055038;GO:0005768;GO:0031901;GO:0005797;GO:0032794;GO:0071532;GO:0001881;GO:0006904;GO:0009306;GO:0017157;GO:0032869;GO:1902647;GO:1904951;GO:0010008;GO:0031045;GO:0031902;GO:0032593	K07903-ko04152 AMPK signaling pathway;ko04144 Endocytosis	KOG0078-GTP-binding protein SEC4, small G protein superfamily, and related Ras family GTP-binding proteins[TU]
352	sax-7	2.36857	35.4493	-3.90367	0	0	up	CELE_C18F3.2	WormBase:WBGene00004732,GeneID:177602	GO:0005886;GO:0016020;GO:0016021;GO:0005515;GO:0009792;GO:0030673;GO:0032590;GO:0032809;GO:0030506;GO:0050839;GO:0000132;GO:0003384;GO:0042074;GO:0005913;GO:0016328;GO:0030017;GO:0048813;GO:0048814;GO:0050775;GO:0070593;GO:1903859	K06756-ko04514 Cell adhesion molecules (CAMs)	KOG3513-Neural cell adhesion molecule L1[T]
353	R53.4	443.927	1129.85	-1.34774	0	0	up	CELE_R53.4	WormBase:WBGene00011273,GeneID:174554	GO:0016020;GO:0005739;GO:0006811;GO:0031966;GO:0015992;GO:0045263;GO:0006754	K02130-ko00190 Oxidative phosphorylation	KOG4092-Mitochondrial F1F0-ATP synthase, subunit f[C]
354	dhs-13	235.114	73.2686	1.6821	0	0	down	CELE_F36H9.3	WormBase:WBGene00000976,GeneID:178658	-	K11147-ko00830 Retinol metabolism;ko04146 Peroxisome	KOG0725-Reductases with broad range of substrate specificities[R]
355	smo-1	1209.65	596.971	1.01885	0	0	down	CELE_K12C11.2	WormBase:WBGene00004888,GeneID:266820	GO:0005634;GO:0005694;GO:0005737;GO:0005515;GO:0007275;GO:0000122;GO:0002119;GO:0009792;GO:0005856;GO:0005815;GO:0042802;GO:0005819;GO:0016925;GO:0070194;GO:0051306;GO:0007080;GO:0031386;GO:0034502	K12160-ko03013 RNA transport	KOG1769-Ubiquitin-like proteins[O]
356	fce-1	2.21539	71.9755	-5.02187	0	0	up	CELE_C04F12.10	WormBase:WBGene00001405,GeneID:172820	GO:0046872;GO:0016787;GO:0016020;GO:0016021;GO:0008233;GO:0006508;GO:0004222;GO:0008237;GO:0005783;GO:0005789;GO:0030176;GO:0071586	K06013-ko00900 Terpenoid backbone biosynthesis	KOG2719-Metalloprotease[R]
357	npp-14	4.01321	33.476	-3.0603	0	0	up	CELE_C03D6.4	WormBase:WBGene00003800,GeneID:172813	GO:0005634;GO:0016020;GO:0015031;GO:0006405;GO:0006606;GO:0017056;GO:0051028;GO:0005643;GO:0031965;GO:0008139;GO:1990001;GO:0005487;GO:0044613;GO:0089720;GO:0044615;GO:1900118	K14317-ko03013 RNA transport;ko05169 Epstein-Barr virus infection	KOG3630-Nuclear pore complex, Nup214/CAN component[YU]
358	gpd-1	295.701	139.435	1.08455	0	0	down	CELE_T09F3.3	WormBase:WBGene00001683,GeneID:174603	GO:0016491;GO:0055114;GO:0006096;GO:0005737;GO:0016620;GO:0051287;GO:0050661;GO:0004365;GO:0006006	K00134-ko01200 Carbon metabolism;ko01230 Biosynthesis of amino acids;ko00010 Glycolysis / Gluconeogenesis;ko00710 Carbon fixation in photosynthetic organisms;ko04066 HIF-1 signaling pathway;ko05010 Alzheimer's disease	KOG0657-Glyceraldehyde 3-phosphate dehydrogenase[G]
359	aman-2	0.381085	26.7378	-6.13262	0	0	up	CELE_F58H1.1	WormBase:WBGene00010284,GeneID:179632	GO:0046872;GO:0016787;GO:0016798;GO:0005975;GO:0008152;GO:0016020;GO:0016021;GO:0003824;GO:0004559;GO:0030246;GO:0006013;GO:0006491;GO:0006517;GO:0000139;GO:0005794	K01231-ko00510 N-Glycan biosynthesis;ko00513 Various types of N-glycan biosynthesis	KOG1959-Glycosyl hydrolase, family 38 - alpha-mannosidase[G]
360	eif-1	10.8312	296.973	-4.77707	0	0	up	CELE_T27F7.3	WormBase:WBGene00020868,GeneID:266853	GO:0003743;GO:0006413	K03113-ko03013 RNA transport	KOG1770-Translation initiation factor 1 (eIF-1/SUI1)[J]
361	M01F1.3	11.3825	117.762	-3.37098	0	0	up	CELE_M01F1.3	WormBase:WBGene00010809,GeneID:3564813	GO:0046872;GO:0016740;GO:0003824;GO:0005739;GO:0051536;GO:0051539;GO:0009249;GO:0016992;GO:0009107	K03644-ko00785 Lipoic acid metabolism	KOG2672-Lipoate synthase[H]
362	vha-11	18.0885	130.999	-2.85641	0	0	up	CELE_Y38F2AL.3	WormBase:WBGene00006920,GeneID:177017	GO:0016787;GO:0005737;GO:0007275;GO:0006811;GO:0005765;GO:0015078;GO:0043229;GO:0015991;GO:0008553;GO:0046961;GO:0015992;GO:0033180;GO:0009790;GO:0030728;GO:0000221;GO:0016471	K02148-ko00190 Oxidative phosphorylation;ko04150 mTOR signaling pathway;ko04145 Phagosome;ko04966 Collecting duct acid secretion;ko04721 Synaptic vesicle cycle;ko05323 Rheumatoid arthritis;ko05110 Vibrio cholerae infection;ko05120 Epithelial cell signaling in Helicobacter pylori infection	KOG2909-Vacuolar H+-ATPase V1 sector, subunit C[C]
363	dnj-19	48.3713	190.471	-1.97735	0	0	up	CELE_T05C3.5	WormBase:WBGene00001037,GeneID:3565862	GO:0046872;GO:0005524;GO:0051082;GO:0006457;GO:0031072;GO:0009408;GO:0035966	K09503-ko04141 Protein processing in endoplasmic reticulum	KOG0712-Molecular chaperone (DnaJ superfamily)[O]
364	hex-2	0.213688	55.55	-8.02214	0	0	up	CELE_C14C11.3	WormBase:WBGene00015767,GeneID:178951	GO:0004553;GO:0005975;GO:0015929	K14459-ko00513 Various types of N-glycan biosynthesis;ko00511 Other glycan degradation	-
365	chk-1	96.5376	24.09	2.00266	0	0	down	CELE_Y39H10A.7	WormBase:WBGene00000498,GeneID:3565921	GO:0005634;GO:0000166;GO:0005524;GO:0016740;GO:0005737;GO:0016301;GO:0016310;GO:0007275;GO:0004672;GO:0006468;GO:0004674;GO:0035556;GO:0009792;GO:0006974;GO:0048471;GO:0007049;GO:0000077;GO:0033314	K02216-ko04110 Cell cycle;ko04111 Cell cycle - yeast;ko04113 Meiosis - yeast;ko04115 p53 signaling pathway;ko05203 Viral carcinogenesis;ko05166 HTLV-I infection	KOG0590-Checkpoint kinase and related serine/threonine protein kinases[D]
366	T23G11.7	5.34876	106.246	-4.31206	0	0	up	CELE_T23G11.7	WormBase:WBGene00011972,GeneID:172528	GO:0005768;GO:0000149;GO:0010508;GO:0035493;GO:0060627;GO:0000323	K12199-ko04144 Endocytosis	KOG0917-Uncharacterized conserved protein[S]
367	gln-5	257.355	118.291	1.12142	0	0	down	CELE_F26D10.10	WormBase:WBGene00001606,GeneID:178505	GO:0003824;GO:0004356;GO:0016874;GO:0006542;GO:0006807	K01915-ko01230 Biosynthesis of amino acids;ko00630 Glyoxylate and dicarboxylate metabolism;ko00910 Nitrogen metabolism;ko00250 Alanine, aspartate and glutamate metabolism;ko00220 Arginine biosynthesis;ko02020 Two-component system;ko04724 Glutamatergic synapse;ko04727 GABAergic synapse	KOG0683-Glutamine synthetase[E]
368	cts-1	191.165	443.21	-1.21317	0	0	up	CELE_T20G5.2	WormBase:WBGene00000833,GeneID:176437	GO:0016740;GO:0005975;GO:0005739;GO:0005759;GO:0006099;GO:0004108;GO:0046912;GO:0006101	K01647-ko01200 Carbon metabolism;ko01210 2-Oxocarboxylic acid metabolism;ko01230 Biosynthesis of amino acids;ko00020 Citrate cycle (TCA cycle);ko00630 Glyoxylate and dicarboxylate metabolism	KOG2617-Citrate synthase[C]
369	afd-1	81.3133	34.2728	1.24643	0	0	down	CELE_W03F11.6	WormBase:WBGene00021009,GeneID:171776	GO:0005515;GO:0007165;GO:0005911;GO:0016342;GO:0050839;GO:0032880;GO:0034332;GO:0005913	K05702-ko04014 Ras signaling pathway;ko04015 Rap1 signaling pathway;ko04024 cAMP signaling pathway;ko04520 Adherens junction;ko04530 Tight junction;ko04670 Leukocyte transendothelial migration	KOG1892-Actin filament-binding protein Afadin[Z]
370	cyld-1	9.02532	57.26	-2.66548	0	0	up	CELE_F40F12.5	WormBase:WBGene00009594,GeneID:176401	GO:0005829;GO:0036459;GO:0016579;GO:0004843;GO:0070536	K08601-ko04013 MAPK signaling pathway - fly;ko04622 RIG-I-like receptor signaling pathway;ko04380 Osteoclast differentiation	KOG3556-Familial cylindromatosis protein[R]
371	kars-1	45.0247	178.968	-1.99091	0	0	up	CELE_T02G5.9	WormBase:WBGene00002238,GeneID:174159	GO:0046872;GO:0000166;GO:0005524;GO:0005737;GO:0003676;GO:0016874;GO:0004812;GO:0004824;GO:0006418;GO:0006430;GO:0008340;GO:0006412;GO:0010629;GO:0061063;GO:0001934;GO:0060378	K04567-ko00970 Aminoacyl-tRNA biosynthesis	KOG1885-Lysyl-tRNA synthetase (class II)[J]
372	rho-1	15.3652	199.58	-3.69923	0	0	up	CELE_Y51H4A.3	WormBase:WBGene00004357,GeneID:178458	GO:0000166;GO:0005737;GO:0016020;GO:0005515;GO:0040017;GO:0005886;GO:0007275;GO:0005622;GO:0007264;GO:0051301;GO:0019901;GO:0005856;GO:0003924;GO:0005525;GO:0032154;GO:0005938;GO:0007049;GO:0032970;GO:0014057;GO:0032794;GO:0030241;GO:0031034;GO:0000915	K04513-ko04014 Ras signaling pathway;ko04015 Rap1 signaling pathway;ko04011 MAPK signaling pathway - yeast;ko04310 Wnt signaling pathway;ko04350 TGF-beta signaling pathway;ko04072 Phospholipase D signaling pathway;ko04071 Sphingolipid signaling pathway;ko04024 cAMP signaling pathway;ko04022 cGMP - PKG signaling pathway;ko04150 mTOR signaling pathway;ko04144 Endocytosis;ko04810 Regulation of actin…	KOG0393-Ras-related small GTPase, Rho type[R]
373	Y39G8B.1	212.313	76.4437	1.47372	0	0	down	CELE_Y39G8B.1	WormBase:WBGene00012722,GeneID:175047	GO:0055114;GO:0016491	K00011-ko00040 Pentose and glucuronate interconversions;ko00051 Fructose and mannose metabolism;ko00052 Galactose metabolism;ko00561 Glycerolipid metabolism	KOG1577-Aldo/keto reductase family proteins[R]
374	vps-24	2.13271	141.916	-6.0562	0	0	up	CELE_T27F7.1	WormBase:WBGene00020866,GeneID:173863	GO:0005622;GO:0007034	K12193-ko04144 Endocytosis	KOG3229-Vacuolar sorting protein VPS24[U]
375	acox-1.5	0.603939	44.8877	-6.21577	0	0	up	CELE_C48B4.1	WormBase:WBGene00008167,GeneID:176353	GO:0016491;GO:0055114;GO:0003997;GO:0016627;GO:0050660;GO:0071949;GO:0006631;GO:0006635;GO:0008152;GO:0005777;GO:0006629;GO:0033539;GO:0003995;GO:0033540;GO:0042811	K00232-ko01212 Fatty acid metabolism;ko00071 Fatty acid degradation;ko00592 alpha-Linolenic acid metabolism;ko01040 Biosynthesis of unsaturated fatty acids;ko04024 cAMP signaling pathway;ko04146 Peroxisome;ko03320 PPAR signaling pathway	KOG0136-Acyl-CoA oxidase[I]
376	letm-1	4.12852	48.8723	-3.56532	0	0	up	CELE_F58G11.1	WormBase:WBGene00010279,GeneID:179854	GO:0005509;GO:0016020;GO:0016021;GO:0005739;GO:0005743;GO:0006875;GO:0043022	K17800-ko04139 Regulation of mitophagy - yeast	KOG1043-Ca2+-binding transmembrane protein LETM1/MRS7[S]
377	rab-1	113.456	425.09	-1.90563	0	0	up	CELE_C39F7.4	WormBase:WBGene00004266,GeneID:178620	GO:0005789;GO:0000139;GO:0006888;GO:0003924;GO:0005525	K07874-ko05134 Legionellosis	KOG0084-GTPase Rab1/YPT1, small G protein superfamily, and related GTP-binding proteins[TU]
378	fars-1	2.56219	63.1792	-4.624	0	0	up	CELE_T08B2.9	WormBase:WBGene00001497,GeneID:172311	GO:0005524;GO:0000166;GO:0005737;GO:0004812;GO:0000049;GO:0004826;GO:0006432;GO:0043039;GO:0009328;GO:0006412;GO:0000122	K01889-ko00970 Aminoacyl-tRNA biosynthesis	KOG2784-Phenylalanyl-tRNA synthetase, beta subunit[J]
379	vha-17	10.8554	351.723	-5.01795	0	0	up	CELE_F49C12.13	WormBase:WBGene00009882,GeneID:177757	GO:0016787;GO:0016020;GO:0016021;GO:0009792;GO:0006811;GO:0010172;GO:0043296;GO:0015078;GO:0016324;GO:0015991;GO:0033179;GO:0046961;GO:0015992;GO:0060142;GO:0033181	K02153-ko00190 Oxidative phosphorylation;ko04145 Phagosome;ko04966 Collecting duct acid secretion;ko04721 Synaptic vesicle cycle;ko05323 Rheumatoid arthritis;ko05110 Vibrio cholerae infection;ko05120 Epithelial cell signaling in Helicobacter pylori infection	KOG3500-Vacuolar H+-ATPase V0 sector, subunit M9.7 (M9.2)[C]
380	smd-1	820.321	372.193	1.14014	0	0	down	CELE_F47G4.7	WormBase:WBGene00004875,GeneID:173269	GO:0005829;GO:0016829;GO:0016831;GO:0006596;GO:0004014;GO:0006557;GO:0006597;GO:0008295	K01611-ko00270 Cysteine and methionine metabolism;ko00330 Arginine and proline metabolism	KOG0788-S-adenosylmethionine decarboxylase[T]
381	srpa-68	1.76302	49.303	-4.80556	0	0	up	CELE_F55C5.8	WormBase:WBGene00010097,GeneID:179686	GO:0005737;GO:0003723;GO:0005783;GO:0030529;GO:0006614;GO:0005047;GO:0045047;GO:0008312;GO:0005786;GO:0030942	K03107-ko03060 Protein export	KOG2460-Signal recognition particle, subunit Srp68[U]
382	ostb-1	14.4117	106.274	-2.88249	0	0	up	CELE_T09A5.11	WormBase:WBGene00011638,GeneID:174268	GO:0016740;GO:0016020;GO:0016021;GO:0005783;GO:0005789;GO:0016757;GO:0006486;GO:0018279	K12670-ko00510 N-Glycan biosynthesis;ko00513 Various types of N-glycan biosynthesis;ko04141 Protein processing in endoplasmic reticulum	KOG2754-Oligosaccharyltransferase, beta subunit[O]
383	Y71H10B.1	5.92969	68.265	-3.52512	0	0	up	CELE_Y71H10B.1	WormBase:WBGene00022201,GeneID:180573	GO:0046872;GO:0016311;GO:0008253	K01081-ko00230 Purine metabolism;ko00240 Pyrimidine metabolism;ko00760 Nicotinate and nicotinamide metabolism	KOG2469-IMP-GMP specific 5'-nucleotidase[F]
384	got-2.2	58.8185	214.008	-1.86332	0	0	up	CELE_C14F11.1	WormBase:WBGene00015778,GeneID:180897	GO:0016740;GO:0003824;GO:0005739;GO:0009058;GO:0008483;GO:0030170;GO:0006520;GO:0004069;GO:0080130;GO:0006533	K14455-ko01200 Carbon metabolism;ko01210 2-Oxocarboxylic acid metabolism;ko01230 Biosynthesis of amino acids;ko00710 Carbon fixation in photosynthetic organisms;ko00250 Alanine, aspartate and glutamate metabolism;ko00270 Cysteine and methionine metabolism;ko00220 Arginine biosynthesis;ko00330 Arginine and proline metabolism;ko00350 Tyrosine metabolism;ko00360 Phenylalanine metabolism;ko00400 Phen…	KOG1411-Aspartate aminotransferase/Glutamic oxaloacetic transaminase AAT1/GOT2[E]
385	rpn-5	12.598	94.8498	-2.91245	0	0	up	CELE_F10G7.8	WormBase:WBGene00004461,GeneID:173807	GO:0005737;GO:0043161;GO:0031595;GO:0000502;GO:0008541	K03035-ko03050 Proteasome;ko05169 Epstein-Barr virus infection	KOG1498-26S proteasome regulatory complex, subunit RPN5/PSMD12[O]
386	dlat-1	36.5136	150.258	-2.04094	0	0	up	CELE_F23B12.5	WormBase:WBGene00009082,GeneID:179945	GO:0016740;GO:0006096;GO:0005739;GO:0005759;GO:0008152;GO:0005515;GO:0016746;GO:0006090;GO:0004742;GO:0045254	K00627-ko01200 Carbon metabolism;ko00010 Glycolysis / Gluconeogenesis;ko00020 Citrate cycle (TCA cycle);ko00620 Pyruvate metabolism	KOG0557-Dihydrolipoamide acetyltransferase[C]
387	uggt-1	1.68915	23.6712	-3.80877	0	0	up	CELE_F48E3.3	WormBase:WBGene00018604,GeneID:181007	GO:0016740;GO:0005783;GO:0006486;GO:0030968;GO:0051082;GO:0016757;GO:0003980;GO:0018279;GO:0051084;GO:0061062;GO:0071712;GO:0097359	K11718-ko04141 Protein processing in endoplasmic reticulum	KOG1879-UDP-glucose:glycoprotein glucosyltransferase[G]
388	bre-1	0.853129	78.3855	-6.52168	0	0	up	CELE_C53B4.7	WormBase:WBGene00000266,GeneID:177717	GO:0016829;GO:0055120;GO:0005783;GO:0030017;GO:0030968;GO:0009636;GO:0042350;GO:0042351;GO:0008446;GO:0019673	K01711-ko00051 Fructose and mannose metabolism;ko00520 Amino sugar and nucleotide sugar metabolism	KOG1372-GDP-mannose 4,6 dehydratase[G]
389	F33D11.10	2.55703	75.0883	-4.87605	0	0	up	CELE_F33D11.10	WormBase:WBGene00018007,GeneID:172258	GO:0000166;GO:0005524;GO:0016787;GO:0005737;GO:0003676;GO:0004004;GO:0004386;GO:0010501;GO:0005730;GO:0010468;GO:0008380;GO:0071013	K13025-ko03040 Spliceosome;ko03013 RNA transport;ko03015 mRNA surveillance pathway	KOG0327-Translation initiation factor 4F, helicase subunit (eIF-4A) and related helicases[J]
390	dad-1	9.53131	265.063	-4.79752	0	0	up	CELE_F57B10.10	WormBase:WBGene00000896,GeneID:172370	GO:0016740;GO:0016020;GO:0016021;GO:0005783;GO:0005789;GO:0016757;GO:0006486;GO:0043066;GO:0006915;GO:0006487;GO:0004579;GO:0008250;GO:0004576	K12668-ko00510 N-Glycan biosynthesis;ko00513 Various types of N-glycan biosynthesis;ko04141 Protein processing in endoplasmic reticulum	KOG1746-Defender against cell death protein/oligosaccharyltransferase, epsilon subunit[DO]
391	npl-4.1	3.05865	60.5285	-4.30665	0	0	up	CELE_F59E12.4	WormBase:WBGene00019120,GeneID:173952	GO:0005634;GO:0046872;GO:0006511;GO:0031625;GO:0043130	K14015-ko04141 Protein processing in endoplasmic reticulum	KOG2834-Nuclear pore complex, rNpl4 component (sc Npl4)[YU]
392	nuo-6	9.04989	184.207	-4.34729	0	0	up	CELE_W01A8.4	WormBase:WBGene00012166,GeneID:172438	GO:0016020;GO:0016021;GO:0055114;GO:0005622;GO:0005739;GO:0008137;GO:0005747	K03960-ko00190 Oxidative phosphorylation;ko05010 Alzheimer's disease;ko05012 Parkinson's disease;ko05016 Huntington's disease;ko04932 Non-alcoholic fatty liver disease (NAFLD)	-
393	mel-26	2.20467	74.1674	-5.07215	0	0	up	CELE_ZK858.4	WormBase:WBGene00003209,GeneID:172737	GO:0000793;GO:0005737;GO:0005515;GO:0031430;GO:0019901;GO:0043161;GO:0016567;GO:0042802;GO:0032154;GO:0016020;GO:0031625;GO:0005938;GO:0042787;GO:0030674;GO:0030162;GO:0044257;GO:0071688;GO:0019005;GO:0031674	K03876-ko04120 Ubiquitin mediated proteolysis	KOG1987-Speckle-type POZ protein SPOP and related proteins with TRAF, MATH and BTB/POZ domains[DR]
394	ufd-3	14.8902	87.5922	-2.55644	0	0	up	CELE_C05C10.6	WormBase:WBGene00007333,GeneID:3565222	GO:0005634;GO:0005737;GO:0043161;GO:0043130;GO:0010992	K14018-ko04141 Protein processing in endoplasmic reticulum	KOG0301-Phospholipase A2-activating protein (contains WD40 repeats)[I]
395	bre-3	2.22298	65.4104	-4.87895	0	0	up	CELE_B0464.4	WormBase:WBGene00000268,GeneID:176332	GO:0016740;GO:0005737;GO:0016757;GO:0006486;GO:0097502;GO:0009636;GO:0019187;GO:0006688	K02359-ko04320 Dorso-ventral axis formation	-
396	C06G3.5	6.5739	96.4456	-3.87489	0	0	up	CELE_C06G3.5	WormBase:WBGene00015551,GeneID:177469	GO:0005829;GO:0019239;GO:0004000;GO:0006154;GO:0046103;GO:0043103	K01488-ko00230 Purine metabolism;ko05340 Primary immunodeficiency	KOG1097-Adenine deaminase/adenosine deaminase[F]
397	ctns-1	7.4858	90.4758	-3.5953	0	0	up	CELE_C41C4.7	WormBase:WBGene00008052,GeneID:174308	GO:0016020;GO:0016021;GO:0031410;GO:0005765;GO:0003674;GO:1902475;GO:0007040;GO:0005764;GO:0006909;GO:0015184;GO:0034639;GO:0015811;GO:0045335	K12386-ko04142 Lysosome	KOG3145-Cystine transporter Cystinosin[E]
398	eftu-2	6.2071	46.6429	-2.90967	0	0	up	CELE_ZK328.2	WormBase:WBGene00001166,GeneID:175851	GO:0003924;GO:0005525;GO:0003746;GO:0006414	K12852-ko03040 Spliceosome	KOG0469-Elongation factor 2[J]
399	lrp-2	0.625388	7.50029	-3.58412	0	0	up	CELE_T21E3.3	WormBase:WBGene00003072,GeneID:171981	GO:0016020;GO:0016021;GO:0005515;GO:0030334;GO:0005798	K04550-ko05010 Alzheimer's disease;ko05144 Malaria	KOG1215-Low-density lipoprotein receptors containing Ca2+-binding EGF-like domains[T]
400	gst-10	6.08783	202.273	-5.05423	0	0	up	CELE_Y45G12C.2	WormBase:WBGene00001758,GeneID:178725	GO:0016740;GO:0005575;GO:0008340;GO:0006749;GO:0042542;GO:0055114;GO:0010286;GO:0004364;GO:0010225	K00799-ko00480 Glutathione metabolism;ko00980 Metabolism of xenobiotics by cytochrome P450;ko00982 Drug metabolism - cytochrome P450;ko05204 Chemical carcinogenesis;ko01524 Platinum drug resistance	KOG1695-Glutathione S-transferase[O]
401	ubr-5	3.96497	20.312	-2.35695	0	0	up	CELE_F36A2.13	WormBase:WBGene00009460,GeneID:172697	GO:0008270;GO:0016740;GO:0005737;GO:0004842;GO:0016874;GO:0016567;GO:0061630;GO:0006974;GO:0043130	K10593-ko04120 Ubiquitin mediated proteolysis	KOG0943-Predicted ubiquitin-protein ligase/hyperplastic discs protein, HECT superfamily[O]
402	Y54E10BR.5	21.7093	214.464	-3.30435	0	0	up	CELE_Y54E10BR.5	WormBase:WBGene00021844,GeneID:171876	GO:0016787;GO:0016020;GO:0016021;GO:0008233;GO:0006508;GO:0005783;GO:0005789;GO:0008236;GO:0006465;GO:0005787	K13280-ko03060 Protein export	KOG3342-Signal peptidase I[U]
403	art-1	60.5366	244.679	-2.01501	0	0	up	CELE_C15F1.6	WormBase:WBGene00000198,GeneID:174140	GO:0016491;GO:0055114;GO:0016020;GO:0016021;GO:0005737;GO:0016627;GO:0005783;GO:0005789;GO:0006629;GO:0006631;GO:0006633;GO:0042761	K10258-ko01212 Fatty acid metabolism;ko00062 Fatty acid elongation;ko01040 Biosynthesis of unsaturated fatty acids	KOG1639-Steroid reductase required for elongation of the very long chain fatty acids[I]
404	dyci-1	1.82115	46.5824	-4.67687	0	0	up	CELE_C17H12.1	WormBase:WBGene00015927,GeneID:177440	GO:0005515;GO:0008574;GO:0010970;GO:2000582;GO:0005868;GO:0045504;GO:0045503	K10415-ko04145 Phagosome;ko04962 Vasopressin-regulated water reabsorption;ko05132 Salmonella infection	KOG1587-Cytoplasmic dynein intermediate chain[Z]
405	npl-4.2	3.37334	60.6377	-4.16797	0	0	up	CELE_F59E12.5	WormBase:WBGene00019121,GeneID:3565577	GO:0005634;GO:0046872;GO:0009792;GO:0006511;GO:0071712;GO:0034098;GO:0031625;GO:0043130	K14015-ko04141 Protein processing in endoplasmic reticulum	KOG2834-Nuclear pore complex, rNpl4 component (sc Npl4)[YU]
406	vps-32.1	29.8079	210.973	-2.8233	0	0	up	CELE_C56C10.3	WormBase:WBGene00016961,GeneID:174091	GO:0045121;GO:0007034;GO:0010008	K12194-ko04144 Endocytosis	KOG1656-Protein involved in glucose derepression and pre-vacuolar endosome protein sorting[U]
407	C02D5.4	12.7367	144.546	-3.50446	0	0	up	CELE_C02D5.4	WormBase:WBGene00043097,GeneID:13190517	GO:0005737;GO:0008152;GO:0006749;GO:0004364;GO:0009407	K00799-ko00480 Glutathione metabolism;ko00980 Metabolism of xenobiotics by cytochrome P450;ko00982 Drug metabolism - cytochrome P450;ko05204 Chemical carcinogenesis;ko01524 Platinum drug resistance	KOG0406-Glutathione S-transferase[O]
408	pyr-1	0.712614	14.1787	-4.31446	0	0	up	CELE_D2085.1	WormBase:WBGene00004259,GeneID:174385	GO:0046872;GO:0000166;GO:0005524;GO:0016740;GO:0016787;GO:0008152;GO:0005737;GO:0016874;GO:0006807;GO:0060465;GO:0002119;GO:0006520;GO:0006541;GO:0006207;GO:0006221;GO:0003824;GO:0016810;GO:0019856;GO:0044205;GO:1905905;GO:0016812;GO:0004070;GO:0004087;GO:0004088;GO:0004151;GO:0016597;GO:0016743;GO:0000050;GO:0006526	K11540-ko00240 Pyrimidine metabolism;ko00250 Alanine, aspartate and glutamate metabolism	KOG0370-Multifunctional pyrimidine synthesis protein CAD (includes carbamoyl-phophate synthetase, aspartate transcarbamylase, and glutamine amidotransferase)[R]
409	vha-5	1.14691	33.3554	-4.8621	0	0	up	CELE_F35H10.4	WormBase:WBGene00006914,GeneID:177626	GO:0016020;GO:0016021;GO:0031410;GO:0002119;GO:0006811;GO:0030104;GO:0015078;GO:0016324;GO:0040002;GO:0015991;GO:0033179;GO:0046961;GO:0007035;GO:0015992;GO:0015986;GO:0051117;GO:0070072;GO:0000220;GO:0050891;GO:0051046;GO:1990182;GO:0005771;GO:0016471;GO:0044298;GO:0070382	K02154-ko00190 Oxidative phosphorylation;ko04145 Phagosome;ko04142 Lysosome;ko04966 Collecting duct acid secretion;ko04721 Synaptic vesicle cycle;ko05323 Rheumatoid arthritis;ko05110 Vibrio cholerae infection;ko05120 Epithelial cell signaling in Helicobacter pylori infection;ko05152 Tuberculosis	KOG2189-Vacuolar H+-ATPase V0 sector, subunit a[C]
410	F46F11.1	0.372858	21.1458	-5.8256	0	0	up	CELE_F46F11.1	WormBase:WBGene00018508,GeneID:172221	GO:0000166;GO:0005524;GO:0016740;GO:0005829;GO:0005737;GO:0016301;GO:0016310;GO:0032958;GO:0000827;GO:0000828;GO:0000829;GO:0000832;GO:0033857;GO:0052723;GO:0052724;GO:0006020	K13024-ko04070 Phosphatidylinositol signaling system	KOG1057-Arp2/3 complex-interacting protein VIP1/Asp1, involved in regulation of actin cytoskeleton[Z]
411	Y48A6B.3	282.995	74.098	1.93327	0	0	down	CELE_Y48A6B.3	WormBase:WBGene00012964,GeneID:176531	GO:0005634;GO:0003723;GO:0005730;GO:0006364;GO:0042254;GO:0006412;GO:0030529;GO:0000470;GO:0000469;GO:0034513;GO:0031429;GO:0031118;GO:0031120;GO:0005732;GO:0030515	K11129-ko03008 Ribosome biogenesis in eukaryotes	KOG3167-Box H/ACA snoRNP component, involved in ribosomal RNA pseudouridinylation[A]
412	lap-2	48.3205	169.93	-1.81424	0	0	up	CELE_W07G4.4	WormBase:WBGene00002250,GeneID:179790	GO:0046872;GO:0016787;GO:0008233;GO:0006508;GO:0005737;GO:0005622;GO:0004177;GO:0030145;GO:0008235;GO:0019538	K01255-ko00480 Glutathione metabolism	KOG2597-Predicted aminopeptidase of the M17 family[R]
413	gstk-1	2.64282	123.11	-5.54173	0	0	up	CELE_ZK1320.1	WormBase:WBGene00014251,GeneID:191563	GO:0016740;GO:0045087;GO:0015035;GO:0055114;GO:0005777;GO:0004364	K13299-ko00480 Glutathione metabolism;ko00980 Metabolism of xenobiotics by cytochrome P450;ko00982 Drug metabolism - cytochrome P450;ko04146 Peroxisome;ko05204 Chemical carcinogenesis	-
414	let-19	0.349577	10.1397	-4.85826	0	0	up	CELE_K08F8.6	WormBase:WBGene00002295,GeneID:174402	GO:0005634;GO:0006351;GO:0006355;GO:0007275;GO:0001104;GO:0016592;GO:0006357	K15164-ko04919 Thyroid hormone signaling pathway	KOG3600-Thyroid hormone receptor-associated protein complex, subunit TRAP240[K]
415	K01C8.1	2.1644	58.672	-4.76063	0	0	up	CELE_K01C8.1	WormBase:WBGene00010456,GeneID:174326	GO:0004794;GO:0006567	K01754-ko01200 Carbon metabolism;ko01230 Biosynthesis of amino acids;ko00260 Glycine, serine and threonine metabolism;ko00290 Valine, leucine and isoleucine biosynthesis	KOG1250-Threonine/serine dehydratases[E]
416	kgb-1	2.08209	72.9812	-5.13142	0	0	up	CELE_T07A9.3	WormBase:WBGene00002187,GeneID:176866	GO:0000166;GO:0005524;GO:0016740;GO:0005737;GO:0005634;GO:0016301;GO:0016310;GO:0005515;GO:0004674;GO:0018107;GO:0004672;GO:0006468;GO:0000003;GO:0007283;GO:0030154;GO:0048477;GO:0008340;GO:0004707;GO:0010628;GO:0010629;GO:0004705;GO:0007258;GO:0046686;GO:0017151;GO:0050829;GO:0000187;GO:0042594;GO:0046688;GO:1900181;GO:0008022;GO:0043005;GO:0006986;GO:0048599;GO:0034976;GO:0033120;GO:0093002;GO:…	K04440-ko04141 Protein processing in endoplasmic reticulum;ko04014 Ras signaling pathway;ko04010 MAPK signaling pathway;ko04013 MAPK signaling pathway - fly;ko04012 ErbB signaling pathway;ko04310 Wnt signaling pathway;ko04391 Hippo signaling pathway -fly;ko04668 TNF signaling pathway;ko04068 FoxO signaling pathway;ko04071 Sphingolipid signaling pathway;ko04024 cAMP signaling pathway;ko04210 Apopt…	KOG0665-Jun-N-terminal kinase (JNK)[T]
417	daf-16	13.7993	133.726	-3.27662	0	0	up	CELE_R13H8.1	WormBase:WBGene00000912,GeneID:172981	GO:0005634;GO:0003677;GO:0003700;GO:0043565;GO:0006351;GO:0006355;GO:0005737;GO:0005515;GO:0007275;GO:0000977;GO:0000122;GO:0045087;GO:0050829;GO:0040024;GO:0008340;GO:0045944;GO:0002119;GO:0050830;GO:0006974;GO:0008286;GO:0000981;GO:0030154;GO:0019899;GO:0002376;GO:0010628;GO:0009653;GO:0010468;GO:0061065;GO:0007614;GO:0040015;GO:0005829;GO:0009411;GO:0007568;GO:0008582;GO:0017151;GO:0061066;GO:…	K09408-ko04068 FoxO signaling pathway;ko04151 PI3K-Akt signaling pathway;ko04152 AMPK signaling pathway;ko04062 Chemokine signaling pathway;ko04917 Prolactin signaling pathway;ko04722 Neurotrophin signaling pathway;ko04211 Longevity regulating pathway - mammal;ko04212 Longevity regulating pathway - worm;ko04213 Longevity regulating pathway - multiple species;ko05213 Endometrial cancer;ko05223 Non…	KOG2294-Transcription factor of the Forkhead/HNF3 family[K]
418	rars-1	9.20112	62.2608	-2.75844	0	0	up	CELE_F26F4.10	WormBase:WBGene00004679,GeneID:175659	GO:0000166;GO:0005524;GO:0005737;GO:0016874;GO:0004812;GO:0006418;GO:0008340;GO:0004814;GO:0006412;GO:0006420;GO:0000122;GO:0010628;GO:0010629;GO:0005829	K01887-ko00970 Aminoacyl-tRNA biosynthesis	KOG1195-Arginyl-tRNA synthetase[J]
419	rpb-2	0.814425	24.0644	-4.88498	0	0	up	CELE_C26E6.4	WormBase:WBGene00016140,GeneID:175668	GO:0005634;GO:0046872;GO:0016740;GO:0003677;GO:0016779;GO:0006366;GO:0003899;GO:0006351;GO:0001055;GO:0005665;GO:0032549	K03010-ko00230 Purine metabolism;ko00240 Pyrimidine metabolism;ko03020 RNA polymerase;ko05016 Huntington's disease;ko05169 Epstein-Barr virus infection	KOG0214-RNA polymerase II, second largest subunit[K]
420	fln-2	4.26444	31.9397	-2.90492	0	0	up	CELE_C23F12.1	WormBase:WBGene00016006,GeneID:181168	-	K04437-ko04010 MAPK signaling pathway;ko04510 Focal adhesion;ko05205 Proteoglycans in cancer;ko05132 Salmonella infection	KOG0518-Actin-binding cytoskeleton protein, filamin[Z]
421	let-363	1.09275	13.1119	-3.58485	0	0	up	CELE_B0261.2	WormBase:WBGene00002583,GeneID:172167	GO:0005634;GO:0000166;GO:0005524;GO:0016740;GO:0005737;GO:0016301;GO:0016310;GO:0002119;GO:0004674;GO:0006468;GO:0004672;GO:0048382;GO:0008340;GO:0035262;GO:0031931;GO:0006281;GO:0006417;GO:0010628;GO:0010629;GO:0044877;GO:0000492;GO:0031929;GO:0045727;GO:1903935;GO:0031932	K07203-ko04012 ErbB signaling pathway;ko04630 Jak-STAT signaling pathway;ko04066 HIF-1 signaling pathway;ko04072 Phospholipase D signaling pathway;ko04151 PI3K-Akt signaling pathway;ko04152 AMPK signaling pathway;ko04150 mTOR signaling pathway;ko04139 Regulation of mitophagy - yeast;ko04910 Insulin signaling pathway;ko04920 Adipocytokine signaling pathway;ko04919 Thyroid hormone signaling pathway…	KOG0891-DNA-dependent protein kinase[L]
422	C53H9.2	18.8551	100.952	-2.42064	0	0	up	CELE_C53H9.2	WormBase:WBGene00016907,GeneID:171749	GO:0005829;GO:0005525;GO:0003924;GO:0042254	K14539-ko03008 Ribosome biogenesis in eukaryotes	KOG1424-Predicted GTP-binding protein MMR1[R]
423	eif-3.D	16.7917	93.8204	-2.48215	0	0	up	CELE_R08D7.3	WormBase:WBGene00001227,GeneID:176268	GO:0005737;GO:0005515;GO:0003723;GO:0006412;GO:0003743;GO:0006413;GO:0005852	K03251-ko03013 RNA transport	KOG2479-Translation initiation factor 3, subunit d (eIF-3d)[J]
424	sod-3	3.32836	126.702	-5.25049	0	0	up	CELE_C08A9.1	WormBase:WBGene00004932,GeneID:181748	GO:0016491;GO:0046872;GO:0055114;GO:0004784;GO:0006801;GO:0005739;GO:0042803;GO:0019430;GO:0097249	K04564-ko04013 MAPK signaling pathway - fly;ko04068 FoxO signaling pathway;ko04146 Peroxisome;ko04211 Longevity regulating pathway - mammal;ko04212 Longevity regulating pathway - worm;ko04213 Longevity regulating pathway - multiple species;ko05016 Huntington's disease	KOG0876-Manganese superoxide dismutase[P]
425	gld-4	3.42174	41.2228	-3.59064	0	0	up	CELE_ZK858.1	WormBase:WBGene00014115,GeneID:172735	GO:0046872;GO:0000166;GO:0005524;GO:0016740;GO:0005737;GO:0007275;GO:0043186;GO:0051321;GO:0006397;GO:0048471;GO:0005844;GO:0016779;GO:0004652;GO:0006378	K03514-ko03018 RNA degradation	KOG1906-DNA polymerase sigma[L]
426	sin-3	0.486218	18.3217	-5.23581	0	0	up	CELE_F02E9.4	WormBase:WBGene00004117,GeneID:172628	GO:0005634;GO:0006355;GO:0005515;GO:0040025;GO:0090597;GO:0040011;GO:0000122;GO:0016575;GO:0001708;GO:0001106;GO:0004407;GO:0016580	K11644-ko04139 Regulation of mitophagy - yeast;ko04919 Thyroid hormone signaling pathway;ko05202 Transcriptional misregulation in cancers;ko05016 Huntington's disease	KOG4204-Histone deacetylase complex, SIN3 component[B]
427	acdh-7	216.703	102.639	1.07814	0	0	down	CELE_T25G12.5	WormBase:WBGene00020812,GeneID:181758	GO:0016491;GO:0055114;GO:0016627;GO:0050660;GO:0008152;GO:0003995	K00249-ko01200 Carbon metabolism;ko01212 Fatty acid metabolism;ko00640 Propanoate metabolism;ko00071 Fatty acid degradation;ko00280 Valine, leucine and isoleucine degradation;ko00410 beta-Alanine metabolism;ko03320 PPAR signaling pathway	KOG0140-Medium-chain acyl-CoA dehydrogenase[I]
428	dsc-4	1.63259	33.5097	-4.35934	0	0	up	CELE_K02D7.4	WormBase:WBGene00001099,GeneID:176852	GO:0030968	K14463-ko04975 Fat digestion and absorption	KOG4337-Microsomal triglyceride transfer protein[IU]
429	gpc-2	48.2209	561.935	-3.54267	0	0	up	CELE_F08B6.2	WormBase:WBGene00001682,GeneID:172396	GO:0004871;GO:0007165;GO:0007186;GO:0005834	K04547-ko04014 Ras signaling pathway;ko04151 PI3K-Akt signaling pathway;ko04062 Chemokine signaling pathway;ko04724 Glutamatergic synapse;ko04727 GABAergic synapse;ko04725 Cholinergic synapse;ko04728 Dopaminergic synapse;ko04726 Serotonergic synapse;ko04723 Retrograde endocannabinoid signaling;ko04745 Phototransduction - fly;ko04740 Olfactory transduction;ko04742 Taste transduction;ko04713 Circad…	KOG4119-G protein gamma subunit[T]
430	ire-1	0.947639	28.7114	-4.92114	0	0	up	CELE_C41C4.4	WormBase:WBGene00002147,GeneID:174305	GO:0000166;GO:0005524;GO:0016740;GO:0016787;GO:0008152;GO:0016020;GO:0016021;GO:0016301;GO:0016310;GO:0002119;GO:0090502;GO:0004674;GO:0004672;GO:0006468;GO:0005783;GO:0005789;GO:0030176;GO:0006397;GO:0030968;GO:0090501;GO:0004521;GO:0003824;GO:0006990;GO:1904576;GO:0001666;GO:0006986;GO:0004540;GO:0035966;GO:0030969;GO:0090305;GO:1902255	K08852-ko04141 Protein processing in endoplasmic reticulum;ko04210 Apoptosis;ko05010 Alzheimer's disease;ko04932 Non-alcoholic fatty liver disease (NAFLD)	KOG1027-Serine/threonine protein kinase and endoribonuclease ERN1/IRE1, sensor of the unfolded protein response pathway[T]
431	dnc-1	2.12147	25.6172	-3.59398	0	0	up	CELE_ZK593.5	WormBase:WBGene00001017,GeneID:177987	GO:0005737;GO:0000132;GO:0005813;GO:0007097;GO:0035046;GO:0008092;GO:0030496;GO:0005938;GO:0008017;GO:0051233;GO:0005819;GO:0005869;GO:0000235;GO:0035371;GO:0045505;GO:0070840;GO:0007059;GO:0010970;GO:0035047;GO:0000776;GO:0048814	K04648-ko04962 Vasopressin-regulated water reabsorption;ko05016 Huntington's disease	-
432	rpn-6.1	4.58943	74.6963	-4.02465	0	0	up	CELE_F57B9.10	WormBase:WBGene00004462,GeneID:175972	GO:0005634;GO:0008340;GO:0006511;GO:0000502;GO:0005198;GO:0008541;GO:0043248;GO:0022624	K03036-ko03050 Proteasome;ko05169 Epstein-Barr virus infection	KOG1463-26S proteasome regulatory complex, subunit RPN6/PSMD11[O]
433	ttb-1	141.438	35.6542	1.98802	0	0	down	CELE_W03F9.5	WormBase:WBGene00006648,GeneID:178544	GO:0005634;GO:0046872;GO:0006351;GO:0006355;GO:0017025;GO:0070897	K03124-ko03022 Basal transcription factors;ko05203 Viral carcinogenesis;ko05169 Epstein-Barr virus infection	KOG1597-Transcription initiation factor TFIIB[K]
434	erd-2	4.48028	131.257	-4.87266	0	0	up	CELE_F09B9.3	WormBase:WBGene00001331,GeneID:181228	GO:0016020;GO:0016021;GO:0005783;GO:0005789;GO:0015031;GO:0016192;GO:0046923;GO:0006621	K10949-ko05110 Vibrio cholerae infection	KOG3106-ER lumen protein retaining receptor[U]
435	tram-1	5.05397	83.6172	-4.04831	0	0	up	CELE_C24F3.1	WormBase:WBGene00007696,GeneID:177902	GO:0016020;GO:0016021;GO:0015031;GO:0005791;GO:0003674;GO:1990075;GO:0044292;GO:0006616	K14010-ko04141 Protein processing in endoplasmic reticulum	KOG1608-Protein transporter of the TRAM (translocating chain-associating membrane) superfamily[U]
436	sec-61	166.053	393.51	-1.24476	0	0	up	CELE_Y57G11C.15	WormBase:WBGene00013311,GeneID:178407	GO:0016020;GO:0016021;GO:0015031	K10956-ko03060 Protein export;ko04141 Protein processing in endoplasmic reticulum;ko04145 Phagosome;ko05110 Vibrio cholerae infection	KOG1373-Transport protein Sec61, alpha subunit[UO]
437	haf-9	1.23466	34.6908	-4.81237	0	0	up	CELE_ZK484.2	WormBase:WBGene00001819,GeneID:172288	GO:0000166;GO:0005524;GO:0016887;GO:0016020;GO:0016021;GO:0055085;GO:0042626;GO:0016246;GO:0035264;GO:0005765;GO:0015197;GO:0007041;GO:0015833	K05656-ko02010 ABC transporters;ko04142 Lysosome	KOG0058-Peptide exporter, ABC superfamily[U]
438	ketn-1	7.47538	23.8576	-1.67423	0	0	up	CELE_F54E2.3	WormBase:WBGene00004130,GeneID:178740	GO:0051015;GO:0031674	K12567-ko05410 Hypertrophic cardiomyopathy (HCM);ko05414 Dilated cardiomyopathy (DCM)	-
439	mtk-1	0.501492	19.0959	-5.25089	0	0	up	CELE_B0414.7	WormBase:WBGene00003472,GeneID:172246	GO:0005524;GO:0004672;GO:0006468;GO:0005737;GO:0042981;GO:0007346;GO:0031098;GO:0000165;GO:0008349;GO:0000185	K04428-ko04010 MAPK signaling pathway;ko04013 MAPK signaling pathway - fly;ko04624 Toll and Imd signaling pathway;ko04912 GnRH signaling pathway	KOG4645-MAPKKK (MAP kinase kinase kinase) SSK2 and related serine/threonine protein kinases[T]
440	sqv-4	9.51141	81.8867	-3.1059	0	0	up	CELE_F29F11.1	WormBase:WBGene00005022,GeneID:179484	GO:0016491;GO:0055114;GO:0005829;GO:0005737;GO:0005634;GO:0040025;GO:0016616;GO:0009792;GO:0018991;GO:0000003;GO:0051287;GO:0042802;GO:0002009;GO:0006024;GO:0003979;GO:0006065	K00012-ko00040 Pentose and glucuronate interconversions;ko00053 Ascorbate and aldarate metabolism;ko00500 Starch and sucrose metabolism;ko00520 Amino sugar and nucleotide sugar metabolism	KOG2666-UDP-glucose/GDP-mannose dehydrogenase[GT]
441	ads-1	46.8715	154.626	-1.722	0	0	up	CELE_Y50D7A.7	WormBase:WBGene00000081,GeneID:175192	GO:0055114;GO:0016740;GO:0003824;GO:0016491;GO:0050660;GO:0006629;GO:0016614;GO:0071949;GO:0008610;GO:0005777;GO:0008609;GO:0008611	K00803-ko00565 Ether lipid metabolism;ko04146 Peroxisome	KOG1233-Alkyl-dihydroxyacetonephosphate synthase[R]
442	lmn-1	27.5757	117.768	-2.09448	0	0	up	CELE_DY3.2	WormBase:WBGene00003052,GeneID:172687	GO:0005634;GO:0016020;GO:0005515;GO:0009792;GO:0005198;GO:0008340;GO:0007281;GO:0042802;GO:0008104;GO:0005882;GO:0005635;GO:0034399;GO:0008284;GO:0042393;GO:0006997;GO:0031081;GO:0005637;GO:0051983;GO:0007346;GO:0005638;GO:0030473	K07611-ko04210 Apoptosis;ko04214 Apoptosis - fly	KOG0977-Nuclear envelope protein lamin, intermediate filament superfamily[DY]
443	spk-1	22.7702	84.9856	-1.90007	0	0	up	CELE_B0464.5	WormBase:WBGene00004980,GeneID:176328	GO:0000166;GO:0005524;GO:0016740;GO:0005634;GO:0016301;GO:0016310;GO:0005737;GO:0005515;GO:0007275;GO:0004672;GO:0006468;GO:0004674;GO:0035556;GO:0005575;GO:0009792;GO:0000245;GO:0050684	K15409-ko05168 Herpes simplex infection	KOG1290-Serine/threonine protein kinase[T]
444	hcf-1	3.69544	43.6168	-3.56107	0	0	up	CELE_C46A5.9	WormBase:WBGene00001827,GeneID:177560	GO:0005634;GO:0005515;GO:0008340;GO:0006979;GO:0043054;GO:0008134;GO:0046686;GO:0010621	K14966-ko04212 Longevity regulating pathway - worm;ko05168 Herpes simplex infection	KOG4152-Host cell transcription factor HCFC1[DK]
445	M03F8.3	0.611179	35.1555	-5.84601	0	0	up	CELE_M03F8.3	WormBase:WBGene00019762,GeneID:178979	GO:0006396;GO:0071011;GO:0071013;GO:0000245;GO:0000974;GO:0071010;GO:0071012;GO:0071014	K12869-ko03040 Spliceosome	KOG1915-Cell cycle control protein (crooked neck)[D]
446	prp-31	3.42592	59.7951	-4.12546	0	0	up	CELE_Y110A7A.8	WormBase:WBGene00022458,GeneID:172146	GO:0000398;GO:0071011;GO:0046540;GO:0005687;GO:0097526;GO:0000244	K12844-ko03040 Spliceosome	KOG2574-mRNA splicing factor PRP31[A]
447	cbs-1	2.74411	44.087	-4.00594	0	0	up	CELE_ZC373.1	WormBase:WBGene00013866,GeneID:181215	GO:0005737;GO:0030170;GO:0004124;GO:0004122;GO:0019344;GO:0044272	K01697-ko01230 Biosynthesis of amino acids;ko00260 Glycine, serine and threonine metabolism;ko00270 Cysteine and methionine metabolism	KOG1252-Cystathionine beta-synthase and related enzymes[E]
448	algn-11	2.24242	59.3671	-4.72653	0	0	up	CELE_B0361.8	WormBase:WBGene00015162,GeneID:176032	GO:0016740;GO:0016020;GO:0016021;GO:0005783;GO:0005789;GO:0016757;GO:0097502;GO:0006490;GO:0033577;GO:0004377	K03844-ko00510 N-Glycan biosynthesis;ko00513 Various types of N-glycan biosynthesis	KOG1387-Glycosyltransferase[M]
449	eif-3.E	12.0322	94.652	-2.97573	0	0	up	CELE_B0511.10	WormBase:WBGene00001228,GeneID:172959	GO:0005737;GO:0005634;GO:0006412;GO:0003743;GO:0006413;GO:0005852	K03250-ko03013 RNA transport;ko05160 Hepatitis C	KOG2758-Translation initiation factor 3, subunit e (eIF-3e)[J]
450	pkc-2	0.63157	37.4597	-5.89025	0	0	up	CELE_E01H11.1	WormBase:WBGene00004033,GeneID:181166	GO:0046872;GO:0008270;GO:0000166;GO:0005524;GO:0016740;GO:0016301;GO:0016310;GO:0005829;GO:0043025;GO:0043005;GO:0018105;GO:0018107;GO:0004672;GO:0006468;GO:0004674;GO:0035556;GO:0016020;GO:0004697;GO:0004698	K02677-ko04014 Ras signaling pathway;ko04015 Rap1 signaling pathway;ko04010 MAPK signaling pathway;ko04011 MAPK signaling pathway - yeast;ko04012 ErbB signaling pathway;ko04310 Wnt signaling pathway;ko04370 VEGF signaling pathway;ko04066 HIF-1 signaling pathway;ko04020 Calcium signaling pathway;ko04070 Phosphatidylinositol signaling system;ko04072 Phospholipase D signaling pathway;ko04071 Sphingo…	KOG0694-Serine/threonine protein kinase[T]
451	epi-1	0.359314	7.77029	-4.43465	0	0	up	CELE_K08C7.3	WormBase:WBGene00001328,GeneID:177956	GO:0040017;GO:0000003;GO:0007155;GO:0001764;GO:0016477;GO:0009408;GO:0071711;GO:0051788;GO:0005604;GO:0042127;GO:0007414;GO:0010950;GO:0005201	K06240-ko04151 PI3K-Akt signaling pathway;ko04512 ECM-receptor interaction;ko04510 Focal adhesion;ko05200 Pathways in cancer;ko05222 Small cell lung cancer;ko05146 Amoebiasis;ko05145 Toxoplasmosis	-
452	mogs-1	1.3699	35.1219	-4.68022	0	0	up	CELE_F13H10.4	WormBase:WBGene00008775,GeneID:177998	GO:0016787;GO:0016798;GO:0008152;GO:0016020;GO:0016021;GO:0003824;GO:0005783;GO:0005789;GO:0004573;GO:0009311	K01228-ko00510 N-Glycan biosynthesis;ko04141 Protein processing in endoplasmic reticulum	KOG2161-Glucosidase I[G]
453	hipr-1	1.60411	31.5273	-4.29676	0	0	up	CELE_ZK370.3	WormBase:WBGene00022717,GeneID:176224	GO:0005737;GO:0098793;GO:0030421;GO:0005856;GO:0003779;GO:0008104;GO:0045202;GO:0005543;GO:0006897;GO:0007269;GO:0030276;GO:0007624;GO:0032502	K04559-ko05016 Huntington's disease	KOG0980-Actin-binding protein SLA2/Huntingtin-interacting protein Hip1[Z]
454	fkb-6	33.3267	147.156	-2.1426	0	0	up	CELE_F31D4.3	WormBase:WBGene00001431,GeneID:180371	GO:0005737;GO:0003755;GO:0016853;GO:0005528;GO:0061077;GO:0051879;GO:0000413	K09571-ko04915 Estrogen signaling pathway	KOG0543-FKBP-type peptidyl-prolyl cis-trans isomerase[O]
455	sptl-1	3.93164	85.0573	-4.43523	0	0	up	CELE_C23H3.4	WormBase:WBGene00016020,GeneID:173389	GO:0016740;GO:0003824;GO:0009058;GO:0006629;GO:0016746;GO:0030170;GO:0006665;GO:0045197;GO:0004758	K00654-ko00600 Sphingolipid metabolism;ko04071 Sphingolipid signaling pathway	KOG1358-Serine palmitoyltransferase[O]
456	drp-1	8.66495	61.2342	-2.82107	0	0	up	CELE_T12E12.4	WormBase:WBGene00001093,GeneID:177336	GO:0000166;GO:0005739;GO:0003924;GO:0005525;GO:0006915;GO:0000266;GO:0008637;GO:0009792;GO:0008017;GO:0003374;GO:0061025;GO:0031966	K17065-ko04668 TNF signaling pathway;ko04139 Regulation of mitophagy - yeast;ko04214 Apoptosis - fly	KOG0446-Vacuolar sorting protein VPS1, dynamin, and related proteins[UR]
457	ubc-7	45.4919	285.644	-2.65054	0	0	up	CELE_F58A4.10	WormBase:WBGene00006704,GeneID:176363	GO:0000166;GO:0005524;GO:0016740;GO:0005737;GO:0061630;GO:0016567;GO:0006511;GO:0031625;GO:0000209	K10575-ko04141 Protein processing in endoplasmic reticulum;ko04120 Ubiquitin mediated proteolysis;ko05012 Parkinson's disease	KOG0425-Ubiquitin-protein ligase[O]
458	dcap-1	139.547	39.859	1.80777	0	0	down	CELE_Y55F3AM.12	WormBase:WBGene00021929,GeneID:176924	GO:0002119;GO:0043186;GO:0000003;GO:0008340;GO:0006979;GO:0009411;GO:0040012;GO:0000932;GO:0009408;GO:0031087;GO:0003729;GO:0030234;GO:0008047;GO:0043085	K12611-ko03018 RNA degradation	KOG2868-Decapping enzyme complex component DCP1[KA]
459	tax-6	9.70368	75.9948	-2.9693	0	0	up	CELE_C02F4.2	WormBase:WBGene00006527,GeneID:177943	GO:0005634;GO:0046872;GO:0016787;GO:0005737;GO:0004721;GO:0030424;GO:0043025;GO:0005515;GO:0006972;GO:0040018;GO:0030425;GO:0008355;GO:0006470;GO:0040024;GO:0008340;GO:0007610;GO:0040010;GO:0005929;GO:0042995;GO:0006935;GO:0007635;GO:0010446;GO:0097730;GO:0042048;GO:0043204;GO:0040040;GO:0097499;GO:0006897;GO:0010468;GO:0034606;GO:0019722;GO:0043052;GO:0005509;GO:0034608;GO:0070262;GO:0033192	K04348-ko04010 MAPK signaling pathway;ko04310 Wnt signaling pathway;ko04370 VEGF signaling pathway;ko04020 Calcium signaling pathway;ko04022 cGMP - PKG signaling pathway;ko04114 Oocyte meiosis;ko04650 Natural killer cell mediated cytotoxicity;ko04660 T cell receptor signaling pathway;ko04662 B cell receptor signaling pathway;ko04922 Glucagon signaling pathway;ko04921 Oxytocin signaling pathway;ko…	KOG0375-Serine-threonine phosphatase 2B, catalytic subunit[R]
460	pgam-5	7.53751	109.807	-3.86474	0	0	up	CELE_R07G3.5	WormBase:WBGene00019941,GeneID:174231	GO:0016787;GO:0004721;GO:0016020;GO:0016021;GO:0005739;GO:0005741;GO:0006470	K15637-ko04668 TNF signaling pathway	KOG4609-Predicted phosphoglycerate mutase[R]
461	adsl-1	2.68278	58.8448	-4.45512	0	0	up	CELE_R06C7.5	WormBase:WBGene00011064,GeneID:172466	GO:0016829;GO:0003824;GO:0006164;GO:0044208;GO:0006189;GO:0004018;GO:0070626	K01756-ko00230 Purine metabolism;ko00250 Alanine, aspartate and glutamate metabolism	KOG2700-Adenylosuccinate lyase[F]
462	smc-4	2.14924	22.5021	-3.38816	0	0	up	CELE_F35G12.8	WormBase:WBGene00004874,GeneID:175603	GO:0000793;GO:0005634;GO:0005694;GO:0000166;GO:0005524;GO:0005515;GO:0051301;GO:0051321;GO:0007049;GO:0000070;GO:0051276;GO:0030261;GO:0000775	K06675-ko04111 Cell cycle - yeast	KOG0996-Structural maintenance of chromosome protein 4 (chromosome condensation complex Condensin, subunit C)[BD]
463	ech-6	15.8746	133.778	-3.07504	0	0	up	CELE_T05G5.6	WormBase:WBGene00001155,GeneID:176376	GO:0016829;GO:0003824;GO:0005739;GO:0005759;GO:0008152;GO:0006629;GO:0006631;GO:0004300;GO:0006635	K07511-ko01200 Carbon metabolism;ko01212 Fatty acid metabolism;ko00640 Propanoate metabolism;ko00650 Butanoate metabolism;ko00062 Fatty acid elongation;ko00071 Fatty acid degradation;ko00280 Valine, leucine and isoleucine degradation;ko00310 Lysine degradation;ko00380 Tryptophan metabolism;ko00410 beta-Alanine metabolism;ko00627 Aminobenzoate degradation;ko00930 Caprolactam degradation	KOG1680-Enoyl-CoA hydratase[I]
464	hda-1	9.31796	81.7121	-3.13246	0	0	up	CELE_C53A5.3	WormBase:WBGene00001834,GeneID:179959	GO:0005634;GO:0006351;GO:0006355;GO:0016787;GO:0005737;GO:0005515;GO:0007275;GO:0045138;GO:0000122;GO:0009792;GO:0045944;GO:0045746;GO:0040027;GO:0008406;GO:0046580;GO:0016569;GO:0030334;GO:0048557;GO:0004407;GO:0032041;GO:0070932;GO:0043073;GO:0030154;GO:0016581;GO:0016575;GO:1903854;GO:0003714;GO:0000118;GO:0045595;GO:0001103	K06067-ko04330 Notch signaling pathway;ko04110 Cell cycle;ko04919 Thyroid hormone signaling pathway;ko04213 Longevity regulating pathway - multiple species;ko05200 Pathways in cancer;ko05202 Transcriptional misregulation in cancers;ko05203 Viral carcinogenesis;ko05220 Chronic myeloid leukemia;ko05016 Huntington's disease;ko05034 Alcoholism;ko05169 Epstein-Barr virus infection	KOG1342-Histone deacetylase complex, catalytic component RPD3[B]
465	Y63D3A.7	396.315	84.5843	2.22818	0	0	down	CELE_Y63D3A.7	WormBase:WBGene00013406,GeneID:173279	GO:0006120;GO:0005747;GO:0008137	K03946-ko00190 Oxidative phosphorylation;ko05010 Alzheimer's disease;ko05012 Parkinson's disease;ko05016 Huntington's disease;ko04932 Non-alcoholic fatty liver disease (NAFLD)	KOG3446-NADH:ubiquinone oxidoreductase NDUFA2/B8 subunit[C]
466	qdpr-1	21.0154	167.302	-2.99294	0	0	up	CELE_T03F6.1	WormBase:WBGene00011398,GeneID:176762	GO:0016491;GO:0055114	K00357-ko00790 Folate biosynthesis	KOG4022-Dihydropteridine reductase DHPR/QDPR[E]
467	hars-1	1.4221	49.5523	-5.12286	0	0	up	CELE_T11G6.1	WormBase:WBGene00002001,GeneID:177978	GO:0000166;GO:0005524;GO:0005737;GO:0002119;GO:0016874;GO:0032543;GO:0005739;GO:0007281;GO:0004812;GO:0006412;GO:0000122;GO:0042803;GO:0004821;GO:0006427	K01892-ko00970 Aminoacyl-tRNA biosynthesis	KOG1936-Histidyl-tRNA synthetase[J]
468	his-37	24.5403	309.365	-3.65608	0	0	up	CELE_C50F4.7	WormBase:WBGene00001911,GeneID:179341	GO:0046982;GO:0000786;GO:0005634;GO:0005694;GO:0003677;GO:0006334;GO:0042393;GO:0000788	K11254-ko05203 Viral carcinogenesis;ko05322 Systemic lupus erythematosus;ko05034 Alcoholism	KOG3467-Histone H4[B]
469	mboa-3	1.42056	53.5995	-5.23769	0	0	up	CELE_C54G7.2	WormBase:WBGene00016934,GeneID:180824	GO:0016740;GO:0016020;GO:0016021;GO:0016746	K13517-ko00561 Glycerolipid metabolism;ko00564 Glycerophospholipid metabolism	KOG2704-Predicted membrane protein[S]
470	pbs-6	53.3584	236.564	-2.14844	0	0	up	CELE_C02F5.9	WormBase:WBGene00003952,GeneID:176161	GO:0005634;GO:0016787;GO:0005737;GO:0008233;GO:0006508;GO:0005515;GO:0004175;GO:0004298;GO:0051603;GO:0000502;GO:0005839;GO:0019774	K02732-ko03050 Proteasome	KOG0179-20S proteasome, regulatory subunit beta type PSMB1/PRE7[O]
471	T03D8.6	0.402003	43.5306	-6.75868	0	0	up	CELE_T03D8.6	WormBase:WBGene00011393,GeneID:180364	GO:0006508;GO:0036374;GO:0006751;GO:0016020;GO:0016021	K18592-ko00590 Arachidonic acid metabolism;ko00430 Taurine and hypotaurine metabolism;ko00460 Cyanoamino acid metabolism;ko00480 Glutathione metabolism	KOG2410-Gamma-glutamyltransferase[E]
472	T03F6.3	17.2931	143.035	-3.0481	0	0	up	CELE_T03F6.3	WormBase:WBGene00011399,GeneID:176760	GO:0016787;GO:0005975;GO:0005737;GO:0004342;GO:0006044	K02564-ko00520 Amino sugar and nucleotide sugar metabolism	KOG3148-Glucosamine-6-phosphate isomerase[G]
473	C06A6.4	2.90998	67.3568	-4.53274	0	0	up	CELE_C06A6.4	WormBase:WBGene00015509,GeneID:177571	GO:0016787;GO:0006508;GO:0005737;GO:0008237;GO:0008152;GO:0004046;GO:0006520	K14677-ko01210 2-Oxocarboxylic acid metabolism;ko01230 Biosynthesis of amino acids;ko00220 Arginine biosynthesis	KOG2275-Aminoacylase ACY1 and related metalloexopeptidases[E]
474	prg-1	12.4941	64.1702	-2.36066	0	0	up	CELE_D2030.6	WormBase:WBGene00004178,GeneID:172515	GO:0003676;GO:0031047;GO:0043186;GO:0000003;GO:0007276;GO:0042078;GO:0007283;GO:0034583;GO:0034585;GO:0045840	K02156-ko04320 Dorso-ventral axis formation	KOG1042-Germ-line stem cell division protein Hiwi/Piwi; negative developmental regulator[D]
475	apb-3	1.03168	28.1475	-4.76994	0	0	up	CELE_R11A5.1	WormBase:WBGene00000163,GeneID:172553	GO:0016020;GO:0009792;GO:0006886;GO:0016192;GO:0015031;GO:0030117;GO:0007040;GO:0030123	K12397-ko04142 Lysosome	KOG1060-Vesicle coat complex AP-3, beta subunit[U]
476	dnj-29	19.0093	82.6143	-2.11969	0	0	up	CELE_Y63D3A.6	WormBase:WBGene00001047,GeneID:173278	GO:0016020;GO:0016021	K09540-ko03060 Protein export;ko04141 Protein processing in endoplasmic reticulum	KOG0721-Molecular chaperone (DnaJ superfamily)[O]
477	rae-1	2.66546	70.5354	-4.72589	0	0	up	CELE_F10G8.3	WormBase:WBGene00003803,GeneID:172864	GO:0005634;GO:0015031;GO:0042995;GO:0030054;GO:0045202;GO:0030424;GO:0003723;GO:0006405;GO:0006606;GO:0051028;GO:0005643;GO:0043130;GO:0000972	K14298-ko03013 RNA transport;ko05164 Influenza A	KOG0647-mRNA export protein (contains WD40 repeats)[A]
478	npp-16	119.479	45.0585	1.40689	0	0	down	CELE_Y56A3A.17	WormBase:WBGene00003802,GeneID:176623	GO:0008536;GO:0006606;GO:0005643	K14295-ko03013 RNA transport	KOG2724-Nuclear pore complex component NPAP60L/NUP50[U]
479	haly-1	3.67149	46.4131	-3.66009	0	0	up	CELE_F47B10.2	WormBase:WBGene00009813,GeneID:181279	GO:0016829;GO:0003824;GO:0005737;GO:0006547;GO:0019556;GO:0019557;GO:1990359;GO:0004397;GO:0016841;GO:0006548;GO:0055069	K01745-ko00340 Histidine metabolism	KOG0222-Phenylalanine and histidine ammonia-lyase[Q]
480	hprt-1	8.65533	136.296	-3.97701	0	0	up	CELE_Y105E8B.5	WormBase:WBGene00013690,GeneID:173323	GO:0046872;GO:0000166;GO:0016740;GO:0005737;GO:0016757;GO:0009116;GO:0042802;GO:0006166;GO:0004422;GO:0052657;GO:0032264	K00760-ko00230 Purine metabolism;ko00983 Drug metabolism - other enzymes	KOG3367-Hypoxanthine-guanine phosphoribosyltransferase[F]
481	bec-1	3.71379	94.9514	-4.67623	0	0	up	CELE_T19E7.3	WormBase:WBGene00000247,GeneID:177345	GO:0005634;GO:0005737;GO:0031410;GO:0005515;GO:0045138;GO:0040024;GO:0008340;GO:0000045;GO:0006914;GO:0006995;GO:0044804;GO:0040014;GO:0042995;GO:0030424;GO:0030425;GO:0005768;GO:0043204;GO:0043277;GO:0000407;GO:0006897;GO:2000643;GO:0051036;GO:0012501;GO:0030163;GO:0034271;GO:0034272;GO:0009267;GO:0045324;GO:0048284	K08334-ko04140 Regulation of autophagy;ko04215 Apoptosis - multiple species	KOG2751-Beclin-like protein[T]
482	mcm-5	4.03723	43.5225	-3.43032	0	0	up	CELE_R10E4.4	WormBase:WBGene00003157,GeneID:175552	GO:0005634;GO:0003677;GO:0000166;GO:0005524;GO:0016787;GO:0005737;GO:0004386;GO:0006260;GO:0003678;GO:0032508;GO:0003682;GO:0006270;GO:0042555;GO:0005829;GO:0007049;GO:0003688	K02209-ko03030 DNA replication;ko04110 Cell cycle;ko04111 Cell cycle - yeast;ko04113 Meiosis - yeast	KOG0481-DNA replication licensing factor, MCM5 component[L]
483	pcca-1	76.0783	192.116	-1.33642	0	0	up	CELE_F27D9.5	WormBase:WBGene00017864,GeneID:181026	GO:0000166;GO:0005524;GO:0046872;GO:0003824;GO:0005739;GO:0005759;GO:0016874;GO:0004075;GO:0004658	K01965-ko01200 Carbon metabolism;ko00630 Glyoxylate and dicarboxylate metabolism;ko00640 Propanoate metabolism;ko00280 Valine, leucine and isoleucine degradation	KOG0238-3-Methylcrotonyl-CoA carboxylase, biotin-containing subunit/Propionyl-CoA carboxylase, alpha chain/Acetyl-CoA carboxylase, biotin carboxylase subunit[IE]
484	rskn-1	3.46806	41.6059	-3.58459	0	0	up	CELE_T01H8.1	WormBase:WBGene00011352,GeneID:172647	GO:0000166;GO:0005524;GO:0016740;GO:0000287;GO:0005634;GO:0016301;GO:0016310;GO:0005737;GO:0004672;GO:0006468;GO:0004674;GO:0035556;GO:0005622	K04373-ko04010 MAPK signaling pathway;ko04150 mTOR signaling pathway;ko04114 Oocyte meiosis;ko04914 Progesterone-mediated oocyte maturation;ko04720 Long-term potentiation;ko04722 Neurotrophin signaling pathway;ko04931 Insulin resistance	KOG0598-Ribosomal protein S6 kinase and related proteins[RT]
485	mxl-3	12.6304	138.816	-3.4582	0	0	up	CELE_F46G10.6	WormBase:WBGene00003511,GeneID:181457	GO:0005634;GO:0046983;GO:0003700;GO:0006355;GO:0001012;GO:0006366	K04453-ko04010 MAPK signaling pathway;ko05200 Pathways in cancer;ko05202 Transcriptional misregulation in cancers;ko05222 Small cell lung cancer	KOG2483-Upstream transcription factor 2/L-myc-2 protein[K]
486	dnj-20	74.7374	397.642	-2.41157	0	0	up	CELE_T15H9.7	WormBase:WBGene00001038,GeneID:174514	GO:0051082;GO:0006457	K09517-ko04141 Protein processing in endoplasmic reticulum	KOG0713-Molecular chaperone (DnaJ superfamily)[O]
487	lig-1	2.06352	36.9172	-4.16112	0	0	up	CELE_C29A12.3	WormBase:WBGene00002985,GeneID:179502	GO:0005634;GO:0046872;GO:0000166;GO:0005524;GO:0003677;GO:0006281;GO:0016874;GO:0005739;GO:0051301;GO:0006974;GO:0006260;GO:0007049;GO:0006310;GO:0003910;GO:0006266;GO:0003909;GO:0071897;GO:1903461	K10747-ko03030 DNA replication;ko03410 Base excision repair;ko03420 Nucleotide excision repair;ko03430 Mismatch repair	KOG0967-ATP-dependent DNA ligase I[L]
488	pptr-2	5.69476	59.4855	-3.38483	0	0	up	CELE_C13G3.3	WormBase:WBGene00007554,GeneID:179526	GO:0050790;GO:0007165;GO:0019888;GO:0000159;GO:0005515;GO:1903863	K11584-ko03015 mRNA surveillance pathway;ko04071 Sphingolipid signaling pathway;ko04151 PI3K-Akt signaling pathway;ko04152 AMPK signaling pathway;ko04113 Meiosis - yeast;ko04114 Oocyte meiosis;ko04261 Adrenergic signaling in cardiomyocytes;ko04728 Dopaminergic synapse	KOG2085-Serine/threonine protein phosphatase 2A, regulatory subunit[T]
489	pqn-27	94.4039	31.2451	1.59522	0	0	down	CELE_E01G4.4	WormBase:WBGene00004116,GeneID:3564944	-	K14322-ko03013 RNA transport	-
490	R04F11.3	1.45676	63.6702	-5.44979	0	0	up	CELE_R04F11.3	WormBase:WBGene00011016,GeneID:179688	GO:0005634;GO:0006260	K03504-ko00230 Purine metabolism;ko00240 Pyrimidine metabolism;ko03030 DNA replication;ko03410 Base excision repair;ko03420 Nucleotide excision repair;ko03430 Mismatch repair;ko03440 Homologous recombination;ko05166 HTLV-I infection	-
491	prx-2	3.28259	93.4753	-4.83168	0	0	up	CELE_ZK809.7	WormBase:WBGene00004192,GeneID:178094	-	K06664-ko04146 Peroxisome	KOG2879-Predicted E3 ubiquitin ligase[O]
492	F49C12.12	14.0816	332.492	-4.56144	0	0	up	CELE_F49C12.12	WormBase:WBGene00009881,GeneID:177755	GO:0016020;GO:0016021;GO:0090502;GO:0004521;GO:0090305	K19770-ko04212 Longevity regulating pathway - worm	-
493	rpl-24.2	41.8889	267.11	-2.67279	0	0	up	CELE_C03D6.8	WormBase:WBGene00004437,GeneID:172815	GO:0005634;GO:0003735;GO:0005730;GO:0042254;GO:0006412;GO:0003723;GO:0022625;GO:0000027;GO:1902626	K02896-ko03010 Ribosome	KOG1723-60s ribosomal protein L30 isolog[J]
494	kdin-1	0.577696	17.6489	-4.93312	0	0	up	CELE_F36H1.2	WormBase:WBGene00006490,GeneID:178000	GO:0016020;GO:0016021;GO:0019887;GO:0030165;GO:0045859	K12460-ko04722 Neurotrophin signaling pathway	KOG0502-Integral membrane ankyrin-repeat protein Kidins220 (protein kinase D substrate)[R]
495	eif-3.G	22.0461	156.144	-2.82429	0	0	up	CELE_F22B5.2	WormBase:WBGene00001230,GeneID:174346	GO:0005737;GO:0003676;GO:0003723;GO:0006412;GO:0003743;GO:0006413;GO:0005852	K03248-ko03013 RNA transport	KOG0122-Translation initiation factor 3, subunit g (eIF-3g)[J]
496	pyk-2	1.42327	47.9866	-5.07535	0	0	up	CELE_ZK593.1	WormBase:WBGene00014001,GeneID:177984	GO:0016740;GO:0000287;GO:0006096;GO:0003824;GO:0016301;GO:0016310;GO:0055120;GO:0005783;GO:0004743;GO:0030955;GO:0030017	K00873-ko01200 Carbon metabolism;ko01230 Biosynthesis of amino acids;ko00010 Glycolysis / Gluconeogenesis;ko00620 Pyruvate metabolism;ko00230 Purine metabolism;ko04922 Glucagon signaling pathway;ko05230 Central carbon metabolism in cancer;ko05203 Viral carcinogenesis;ko04930 Type II diabetes mellitus	KOG2323-Pyruvate kinase[G]
497	npp-6	1.38742	18.842	-3.76348	0	0	up	CELE_F56A3.3	WormBase:WBGene00003792,GeneID:172156	GO:0009792;GO:0006997;GO:0005643;GO:0031965;GO:0034501;GO:0005487;GO:0090435;GO:0006913	K14303-ko03013 RNA transport	KOG4521-Nuclear pore complex, Nup160 component[YU]
498	F33D4.4	1.49489	66.8289	-5.48236	0	0	up	CELE_F33D4.4	WormBase:WBGene00017996,GeneID:177548	GO:0016491;GO:0055114;GO:0016020;GO:0016021;GO:0006629;GO:0006665;GO:0046513;GO:0042284;GO:0030148	K04712-ko00600 Sphingolipid metabolism;ko04071 Sphingolipid signaling pathway	KOG2987-Fatty acid desaturase[I]
499	maoc-1	0.702338	81.1677	-6.8526	0	0	up	CELE_E04F6.3	WormBase:WBGene00017123,GeneID:174181	GO:0045087;GO:0050829;GO:0042802;GO:0006635;GO:0016508;GO:0005778	K12405-ko00120 Primary bile acid biosynthesis;ko04146 Peroxisome	KOG1206-Peroxisomal multifunctional beta-oxidation protein and related enzymes[I]
500	F53F4.10	69.729	275.192	-1.98061	0	0	up	CELE_F53F4.10	WormBase:WBGene00009992,GeneID:179850	GO:0016491;GO:0046872;GO:0055114;GO:0016020;GO:0005739;GO:0005743;GO:0005747;GO:0051536;GO:0003954;GO:0008137;GO:0070469;GO:0051537;GO:0006120	K03943-ko00190 Oxidative phosphorylation;ko05010 Alzheimer's disease;ko05012 Parkinson's disease;ko05016 Huntington's disease;ko04932 Non-alcoholic fatty liver disease (NAFLD)	KOG3196-NADH:ubiquinone oxidoreductase, NDUFV2/24 kD subunit[C]
501	pho-11	16.0696	102.808	-2.67755	0	0	up	CELE_C05C10.4	WormBase:WBGene00007331,GeneID:174547	GO:0016787;GO:0016311;GO:0003993	K14410-ko04142 Lysosome	KOG3720-Lysosomal & prostatic acid phosphatases[I]
502	acox-1.1	3.66765	52.4727	-3.83864	0	0	up	CELE_F08A8.1	WormBase:WBGene00008564,GeneID:173162	GO:0055114;GO:0000166;GO:0005524;GO:0003997;GO:0016627;GO:0050660;GO:0071949;GO:0006631;GO:0006635;GO:0008152;GO:0005777;GO:0033539;GO:0003995;GO:1904070;GO:0005782	K00232-ko01212 Fatty acid metabolism;ko00071 Fatty acid degradation;ko00592 alpha-Linolenic acid metabolism;ko01040 Biosynthesis of unsaturated fatty acids;ko04024 cAMP signaling pathway;ko04146 Peroxisome;ko03320 PPAR signaling pathway	KOG0136-Acyl-CoA oxidase[I]
503	dbt-1	6.04404	69.4791	-3.52299	0	0	up	CELE_ZK669.4	WormBase:WBGene00014054,GeneID:174279	GO:0016740;GO:0005737;GO:0005739;GO:0005759;GO:0008152;GO:0006629;GO:1901046;GO:0005929;GO:0042995;GO:0016746;GO:0040019;GO:0030425;GO:0005829;GO:0045723;GO:0061063;GO:0006631;GO:0043005;GO:0006633;GO:0043754	K09699-ko00640 Propanoate metabolism;ko00280 Valine, leucine and isoleucine degradation	KOG0558-Dihydrolipoamide transacylase (alpha-keto acid dehydrogenase E2 subunit)[C]
504	mat-1	6.16594	47.5944	-2.9484	0	0	up	CELE_Y110A7A.17	WormBase:WBGene00003132,GeneID:172145	GO:0005634;GO:0007275;GO:0051301;GO:0051321;GO:0016567;GO:0007049;GO:0008356;GO:0009949;GO:0060471	K03350-ko04120 Ubiquitin mediated proteolysis;ko04110 Cell cycle;ko04111 Cell cycle - yeast;ko04113 Meiosis - yeast;ko04114 Oocyte meiosis;ko04914 Progesterone-mediated oocyte maturation;ko05166 HTLV-I infection	KOG1126-DNA-binding cell division cycle control protein[D]
505	ugt-23	1.01701	44.758	-5.45974	0	0	up	CELE_C17G1.3	WormBase:WBGene00007650,GeneID:181205	GO:0016740;GO:0016020;GO:0016021;GO:0043231;GO:0008152;GO:0015020;GO:0016758;GO:0016757;GO:0007369	K00699-ko00040 Pentose and glucuronate interconversions;ko00053 Ascorbate and aldarate metabolism;ko00500 Starch and sucrose metabolism;ko00140 Steroid hormone biosynthesis;ko00830 Retinol metabolism;ko00860 Porphyrin and chlorophyll metabolism;ko00980 Metabolism of xenobiotics by cytochrome P450;ko00982 Drug metabolism - cytochrome P450;ko00983 Drug metabolism - other enzymes;ko05204 Chemical ca…	KOG1192-UDP-glucuronosyl and UDP-glucosyl transferase[GC]
506	ges-1	0.975986	42.3971	-5.44096	0	0	up	CELE_R12A1.4	WormBase:WBGene00001578,GeneID:178633	GO:0016787;GO:0005777;GO:0005783;GO:0005788;GO:0052689	K01044-ko00983 Drug metabolism - other enzymes	KOG4389-Acetylcholinesterase/Butyrylcholinesterase[T]
507	skr-3	45.7192	267.483	-2.54858	0	0	up	CELE_F44G3.6	WormBase:WBGene00004809,GeneID:180081	GO:0045087;GO:0050829;GO:0016874;GO:0006511	K03094-ko04141 Protein processing in endoplasmic reticulum;ko04120 Ubiquitin mediated proteolysis;ko04310 Wnt signaling pathway;ko04341 Hedgehog signaling pathway - Fly;ko04350 TGF-beta signaling pathway;ko04110 Cell cycle;ko04111 Cell cycle - yeast;ko04114 Oocyte meiosis;ko04710 Circadian rhythm;ko05168 Herpes simplex infection	KOG1724-SCF ubiquitin ligase, Skp1 component[O]
508	mcm-6	4.60072	53.8056	-3.54782	0	0	up	CELE_ZK632.1	WormBase:WBGene00003158,GeneID:176385	GO:0005634;GO:0003677;GO:0000166;GO:0005524;GO:0016787;GO:0005515;GO:0004386;GO:0006260;GO:0003678;GO:0032508;GO:0006270;GO:0042555;GO:0007049	K02542-ko03030 DNA replication;ko04110 Cell cycle;ko04111 Cell cycle - yeast;ko04113 Meiosis - yeast	KOG0480-DNA replication licensing factor, MCM6 component[L]
509	pek-1	1.39123	24.9695	-4.16573	0	0	up	CELE_F46C3.1	WormBase:WBGene00003970,GeneID:181334	GO:0000166;GO:0005524;GO:0016740;GO:0016020;GO:0016021;GO:0016301;GO:0016310;GO:0002119;GO:0004674;GO:0018105;GO:0004672;GO:0006468;GO:0030308;GO:0005783;GO:0005789;GO:0006417;GO:0010629;GO:0030968;GO:0045947;GO:0001934;GO:0006986;GO:0035966;GO:0004694;GO:0010939;GO:0010998	K08860-ko04141 Protein processing in endoplasmic reticulum;ko04210 Apoptosis;ko04214 Apoptosis - fly;ko05010 Alzheimer's disease;ko04932 Non-alcoholic fatty liver disease (NAFLD);ko05162 Measles;ko05164 Influenza A;ko05160 Hepatitis C;ko05168 Herpes simplex infection;ko05169 Epstein-Barr virus infection	KOG1033-eIF-2alpha kinase PEK/EIF2AK3[J]
510	ran-2	1.38354	27.5868	-4.31754	0	0	up	CELE_C29E4.3	WormBase:WBGene00004303,GeneID:176115	GO:0005634;GO:0009792;GO:0005096;GO:0043547;GO:0051301;GO:0007049	K14319-ko03013 RNA transport	KOG1909-Ran GTPase-activating protein[AYT]
511	cap-1	11.1482	114.317	-3.35815	0	0	up	CELE_D2024.6	WormBase:WBGene00000292,GeneID:177497	GO:0003779;GO:0005869;GO:0051693;GO:0051016;GO:0008290	K10364-ko04144 Endocytosis	KOG0836-F-actin capping protein, alpha subunit[Z]
512	mog-5	0.851069	20.9281	-4.62002	0	0	up	CELE_EEED8.5	WormBase:WBGene00003393,GeneID:173920	GO:0005634;GO:0000166;GO:0005524;GO:0016787;GO:0005737;GO:0005515;GO:0007275;GO:0003676;GO:0004004;GO:0004386;GO:0007281;GO:0010172;GO:0006397;GO:0003723;GO:0000398;GO:0008380;GO:0005681;GO:0048589;GO:0040022	K12818-ko03040 Spliceosome	KOG0922-DEAH-box RNA helicase[A]
513	prp-19	6.66557	66.1831	-3.31166	0	0	up	CELE_T10F2.4	WormBase:WBGene00020423,GeneID:24104882	GO:0005634;GO:0016740;GO:0007275;GO:0004842;GO:0016567;GO:0030154;GO:0006281;GO:0006974;GO:0006397;GO:0008380;GO:0005681;GO:0005654;GO:0000974;GO:0000349;GO:0061630;GO:0070534;GO:0071006	K10599-ko03040 Spliceosome;ko04120 Ubiquitin mediated proteolysis	KOG0289-mRNA splicing factor[R]
514	pat-3	4.46777	41.5049	-3.21565	0	0	up	CELE_ZK1058.2	WormBase:WBGene00003930,GeneID:175504	GO:0005737;GO:0016020;GO:0016021;GO:0043025;GO:0005515;GO:0007155;GO:0007229;GO:0032956;GO:0040017;GO:0040028;GO:0042059;GO:0045987;GO:0055001;GO:0055002;GO:0060279;GO:0060298;GO:0072327;GO:1903354;GO:1903356;GO:1904901;GO:0005605;GO:0005886;GO:0008305;GO:0009925;GO:0009986;GO:0016328;GO:0031430;GO:0043005;GO:0055120	K05719-ko04015 Rap1 signaling pathway;ko04151 PI3K-Akt signaling pathway;ko04512 ECM-receptor interaction;ko04514 Cell adhesion molecules (CAMs);ko04145 Phagosome;ko04810 Regulation of actin cytoskeleton;ko04510 Focal adhesion;ko04611 Platelet activation;ko04670 Leukocyte transendothelial migration;ko04360 Axon guidance;ko05200 Pathways in cancer;ko05205 Proteoglycans in cancer;ko05222 Small cell…	KOG1226-Integrin beta subunit (N-terminal portion of extracellular region)[TW]
515	aars-2	19.9504	73.0551	-1.87257	0	0	up	CELE_F28H1.3	WormBase:WBGene00000197,GeneID:171985	GO:0046872;GO:0000166;GO:0005524;GO:0005737;GO:0003676;GO:0016874;GO:0003723;GO:0004812;GO:0006412;GO:0043039;GO:0006400;GO:0000049;GO:0004813;GO:0016597;GO:0006419	K01872-ko00970 Aminoacyl-tRNA biosynthesis	KOG0188-Alanyl-tRNA synthetase[J]
516	rnr-2	18.5533	112.607	-2.60156	0	0	up	CELE_C03C10.3	WormBase:WBGene00004392,GeneID:175525	GO:0016491;GO:0046872;GO:0055114;GO:0009792;GO:0006260;GO:0004748;GO:0009263;GO:0005971	K10808-ko00230 Purine metabolism;ko00240 Pyrimidine metabolism;ko00480 Glutathione metabolism;ko04115 p53 signaling pathway	KOG1567-Ribonucleotide reductase, beta subunit[F]
517	tre-1	1.11429	41.792	-5.22903	0	0	up	CELE_F57B10.7	WormBase:WBGene00006607,GeneID:172371	GO:0016787;GO:0016798;GO:0008152;GO:0003824;GO:0004555;GO:0005991	K01194-ko00500 Starch and sucrose metabolism	KOG0602-Neutral trehalase[G]
518	ech-7	184.854	60.5954	1.6091	0	0	down	CELE_Y105E8A.4	WormBase:WBGene00001156,GeneID:173300	GO:0003824;GO:0008152;GO:0005739;GO:0004300;GO:0006635	K07511-ko01200 Carbon metabolism;ko01212 Fatty acid metabolism;ko00640 Propanoate metabolism;ko00650 Butanoate metabolism;ko00062 Fatty acid elongation;ko00071 Fatty acid degradation;ko00280 Valine, leucine and isoleucine degradation;ko00310 Lysine degradation;ko00380 Tryptophan metabolism;ko00410 beta-Alanine metabolism;ko00627 Aminobenzoate degradation;ko00930 Caprolactam degradation	KOG1680-Enoyl-CoA hydratase[I]
519	mlk-1	1.48936	25.9938	-4.12541	0	0	up	CELE_K11D12.10	WormBase:WBGene00003374,GeneID:178895	GO:0046872;GO:0000166;GO:0005524;GO:0016740;GO:0016301;GO:0016310;GO:0004672;GO:0006468;GO:0004674;GO:0019901;GO:0005622;GO:0008340;GO:0050829;GO:0004709;GO:0005080;GO:0030971;GO:0097110;GO:0000186;GO:0000187;GO:0001934;GO:0031103;GO:0042594;GO:0046688;GO:0048680;GO:0048691;GO:1903616	K04417-ko04013 MAPK signaling pathway - fly	-
520	gas-1	23.2132	109.515	-2.2381	0	0	up	CELE_K09A9.5	WormBase:WBGene00001520,GeneID:181646	GO:0016491;GO:0046872;GO:0055114;GO:0016020;GO:0005739;GO:0043231;GO:0051287;GO:0005743;GO:0016651;GO:0006120;GO:0005747;GO:0042493;GO:0051536;GO:0051539;GO:0003954;GO:0008137;GO:0048038;GO:0070469	K03935-ko00190 Oxidative phosphorylation;ko05010 Alzheimer's disease;ko05012 Parkinson's disease;ko05016 Huntington's disease;ko04932 Non-alcoholic fatty liver disease (NAFLD)	KOG2870-NADH:ubiquinone oxidoreductase, NDUFS2/49 kDa subunit[C]
521	daf-12	3.18	41.6914	-3.71265	0	0	up	CELE_F11A1.3	WormBase:WBGene00000908,GeneID:181263	GO:0005634;GO:0046872;GO:0003677;GO:0003700;GO:0008270;GO:0043565;GO:0006351;GO:0006355;GO:0043401;GO:0005515;GO:0007275;GO:0040034;GO:0040024;GO:0008340;GO:0043051;GO:0045944;GO:0030522;GO:0006935;GO:0009593;GO:0010035;GO:0043327;GO:0061065;GO:0070781;GO:0061066;GO:0010286;GO:0060179;GO:0004879	K14035-ko04212 Longevity regulating pathway - worm	KOG3575-FOG: Hormone receptors[T]
522	B0395.3	10.5692	67.0275	-2.66489	0	0	up	CELE_B0395.3	WormBase:WBGene00007175,GeneID:181682	GO:0016740;GO:0016746	K00624-ko04146 Peroxisome	KOG3717-Carnitine O-acyltransferase CRAT[I]
523	idhg-1	18.907	110.366	-2.54531	0	0	up	CELE_F35G12.2	WormBase:WBGene00009440,GeneID:175598	GO:0055114;GO:0000287;GO:0005739;GO:0016616;GO:0051287;GO:0006099;GO:0004449	K00030-ko01200 Carbon metabolism;ko01210 2-Oxocarboxylic acid metabolism;ko01230 Biosynthesis of amino acids;ko00020 Citrate cycle (TCA cycle)	KOG0784-Isocitrate dehydrogenase, gamma subunit[E]
524	epg-7	1.14517	19.7381	-4.10735	0	0	up	CELE_T08A9.1	WormBase:WBGene00020334,GeneID:180996	GO:0005737;GO:0005515;GO:0000045;GO:0000422;GO:0034045;GO:0032947;GO:0016239;GO:0019901;GO:0030242;GO:1990316;GO:0001934;GO:0061709;GO:0061723	K17589-ko04211 Longevity regulating pathway - mammal	KOG4572-Predicted DNA-binding transcription factor, interacts with stathmin[KRT]
525	vps-2	258.139	106.004	1.28403	0	0	down	CELE_Y46G5A.12	WormBase:WBGene00012903,GeneID:174908	GO:0005737;GO:0007034	K12191-ko04144 Endocytosis	KOG3230-Vacuolar assembly/sorting protein DID4[U]
526	unc-64	1.85393	79.6213	-5.4245	0	0	up	CELE_F56A8.7	WormBase:WBGene00006798,GeneID:176743	GO:0016020;GO:0016021;GO:0030424;GO:0043025;GO:0005515;GO:0007275;GO:0006886;GO:0016192;GO:0007399;GO:0030425;GO:0016323;GO:0030154;GO:0007271;GO:0051087;GO:0040014;GO:0040011;GO:0000149;GO:0005484;GO:0031201;GO:0008021;GO:0031629;GO:0006836;GO:0019722;GO:0048278;GO:0007268;GO:0042302;GO:0007269;GO:0008286;GO:0017157	K04560-ko04130 SNARE interactions in vesicular transport;ko04911 Insulin secretion;ko04721 Synaptic vesicle cycle;ko05031 Amphetamine addiction	KOG0810-SNARE protein Syntaxin 1 and related proteins[U]
527	sqv-1	2.10166	52.2352	-4.63542	0	0	up	CELE_D2096.4	WormBase:WBGene00005019,GeneID:177631	GO:0016829;GO:0005737;GO:0040025;GO:0009792;GO:0018991;GO:0060465;GO:0000003;GO:0002009;GO:0048040;GO:0070403	K08678-ko00500 Starch and sucrose metabolism;ko00520 Amino sugar and nucleotide sugar metabolism	KOG1429-dTDP-glucose 4-6-dehydratase/UDP-glucuronic acid decarboxylase[GM]
528	ufd-2	0.920913	24.4283	-4.72934	0	0	up	CELE_T05H10.5	WormBase:WBGene00006734,GeneID:174295	GO:0005634;GO:0016740;GO:0005737;GO:0004842;GO:0016567;GO:0000209;GO:0030433;GO:0031625;GO:0034450;GO:0051087;GO:0006511;GO:0051865;GO:0000151;GO:0005515	K10597-ko04141 Protein processing in endoplasmic reticulum;ko04120 Ubiquitin mediated proteolysis	KOG2042-Ubiquitin fusion degradation protein-2[O]
529	ath-1	8.01294	109.543	-3.77302	0	0	up	CELE_K04G2.5	WormBase:WBGene00010564,GeneID:172587	GO:0016787;GO:0005737;GO:0052689;GO:0008474;GO:0002084	K06130-ko00564 Glycerophospholipid metabolism	KOG2112-Lysophospholipase[I]
530	dcr-1	0.342322	12.1331	-5.14745	0	0	up	CELE_K12H4.8	WormBase:WBGene00000939,GeneID:176138	GO:0005634;GO:0046872;GO:0000166;GO:0005524;GO:0016787;GO:0005737;GO:0003677;GO:0005829;GO:0005515;GO:0002119;GO:0040034;GO:0031047;GO:0090502;GO:0008355;GO:0000003;GO:0003723;GO:0004386;GO:0035262;GO:0006396;GO:0004518;GO:0004519;GO:0006309;GO:0090501;GO:0006915;GO:0030422;GO:0000737;GO:0006401;GO:0031054;GO:0004525;GO:0016075;GO:0004530;GO:0016891;GO:0031050;GO:2000636;GO:0016442	K11592-ko05206 MicroRNAs in cancer	KOG0701-dsRNA-specific nuclease Dicer and related ribonucleases[A]
531	asns-2	1.06931	40.4562	-5.24161	0	0	up	CELE_M02D8.4	WormBase:WBGene00019730,GeneID:181121	GO:0000166;GO:0005524;GO:0004066;GO:0006529;GO:0006541;GO:0008652;GO:0042803;GO:0016020;GO:0016021	K01953-ko00250 Alanine, aspartate and glutamate metabolism	KOG0571-Asparagine synthase (glutamine-hydrolyzing)[E]
532	gspd-1	0.61738	42.9151	-6.11918	0	0	up	CELE_B0035.5	WormBase:WBGene00007108,GeneID:178046	GO:0016491;GO:0055114;GO:0005975;GO:0006006;GO:0050661;GO:0006098;GO:0004345;GO:0006739;GO:0051156	K00036-ko01200 Carbon metabolism;ko00030 Pentose phosphate pathway;ko00480 Glutathione metabolism;ko05230 Central carbon metabolism in cancer	KOG0563-Glucose-6-phosphate 1-dehydrogenase[G]
533	dlg-1	4.91882	37.7285	-2.93927	0	0	up	CELE_C25F6.2	WormBase:WBGene00001006,GeneID:180819	GO:0005515;GO:0009792;GO:0004385;GO:0045186;GO:0046037;GO:0046710;GO:0005912;GO:0043296;GO:0008328;GO:0035255;GO:0007268;GO:0007399;GO:0043113;GO:0045197;GO:0097120;GO:0014069;GO:0016323;GO:0045211	K12076-ko04390 Hippo signaling pathway;ko04391 Hippo signaling pathway -fly;ko04660 T cell receptor signaling pathway;ko05203 Viral carcinogenesis;ko05166 HTLV-I infection	KOG0708-Membrane-associated guanylate kinase MAGUK (contains PDZ, SH3, HOOK and GUK domains)[F]
534	rfc-3	8.21676	85.879	-3.38566	0	0	up	CELE_C39E9.13	WormBase:WBGene00004339,GeneID:178259	GO:0003677;GO:0005634;GO:0005515;GO:0006260;GO:0006281;GO:0006261;GO:0003689;GO:0005663	K10756-ko03030 DNA replication;ko03420 Nucleotide excision repair;ko03430 Mismatch repair	KOG2035-Replication factor C, subunit RFC3[DL]
535	lin-45	2.90428	37.6847	-3.69773	0	0	up	CELE_Y73B6A.5	WormBase:WBGene00003030,GeneID:177436	GO:0046872;GO:0000166;GO:0005524;GO:0016740;GO:0016301;GO:0016310;GO:0007275;GO:0040025;GO:0002119;GO:0004672;GO:0006468;GO:0004674;GO:0000003;GO:0007165;GO:0005622;GO:0035556;GO:0030154;GO:0048477;GO:0051321;GO:0050830;GO:0000165;GO:0001708;GO:0007265;GO:0000186;GO:0004709;GO:0031434;GO:0017016;GO:0005057;GO:0043066;GO:0009968;GO:0070374	K04365-ko04015 Rap1 signaling pathway;ko04010 MAPK signaling pathway;ko04013 MAPK signaling pathway - fly;ko04012 ErbB signaling pathway;ko04068 FoxO signaling pathway;ko04024 cAMP signaling pathway;ko04150 mTOR signaling pathway;ko04810 Regulation of actin cytoskeleton;ko04214 Apoptosis - fly;ko04510 Focal adhesion;ko04650 Natural killer cell mediated cytotoxicity;ko04062 Chemokine signaling pat…	KOG0193-Serine/threonine protein kinase RAF[T]
536	T26C5.3	0.628665	39.4279	-5.97078	0	0	up	CELE_T26C5.3	WormBase:WBGene00012033,GeneID:259455	GO:0005887;GO:0016020;GO:0016021;GO:1902600;GO:0008521;GO:0015876;GO:0006810;GO:0015295	K03372-ko00604 Glycosphingolipid biosynthesis - ganglio series	KOG3574-Acetyl-CoA transporter[P]
537	pgp-14	0.149294	17.0366	-6.83434	0	0	up	CELE_F22E10.3	WormBase:WBGene00004008,GeneID:181416	GO:0000166;GO:0005524;GO:0016887;GO:0016020;GO:0016021;GO:0055085;GO:0042626;GO:0093002	K05658-ko02010 ABC transporters;ko04976 Bile secretion;ko05206 MicroRNAs in cancer	KOG0055-Multidrug/pheromone exporter, ABC superfamily[Q]
538	plrg-1	4.21942	56.095	-3.73276	0	0	up	CELE_D1054.15	WormBase:WBGene00006481,GeneID:179500	GO:0000398;GO:0071011;GO:0071013;GO:0000974;GO:0005662;GO:0080008	K12862-ko03040 Spliceosome	KOG0285-Pleiotropic regulator 1[A]
539	pps-1	1.34343	36.1297	-4.74919	0	0	up	CELE_T14G10.1	WormBase:WBGene00004091,GeneID:177893	GO:0005634;GO:0005524;GO:0016310;GO:0004020;GO:0004781;GO:0000103;GO:0050428	K13811-ko00920 Sulfur metabolism;ko00230 Purine metabolism;ko00450 Selenocompound metabolism;ko00261 Monobactam biosynthesis	KOG0635-Adenosine 5'-phosphosulfate kinase[P]
540	bath-43	5.24781	63.623	-3.59976	0	0	up	CELE_T16H12.5	WormBase:WBGene00011815,GeneID:176422	GO:0005634;GO:0005737;GO:0043161;GO:0016567;GO:0031625;GO:0042787;GO:0030162;GO:0019005	K10523-ko04340 Hedgehog signaling pathway;ko04341 Hedgehog signaling pathway - Fly	KOG1987-Speckle-type POZ protein SPOP and related proteins with TRAF, MATH and BTB/POZ domains[DR]
541	cps-6	10.0231	100.223	-3.32181	0	0	up	CELE_C41D11.8	WormBase:WBGene00000787,GeneID:172045	GO:0046872;GO:0016787;GO:0005739;GO:0003676;GO:0090502;GO:0043565;GO:0006915;GO:0004518;GO:0004519;GO:0006309;GO:0042803;GO:0004520;GO:0004521;GO:0000737;GO:0006401	K01173-ko04210 Apoptosis	KOG3721-Mitochondrial endonuclease[F]
542	snr-4	13.5676	220.107	-4.01997	0	0	up	CELE_C52E4.3	WormBase:WBGene00004917,GeneID:179639	GO:0005634;GO:0005515;GO:0030529;GO:0006397;GO:0008380;GO:0005686;GO:0071011;GO:0071013;GO:0005685;GO:0046540;GO:0005682;GO:0000387;GO:0030532	K11096-ko03040 Spliceosome	KOG3459-Small nuclear ribonucleoprotein (snRNP) Sm core protein[A]
543	fzo-1	1.38202	31.211	-4.4972	0	0	up	CELE_ZK1248.14	WormBase:WBGene00001509,GeneID:173990	GO:0000166;GO:0016787;GO:0016020;GO:0016021;GO:0005739;GO:0003924;GO:0005525;GO:0005741;GO:0008053;GO:0051646;GO:0031306	K06030-ko04214 Apoptosis - fly	KOG0448-Mitofusin 1 GTPase, involved in mitochondrila biogenesis[O]
544	ugt-62	0.20471	44.6691	-7.76955	0	0	up	CELE_M88.1	WormBase:WBGene00010904,GeneID:175591	GO:0016740;GO:0016020;GO:0016021;GO:0043231;GO:0008152;GO:0015020;GO:0016758;GO:0016757	K00699-ko00040 Pentose and glucuronate interconversions;ko00053 Ascorbate and aldarate metabolism;ko00500 Starch and sucrose metabolism;ko00140 Steroid hormone biosynthesis;ko00830 Retinol metabolism;ko00860 Porphyrin and chlorophyll metabolism;ko00980 Metabolism of xenobiotics by cytochrome P450;ko00982 Drug metabolism - cytochrome P450;ko00983 Drug metabolism - other enzymes;ko05204 Chemical ca…	KOG1192-UDP-glucuronosyl and UDP-glucosyl transferase[GC]
545	gldc-1	1.22511	26.7749	-4.4499	0	0	up	CELE_R12C12.1	WormBase:WBGene00020022,GeneID:174012	GO:0016491;GO:0055114;GO:0003824;GO:0005739;GO:0004375;GO:0006544;GO:0006546	K00281-ko01200 Carbon metabolism;ko00630 Glyoxylate and dicarboxylate metabolism;ko00260 Glycine, serine and threonine metabolism	KOG2040-Glycine dehydrogenase (decarboxylating)[E]
546	gly-3	2.15733	40.7398	-4.23912	0	0	up	CELE_ZK688.8	WormBase:WBGene00001628,GeneID:176112	GO:0046872;GO:0016740;GO:0016020;GO:0016021;GO:0030246;GO:0000139;GO:0005794;GO:0016757;GO:0006486;GO:0004653;GO:0018243	K00710-ko00512 Mucin type O-glycan biosynthesis	KOG3736-Polypeptide N-acetylgalactosaminyltransferase[O]
547	stim-1	1.29304	44.5271	-5.10585	0	0	up	CELE_Y55B1BM.1	WormBase:WBGene00021910,GeneID:175201	GO:0046872;GO:0005737;GO:0006874;GO:0005886;GO:0016020;GO:0016021;GO:0043025;GO:0006811;GO:0030425;GO:0000003;GO:0005783;GO:0042802;GO:0005262;GO:0006816;GO:0070588;GO:0030728;GO:0043229;GO:0005509;GO:1901076;GO:0002115;GO:0045987;GO:0005246;GO:0032237;GO:1901341	K16059-ko04020 Calcium signaling pathway;ko04611 Platelet activation	KOG4403-Cell surface glycoprotein STIM, contains SAM domain[R]
548	skr-4	18.3483	189.566	-3.36898	0	0	up	CELE_Y60A3A.18	WormBase:WBGene00004810,GeneID:191762	GO:0016874;GO:0006511	K03094-ko04141 Protein processing in endoplasmic reticulum;ko04120 Ubiquitin mediated proteolysis;ko04310 Wnt signaling pathway;ko04341 Hedgehog signaling pathway - Fly;ko04350 TGF-beta signaling pathway;ko04110 Cell cycle;ko04111 Cell cycle - yeast;ko04114 Oocyte meiosis;ko04710 Circadian rhythm;ko05168 Herpes simplex infection	KOG1724-SCF ubiquitin ligase, Skp1 component[O]
549	aagr-4	0.672715	24.959	-5.21342	0	0	up	CELE_F52D1.1	WormBase:WBGene00018682,GeneID:180400	GO:0004553;GO:0016787;GO:0016798;GO:0005975;GO:0008152;GO:0003824;GO:0030246	K05546-ko00510 N-Glycan biosynthesis;ko04141 Protein processing in endoplasmic reticulum	KOG1066-Glucosidase II catalytic (alpha) subunit and related enzymes, glycosyl hydrolase family 31[GMO]
550	msi-1	10.8011	186.232	-4.10786	0	0	up	CELE_R10E9.1	WormBase:WBGene00003423,GeneID:175514	GO:0005737;GO:0003676;GO:0003723;GO:0003729;GO:0050877	K14411-ko03015 mRNA surveillance pathway	KOG4205-RNA-binding protein musashi/mRNA cleavage and polyadenylation factor I complex, subunit HRP1[A]
551	Y47D9A.1	9.12546	89.854	-3.29961	0	0	up	CELE_Y47D9A.1	WormBase:WBGene00021628,GeneID:172033	GO:0009058;GO:0016779;GO:0016740	K00966-ko00051 Fructose and mannose metabolism;ko00520 Amino sugar and nucleotide sugar metabolism	KOG1460-GDP-mannose pyrophosphorylase[GMO]
552	mpk-1	6.87134	74.0288	-3.42943	0	0	up	CELE_F43C1.2	WormBase:WBGene00003401,GeneID:175545	GO:0005634;GO:0046872;GO:0000166;GO:0005524;GO:0016740;GO:0005737;GO:0016301;GO:0016310;GO:0040025;GO:0004674;GO:0018105;GO:0004672;GO:0006468;GO:0005515;GO:0030154;GO:0048477;GO:0051321;GO:0050830;GO:0007166;GO:0010468;GO:0004707;GO:0000165;GO:0010628;GO:0001556;GO:0007049;GO:0007265;GO:0071310	K04371-ko04014 Ras signaling pathway;ko04015 Rap1 signaling pathway;ko04010 MAPK signaling pathway;ko04013 MAPK signaling pathway - fly;ko04011 MAPK signaling pathway - yeast;ko04012 ErbB signaling pathway;ko04350 TGF-beta signaling pathway;ko04370 VEGF signaling pathway;ko04668 TNF signaling pathway;ko04066 HIF-1 signaling pathway;ko04068 FoxO signaling pathway;ko04072 Phospholipase D signaling …	KOG0660-Mitogen-activated protein kinase[T]
553	gpcp-2	8.75789	55.5286	-2.66457	0	0	up	CELE_T05H10.7	WormBase:WBGene00011511,GeneID:174296	GO:0016787;GO:0005623;GO:0030246;GO:0008081;GO:0006629;GO:0008889;GO:0047389;GO:2001070;GO:0030643;GO:0046475	K18695-ko00564 Glycerophospholipid metabolism;ko05231 Choline metabolism in cancer	KOG2421-Predicted starch-binding protein[R]
554	apy-1	7.10438	81.3863	-3.51801	0	0	up	CELE_F08C6.6	WormBase:WBGene00017244,GeneID:181019	GO:0005509;GO:0046872;GO:0016787;GO:0016020;GO:0016021;GO:0060465;GO:0000003;GO:0005515;GO:0008340;GO:0017110;GO:0030166;GO:0009408;GO:0030968;GO:0007369;GO:0004382;GO:0045134;GO:0012505;GO:0040009;GO:0006256;GO:0046712	K12304-ko00230 Purine metabolism;ko00240 Pyrimidine metabolism	KOG4494-Cell surface ATP diphosphohydrolase Apyrase[F]
555	nduf-5	25.901	253.313	-3.28984	0	0	up	CELE_Y54E10BL.5	WormBase:WBGene00021839,GeneID:266824	GO:0006120;GO:0005747	K03938-ko00190 Oxidative phosphorylation;ko05010 Alzheimer's disease;ko05012 Parkinson's disease;ko05016 Huntington's disease;ko04932 Non-alcoholic fatty liver disease (NAFLD)	KOG4110-NADH:ubiquinone oxidoreductase, NDUFS5/15kDa[C]
556	F59B2.3	2.07108	55.6088	-4.74686	0	0	up	CELE_F59B2.3	WormBase:WBGene00010308,GeneID:176272	GO:0046872;GO:0016787;GO:0005634;GO:0005975;GO:0016810;GO:0006044;GO:0008448;GO:0006046	K01443-ko00520 Amino sugar and nucleotide sugar metabolism	KOG3892-N-acetyl-glucosamine-6-phosphate deacetylase[G]
557	dnj-12	56.5959	188.351	-1.73465	0	0	up	CELE_F39B2.10	WormBase:WBGene00001030,GeneID:173341	GO:0046872;GO:0005524;GO:0051082;GO:0006457;GO:0031072;GO:0009408	K09502-ko04141 Protein processing in endoplasmic reticulum	KOG0712-Molecular chaperone (DnaJ superfamily)[O]
558	scc-3	2.43526	26.5841	-3.44841	0	0	up	CELE_F18E2.3	WormBase:WBGene00004738,GeneID:179749	GO:0000793;GO:0005634;GO:0005694;GO:0051301;GO:0007049;GO:0003677;GO:0051177;GO:0000070;GO:0000785;GO:0008278	K06671-ko04110 Cell cycle;ko04111 Cell cycle - yeast;ko04113 Meiosis - yeast	KOG2011-Sister chromatid cohesion complex Cohesin, subunit STAG/IRR1/SCC3[D]
559	F10C2.4	1.35772	23.2702	-4.09922	0	0	up	CELE_F10C2.4	WormBase:WBGene00008645,GeneID:179652	GO:0005634;GO:0046872;GO:0003677;GO:0016740;GO:0016787;GO:0000166;GO:0016779;GO:0003676;GO:0090305;GO:0006260;GO:0004527;GO:0008408;GO:0004518;GO:0051536;GO:0051539;GO:0003887;GO:0006297;GO:0071897;GO:0006287;GO:0045004;GO:0008296;GO:0043625	K02327-ko00230 Purine metabolism;ko00240 Pyrimidine metabolism;ko03030 DNA replication;ko03410 Base excision repair;ko03420 Nucleotide excision repair;ko03430 Mismatch repair;ko03440 Homologous recombination;ko05166 HTLV-I infection	KOG0968-DNA polymerase zeta, catalytic subunit[L]
560	vps-34	0.471825	32.0513	-6.08599	0	0	up	CELE_B0025.1	WormBase:WBGene00006932,GeneID:172280	GO:0005634;GO:0000166;GO:0005524;GO:0016740;GO:0005737;GO:0016020;GO:0016301;GO:0016310;GO:0002119;GO:0005730;GO:0000003;GO:0008340;GO:0000045;GO:0006629;GO:0006468;GO:0042995;GO:0046854;GO:0005768;GO:0090386;GO:0042395;GO:0005777;GO:0006909;GO:0030100;GO:1901076;GO:0016303;GO:0048015;GO:0000407;GO:0006897;GO:0030242;GO:0051036;GO:0005640;GO:0001891;GO:0016197;GO:0006998;GO:0036092;GO:0050708;GO:…	K00914-ko00562 Inositol phosphate metabolism;ko04070 Phosphatidylinositol signaling system;ko04145 Phagosome;ko04140 Regulation of autophagy;ko05152 Tuberculosis	KOG0906-Phosphatidylinositol 3-kinase VPS34, involved in signal transduction[TU]
561	gly-5	17.9244	81.974	-2.19324	0	0	up	CELE_Y39E4B.12	WormBase:WBGene00001630,GeneID:176736	GO:0046872;GO:0016740;GO:0016020;GO:0016021;GO:0030246;GO:0000139;GO:0005794;GO:0016757;GO:0006486;GO:0004653;GO:0018243	K00710-ko00512 Mucin type O-glycan biosynthesis	KOG3736-Polypeptide N-acetylgalactosaminyltransferase[O]
562	crn-3	0.705155	25.4462	-5.17336	0	0	up	CELE_C14A4.4	WormBase:WBGene00000796,GeneID:3565889	GO:0000166;GO:0003824;GO:0003676;GO:0009792;GO:0005622;GO:0040007;GO:0008408;GO:0006139;GO:0006396;GO:0006309;GO:0043277;GO:0044237;GO:0000176;GO:0000178	K12591-ko03018 RNA degradation	KOG2206-Exosome 3'-5' exoribonuclease complex, subunit PM/SCL-100 (Rrp6)[J]
563	asb-1	19.8814	127.786	-2.68424	0	0	up	CELE_F35G12.10	WormBase:WBGene00000206,GeneID:175605	GO:0099132;GO:0005739;GO:0015986;GO:0097730;GO:0015078;GO:0046933;GO:0000276	K02127-ko00190 Oxidative phosphorylation;ko05010 Alzheimer's disease;ko05012 Parkinson's disease;ko05016 Huntington's disease	KOG3976-Mitochondrial F1F0-ATP synthase, subunit b/ATP4[C]
564	pafo-1	1.29883	51.7153	-5.31531	0	0	up	CELE_C55A6.9	WormBase:WBGene00008338,GeneID:179583	GO:0005634;GO:0006351;GO:0006355;GO:0006368;GO:0016570;GO:0016593	K15174-ko04011 MAPK signaling pathway - yeast	KOG2478-Putative RNA polymerase II regulator[K]
565	aly-2	42.5586	209.156	-2.29706	0	0	up	CELE_F23B2.6	WormBase:WBGene00000121,GeneID:177738	GO:0003676	K12881-ko03040 Spliceosome;ko03013 RNA transport;ko03015 mRNA surveillance pathway;ko05168 Herpes simplex infection	KOG0533-RRM motif-containing protein[A]
566	mat-2	0.774305	15.9338	-4.36304	0	0	up	CELE_W10C6.1	WormBase:WBGene00003133,GeneID:174698	GO:0007275;GO:0005680;GO:0051301;GO:0051321;GO:0016567;GO:0009949;GO:0007049;GO:0008356;GO:0006836;GO:0051295;GO:0007091;GO:0044785	K03348-ko04120 Ubiquitin mediated proteolysis;ko04110 Cell cycle;ko04111 Cell cycle - yeast;ko04113 Meiosis - yeast;ko04114 Oocyte meiosis;ko04914 Progesterone-mediated oocyte maturation;ko05166 HTLV-I infection	KOG1858-Anaphase-promoting complex (APC), subunit 1 (meiotic check point regulator/Tsg24)[DO]
567	zen-4	3.81219	38.3443	-3.33032	0	0	up	CELE_M03D4.1	WormBase:WBGene00006974,GeneID:177374	GO:0000166;GO:0005524;GO:0005515;GO:0019901;GO:0005813;GO:0042802;GO:0035046;GO:0032154;GO:0005874;GO:0030496;GO:0003774;GO:0003777;GO:0008017;GO:0007018;GO:0008574;GO:0000910;GO:0000915;GO:0031991;GO:0040038;GO:0051256;GO:0051257;GO:0072383;GO:0051233;GO:1990023;GO:0097149;GO:0005871	K17387-ko05206 MicroRNAs in cancer	KOG0247-Kinesin-like protein[Z]
568	F25B5.6	3.28306	52.3145	-3.9941	0	0	up	CELE_F25B5.6	WormBase:WBGene00017777,GeneID:175842	GO:0046872;GO:0000166;GO:0005524;GO:0006730;GO:0005737;GO:0016020;GO:0005739;GO:0005759;GO:0016874;GO:0009058;GO:0005743;GO:0004326;GO:0009396;GO:0046901	K01930-ko00790 Folate biosynthesis	KOG2525-Folylpolyglutamate synthase[H]
569	vps-35	1.03123	27.775	-4.75135	0	0	up	CELE_F59G1.3	WormBase:WBGene00006933,GeneID:174000	GO:0008565;GO:0015031;GO:0030425;GO:0043025;GO:0042147;GO:0005829;GO:0006886;GO:0030904;GO:1903539;GO:0005770;GO:1905606	K18468-ko04144 Endocytosis	KOG1107-Membrane coat complex Retromer, subunit VPS35[U]
570	K01G5.5	34.4526	134.676	-1.96681	0	0	up	CELE_K01G5.5	WormBase:WBGene00010478,GeneID:176504	GO:0005634;GO:0016853;GO:0003723;GO:0005730;GO:0006364;GO:0042254;GO:0030529;GO:0006396;GO:0009982;GO:0001522;GO:0009451;GO:0031429;GO:0031118;GO:0031120;GO:1990481;GO:0000495	K11131-ko03008 Ribosome biogenesis in eukaryotes	KOG2529-Pseudouridine synthase[J]
571	mlcd-1	0.759273	48.5454	-5.99857	0	0	up	CELE_F35G12.1	WormBase:WBGene00009439,GeneID:175597	GO:0006633;GO:0050080	K01578-ko00640 Propanoate metabolism;ko00410 beta-Alanine metabolism;ko04152 AMPK signaling pathway;ko04146 Peroxisome	KOG3018-Malonyl-CoA decarboxylase[G]
572	C14B9.10	45.9611	482.237	-3.39126	0	0	up	CELE_C14B9.10	WormBase:WBGene00015755,GeneID:259519	GO:0008121;GO:0006122;GO:0009060;GO:0034551;GO:0005743;GO:0005750	K00419-ko00190 Oxidative phosphorylation;ko04260 Cardiac muscle contraction;ko05010 Alzheimer's disease;ko05012 Parkinson's disease;ko05016 Huntington's disease;ko04932 Non-alcoholic fatty liver disease (NAFLD)	-
573	pas-3	97.7341	312.78	-1.67821	0	0	up	CELE_Y110A7A.14	WormBase:WBGene00003924,GeneID:172139	GO:0005634;GO:0016787;GO:0005737;GO:0008233;GO:0006508;GO:0006511;GO:0004175;GO:0004298;GO:0051603;GO:0000502;GO:0005839;GO:0019773	K02728-ko03050 Proteasome	KOG0178-20S proteasome, regulatory subunit alpha type PSMA4/PRE9[O]
574	paqr-1	1.98459	52.3301	-4.72073	0	0	up	CELE_C43G2.1	WormBase:WBGene00016610,GeneID:177416	GO:0016020;GO:0016021;GO:0006629;GO:0005886;GO:0004872;GO:0042562;GO:0006631;GO:0009755;GO:0019395;GO:0033211;GO:0046321	K07297-ko04152 AMPK signaling pathway;ko04920 Adipocytokine signaling pathway;ko04211 Longevity regulating pathway - mammal;ko04932 Non-alcoholic fatty liver disease (NAFLD)	KOG0748-Predicted membrane proteins, contain hemolysin III domain[RT]
575	teg-4	1.37868	20.965	-3.92662	0	0	up	CELE_K02F2.3	WormBase:WBGene00019323,GeneID:172406	GO:0005634;GO:0003676;GO:0003723;GO:0000398	K12830-ko03040 Spliceosome	KOG1898-Splicing factor 3b, subunit 3[A]
576	mix-1	1.54333	21.1649	-3.77756	0	0	up	CELE_M106.1	WormBase:WBGene00003367,GeneID:174669	GO:0000793;GO:0005634;GO:0005694;GO:0000166;GO:0005524;GO:0009792;GO:0005515;GO:0051301;GO:0051321;GO:0007049;GO:0000070;GO:0007076;GO:0051276;GO:0042464;GO:0030261;GO:0046536;GO:0000775	K06674-ko04111 Cell cycle - yeast	KOG0933-Structural maintenance of chromosome protein 2 (chromosome condensation complex Condensin, subunit E)[BD]
577	asm-2	0.570177	34.4931	-5.91876	0	0	up	CELE_ZK455.4	WormBase:WBGene00000212,GeneID:181323	GO:0046872;GO:0016787;GO:0016798;GO:0008152;GO:0005576;GO:0005622;GO:0006629;GO:0006665;GO:0004767;GO:0006685;GO:0046513	K12350-ko00600 Sphingolipid metabolism;ko04071 Sphingolipid signaling pathway;ko04142 Lysosome	KOG3770-Acid sphingomyelinase and PHM5 phosphate metabolism protein[I]
578	acl-9	14.2733	93.5311	-2.71212	0	0	up	CELE_ZK40.1	WormBase:WBGene00022646,GeneID:179032	GO:0016740;GO:0016020;GO:0016021;GO:0008152;GO:0016746	K13513-ko00561 Glycerolipid metabolism;ko00564 Glycerophospholipid metabolism	KOG1505-Lysophosphatidic acid acyltransferase LPAAT and related acyltransferases[I]
579	cap-2	53.1613	213.952	-2.00884	0	0	up	CELE_M106.5	WormBase:WBGene00000293,GeneID:174673	GO:0005737;GO:0005856;GO:0000902;GO:0003779;GO:0051015;GO:0030036;GO:0005884;GO:0005869;GO:0000578;GO:0051693;GO:0051016;GO:0008290;GO:0010591;GO:0051490	K10365-ko04144 Endocytosis	KOG3174-F-actin capping protein, beta subunit[Z]
580	hpo-3	8.75799	128.829	-3.87872	0	0	up	CELE_F33D11.9	WormBase:WBGene00018006,GeneID:172256	GO:0016020;GO:0016021;GO:0042765;GO:0016255	K05289-ko00563 Glycosylphosphatidylinositol(GPI)-anchor biosynthesis	KOG3566-Glycosylphosphatidylinositol anchor attachment protein GAA1[O]
581	pxl-1	7.01523	82.4786	-3.55546	0	0	up	CELE_C28H8.6	WormBase:WBGene00016197,GeneID:175831	GO:0046872;GO:0005515;GO:0031430;GO:0055120;GO:0002119;GO:0043050;GO:0003674;GO:0005912;GO:0061061;GO:0017166;GO:0002102	K05760-ko04370 VEGF signaling pathway;ko04810 Regulation of actin cytoskeleton;ko04510 Focal adhesion;ko04670 Leukocyte transendothelial migration;ko04062 Chemokine signaling pathway;ko05205 Proteoglycans in cancer;ko05203 Viral carcinogenesis;ko05100 Bacterial invasion of epithelial cells	KOG1703-Adaptor protein Enigma and related PDZ-LIM proteins[TZ]
582	klc-2	3.51491	48.3756	-3.78272	0	0	up	CELE_C18C4.10	WormBase:WBGene00002215,GeneID:178942	GO:0005737;GO:0005515;GO:0002119;GO:0005856;GO:0040011;GO:0019894;GO:0005874;GO:0003777;GO:0040038;GO:0005635;GO:0045202;GO:0048489;GO:0005871;GO:0051295;GO:0016938;GO:0048675;GO:0030473	K10407-ko05132 Salmonella infection	KOG1840-Kinesin light chain[Z]
583	ncr-1	1.18543	18.2393	-3.94357	0	0	up	CELE_F02E8.6	WormBase:WBGene00003561,GeneID:180719	GO:0016020;GO:0016021;GO:0007275;GO:0046662;GO:0040024;GO:0040010;GO:0003674;GO:0005764;GO:0005770;GO:0042632;GO:0030301	K12385-ko04142 Lysosome	KOG1933-Cholesterol transport protein (Niemann-Pick C disease protein)[I]
584	C07H6.4	2.01268	27.7784	-3.78678	0	0	up	CELE_C07H6.4	WormBase:WBGene00015581,GeneID:176063	GO:0003676;GO:0003723;GO:0006396	K12842-ko03040 Spliceosome	KOG0151-Predicted splicing regulator, contains RRM, SWAP and RPR domains[R]
585	ogdh-1	60.4674	158.476	-1.39004	0	0	up	CELE_T22B11.5	WormBase:WBGene00020679,GeneID:177235	GO:0016491;GO:0055114;GO:0006096;GO:0005739;GO:0005759;GO:0008152;GO:0016624;GO:0031966;GO:0006099;GO:0004591;GO:0030976;GO:0006091;GO:0045252	K00164-ko01200 Carbon metabolism;ko00020 Citrate cycle (TCA cycle);ko00310 Lysine degradation;ko00380 Tryptophan metabolism	KOG0450-2-oxoglutarate dehydrogenase, E1 subunit[G]
586	ech-4	6.91143	73.6456	-3.41354	0	0	up	CELE_R06F6.9	WormBase:WBGene00001153,GeneID:174665	GO:0003824;GO:0008152;GO:0019915;GO:0000062;GO:0006635	K13239-ko00071 Fatty acid degradation;ko04146 Peroxisome	KOG0016-Enoyl-CoA hydratase/isomerase[I]
587	mccc-1	3.88605	41.8954	-3.43042	0	0	up	CELE_F32B6.2	WormBase:WBGene00009319,GeneID:177841	GO:0000166;GO:0005524;GO:0046872;GO:0003824;GO:0016874;GO:0004075	K01968-ko00280 Valine, leucine and isoleucine degradation	KOG0238-3-Methylcrotonyl-CoA carboxylase, biotin-containing subunit/Propionyl-CoA carboxylase, alpha chain/Acetyl-CoA carboxylase, biotin carboxylase subunit[IE]
588	mog-1	3.24623	27.6123	-3.08847	0	0	up	CELE_K03H1.2	WormBase:WBGene00003389,GeneID:176409	GO:0005634;GO:0000166;GO:0005524;GO:0016787;GO:0005737;GO:0005515;GO:0007275;GO:0003676;GO:0004004;GO:0004386;GO:0006397;GO:0003723;GO:0000398;GO:0008380;GO:0005681;GO:0040022	K12815-ko03040 Spliceosome	KOG0925-mRNA splicing factor ATP-dependent RNA helicase[A]
589	F54D7.2	6.35712	70.5749	-3.47271	0	0	up	CELE_F54D7.2	WormBase:WBGene00018797,GeneID:172097	GO:0016020;GO:0016021;GO:0008654;GO:0016780	K00993-ko00564 Glycerophospholipid metabolism;ko00565 Ether lipid metabolism;ko00440 Phosphonate and phosphinate metabolism	KOG2877-sn-1,2-diacylglycerol ethanolamine- and cholinephosphotranferases[I]
590	epg-4	0.974461	65.9701	-6.08106	0	0	up	CELE_F37C12.2	WormBase:WBGene00018150,GeneID:176009	GO:0005737;GO:0016020;GO:0016021;GO:0005783;GO:0006914;GO:0016236;GO:1902902;GO:0006915	K10134-ko04115 p53 signaling pathway	KOG3966-p53-mediated apoptosis protein EI24/PIG8[TV]
591	mlc-5	520.955	257.264	1.01791	0	0	down	CELE_T12D8.6	WormBase:WBGene00011734,GeneID:176796	GO:0005509;GO:0005737;GO:0051301;GO:0005856;GO:0016459;GO:0007049;GO:0000281;GO:0015629	K12751-ko04921 Oxytocin signaling pathway;ko04270 Vascular smooth muscle contraction	KOG0030-Myosin essential light chain, EF-Hand protein superfamily[Z]
592	T22D1.3	2.45542	43.9841	-4.16294	0	0	up	CELE_T22D1.3	WormBase:WBGene00020682,GeneID:177457	GO:0016491;GO:0046872;GO:0055114;GO:0005737;GO:0003824;GO:0006164;GO:0003938;GO:0006177;GO:0006183;GO:0000166	K00088-ko00230 Purine metabolism;ko00983 Drug metabolism - other enzymes	KOG2550-IMP dehydrogenase/GMP reductase[F]
593	ced-2	353.021	81.4617	2.11556	0	0	down	CELE_Y41D4B.13	WormBase:WBGene00000416,GeneID:176968	GO:0005886;GO:0005515;GO:1903356;GO:0043652;GO:0007165;GO:0005575;GO:0016477;GO:0006915;GO:0032403;GO:0006909;GO:0031532;GO:1901076;GO:1902742;GO:0009967;GO:0012501;GO:0005070	K04438-ko04015 Rap1 signaling pathway;ko04010 MAPK signaling pathway;ko04012 ErbB signaling pathway;ko04810 Regulation of actin cytoskeleton;ko04510 Focal adhesion;ko04666 Fc gamma R-mediated phagocytosis;ko04062 Chemokine signaling pathway;ko04910 Insulin signaling pathway;ko04722 Neurotrophin signaling pathway;ko05200 Pathways in cancer;ko05206 MicroRNAs in cancer;ko05220 Chronic myeloid leukem…	KOG4792-Crk family adapters[T]
594	hsp-6	84.3589	201.7	-1.2576	0	0	up	CELE_C37H5.8	WormBase:WBGene00002010,GeneID:178873	GO:0000166;GO:0005524;GO:0034514;GO:0005739;GO:0051082;GO:0006457	K04043-ko03018 RNA degradation;ko04212 Longevity regulating pathway - worm;ko05152 Tuberculosis	KOG0102-Molecular chaperones mortalin/PBP74/GRP75, HSP70 superfamily[O]
595	syx-5	2.4045	54.4913	-4.50222	0	0	up	CELE_F55A11.2	WormBase:WBGene00006373,GeneID:179611	GO:0016020;GO:0016021;GO:0005515;GO:0006886;GO:0016192;GO:0000139;GO:0006888;GO:0098793;GO:0000149;GO:0005484;GO:0006906;GO:0031201;GO:0006836;GO:0048278;GO:0016081	K08490-ko04130 SNARE interactions in vesicular transport	KOG0812-SNARE protein SED5/Syntaxin 5[U]
596	F26H9.5	2.2612	59.2391	-4.71139	0	0	up	CELE_F26H9.5	WormBase:WBGene00009177,GeneID:172756	GO:0016740;GO:0003824;GO:0005737;GO:0008483;GO:0008652;GO:0006564;GO:0004648	K00831-ko01200 Carbon metabolism;ko01230 Biosynthesis of amino acids;ko00680 Methane metabolism;ko00260 Glycine, serine and threonine metabolism;ko00750 Vitamin B6 metabolism	KOG2790-Phosphoserine aminotransferase[HE]
597	kin-10	35.3552	184.025	-2.37991	0	0	up	CELE_T01G9.6	WormBase:WBGene00002196,GeneID:172610	GO:0005634;GO:0005515;GO:0016055;GO:0007610;GO:0005929;GO:0042995;GO:0030424;GO:0030425;GO:0043025;GO:0097730;GO:0043204;GO:0019887;GO:0045859;GO:0034606;GO:0034608;GO:0005956	K03115-ko03008 Ribosome biogenesis in eukaryotes;ko04310 Wnt signaling pathway;ko04064 NF-kappa B signaling pathway;ko04139 Regulation of mitophagy - yeast;ko04520 Adherens junction;ko04530 Tight junction;ko04712 Circadian rhythm - plant;ko05162 Measles;ko05168 Herpes simplex infection;ko05169 Epstein-Barr virus infection	KOG3092-Casein kinase II, beta subunit[TDK]
598	npp-9	49.0044	126.171	-1.36439	0	0	up	CELE_F59A2.1	WormBase:WBGene00003795,GeneID:175443	GO:0046907;GO:0005643;GO:0005737;GO:0005515;GO:0043547;GO:0009792;GO:0005813;GO:0005096;GO:0008536;GO:0000082;GO:0006405;GO:0006511;GO:0006606;GO:0006997;GO:0007051;GO:0046604	K12172-ko03013 RNA transport	KOG0864-Ran-binding protein RANBP1 and related RanBD domain proteins[U]
599	K07B1.4	1.33642	60.5502	-5.50168	0	0	up	CELE_K07B1.4	WormBase:WBGene00019464,GeneID:179314	GO:0016020;GO:0016021;GO:0016747	K14458-ko00561 Glycerolipid metabolism	KOG0831-Acyl-CoA:diacylglycerol acyltransferase (DGAT)[I]
600	bckd-1B	2.43027	59.9502	-4.62458	0	0	up	CELE_F27D4.5	WormBase:WBGene00006518,GeneID:172539	GO:0003824;GO:0008152;GO:0045723;GO:0061063	K00167-ko00640 Propanoate metabolism;ko00280 Valine, leucine and isoleucine degradation	KOG0525-Branched chain alpha-keto acid dehydrogenase E1, beta subunit[C]
601	rfc-1	3.99914	35.5214	-3.15093	0	0	up	CELE_C54G10.2	WormBase:WBGene00004337,GeneID:179967	GO:0005634;GO:0000166;GO:0005524;GO:0003677;GO:0006281;GO:0006260;GO:0003689;GO:0005663	K10754-ko03030 DNA replication;ko03420 Nucleotide excision repair;ko03430 Mismatch repair	-
602	unc-13	0.453249	13.0241	-4.84474	0	0	up	CELE_ZK524.2	WormBase:WBGene00006752,GeneID:172497	GO:0005509;GO:0046872;GO:0005622;GO:0035556;GO:0005543;GO:0019992;GO:0007268;GO:0046662;GO:0045202;GO:0043051;GO:0007283;GO:0005516;GO:0048786;GO:0016079;GO:0060282;GO:0043195	K15293-ko04721 Synaptic vesicle cycle	KOG1011-Neurotransmitter release regulator, UNC-13[TU]
603	rpt-2	41.6436	146.414	-1.81388	0	0	up	CELE_F29G9.5	WormBase:WBGene00004502,GeneID:178988	GO:0005634;GO:0000166;GO:0005524;GO:0005737;GO:0016787;GO:0030433;GO:0031625;GO:0010629;GO:0017025;GO:0036402;GO:0030163;GO:0045899;GO:1901800;GO:0008540;GO:0031595;GO:0031597;GO:0000502	K03062-ko03050 Proteasome;ko05203 Viral carcinogenesis;ko05169 Epstein-Barr virus infection	KOG0726-26S proteasome regulatory complex, ATPase RPT2[O]
604	abt-4	6.96737	29.127	-2.06367	0	0	up	CELE_Y39D8C.1	WormBase:WBGene00000022,GeneID:178559	GO:0000166;GO:0005524;GO:0016887;GO:0016020;GO:0016021;GO:0043231;GO:0055085;GO:0042626;GO:0006869	K05643-ko02010 ABC transporters	KOG0059-Lipid exporter ABCA1 and related proteins, ABC superfamily[IR]
605	klc-1	2.15529	43.5929	-4.33814	0	0	up	CELE_M7.2	WormBase:WBGene00002214,GeneID:178007	GO:0005515;GO:0003777;GO:0040038;GO:0005871;GO:0051295	K10407-ko05132 Salmonella infection	KOG1840-Kinesin light chain[Z]
606	F35C8.5	2.98528	72.5718	-4.60347	0	0	up	CELE_F35C8.5	WormBase:WBGene00018036,GeneID:185268	GO:0005506;GO:0016491;GO:0046872;GO:0055114;GO:0016020;GO:0016021;GO:0005789;GO:0006629;GO:0008610;GO:0008202;GO:0006694;GO:0016126	K10223-ko00120 Primary bile acid biosynthesis	KOG0873-C-4 sterol methyl oxidase[I]
607	gpx-3	1.17109	90.0145	-6.26423	0	0	up	CELE_C11E4.2	WormBase:WBGene00007517,GeneID:182513	GO:0016491;GO:0055114;GO:0005576;GO:0005615;GO:0098869;GO:0004601;GO:0006979;GO:0004602	K00432-ko00590 Arachidonic acid metabolism;ko00480 Glutathione metabolism;ko04918 Thyroid hormone synthesis	KOG1651-Glutathione peroxidase[O]
608	dhrs-4	0.831784	77.8232	-6.54785	0	0	up	CELE_F54F3.4	WormBase:WBGene00010063,GeneID:179772	GO:0016491;GO:0055114;GO:0003824;GO:0004090	K11147-ko00830 Retinol metabolism;ko04146 Peroxisome	KOG0725-Reductases with broad range of substrate specificities[R]
609	fecl-1	1.81972	56.1029	-4.94629	0	0	up	CELE_K07G5.6	WormBase:WBGene00010645,GeneID:172454	GO:0005739;GO:0004325;GO:0006783	K01772-ko00860 Porphyrin and chlorophyll metabolism	-
610	rfc-4	6.97762	79.2849	-3.50624	0	0	up	CELE_F31E3.3	WormBase:WBGene00004340,GeneID:175976	GO:0005634;GO:0000166;GO:0005524;GO:0005515;GO:0006260;GO:0006281;GO:0006261;GO:0003689;GO:0005663	K10755-ko03030 DNA replication;ko03420 Nucleotide excision repair;ko03430 Mismatch repair	KOG0989-Replication factor C, subunit RFC4[L]
611	hacd-1	171.047	67.9258	1.33236	0	0	down	CELE_R09B5.6	WormBase:WBGene00019978,GeneID:178638	GO:0055114;GO:0016020;GO:0016021;GO:0016491;GO:0006631;GO:0003857;GO:0070403	K00022-ko01212 Fatty acid metabolism;ko00650 Butanoate metabolism;ko00062 Fatty acid elongation;ko00071 Fatty acid degradation;ko00280 Valine, leucine and isoleucine degradation;ko00310 Lysine degradation;ko00380 Tryptophan metabolism;ko00281 Geraniol degradation;ko00930 Caprolactam degradation	KOG2304-3-hydroxyacyl-CoA dehydrogenase[I]
612	C14B9.8	0.588192	17.0841	-4.86022	0	0	up	CELE_C14B9.8	WormBase:WBGene00015754,GeneID:176149	GO:0003824;GO:0005975;GO:0005516;GO:0005977;GO:0004689;GO:0005964;GO:0006468	K07190-ko04020 Calcium signaling pathway;ko04910 Insulin signaling pathway;ko04922 Glucagon signaling pathway	KOG3635-Phosphorylase kinase[G]
613	pyk-1	48.4582	151.877	-1.64809	0	0	up	CELE_F25H5.3	WormBase:WBGene00009126,GeneID:172744	GO:0016740;GO:0000287;GO:0006096;GO:0003824;GO:0016301;GO:0016310;GO:0004743;GO:0030955;GO:0005737	K00873-ko01200 Carbon metabolism;ko01230 Biosynthesis of amino acids;ko00010 Glycolysis / Gluconeogenesis;ko00620 Pyruvate metabolism;ko00230 Purine metabolism;ko04922 Glucagon signaling pathway;ko05230 Central carbon metabolism in cancer;ko05203 Viral carcinogenesis;ko04930 Type II diabetes mellitus	KOG2323-Pyruvate kinase[G]
614	F19F10.9	1.29235	26.6917	-4.36832	0	0	up	CELE_F19F10.9	WormBase:WBGene00017605,GeneID:179140	GO:0046540;GO:0000398;GO:0000387;GO:0000481;GO:0045292	K11984-ko03040 Spliceosome	KOG2217-U4/U6.U5 snRNP associated protein[A]
615	dhs-19	0.851959	64.7422	-6.24778	0	0	up	CELE_T11F9.11	WormBase:WBGene00000982,GeneID:179578	GO:0016020;GO:0016021	K15734-ko00830 Retinol metabolism	KOG1201-Hydroxysteroid 17-beta dehydrogenase 11[Q]
616	mboa-6	19.9917	105.552	-2.40048	0	0	up	CELE_R155.1	WormBase:WBGene00020115,GeneID:175339	GO:0016740;GO:0016020;GO:0016021;GO:0002119;GO:0005783;GO:0005789;GO:0006656;GO:0006629;GO:0040010;GO:0016746;GO:0040032;GO:0008654;GO:0008374;GO:0047184;GO:0006644;GO:0006646;GO:0006659	K13515-ko00564 Glycerophospholipid metabolism	KOG2705-Predicted membrane protein[S]
617	dot-1.1	140.949	46.4043	1.60284	0	0	down	CELE_Y39G10AR.18	WormBase:WBGene00021474,GeneID:171797	GO:0005634;GO:0016740;GO:0008168;GO:0032259;GO:0031151;GO:0034729;GO:0051726;GO:0018024;GO:0000077;GO:0006281;GO:0006348;GO:0016569;GO:2000677;GO:0000781	K11427-ko00310 Lysine degradation;ko05202 Transcriptional misregulation in cancers	KOG3924-Putative protein methyltransferase involved in meiosis and transcriptional silencing (Dot1)[DK]
618	cyb-2.2	17.257	106.771	-2.62927	0	0	up	CELE_H31G24.4	WormBase:WBGene00000867,GeneID:171993	GO:0005634;GO:0008595;GO:0051321;GO:0001556	K05868-ko04068 FoxO signaling pathway;ko04110 Cell cycle;ko04115 p53 signaling pathway;ko04914 Progesterone-mediated oocyte maturation	KOG0653-Cyclin B and related kinase-activating proteins[D]
619	tre-2	1.22037	37.6624	-4.94774	0	0	up	CELE_T05A12.2	WormBase:WBGene00006608,GeneID:177451	GO:0016787;GO:0016798;GO:0008152;GO:0003824;GO:0004555;GO:0005991	K01194-ko00500 Starch and sucrose metabolism	KOG0602-Neutral trehalase[G]
620	T13H5.4	1.56953	41.7519	-4.73343	0	0	up	CELE_T13H5.4	WormBase:WBGene00011758,GeneID:174364	GO:0005634;GO:0008270;GO:0003676;GO:0005515;GO:0003723;GO:0000398;GO:0005681	K12827-ko03040 Spliceosome	KOG2636-Splicing factor 3a, subunit 3[A]
621	vacl-14	1.05652	29.7685	-4.81639	0	0	up	CELE_K04G2.6	WormBase:WBGene00010565,GeneID:172589	GO:0043550;GO:0070772	K15305-ko05203 Viral carcinogenesis;ko05166 HTLV-I infection	KOG0212-Uncharacterized conserved protein[S]
622	pde-4	8.79847	53.7597	-2.6112	0	0	up	CELE_R153.1	WormBase:WBGene00020114,GeneID:174235	GO:0046872;GO:0016787;GO:0004114;GO:0004115;GO:0008081;GO:0006198;GO:0007165;GO:0030431;GO:0040013;GO:0043951;GO:0045202;GO:0030818;GO:0016020;GO:0016021	K13293-ko00230 Purine metabolism;ko04024 cAMP signaling pathway;ko05032 Morphine addiction	KOG3689-Cyclic nucleotide phosphodiesterase[T]
623	cdk-1	8.71683	83.6753	-3.26293	0	0	up	CELE_T05G5.3	WormBase:WBGene00000405,GeneID:176374	GO:0005634;GO:0000166;GO:0005524;GO:0016740;GO:0005737;GO:0016301;GO:0016310;GO:0004672;GO:0006468;GO:0004674;GO:0007346;GO:0051301;GO:0019901;GO:0008595;GO:0005856;GO:0005815;GO:0010468;GO:0006281;GO:0001556;GO:0007049;GO:0000278;GO:0051321;GO:0045836;GO:0051446;GO:0004693;GO:0008353;GO:0032436;GO:0000226;GO:0071902;GO:0072686;GO:0016572;GO:0044772	K02087-ko04110 Cell cycle;ko04114 Oocyte meiosis;ko04115 p53 signaling pathway;ko04540 Gap junction;ko04914 Progesterone-mediated oocyte maturation;ko05203 Viral carcinogenesis;ko05168 Herpes simplex infection;ko05169 Epstein-Barr virus infection	KOG0594-Protein kinase PCTAIRE and related kinases[R]
624	mtr-4	0.768573	20.3434	-4.72623	0	0	up	CELE_W08D2.7	WormBase:WBGene00012342,GeneID:177824	GO:0005634;GO:0000166;GO:0005524;GO:0016787;GO:0003676;GO:0003723;GO:0004004;GO:0004386;GO:0006401;GO:0003724;GO:0070478;GO:0055087	K12598-ko03018 RNA degradation	KOG0948-Nuclear exosomal RNA helicase MTR4, DEAD-box superfamily[A]
625	skr-2	22.4134	176.155	-2.97441	0	0	up	CELE_F46A9.4	WormBase:WBGene00004808,GeneID:172773	GO:0009792;GO:0016874;GO:0005515;GO:0000132;GO:0006511;GO:0010826;GO:0031647;GO:0010629;GO:0008285;GO:0051445;GO:0019005	K03094-ko04141 Protein processing in endoplasmic reticulum;ko04120 Ubiquitin mediated proteolysis;ko04310 Wnt signaling pathway;ko04341 Hedgehog signaling pathway - Fly;ko04350 TGF-beta signaling pathway;ko04110 Cell cycle;ko04111 Cell cycle - yeast;ko04114 Oocyte meiosis;ko04710 Circadian rhythm;ko05168 Herpes simplex infection	KOG1724-SCF ubiquitin ligase, Skp1 component[O]
626	acdh-12	12.3894	65.7649	-2.40821	0	0	up	CELE_E04F6.5	WormBase:WBGene00017125,GeneID:174180	GO:0016491;GO:0055114;GO:0016627;GO:0050660;GO:0008152;GO:0003995	K09479-ko01212 Fatty acid metabolism;ko00071 Fatty acid degradation	KOG0137-Very-long-chain acyl-CoA dehydrogenase[I]
627	rpb-3	10.8828	100.252	-3.2035	0	0	up	CELE_C36B1.3	WormBase:WBGene00007971,GeneID:172680	GO:0006366;GO:0046983;GO:0003899;GO:0006351;GO:0001055;GO:0005665	K03011-ko00230 Purine metabolism;ko00240 Pyrimidine metabolism;ko03020 RNA polymerase;ko05016 Huntington's disease;ko05169 Epstein-Barr virus infection	KOG1522-RNA polymerase II, subunit POLR2C/RPB3[K]
628	F08B4.7	341.32	132.521	1.3649	0	0	down	CELE_F08B4.7	WormBase:WBGene00017238,GeneID:177674	GO:0005634;GO:0046872;GO:0008270;GO:0003676;GO:0003723;GO:0030529;GO:0005685;GO:0000398;GO:0071010;GO:0000387;GO:0030627;GO:0000395;GO:0000243	K11095-ko03040 Spliceosome	KOG3454-U1 snRNP-specific protein C[A]
629	ddx-23	3.07021	35.0619	-3.5135	0	0	up	CELE_F01F1.7	WormBase:WBGene00017162,GeneID:175818	GO:0005634;GO:0000166;GO:0005524;GO:0016787;GO:0005737;GO:0003676;GO:0002119;GO:0004004;GO:0004386;GO:0010501;GO:0005730;GO:0040021;GO:0007281;GO:0010172;GO:0071013;GO:0048589;GO:0000375;GO:0031054;GO:0005682	K12858-ko03040 Spliceosome	KOG0333-U5 snRNP-like RNA helicase subunit[A]
630	thoc-2	0.842252	15.3985	-4.19239	0	0	up	CELE_C16A3.8	WormBase:WBGene00015813,GeneID:175900	GO:0003729;GO:0006406;GO:0000347;GO:0000445	K12879-ko03040 Spliceosome;ko03013 RNA transport	KOG1874-KEKE-like motif-containing transcription regulator (Rlr1)/suppressor of sin4[K]
631	hyl-1	2.29395	55.9775	-4.60894	0	0	up	CELE_C09G4.1	WormBase:WBGene00002043,GeneID:177660	GO:0016740;GO:0016020;GO:0016021;GO:0030424;GO:0005783;GO:0006629;GO:0040012;GO:0005789;GO:0006665;GO:0046513;GO:0050291;GO:0007568	K04710-ko00600 Sphingolipid metabolism;ko04071 Sphingolipid signaling pathway	KOG1607-Protein transporter of the TRAM (translocating chain-associating membrane) superfamily[U]
632	let-92	47.8292	179.09	-1.90472	0	0	up	CELE_F38H4.9	WormBase:WBGene00002363,GeneID:178117	GO:0046872;GO:0016787;GO:0005737;GO:0004721;GO:0006470;GO:0030424;GO:0043025;GO:0005515;GO:0005856;GO:0005813;GO:0005815;GO:0042995;GO:0043204;GO:0017151;GO:0007052;GO:0007084;GO:0007100;GO:0018985;GO:0051229;GO:0051299;GO:0000159;GO:0044295	K04382-ko03015 mRNA surveillance pathway;ko04013 MAPK signaling pathway - fly;ko04350 TGF-beta signaling pathway;ko04390 Hippo signaling pathway;ko04391 Hippo signaling pathway -fly;ko04071 Sphingolipid signaling pathway;ko04151 PI3K-Akt signaling pathway;ko04152 AMPK signaling pathway;ko04111 Cell cycle - yeast;ko04113 Meiosis - yeast;ko04114 Oocyte meiosis;ko04530 Tight junction;ko04261 Adrener…	KOG0371-Serine/threonine protein phosphatase 2A, catalytic subunit[T]
633	sftb-1	1.92095	19.836	-3.36823	0	0	up	CELE_T08A11.2	WormBase:WBGene00011605,GeneID:175549	GO:0010629;GO:0005686;GO:0071013;GO:0003729;GO:0071004;GO:0000245	K12828-ko03040 Spliceosome	KOG0213-Splicing factor 3b, subunit 1[A]
634	C05C10.2	0.345955	12.5653	-5.18272	0	0	up	CELE_C05C10.2	WormBase:WBGene00007329,GeneID:174546	GO:0000166;GO:0005524;GO:0016787;GO:0004386	K14326-ko03013 RNA transport;ko03015 mRNA surveillance pathway	KOG1801-tRNA-splicing endonuclease positive effector (SEN1)[A]
635	gly-6	1.3086	32.5627	-4.63713	0	0	up	CELE_H38K22.5	WormBase:WBGene00001631,GeneID:175558	GO:0046872;GO:0016740;GO:0016020;GO:0016021;GO:0030246;GO:0000139;GO:0005794;GO:0016757;GO:0006486	K00710-ko00512 Mucin type O-glycan biosynthesis	KOG3736-Polypeptide N-acetylgalactosaminyltransferase[O]
636	acdh-3	12.8391	81.2285	-2.66144	0	0	up	CELE_K06A5.6	WormBase:WBGene00019433,GeneID:172351	GO:0016491;GO:0055114;GO:0016627;GO:0050660;GO:0008152;GO:0003995	K09478-ko01212 Fatty acid metabolism;ko00071 Fatty acid degradation;ko00280 Valine, leucine and isoleucine degradation	KOG0139-Short-chain acyl-CoA dehydrogenase[I]
637	C41G7.9	16.5355	135.749	-3.0373	0	0	up	CELE_C41G7.9	WormBase:WBGene00077771,GeneID:7040157	GO:0016020;GO:0016021	K05770-ko04080 Neuroactive ligand-receptor interaction;ko04214 Apoptosis - fly;ko05166 HTLV-I infection	KOG3797-Peripheral-type benzodiazepine receptor and related proteins[T]
638	dnc-2	2.42077	60.9908	-4.65505	0	0	up	CELE_C28H8.12	WormBase:WBGene00001018,GeneID:175837	GO:0005634;GO:0005737;GO:0016020;GO:0005515;GO:0000132;GO:0005856;GO:0005813;GO:0007097;GO:0007017;GO:0035046;GO:0005874;GO:0003774;GO:0005876;GO:0000776;GO:0005869;GO:0007059;GO:0035047;GO:0000242;GO:0007052;GO:0030286	K10424-ko04962 Vasopressin-regulated water reabsorption;ko05016 Huntington's disease	KOG3958-Putative dynamitin[Z]
639	F55F10.1	1.91382	16.615	-3.11796	0	0	up	CELE_F55F10.1	WormBase:WBGene00018898,GeneID:186322	GO:0005634;GO:0005524;GO:0016887;GO:0006364;GO:0000027;GO:0030687	K14572-ko03008 Ribosome biogenesis in eukaryotes	KOG1808-AAA ATPase containing von Willebrand factor type A (vWA) domain[R]
640	dpy-27	1.7031	17.5685	-3.36676	0	0	up	CELE_R13G10.1	WormBase:WBGene00001086,GeneID:175492	GO:0005634;GO:0005694;GO:0000166;GO:0005524;GO:0005515;GO:0043565;GO:0000805;GO:0051276;GO:0042464;GO:0000228;GO:0030261;GO:0046536	K06675-ko04111 Cell cycle - yeast	KOG0996-Structural maintenance of chromosome protein 4 (chromosome condensation complex Condensin, subunit C)[BD]
641	C18E9.2	1.00784	52.0433	-5.69037	0	0	up	CELE_C18E9.2	WormBase:WBGene00007683,GeneID:174429	GO:0016020;GO:0016021;GO:0008565;GO:0015031	K12275-ko03060 Protein export;ko04141 Protein processing in endoplasmic reticulum	KOG2927-Membrane component of ER protein translocation complex[U]
642	mrps-5	3.02139	50.2623	-4.05619	0	0	up	CELE_E02A10.1	WormBase:WBGene00008452,GeneID:179721	GO:0005739;GO:0003735;GO:0006412;GO:0005840;GO:0003723;GO:0005763;GO:0030529	K02988-ko03010 Ribosome	KOG2646-Ribosomal protein S5[J]
643	gmps-1	4.09836	36.8736	-3.16947	0	0	up	CELE_M106.4	WormBase:WBGene00010912,GeneID:174672	GO:0000166;GO:0005524;GO:0016874;GO:0006541;GO:0006164;GO:0006177;GO:0003921;GO:0003922;GO:0016462	K01951-ko00230 Purine metabolism;ko00983 Drug metabolism - other enzymes	KOG1622-GMP synthase[F]
644	pap-1	0.777626	29.0765	-5.22463	0	0	up	CELE_Y32F6A.3	WormBase:WBGene00012528,GeneID:179458	GO:0005634;GO:0046872;GO:0000166;GO:0005524;GO:0003723;GO:0006378;GO:0016779;GO:0004652;GO:0031123;GO:0043631	K14376-ko03015 mRNA surveillance pathway	KOG2245-Poly(A) polymerase and related nucleotidyltransferases[A]
645	atg-13	1.61071	44.4145	-4.78526	0	0	up	CELE_D2007.5	WormBase:WBGene00017045,GeneID:176150	GO:0005829;GO:0005737;GO:0005515;GO:0000045;GO:0006914;GO:0042995;GO:0030424;GO:0043204;GO:0000407;GO:0019901;GO:1990316	K08331-ko04140 Regulation of autophagy;ko04211 Longevity regulating pathway - mammal	KOG3874-Uncharacterized conserved protein[S]
646	gst-6	2.42744	91.75	-5.2402	0	0	up	CELE_F11G11.3	WormBase:WBGene00001754,GeneID:173841	GO:0016740;GO:0045087;GO:0005575;GO:0004364	K00799-ko00480 Glutathione metabolism;ko00980 Metabolism of xenobiotics by cytochrome P450;ko00982 Drug metabolism - cytochrome P450;ko05204 Chemical carcinogenesis;ko01524 Platinum drug resistance	-
647	cfim-2	2.12899	54.1635	-4.66908	0	0	up	CELE_D1046.1	WormBase:WBGene00008362,GeneID:177710	GO:0003676	K14398-ko03015 mRNA surveillance pathway	-
648	gcsh-2	9.45742	149.828	-3.98572	0	0	up	CELE_F52A8.5	WormBase:WBGene00009918,GeneID:172486	GO:0005739;GO:0019464;GO:0005960	K02437-ko00630 Glyoxylate and dicarboxylate metabolism;ko00260 Glycine, serine and threonine metabolism	KOG3373-Glycine cleavage system H protein (lipoate-binding)[E]
649	alh-12	4.73311	50.2098	-3.40711	0	0	up	CELE_Y69F12A.2	WormBase:WBGene00000118,GeneID:176056	GO:0055114;GO:0016491;GO:0008152;GO:0004029	K00149-ko00010 Glycolysis / Gluconeogenesis;ko00053 Ascorbate and aldarate metabolism;ko00620 Pyruvate metabolism;ko00071 Fatty acid degradation;ko00561 Glycerolipid metabolism;ko00280 Valine, leucine and isoleucine degradation;ko00310 Lysine degradation;ko00330 Arginine and proline metabolism;ko00340 Histidine metabolism;ko00380 Tryptophan metabolism;ko00410 beta-Alanine metabolism	KOG2450-Aldehyde dehydrogenase[C]
650	C18E9.4	7.72732	192.57	-4.63927	0	0	up	CELE_C18E9.4	WormBase:WBGene00007684,GeneID:174428	GO:0005739;GO:0005747;GO:0022900	K03959-ko00190 Oxidative phosphorylation;ko05010 Alzheimer's disease;ko05012 Parkinson's disease;ko05016 Huntington's disease;ko04932 Non-alcoholic fatty liver disease (NAFLD)	KOG4631-NADH:ubiquinone oxidoreductase, NDUFB3/B12 subunit[C]
651	iars-2	1.25205	28.7783	-4.52261	0	0	up	CELE_C25A1.7	WormBase:WBGene00002153,GeneID:172884	GO:0005524;GO:0000166;GO:0005737;GO:0004812;GO:0006418;GO:0000049;GO:0002161;GO:0004822;GO:0006428;GO:0006450	K01870-ko00970 Aminoacyl-tRNA biosynthesis	KOG0433-Isoleucyl-tRNA synthetase[J]
652	pisy-1	192.855	70.0167	1.46175	0	0	down	CELE_Y46G5A.5	WormBase:WBGene00012897,GeneID:174902	GO:0016740;GO:0016020;GO:0016021;GO:0005794;GO:0006629;GO:0008654;GO:0016780;GO:0003881;GO:0006661	K00999-ko00562 Inositol phosphate metabolism;ko00564 Glycerophospholipid metabolism;ko04070 Phosphatidylinositol signaling system	KOG3240-Phosphatidylinositol synthase[I]
653	pak-2	1.24529	37.1616	-4.89926	0	0	up	CELE_C45B11.1	WormBase:WBGene00006443,GeneID:179527	GO:0046872;GO:0000166;GO:0005524;GO:0016740;GO:0016301;GO:0016310;GO:0005737;GO:0004672;GO:0006468;GO:0042981;GO:0004674;GO:0007346;GO:0023014;GO:0031098;GO:0032147;GO:0002119;GO:0016477;GO:0043408;GO:0030036;GO:0048365;GO:0007266;GO:0050770	K05734-ko04014 Ras signaling pathway;ko04012 ErbB signaling pathway;ko04810 Regulation of actin cytoskeleton;ko04510 Focal adhesion;ko04660 T cell receptor signaling pathway;ko04360 Axon guidance;ko05206 MicroRNAs in cancer;ko05211 Renal cell carcinoma	KOG0578-p21-activated serine/threonine protein kinase[T]
654	soc-2	4.25622	44.7402	-3.39393	0	0	up	CELE_AC7.2	WormBase:WBGene00004929,GeneID:177286	GO:0005886;GO:0007517;GO:0008543;GO:0040025;GO:0031344;GO:0017016;GO:0046579	K19613-ko04014 Ras signaling pathway	KOG0619-FOG: Leucine rich repeat[R]
655	cit-1.2	1.89113	48.0826	-4.6682	0	0	up	CELE_F44B9.3	WormBase:WBGene00000508,GeneID:176126	GO:0006351;GO:0006355;GO:0005634;GO:0045944;GO:0045737;GO:0000307;GO:0016538;GO:1901409	K15188-ko05202 Transcriptional misregulation in cancers	KOG0834-CDK9 kinase-activating protein cyclin T[D]
656	R09H10.3	6.93704	160.685	-4.53377	0	0	up	CELE_R09H10.3	WormBase:WBGene00011181,GeneID:187757	GO:0016787;GO:0005515;GO:0042802;GO:0006144;GO:0033971	K07127-ko00230 Purine metabolism	KOG3006-Transthyretin and related proteins[I]
657	rnh-1.0	1.77542	99.4459	-5.80768	0	0	up	CELE_F59A6.6	WormBase:WBGene00004382,GeneID:3565940	GO:0046872;GO:0016787;GO:0000287;GO:0005634;GO:0003676;GO:0004518;GO:0004519;GO:0004523;GO:0043137;GO:0090502	K03469-ko03030 DNA replication	KOG3752-Ribonuclease H[L]
658	T05E7.3	0.616039	19.2014	-4.96205	0	0	up	CELE_T05E7.3	WormBase:WBGene00020259,GeneID:172306	GO:0071203	K18464-ko04144 Endocytosis	KOG3666-Uncharacterized conserved protein[S]
659	ppk-2	105.222	38.2136	1.46128	0	0	down	CELE_Y48G9A.8	WormBase:WBGene00004088,GeneID:175344	GO:0000166;GO:0005524;GO:0016740;GO:0016301;GO:0016310;GO:0016307;GO:0046488;GO:0046854	K00920-ko00562 Inositol phosphate metabolism;ko04070 Phosphatidylinositol signaling system;ko04810 Regulation of actin cytoskeleton	KOG0229-Phosphatidylinositol-4-phosphate 5-kinase[T]
660	K02B12.7	3.09824	50.9964	-4.04087	0	0	up	CELE_K02B12.7	WormBase:WBGene00010500,GeneID:172643	GO:0046872;GO:0043547;GO:0005096	K12492-ko04144 Endocytosis	KOG0704-ADP-ribosylation factor GTPase activator[TUZ]
661	asah-2	18.6918	96.6446	-2.37028	0	0	up	CELE_F27E5.1	WormBase:WBGene00009192,GeneID:185021	GO:0016787;GO:0006629;GO:0006665;GO:0005764;GO:0017040	K12348-ko00600 Sphingolipid metabolism;ko04071 Sphingolipid signaling pathway;ko04142 Lysosome	-
662	flcn-1	3.0021	47.5209	-3.98452	0	0	up	CELE_F22D3.2	WormBase:WBGene00017699,GeneID:174134	GO:0065009;GO:0005085	K09594-ko04150 mTOR signaling pathway;ko05211 Renal cell carcinoma	KOG3715-LST7 amino acid permease Golgi transport protein[UE]
663	F27C1.2	38.8838	174.644	-2.16718	0	0	up	CELE_F27C1.2	WormBase:WBGene00017852,GeneID:172196	GO:0016020;GO:0016021;GO:0005375;GO:0035434	K14686-ko04978 Mineral absorption;ko01524 Platinum drug resistance	KOG3386-Copper transporter[P]
664	C01F1.1	2.03945	42.0772	-4.36678	0	0	up	CELE_C01F1.1	WormBase:WBGene00015296,GeneID:173764	GO:0005634;GO:0003677;GO:0006367;GO:0032968	K03138-ko03022 Basal transcription factors	KOG2393-Transcription initiation factor IIF, large subunit (RAP74)[K]
665	M01E11.2	1.01453	34.5989	-5.09184	0	0	up	CELE_M01E11.2	WormBase:WBGene00019711,GeneID:172214	GO:0005681	K12864-ko03040 Spliceosome	KOG2734-Uncharacterized conserved protein[S]
666	mel-11	9.16876	41.2341	-2.16904	0	0	up	CELE_C06C3.1	WormBase:WBGene00003196,GeneID:174484	GO:0005737;GO:0009792;GO:0019901;GO:0005913;GO:0048598;GO:0010172	K06270-ko04024 cAMP signaling pathway;ko04022 cGMP - PKG signaling pathway;ko04810 Regulation of actin cytoskeleton;ko04510 Focal adhesion;ko04611 Platelet activation;ko04921 Oxytocin signaling pathway;ko04270 Vascular smooth muscle contraction;ko05205 Proteoglycans in cancer	KOG0505-Myosin phosphatase, regulatory subunit[OT]
667	lim-8	2.08855	23.9177	-3.5175	0	0	up	CELE_F28F5.3	WormBase:WBGene00017904,GeneID:175952	GO:0046872;GO:0031430;GO:0019904	K06084-ko04520 Adherens junction	-
668	fmo-1	0.309658	34.6186	-6.80473	0	0	up	CELE_K08C7.2	WormBase:WBGene00001476,GeneID:177954	GO:0004497;GO:0016491;GO:0055114;GO:0016020;GO:0016021;GO:0050660;GO:0050661;GO:0004499	K00485-ko00982 Drug metabolism - cytochrome P450	KOG1399-Flavin-containing monooxygenase[Q]
669	pfn-1	23.0877	202.367	-3.13177	0	0	up	CELE_Y18D10A.20	WormBase:WBGene00003989,GeneID:173161	GO:0005737;GO:0005856;GO:0005938;GO:0003779;GO:0003785;GO:0042989;GO:0015629	K05759-ko04015 Rap1 signaling pathway;ko04013 MAPK signaling pathway - fly;ko04810 Regulation of actin cytoskeleton;ko05132 Salmonella infection;ko05131 Shigellosis	KOG1755-Profilin[Z]
670	aos-1	3.44252	60.6159	-4.13816	0	0	up	CELE_C08B6.9	WormBase:WBGene00000142,GeneID:179409	GO:0005737;GO:0016874;GO:0008641;GO:0016925;GO:0019948;GO:0031510	K10684-ko04120 Ubiquitin mediated proteolysis	KOG2014-SMT3/SUMO-activating complex, AOS1/RAD31 component[O]
671	C50D2.7	1.35409	37.9192	-4.80753	0	0	up	CELE_C50D2.7	WormBase:WBGene00016810,GeneID:173393	GO:0046872;GO:0016740;GO:0005975;GO:0006096;GO:0016301;GO:0016310;GO:0005576;GO:0016773;GO:0043843	K08074-ko01200 Carbon metabolism;ko00010 Glycolysis / Gluconeogenesis	KOG4184-Predicted sugar kinase[GR]
672	ppk-1	2.26265	35.2017	-3.95956	0	0	up	CELE_F55A12.3	WormBase:WBGene00004087,GeneID:172184	GO:0000166;GO:0005524;GO:0016740;GO:0005886;GO:0016301;GO:0016310;GO:0005516;GO:0008104;GO:0032888;GO:0016307;GO:0046488;GO:0046854;GO:0032880;GO:0016308	K00889-ko00562 Inositol phosphate metabolism;ko04011 MAPK signaling pathway - yeast;ko04070 Phosphatidylinositol signaling system;ko04072 Phospholipase D signaling pathway;ko04144 Endocytosis;ko04139 Regulation of mitophagy - yeast;ko04810 Regulation of actin cytoskeleton;ko04666 Fc gamma R-mediated phagocytosis;ko05231 Choline metabolism in cancer	KOG0229-Phosphatidylinositol-4-phosphate 5-kinase[T]
673	apm-1	0.86893	42.6602	-5.61751	0	0	up	CELE_F55A12.7	WormBase:WBGene00000150,GeneID:172180	GO:0016020;GO:0045087;GO:0006886;GO:0016192;GO:0015031;GO:0030131;GO:0045176	K12393-ko04142 Lysosome	KOG0937-Adaptor complexes medium subunit family[U]
674	ncbp-1	0.890342	24.0161	-4.7535	0	0	up	CELE_F37E3.1	WormBase:WBGene00018156,GeneID:172345	GO:0005634;GO:0031047;GO:0003723;GO:0006370;GO:0006397;GO:0000398;GO:0008380;GO:0003729;GO:0000339;GO:0045292;GO:0005846;GO:0030529;GO:0000184;GO:0006406;GO:0051028;GO:0016070;GO:0005845;GO:0031053	K12882-ko03040 Spliceosome;ko03013 RNA transport;ko03015 mRNA surveillance pathway	KOG1104-Nuclear cap-binding complex, subunit NCBP1/CBP80[A]
675	syf-2	4.65808	87.2075	-4.22665	0	0	up	CELE_K04G7.11	WormBase:WBGene00019402,GeneID:176003	GO:0005634;GO:0006397;GO:0008380;GO:0071013;GO:0005681;GO:0000974;GO:0071014	K12868-ko03040 Spliceosome	KOG2609-Cyclin D-interacting protein GCIP[DA]
676	Y37E3.17	20.1563	70.114	-1.79847	0	0	up	CELE_Y37E3.17	WormBase:WBGene00021355,GeneID:171775	GO:0055114;GO:0016491;GO:0005759;GO:0047865	K00315-ko00260 Glycine, serine and threonine metabolism	KOG2844-Dimethylglycine dehydrogenase precursor[E]
677	ugt-58	1.15196	35.1624	-4.93187	0	0	up	CELE_F35H8.6	WormBase:WBGene00009450,GeneID:174507	GO:0016740;GO:0016020;GO:0016021;GO:0043231;GO:0008152;GO:0015020;GO:0016758;GO:0016757	K00699-ko00040 Pentose and glucuronate interconversions;ko00053 Ascorbate and aldarate metabolism;ko00500 Starch and sucrose metabolism;ko00140 Steroid hormone biosynthesis;ko00830 Retinol metabolism;ko00860 Porphyrin and chlorophyll metabolism;ko00980 Metabolism of xenobiotics by cytochrome P450;ko00982 Drug metabolism - cytochrome P450;ko00983 Drug metabolism - other enzymes;ko05204 Chemical ca…	KOG1192-UDP-glucuronosyl and UDP-glucosyl transferase[GC]
678	ZK673.2	107.014	324.231	-1.59923	0	0	up	CELE_ZK673.2	WormBase:WBGene00014058,GeneID:174608	GO:0000166;GO:0005524;GO:0016740;GO:0005737;GO:0016301;GO:0016310;GO:0006139;GO:0019205;GO:0046939;GO:0004017	K00939-ko00230 Purine metabolism	KOG3078-Adenylate kinase[F]
679	prx-14	3.64621	76.4364	-4.38979	0	0	up	CELE_R07H5.1	WormBase:WBGene00004199,GeneID:178026	GO:0005102;GO:0016560;GO:0005778;GO:1990429	K13343-ko04146 Peroxisome	KOG2629-Peroxisomal membrane anchor protein (peroxin)[MOU]
680	xpo-3	0.529676	19.3286	-5.18948	0	0	up	CELE_C49H3.10	WormBase:WBGene00002080,GeneID:177581	GO:0005634;GO:0005737;GO:0000049;GO:0006409;GO:0008536;GO:0005643;GO:0071528;GO:0016363	K14288-ko03013 RNA transport	KOG2021-Nuclear mRNA export factor receptor LOS1/Exportin-t (importin beta superfamily)[YUJ]
681	aps-3	200.843	69.4624	1.53176	0	0	down	CELE_Y48G8AL.14	WormBase:WBGene00000165,GeneID:171691	GO:0016020;GO:0008565;GO:0006886;GO:0016192;GO:0015031;GO:0030117	K12399-ko04142 Lysosome	KOG0936-Clathrin adaptor complex, small subunit[U]
682	cua-1	1.77892	21.2901	-3.58111	0	0	up	CELE_Y76A2A.2	WormBase:WBGene00000834,GeneID:176770	GO:0046872;GO:0016787;GO:0000166;GO:0006812;GO:0099132;GO:0005774;GO:0016020;GO:0016021;GO:0030001;GO:0005507;GO:0005375;GO:0019829;GO:0006825;GO:0035434	K17686-ko04016 MAPK signaling pathway - plant;ko01524 Platinum drug resistance	KOG0207-Cation transport ATPase[P]
683	fat-5	80.4172	18.4796	2.12157	0	0	down	CELE_W06D12.3	WormBase:WBGene00001397,GeneID:180162	GO:0016491;GO:0055114;GO:0016020;GO:0016021;GO:0006629;GO:0007275;GO:0006631;GO:0042759;GO:0006633;GO:0004768;GO:0016717	K00507-ko01212 Fatty acid metabolism;ko01040 Biosynthesis of unsaturated fatty acids;ko04152 AMPK signaling pathway;ko03320 PPAR signaling pathway;ko04212 Longevity regulating pathway - worm	KOG1600-Fatty acid desaturase[I]
684	aap-1	1.64494	37.0696	-4.49413	0	0	up	CELE_Y110A7A.10	WormBase:WBGene00000001,GeneID:172141	GO:0016301;GO:0016310;GO:0040024;GO:0008340;GO:0019901;GO:0008286;GO:0046854;GO:0005942;GO:0035014;GO:0046935;GO:0043551	K02649-ko04014 Ras signaling pathway;ko04015 Rap1 signaling pathway;ko04012 ErbB signaling pathway;ko04370 VEGF signaling pathway;ko04630 Jak-STAT signaling pathway;ko04668 TNF signaling pathway;ko04066 HIF-1 signaling pathway;ko04068 FoxO signaling pathway;ko04070 Phosphatidylinositol signaling system;ko04072 Phospholipase D signaling pathway;ko04071 Sphingolipid signaling pathway;ko04024 cAMP s…	KOG4637-Adaptor for phosphoinositide 3-kinase[T]
685	fah-1	30.7342	119.635	-1.96072	0	0	up	CELE_K10C2.4	WormBase:WBGene00019620,GeneID:180918	GO:0016787;GO:0003824;GO:0008152;GO:0009072;GO:0004334	K01555-ko00350 Tyrosine metabolism;ko00643 Styrene degradation	KOG2843-Fumarylacetoacetase[G]
686	cpsf-3	0.654375	25.5981	-5.28977	0	0	up	CELE_Y67H2A.1	WormBase:WBGene00013460,GeneID:178285	-	K14403-ko03015 mRNA surveillance pathway	KOG1137-mRNA cleavage and polyadenylation factor II complex, BRR5 (CPSF subunit)[A]
687	dnj-1	2.42984	49.3582	-4.34436	0	0	up	CELE_B0035.14	WormBase:WBGene00001019,GeneID:178040	GO:0016020;GO:0016021;GO:0005783;GO:0005789;GO:0043623	K09518-ko04141 Protein processing in endoplasmic reticulum	KOG0714-Molecular chaperone (DnaJ superfamily)[O]
688	ras-2	1.90645	84.8436	-5.47584	0	0	up	CELE_F17C8.4	WormBase:WBGene00004311,GeneID:175625	GO:0000166;GO:0016020;GO:0007165;GO:0003924;GO:0005525	K07831-ko04014 Ras signaling pathway;ko04015 Rap1 signaling pathway;ko04010 MAPK signaling pathway;ko04072 Phospholipase D signaling pathway;ko04810 Regulation of actin cytoskeleton;ko04530 Tight junction;ko05205 Proteoglycans in cancer;ko05166 HTLV-I infection	KOG0395-Ras-related GTPase[R]
689	cku-80	0.908795	34.6982	-5.25476	0	0	up	CELE_R07E5.8	WormBase:WBGene00000520,GeneID:175578	GO:0005634;GO:0003677;GO:0000166;GO:0005524;GO:0016787;GO:0004386;GO:0006281;GO:0006974;GO:0000784;GO:0003684;GO:0000723;GO:0006310;GO:0016817;GO:0042162;GO:0006303;GO:0043564	K10885-ko03450 Non-homologous end-joining	KOG2326-DNA-binding subunit of a DNA-dependent protein kinase (Ku80 autoantigen)[L]
690	sams-4	12.8362	78.9599	-2.6209	0	0	up	CELE_C06E7.3	WormBase:WBGene00015540,GeneID:177354	GO:0046872;GO:0000166;GO:0004478;GO:0005524;GO:0016740;GO:0006556;GO:0006730;GO:0005829;GO:0005515	K00789-ko01230 Biosynthesis of amino acids;ko00270 Cysteine and methionine metabolism	KOG1506-S-adenosylmethionine synthetase[H]
691	mys-1	1.39168	40.3818	-4.8588	0	0	up	CELE_VC5.4	WormBase:WBGene00007029,GeneID:179096	GO:0009996;GO:0045892;GO:0005634;GO:0046872;GO:0006351;GO:0006355;GO:0016740;GO:0007275;GO:0016746;GO:0016569;GO:0004402;GO:0001708;GO:0016573;GO:0071168	K11304-ko05166 HTLV-I infection	KOG2747-Histone acetyltransferase (MYST family)[B]
692	dis-3	1.19595	21.0872	-4.14014	0	0	up	CELE_C04G2.6	WormBase:WBGene00001001,GeneID:177875	GO:0005634;GO:0016787;GO:0005737;GO:0006364;GO:0003723;GO:0090305;GO:0005730;GO:0004527;GO:0004518;GO:0000178;GO:0090503;GO:0004519;GO:0000175;GO:0006401	K12585-ko03018 RNA degradation	KOG2102-Exosomal 3'-5' exoribonuclease complex, subunit Rrp44/Dis3[J]
693	lfe-2	6.81637	56.3304	-3.04684	0	0	up	CELE_C46H11.4	WormBase:WBGene00002979,GeneID:172128	GO:0000166;GO:0005524;GO:0016740;GO:0016301;GO:0016310;GO:0032958;GO:0008440;GO:0048815	K00911-ko00562 Inositol phosphate metabolism;ko04020 Calcium signaling pathway;ko04070 Phosphatidylinositol signaling system	KOG1621-1D-myo-inositol-triphosphate 3-kinase A[I]
694	alh-6	142.804	66.3218	1.10648	0	0	down	CELE_F56D12.1	WormBase:WBGene00000112,GeneID:173510	GO:0055114;GO:0016491;GO:0008152;GO:0003842;GO:0010133	K00294-ko00250 Alanine, aspartate and glutamate metabolism;ko00330 Arginine and proline metabolism	KOG2455-Delta-1-pyrroline-5-carboxylate dehydrogenase[E]
695	cyk-1	2.23779	18.5569	-3.0518	0	0	up	CELE_F11H8.4	WormBase:WBGene00000872,GeneID:175983	GO:0005622;GO:0007049;GO:0003779;GO:0005826;GO:0017048;GO:0007015;GO:0016043;GO:0030036;GO:0035046;GO:0009898;GO:0032154;GO:0005515	K05741-ko04810 Regulation of actin cytoskeleton	KOG1924-RhoA GTPase effector DIA/Diaphanous[TZ]
696	let-756	0.581542	41.1184	-6.14376	0	0	up	CELE_C05D11.4	WormBase:WBGene00002881,GeneID:175909	GO:0005634;GO:0005737;GO:0016020;GO:0007275;GO:0010469;GO:0002119;GO:0005730;GO:0005615;GO:0005515;GO:0019901;GO:0005654;GO:0016607;GO:0008134;GO:0008083;GO:0048841;GO:0008543;GO:0005104;GO:0005685;GO:0031345	K04358-ko04014 Ras signaling pathway;ko04015 Rap1 signaling pathway;ko04010 MAPK signaling pathway;ko04151 PI3K-Akt signaling pathway;ko04810 Regulation of actin cytoskeleton;ko05200 Pathways in cancer;ko05218 Melanoma;ko05224 Breast cancer	KOG3885-Fibroblast growth factor[T]
697	glp-4	8.70132	39.5019	-2.18262	0	0	up	CELE_Y87G2A.5	WormBase:WBGene00006936,GeneID:173224	GO:0000166;GO:0005524;GO:0005737;GO:0016874;GO:0004812;GO:0006418;GO:0008340;GO:0006412;GO:0002161;GO:0006450;GO:0004832;GO:0006438	K01873-ko00970 Aminoacyl-tRNA biosynthesis	KOG0432-Valyl-tRNA synthetase[J]
698	dgk-4	3.55654	23.2014	-2.70566	0	0	up	CELE_F42A9.1	WormBase:WBGene00006483,GeneID:177667	GO:0000166;GO:0005524;GO:0016740;GO:0016301;GO:0016310;GO:0008152;GO:0005622;GO:0035556;GO:0003951;GO:0004143;GO:0007205	K00901-ko00561 Glycerolipid metabolism;ko00564 Glycerophospholipid metabolism;ko04070 Phosphatidylinositol signaling system;ko04072 Phospholipase D signaling pathway;ko05231 Choline metabolism in cancer	KOG1170-Diacylglycerol kinase[I]
699	C34B2.8	67.2036	272.381	-2.01901	0	0	up	CELE_C34B2.8	WormBase:WBGene00016393,GeneID:172969	GO:0016020;GO:0016021;GO:0006120;GO:0005747	K11353-ko00190 Oxidative phosphorylation;ko05010 Alzheimer's disease;ko05012 Parkinson's disease;ko05016 Huntington's disease;ko04932 Non-alcoholic fatty liver disease (NAFLD)	KOG3300-NADH:ubiquinone oxidoreductase, B16.6 subunit/cell death-regulatory protein[CD]
700	2022-03-06	1.33675	20.2524	-3.92129	0	0	up	CELE_F55A3.1	WormBase:WBGene00018847,GeneID:172986	GO:0046872;GO:0008270;GO:0016020;GO:0016021;GO:0004842;GO:1904264;GO:0000209;GO:0030433;GO:0035264;GO:0030176	K10661-ko04141 Protein processing in endoplasmic reticulum	KOG1609-Protein involved in mRNA turnover and stability[A]
701	gpi-1	22.1033	87.3741	-1.98294	0	0	up	CELE_Y87G2A.8	WormBase:WBGene00013597,GeneID:173227	GO:0006096;GO:0016853;GO:0006094;GO:0004347	K01810-ko01200 Carbon metabolism;ko00010 Glycolysis / Gluconeogenesis;ko00030 Pentose phosphate pathway;ko00500 Starch and sucrose metabolism;ko00520 Amino sugar and nucleotide sugar metabolism	KOG2446-Glucose-6-phosphate isomerase[G]
702	mrpl-1	0.559886	45.938	-6.35841	0	0	up	CELE_F33D4.5	WormBase:WBGene00017997,GeneID:177549	GO:0005840;GO:0006412;GO:0003723;GO:0000470;GO:0022625	K02863-ko03010 Ribosome	KOG1569-50S ribosomal protein L1[J]
703	cyb-1	25.9498	115.801	-2.15785	0	0	up	CELE_ZC168.4	WormBase:WBGene00000865,GeneID:177965	GO:0005634;GO:0005737;GO:0005515;GO:0051301;GO:0001556;GO:0007049;GO:0000278;GO:0031625;GO:0001934;GO:0045859;GO:0016538	K05868-ko04068 FoxO signaling pathway;ko04110 Cell cycle;ko04115 p53 signaling pathway;ko04914 Progesterone-mediated oocyte maturation	KOG0653-Cyclin B and related kinase-activating proteins[D]
704	fipp-1	117.455	57.5228	1.0299	0	0	down	CELE_F32D1.9	WormBase:WBGene00017988,GeneID:178835	GO:0003723;GO:0006378;GO:0098789;GO:0005847	K14405-ko03015 mRNA surveillance pathway	KOG1049-Polyadenylation factor I complex, subunit FIP1[A]
705	F27C1.6	0.932613	27.7779	-4.89652	0	0	up	CELE_F27C1.6	WormBase:WBGene00017855,GeneID:172192	GO:0005515;GO:0005730;GO:0006364;GO:0032040;GO:0030490	K14567-ko03008 Ribosome biogenesis in eukaryotes	KOG2172-Uncharacterized conserved protein[S]
706	arx-4	8.13195	79.913	-3.29676	0	0	up	CELE_Y6D11A.2	WormBase:WBGene00021170,GeneID:175247	GO:0005737;GO:0005856;GO:0003779;GO:0015629;GO:0010631;GO:0016331;GO:0005200;GO:0051015;GO:0030041;GO:0030833;GO:0034314;GO:0005885	K05758-ko04144 Endocytosis;ko04810 Regulation of actin cytoskeleton;ko04666 Fc gamma R-mediated phagocytosis;ko05130 Pathogenic Escherichia coli infection;ko05132 Salmonella infection;ko05131 Shigellosis;ko05100 Bacterial invasion of epithelial cells	KOG2826-Actin-related protein Arp2/3 complex, subunit ARPC2[Z]
707	gly-20	7.99258	57.8491	-2.85556	0	0	up	CELE_C03E10.4	WormBase:WBGene00001645,GeneID:179562	GO:0016740;GO:0016021;GO:0016757;GO:0006487;GO:0008455;GO:0009312;GO:0005795	K00736-ko00510 N-Glycan biosynthesis;ko00513 Various types of N-glycan biosynthesis	KOG2791-N-acetylglucosaminyltransferase[G]
708	ppm-1	33.5022	117.455	-1.80978	0	0	up	CELE_F25D1.1	WormBase:WBGene00006460,GeneID:179469	GO:0046872;GO:0016787;GO:0004721;GO:0003824;GO:0006470;GO:0030054;GO:0045202;GO:0043169;GO:0004722	K04461-ko04010 MAPK signaling pathway;ko04013 MAPK signaling pathway - fly	KOG0697-Protein phosphatase 1B (formerly 2C)[T]
709	mom-5	1.5898	33.1337	-4.38138	0	0	up	CELE_T23D8.1	WormBase:WBGene00003397,GeneID:172856	GO:0005886;GO:0016020;GO:0016021;GO:1903356;GO:0001764;GO:0007275;GO:0016055;GO:0097402;GO:0097475;GO:1904936;GO:1905485;GO:0043652;GO:0009792;GO:0048598;GO:0004888;GO:0007166;GO:0001714;GO:0048557;GO:0060069;GO:0070986;GO:0005768;GO:0007369;GO:0000132;GO:1901076;GO:0042813;GO:1904937;GO:1905488;GO:1905491;GO:0005769	K02432-ko04310 Wnt signaling pathway;ko04390 Hippo signaling pathway;ko04150 mTOR signaling pathway;ko04550 Signaling pathways regulating pluripotency of stem cells;ko04916 Melanogenesis;ko05200 Pathways in cancer;ko05205 Proteoglycans in cancer;ko05217 Basal cell carcinoma;ko05224 Breast cancer;ko05166 HTLV-I infection	KOG3577-Smoothened and related G-protein-coupled receptors[T]
710	glt-1	10.1599	62.9869	-2.63216	0	0	up	CELE_C12D12.2	WormBase:WBGene00001620,GeneID:180641	GO:0005886;GO:0016020;GO:0016021;GO:0055085;GO:0089711;GO:0015293;GO:0042995;GO:0005313	K05613-ko04724 Glutamatergic synapse;ko05014 Amyotrophic lateral sclerosis (ALS)	KOG3787-Glutamate/aspartate and neutral amino acid transporters[E]
711	fmo-4	0.866105	30.6965	-5.14739	0	0	up	CELE_F53F4.5	WormBase:WBGene00001479,GeneID:179845	GO:0004497;GO:0016491;GO:0055114;GO:0016020;GO:0016021;GO:0050660;GO:0050661;GO:0004499	K00485-ko00982 Drug metabolism - cytochrome P450	KOG1399-Flavin-containing monooxygenase[Q]
712	plc-1	0.545519	10.2353	-4.22978	0	0	up	CELE_F31B12.1	WormBase:WBGene00004036,GeneID:181274	GO:0046872;GO:0016787;GO:0004871;GO:0007165;GO:0007264;GO:0008081;GO:0006629;GO:0005622;GO:0005085;GO:0035556;GO:0050830;GO:0008340;GO:0004435;GO:0016042;GO:0002253;GO:0042993;GO:1902477;GO:0017016;GO:0007194;GO:1902634;GO:0065009	K05860-ko00562 Inositol phosphate metabolism;ko04014 Ras signaling pathway;ko04015 Rap1 signaling pathway;ko04020 Calcium signaling pathway;ko04070 Phosphatidylinositol signaling system;ko04024 cAMP signaling pathway;ko04919 Thyroid hormone signaling pathway;ko05205 Proteoglycans in cancer;ko04933 AGE-RAGE signaling pathway in diabetic complications	KOG0169-Phosphoinositide-specific phospholipase C[T]
713	cpf-2	133.902	54.6802	1.29208	0	0	down	CELE_F56A8.6	WormBase:WBGene00000774,GeneID:176742	GO:0003676;GO:0031124;GO:0003723;GO:0016607;GO:0098789;GO:0005847;GO:0003729	K14407-ko03015 mRNA surveillance pathway	KOG0108-mRNA cleavage and polyadenylation factor I complex, subunit RNA15[A]
714	apa-2	1.86793	23.2585	-3.63824	0	0	up	CELE_T20B5.1	WormBase:WBGene00000161,GeneID:181163	GO:0005737;GO:0005886;GO:0016020;GO:0005515;GO:0009792;GO:0008565;GO:0006886;GO:0016192;GO:0015031;GO:0045202;GO:0030117;GO:0030139;GO:0036062;GO:0006898;GO:0030131;GO:0008104;GO:0006897;GO:0008022;GO:0072583;GO:0045334;GO:0032794;GO:0005905	K11824-ko04144 Endocytosis;ko04961 Endocrine and other factor-regulated calcium reabsorption;ko04721 Synaptic vesicle cycle;ko05016 Huntington's disease	KOG1077-Vesicle coat complex AP-2, alpha subunit[U]
715	tatn-1	28.7201	107.377	-1.90255	0	0	up	CELE_F42D1.2	WormBase:WBGene00009628,GeneID:181574	GO:0016740;GO:0003824;GO:0009072;GO:0009058;GO:0008483;GO:0030170;GO:0006520;GO:0004838;GO:0043053	K00815-ko01230 Biosynthesis of amino acids;ko00270 Cysteine and methionine metabolism;ko00350 Tyrosine metabolism;ko00360 Phenylalanine metabolism;ko00400 Phenylalanine, tyrosine and tryptophan biosynthesis;ko00130 Ubiquinone and other terpenoid-quinone biosynthesis;ko00950 Isoquinoline alkaloid biosynthesis;ko00960 Tropane, piperidine and pyridine alkaloid biosynthesis;ko00401 Novobiocin biosynt…	KOG0259-Tyrosine aminotransferase[E]
716	acn-1	1.14112	21.1165	-4.20984	0	0	up	CELE_C42D8.5	WormBase:WBGene00000039,GeneID:180780	GO:0045138;GO:0016020;GO:0042395;GO:0005575;GO:0045026	K01283-ko04924 Renin secretion;ko04614 Renin-angiotensin system;ko05410 Hypertrophic cardiomyopathy (HCM);ko05142 Chagas disease (American trypanosomiasis)	KOG3690-Angiotensin I-converting enzymes - M2 family peptidases[E]
717	mca-1	5.99046	29.7086	-2.31014	0	0	up	CELE_W09C2.3	WormBase:WBGene00003151,GeneID:177795	GO:0000166;GO:0005524;GO:0016787;GO:0099132;GO:0005887;GO:0016020;GO:0016021;GO:0043231;GO:0006811;GO:0070588;GO:0005516;GO:0006816;GO:0005388;GO:0006874;GO:0005623	K05850-ko04020 Calcium signaling pathway;ko04024 cAMP signaling pathway;ko04022 cGMP - PKG signaling pathway;ko04261 Adrenergic signaling in cardiomyocytes;ko04970 Salivary secretion;ko04972 Pancreatic secretion	KOG0204-Calcium transporting ATPase[P]
718	etc-1	0.555299	17.4522	-4.974	0	0	up	CELE_D2085.4	WormBase:WBGene00008429,GeneID:174388	GO:0016740;GO:0005737;GO:0005515;GO:0004842;GO:0061630;GO:0051321;GO:0016567;GO:1902104;GO:0061631;GO:0042787;GO:1905189	K10589-ko04120 Ubiquitin mediated proteolysis	KOG0942-E3 ubiquitin protein ligase[O]
719	raga-1	3.93328	63.2098	-4.00634	0	0	up	CELE_T24F1.1	WormBase:WBGene00006414,GeneID:174726	GO:0005634;GO:0005764;GO:0040018;GO:0008340;GO:0032504;GO:0005525;GO:0009267;GO:0071230;GO:0003924;GO:0010506;GO:0034448;GO:1990131;GO:0032008	K16185-ko04150 mTOR signaling pathway	KOG3886-GTP-binding protein[T]
720	F30A10.9	1.26975	85.3594	-6.07093	0	0	up	CELE_F30A10.9	WormBase:WBGene00009266,GeneID:172780	GO:0000462;GO:0005730;GO:0032040	K14566-ko03008 Ribosome biogenesis in eukaryotes	KOG3165-Predicted nucleic-acid-binding protein, contains PIN domain[R]
721	hxk-1	13.6857	70.6285	-2.36759	0	0	up	CELE_F14B4.2	WormBase:WBGene00008780,GeneID:172751	GO:0000166;GO:0005524;GO:0016740;GO:0005829;GO:0005975;GO:0006096;GO:0016301;GO:0016310;GO:0005515;GO:0016773;GO:0004396;GO:0005536;GO:0001678;GO:0046835;GO:0004340;GO:0008865;GO:0019158;GO:0051156;GO:0005623	K00844-ko01200 Carbon metabolism;ko00010 Glycolysis / Gluconeogenesis;ko00051 Fructose and mannose metabolism;ko00052 Galactose metabolism;ko00500 Starch and sucrose metabolism;ko00520 Amino sugar and nucleotide sugar metabolism;ko00521 Streptomycin biosynthesis;ko00524 Neomycin, kanamycin and gentamicin biosynthesis;ko04066 HIF-1 signaling pathway;ko04910 Insulin signaling pathway;ko04973 Carboh…	KOG1369-Hexokinase[G]
722	ero-1	6.85905	61.5914	-3.16665	0	0	up	CELE_Y105E8B.8	WormBase:WBGene00001334,GeneID:173325	GO:0016491;GO:0055114;GO:0016020;GO:0005783;GO:0005789;GO:0003756;GO:0015035;GO:0016671;GO:0006464;GO:0034975;GO:0034976	K10950-ko04141 Protein processing in endoplasmic reticulum;ko05110 Vibrio cholerae infection	KOG2608-Endoplasmic reticulum membrane-associated oxidoreductin involved in disulfide bond formation[OU]
723	ZC513.5	1.2378	35.5939	-4.84578	0	0	up	CELE_ZC513.5	WormBase:WBGene00022629,GeneID:179185	GO:0016740;GO:0016020;GO:0016021;GO:0005783;GO:0005789;GO:0016757;GO:0006486;GO:0006487;GO:0097502;GO:0000030;GO:0006488;GO:0000009;GO:0052917	K03847-ko00510 N-Glycan biosynthesis;ko00513 Various types of N-glycan biosynthesis	KOG2516-Protein involved in dolichol pathway for N-glycosylation (mannosyltransferase family)[MU]
724	eif-3.H	5.09381	59.5515	-3.54732	0	0	up	CELE_C41D11.2	WormBase:WBGene00001231,GeneID:172044	GO:0005737;GO:0006412;GO:0003743;GO:0006413;GO:0005852	K03247-ko03013 RNA transport;ko05162 Measles	KOG1560-Translation initiation factor 3, subunit h (eIF-3h)[J]
725	C01A2.4	6.88212	97.7343	-3.82794	0	0	up	CELE_C01A2.4	WormBase:WBGene00007216,GeneID:182050	GO:0005622;GO:0007034	K12192-ko04144 Endocytosis	KOG3231-Predicted assembly/vacuolar sorting protein[U]
726	eif-2alpha	22.3699	108.111	-2.27289	0	0	up	CELE_Y37E3.10	WormBase:WBGene00021351,GeneID:171769	GO:0003676;GO:0043022;GO:0003723;GO:0006413;GO:0003743;GO:0005840;GO:0005850;GO:0005851;GO:0033290;GO:0043614	K03237-ko03013 RNA transport;ko04141 Protein processing in endoplasmic reticulum;ko04210 Apoptosis;ko04932 Non-alcoholic fatty liver disease (NAFLD);ko05162 Measles;ko05164 Influenza A;ko05160 Hepatitis C;ko05168 Herpes simplex infection	KOG2916-Translation initiation factor 2, alpha subunit (eIF-2alpha)[J]
727	plc-4	0.325821	22.0013	-6.07737	0	0	up	CELE_R05G6.8	WormBase:WBGene00004039,GeneID:177525	GO:0005509;GO:0016787;GO:0004871;GO:0007165;GO:0008081;GO:0006629;GO:0005622;GO:0035556;GO:0004435;GO:0016042	K05857-ko00562 Inositol phosphate metabolism;ko04020 Calcium signaling pathway;ko04070 Phosphatidylinositol signaling system;ko04919 Thyroid hormone signaling pathway;ko04933 AGE-RAGE signaling pathway in diabetic complications	KOG0169-Phosphoinositide-specific phospholipase C[T]
728	pho-1	0.300028	37.6881	-6.97287	0	0	up	CELE_EGAP2.3	WormBase:WBGene00004020,GeneID:173896	GO:0016787;GO:0016020;GO:0016021;GO:0016311;GO:0045121;GO:0003993;GO:0031225	K14410-ko04142 Lysosome	KOG3720-Lysosomal & prostatic acid phosphatases[I]
729	trr-1	0.626601	5.83855	-3.21999	0	0	up	CELE_C47D12.1	WormBase:WBGene00007028,GeneID:174788	GO:0000793;GO:0005634;GO:0005694;GO:0016301;GO:0007275;GO:0000003;GO:0007283;GO:0040027;GO:0030154;GO:0040010;GO:0016310;GO:0006281;GO:0016573;GO:0000123	K08874-ko05166 HTLV-I infection	KOG0889-Histone acetyltransferase SAGA, TRRAP/TRA1 component, PI-3 kinase superfamily[TBLD]
730	pink-1	0.720376	26.2701	-5.18853	0	0	up	CELE_EEED8.9	WormBase:WBGene00017137,GeneID:173918	GO:0046872;GO:0000166;GO:0005524;GO:0016740;GO:0005737;GO:0016301;GO:0016310;GO:0005739;GO:0004672;GO:0006468;GO:0042981;GO:0004674;GO:0007411;GO:0048846;GO:0007005;GO:0031398;GO:0034976;GO:0000422;GO:0034599;GO:0090141	K05688-ko05012 Parkinson's disease	KOG4158-BRPK/PTEN-induced protein kinase[T]
731	panl-2	2.12944	20.5744	-3.27231	0	0	up	CELE_F31E3.4	WormBase:WBGene00017951,GeneID:175974	GO:0003676;GO:0000003;GO:0000932;GO:0090503;GO:0000289;GO:0004535;GO:0031251	K12571-ko03018 RNA degradation	KOG1275-PAB-dependent poly(A) ribonuclease, subunit PAN2[L]
732	erfa-1	21.2903	80.4921	-1.91865	0	0	up	CELE_T05H4.6	WormBase:WBGene00020269,GeneID:179028	GO:0005737;GO:0006412;GO:0003747;GO:0006415	K03265-ko03015 mRNA surveillance pathway	KOG0688-Peptide chain release factor 1 (eRF1)[J]
733	sec-6	1.04237	22.6687	-4.44276	0	0	up	CELE_F09E5.5	WormBase:WBGene00017284,GeneID:173910	GO:0015031;GO:0006887;GO:0000145;GO:0000149;GO:0051601	K06110-ko04530 Tight junction	KOG2286-Exocyst complex subunit SEC6[U]
734	cbp-1	12.2765	35.6155	-1.5366	0	0	up	CELE_R10E11.1	WormBase:WBGene00000366,GeneID:176380	GO:0005634;GO:0046872;GO:0008270;GO:0006351;GO:0006355;GO:0016740;GO:0005737;GO:0009792;GO:0007283;GO:0045944;GO:0016746;GO:0016569;GO:0061629;GO:0003712;GO:0004402;GO:0006915;GO:0016573;GO:0008134;GO:0010975;GO:0043065;GO:0004468;GO:0061733;GO:0018393	K04498-ko04310 Wnt signaling pathway;ko04330 Notch signaling pathway;ko04350 TGF-beta signaling pathway;ko04630 Jak-STAT signaling pathway;ko04066 HIF-1 signaling pathway;ko04068 FoxO signaling pathway;ko04024 cAMP signaling pathway;ko04110 Cell cycle;ko04520 Adherens junction;ko04922 Glucagon signaling pathway;ko04919 Thyroid hormone signaling pathway;ko04916 Melanogenesis;ko04720 Long-term pote…	KOG1778-CREB binding protein/P300 and related TAZ Zn-finger proteins[K]
735	tsn-1	37.4237	96.6393	-1.36866	0	0	up	CELE_F10G7.2	WormBase:WBGene00006626,GeneID:173811	GO:0005634;GO:0005829;GO:0090305;GO:0016442;GO:0006401;GO:0004518;GO:0031047;GO:0035195	K15979-ko05203 Viral carcinogenesis;ko05169 Epstein-Barr virus infection	KOG2039-Transcriptional coactivator p100[K]
736	pdi-1	101.788	235.283	-1.20883	0	0	up	CELE_C14B1.1	WormBase:WBGene00003962,GeneID:175472	GO:0045454;GO:0016853;GO:0005783;GO:0006457;GO:0034976;GO:0005788;GO:0003756;GO:0003810;GO:0080058;GO:0031545;GO:0019511;GO:1902175	K09580-ko04141 Protein processing in endoplasmic reticulum	KOG0190-Protein disulfide isomerase (prolyl 4-hydroxylase beta subunit)[O]
737	let-60	3.96484	95.7051	-4.59326	0	0	up	CELE_ZK792.6	WormBase:WBGene00002335,GeneID:178104	GO:0000166;GO:0016020;GO:0005515;GO:0040028;GO:0072327;GO:0005886;GO:0002119;GO:0008306;GO:0000003;GO:0007165;GO:0048477;GO:0019901;GO:0040026;GO:0003924;GO:0005525;GO:0005938;GO:0007614;GO:0042659;GO:0043547;GO:0007173;GO:0007517;GO:0031344;GO:0017034;GO:0043274;GO:1902685	K07827-ko04014 Ras signaling pathway;ko04015 Rap1 signaling pathway;ko04010 MAPK signaling pathway;ko04013 MAPK signaling pathway - fly;ko04012 ErbB signaling pathway;ko04370 VEGF signaling pathway;ko04068 FoxO signaling pathway;ko04072 Phospholipase D signaling pathway;ko04071 Sphingolipid signaling pathway;ko04151 PI3K-Akt signaling pathway;ko04150 mTOR signaling pathway;ko04810 Regulation of a…	KOG0395-Ras-related GTPase[R]
738	rbm-22	21.0649	93.5504	-2.1509	0	0	up	CELE_T11G6.8	WormBase:WBGene00011722,GeneID:177979	GO:0005634;GO:0046872;GO:0003676;GO:0003723;GO:0017070;GO:0000974;GO:0000387;GO:0071006;GO:0036002;GO:0071007	K12872-ko03040 Spliceosome	KOG0153-Predicted RNA-binding protein (RRM superfamily)[R]
739	F13H8.2	0.460992	17.9269	-5.28124	0	0	up	CELE_F13H8.2	WormBase:WBGene00017435,GeneID:174038	GO:0032040;GO:0030490;GO:0030515;GO:0034388	K14556-ko03008 Ribosome biogenesis in eukaryotes	KOG0306-WD40-repeat-containing subunit of the 18S rRNA processing complex[A]
740	ZK1098.1	2.82567	43.3532	-3.93947	0	0	up	CELE_ZK1098.1	WormBase:WBGene00014218,GeneID:176343	GO:0005634;GO:0003674;GO:0008150;GO:0003723;GO:0000398;GO:0005685;GO:0071004	K12821-ko03040 Spliceosome	KOG0152-Spliceosomal protein FBP11/Splicing factor PRP40[A]
741	bub-3	116.371	44.6762	1.38116	0	0	down	CELE_Y54G9A.6	WormBase:WBGene00013209,GeneID:175018	GO:0005634;GO:0005694;GO:0005515;GO:0009792;GO:0051301;GO:0051321;GO:0007094;GO:0007049;GO:0043130;GO:0000775;GO:0000776;GO:0000777;GO:0005654;GO:0051726;GO:0033316;GO:0033597;GO:1990298	K02180-ko04110 Cell cycle;ko04111 Cell cycle - yeast;ko05166 HTLV-I infection	KOG1036-Mitotic spindle checkpoint protein BUB3, WD repeat superfamily[D]
742	ufd-1	11.9054	81.3205	-2.77201	0	0	up	CELE_F19B6.2	WormBase:WBGene00006733,GeneID:3565860	GO:0005634;GO:0009792;GO:0006511;GO:0071712;GO:0034098	K14016-ko04141 Protein processing in endoplasmic reticulum	KOG1816-Ubiquitin fusion-degradation protein[O]
743	C36A4.4	12.383	67.5643	-2.4479	0	0	up	CELE_C36A4.4	WormBase:WBGene00007965,GeneID:175497	GO:0016740;GO:0005829;GO:0005737;GO:0016779;GO:0008152;GO:0070569;GO:0006048;GO:0003977	K00972-ko00520 Amino sugar and nucleotide sugar metabolism	KOG2388-UDP-N-acetylglucosamine pyrophosphorylase[M]
744	C34B2.10	10.9459	180.688	-4.04504	0	0	up	CELE_C34B2.10	WormBase:WBGene00016395,GeneID:172967	GO:0016787;GO:0016020;GO:0016021;GO:0008233;GO:0006508;GO:0005783;GO:0005789;GO:0030176;GO:0006465;GO:0005787;GO:0045047;GO:0031090;GO:0043231	K12946-ko03060 Protein export	KOG4112-Signal peptidase subunit[U]
745	ula-1	1.06177	31.4201	-4.88715	0	0	up	CELE_C26E6.8	WormBase:WBGene00006735,GeneID:266650	GO:0005737;GO:0008641;GO:0016925;GO:0043518;GO:0045116;GO:0019781;GO:0019948	K04532-ko05010 Alzheimer's disease	KOG2016-NEDD8-activating complex, APP-BP1/UBA5 component[O]
746	tbp-1	2.99656	54.297	-4.17949	0	0	up	CELE_T20B12.2	WormBase:WBGene00006542,GeneID:176054	GO:0005634;GO:0003677;GO:0006351;GO:0003700;GO:0008134;GO:0006359;GO:0006352;GO:0045893;GO:0001034;GO:0003680;GO:0006366;GO:0006383;GO:0005669	K03120-ko03022 Basal transcription factors;ko05203 Viral carcinogenesis;ko05016 Huntington's disease;ko05166 HTLV-I infection;ko05168 Herpes simplex infection;ko05169 Epstein-Barr virus infection	KOG3302-TATA-box binding protein (TBP), component of TFIID and TFIIIB[K]
747	ugt-46	0.443348	30.6249	-6.11012	0	0	up	CELE_B0310.5	WormBase:WBGene00015141,GeneID:180404	GO:0016740;GO:0016020;GO:0016021;GO:0043231;GO:0008152;GO:0015020;GO:0016758;GO:0016757	K00699-ko00040 Pentose and glucuronate interconversions;ko00053 Ascorbate and aldarate metabolism;ko00500 Starch and sucrose metabolism;ko00140 Steroid hormone biosynthesis;ko00830 Retinol metabolism;ko00860 Porphyrin and chlorophyll metabolism;ko00980 Metabolism of xenobiotics by cytochrome P450;ko00982 Drug metabolism - cytochrome P450;ko00983 Drug metabolism - other enzymes;ko05204 Chemical ca…	KOG1192-UDP-glucuronosyl and UDP-glucosyl transferase[GC]
748	taf-2	28.5648	8.831	1.69359	0	0	down	CELE_Y37E11B.4	WormBase:WBGene00006383,GeneID:192051	GO:0005634;GO:0008270;GO:0006351;GO:0006355;GO:0009792;GO:0008237;GO:0045944;GO:0003682;GO:0006508;GO:0043565;GO:0044212;GO:0005669;GO:0001075;GO:0001129;GO:0051123	K03128-ko03022 Basal transcription factors	KOG1932-TATA binding protein associated factor[K]
749	taf-5	0.61997	25.1508	-5.34226	0	0	up	CELE_F30F8.8	WormBase:WBGene00006386,GeneID:172552	GO:0005634	K03130-ko03022 Basal transcription factors;ko05168 Herpes simplex infection	KOG0263-Transcription initiation factor TFIID, subunit TAF5 (also component of histone acetyltransferase SAGA)[K]
750	suf-1	1.92103	26.7684	-3.80058	0	0	up	CELE_F28C6.6	WormBase:WBGene00006307,GeneID:174380	GO:0005634;GO:0006396;GO:0006397;GO:0003729;GO:0006379;GO:0031123	K14408-ko03015 mRNA surveillance pathway	KOG1914-mRNA cleavage and polyadenylation factor I complex, subunit RNA14[A]
751	T27E9.2	31.7105	301.023	-3.24684	0	0	up	CELE_T27E9.2	WormBase:WBGene00012094,GeneID:176772	GO:0055114;GO:0016020;GO:0005739;GO:0005743;GO:0008121;GO:0006122;GO:0009060;GO:0005750;GO:0070469	K00416-ko00190 Oxidative phosphorylation;ko04260 Cardiac muscle contraction;ko05010 Alzheimer's disease;ko05012 Parkinson's disease;ko05016 Huntington's disease;ko04932 Non-alcoholic fatty liver disease (NAFLD)	KOG4763-Ubiquinol-cytochrome c reductase hinge protein[C]
752	prp-17	1.54758	31.4148	-4.34335	0	0	up	CELE_F49D11.1	WormBase:WBGene00018625,GeneID:172999	GO:0071013;GO:0000398	K12816-ko03040 Spliceosome	KOG0282-mRNA splicing factor[S]
753	C39E9.11	3.95506	50.0081	-3.66039	0	0	up	CELE_C39E9.11	WormBase:WBGene00008034,GeneID:178257	-	K13105-ko05202 Transcriptional misregulation in cancers	KOG3903-Mitotic checkpoint protein PRCC[D]
754	C14A4.3	1.01544	27.9725	-4.78384	0	0	up	CELE_C14A4.3	WormBase:WBGene00007556,GeneID:174633	GO:0016740;GO:0016020;GO:0016021;GO:0005783;GO:0005789;GO:0016757;GO:0097502;GO:0000030	K03846-ko00510 N-Glycan biosynthesis;ko00513 Various types of N-glycan biosynthesis	KOG2515-Mannosyltransferase[MU]
755	mrps-18B	1.77878	68.402	-5.26507	0	0	up	CELE_T13H5.5	WormBase:WBGene00011759,GeneID:188488	GO:0005840;GO:0005739;GO:0003735;GO:0032543;GO:0005763	K16174-ko05203 Viral carcinogenesis	KOG4021-Mitochondrial ribosomal protein S18b[J]
756	smg-3	1.19497	17.0494	-3.83467	0	0	up	CELE_Y73B6BL.18	WormBase:WBGene00004881,GeneID:177397	GO:0003723;GO:0000184;GO:0005737;GO:0019899;GO:0035145;GO:0005844	K14327-ko03013 RNA transport;ko03015 mRNA surveillance pathway	KOG2051-Nonsense-mediated mRNA decay 2 protein[A]
757	mans-1	1.26632	31.6498	-4.64349	0	0	up	CELE_D2030.1	WormBase:WBGene00008411,GeneID:172510	GO:0005509;GO:0016787;GO:0016798;GO:0008152;GO:0016020;GO:0016021;GO:0006491;GO:0000139;GO:0005783;GO:0004571	K01230-ko00510 N-Glycan biosynthesis;ko00513 Various types of N-glycan biosynthesis;ko04141 Protein processing in endoplasmic reticulum	KOG2431-1, 2-alpha-mannosidase[G]
758	bcas-2	1.50653	67.6413	-5.4886	0	0	up	CELE_T12A2.7	WormBase:WBGene00020441,GeneID:188435	GO:0006397;GO:0071011;GO:0071013;GO:0000974	K12861-ko03040 Spliceosome	KOG3096-Spliceosome-associated coiled-coil protein[S]
759	ocrl-1	0.591622	21.0466	-5.15277	0	0	up	CELE_C16C2.3	WormBase:WBGene00007620,GeneID:172822	GO:0016787;GO:0007165;GO:0046856	K01099-ko00562 Inositol phosphate metabolism;ko04070 Phosphatidylinositol signaling system	KOG0565-Inositol polyphosphate 5-phosphatase and related proteins[U]
760	hoe-1	2.81318	34.7389	-3.62628	0	0	up	CELE_E04A4.4	WormBase:WBGene00001983,GeneID:177241	GO:0005634;GO:0046872;GO:0016787;GO:0002119;GO:0005739;GO:0008033;GO:0007281;GO:0004518;GO:0004519;GO:0040026;GO:0051321;GO:0042781;GO:0072684	K00784-ko03013 RNA transport	KOG2121-Predicted metal-dependent hydrolase (beta-lactamase superfamily)[R]
761	rpa-1	17.4211	67.8676	-1.96189	0	0	up	CELE_F18A1.5	WormBase:WBGene00017546,GeneID:174238	GO:0005634;GO:0046872;GO:0003677;GO:0003676;GO:0006281;GO:0005515;GO:0005654;GO:0006260;GO:0003697;GO:0019899;GO:0006310;GO:0051096;GO:0005662	K07466-ko03030 DNA replication;ko03420 Nucleotide excision repair;ko03430 Mismatch repair;ko03440 Homologous recombination;ko03460 Fanconi anemia pathway	KOG0851-Single-stranded DNA-binding replication protein A (RPA), large (70 kD) subunit and related ssDNA-binding proteins[L]
762	F32H5.1	0.954696	44.6148	-5.54634	0	0	up	CELE_F32H5.1	WormBase:WBGene00009347,GeneID:179815	GO:0005615;GO:0006508;GO:0004197;GO:0008234;GO:0051603;GO:0005764	K01363-ko04142 Lysosome;ko04210 Apoptosis;ko04612 Antigen processing and presentation;ko04924 Renin secretion	KOG1543-Cysteine proteinase Cathepsin L[O]
763	K08E3.5	100.422	226.291	-1.1721	0	0	up	CELE_K08E3.5	WormBase:WBGene00010665,GeneID:176814	GO:0055120;GO:0005783;GO:0008152;GO:0030017;GO:0003983;GO:0070569;GO:0006011;GO:0005977	K00963-ko00040 Pentose and glucuronate interconversions;ko00052 Galactose metabolism;ko00500 Starch and sucrose metabolism;ko00520 Amino sugar and nucleotide sugar metabolism	KOG2638-UDP-glucose pyrophosphorylase[G]
764	prx-19	7.26441	75.9577	-3.38628	0	0	up	CELE_F54F2.8	WormBase:WBGene00004201,GeneID:176239	GO:0002119;GO:0005777;GO:0005515;GO:0005778;GO:0033328;GO:0007031	K13337-ko04146 Peroxisome	KOG3133-40 kDa farnesylated protein associated with peroxisomes[U]
765	lam-2	0.90689	12.0126	-3.72748	0	0	up	CELE_C54D1.5	WormBase:WBGene00016913,GeneID:180980	GO:0040017	K05635-ko04151 PI3K-Akt signaling pathway;ko04512 ECM-receptor interaction;ko04510 Focal adhesion;ko05200 Pathways in cancer;ko05222 Small cell lung cancer;ko05020 Prion diseases;ko05146 Amoebiasis;ko05145 Toxoplasmosis	KOG1836-Extracellular matrix glycoprotein Laminin subunits alpha and gamma[W]
766	ctl-2	71.0303	178.684	-1.3309	0	0	up	CELE_Y54G11A.5	WormBase:WBGene00000831,GeneID:175085	GO:0016491;GO:0020037;GO:0046872;GO:0055114;GO:0005777;GO:0008340;GO:0005739;GO:0098869;GO:0004096;GO:0004601;GO:0006979;GO:0042542;GO:0042744;GO:0007031	K03781-ko01200 Carbon metabolism;ko00630 Glyoxylate and dicarboxylate metabolism;ko00380 Tryptophan metabolism;ko04011 MAPK signaling pathway - yeast;ko04068 FoxO signaling pathway;ko04146 Peroxisome;ko04211 Longevity regulating pathway - mammal;ko04212 Longevity regulating pathway - worm;ko04213 Longevity regulating pathway - multiple species;ko05014 Amyotrophic lateral sclerosis (ALS)	KOG0047-Catalase[P]
767	F17C11.7	1.01028	30.733	-4.92696	0	0	up	CELE_F17C11.7	WormBase:WBGene00008918,GeneID:179519	GO:0016020;GO:0016021;GO:0016255;GO:0042765;GO:0003923	K05292-ko00563 Glycosylphosphatidylinositol(GPI)-anchor biosynthesis	KOG2407-GPI transamidase complex, GPI16/PIG-T component, involved in glycosylphosphatidylinositol anchor biosynthesis[MO]
768	acly-2	12.7928	45.1902	-1.82067	0	0	up	CELE_B0365.1	WormBase:WBGene00007150,GeneID:179795	GO:0046872;GO:0000166;GO:0005524;GO:0016740;GO:0005829;GO:0005737;GO:0003824;GO:0008152;GO:0006629;GO:0006633;GO:0048037;GO:0046912;GO:0006101;GO:0003878;GO:0006085;GO:0009346	K01648-ko00020 Citrate cycle (TCA cycle);ko00720 Carbon fixation pathways in prokaryotes	KOG1254-ATP-citrate lyase[C]
769	ran-5	4.22295	57.0032	-3.75472	0	0	up	CELE_R12C12.2	WormBase:WBGene00004306,GeneID:174011	GO:0005634;GO:0005737;GO:0043547;GO:0005813;GO:0005096;GO:0008536;GO:0000082;GO:0006405;GO:0006511;GO:0006606;GO:0007051;GO:0046604;GO:0046907	K15304-ko05166 HTLV-I infection	KOG0866-Ran-binding protein RANBP3[U]
770	gsnl-1	0.322825	33.2705	-6.68735	0	0	up	CELE_K06A4.3	WormBase:WBGene00010593,GeneID:179328	GO:0005737;GO:0055120;GO:0005856;GO:0051015;GO:0003779;GO:0051016;GO:0005546;GO:0051693;GO:0015629;GO:0030042;GO:1905808;GO:0051014;GO:0003785	K05768-ko04810 Regulation of actin cytoskeleton;ko04666 Fc gamma R-mediated phagocytosis;ko05203 Viral carcinogenesis	KOG0443-Actin regulatory proteins (gelsolin/villin family)[Z]
771	npp-2	5.57442	41.9404	-2.91145	0	0	up	CELE_T01G9.4	WormBase:WBGene00003788,GeneID:172611	GO:0009792;GO:0006606;GO:0006997;GO:0017056;GO:0005643;GO:0045893;GO:0034501;GO:0006406;GO:0090435;GO:0031080	K14304-ko03013 RNA transport	KOG2271-Nuclear pore complex component (sc Nup85)[YU]
772	npp-15	0.972042	16.113	-4.05106	0	0	up	CELE_C29E4.4	WormBase:WBGene00003801,GeneID:176114	GO:0005634;GO:0007275;GO:0015031;GO:0003674;GO:0006405;GO:0006606;GO:0017056;GO:0051028;GO:0005643;GO:0031965;GO:0000972;GO:0005635;GO:0000776;GO:0006355;GO:0006325;GO:0005487;GO:0000777;GO:0031081;GO:0031080	K14300-ko03013 RNA transport	-
773	pas-7	37.8828	159.555	-2.07444	0	0	up	CELE_ZK945.2	WormBase:WBGene00003928,GeneID:174571	GO:0005634;GO:0016787;GO:0005737;GO:0008233;GO:0006508;GO:0005515;GO:0006511;GO:0042802;GO:0004175;GO:0004298;GO:0051603;GO:0000502;GO:0005839;GO:0019773	K02727-ko03050 Proteasome	KOG0184-20S proteasome, regulatory subunit alpha type PSMA3/PRE10[O]
774	ifg-1	24.3622	68.577	-1.49308	0	0	up	CELE_M110.4	WormBase:WBGene00002066,GeneID:174322	GO:0005829;GO:0003723;GO:0003743;GO:0006413;GO:0016281	K03260-ko03013 RNA transport;ko05416 Viral myocarditis	-
775	rpc-1	0.320823	11.3796	-5.14852	0	0	up	CELE_C42D4.8	WormBase:WBGene00004411,GeneID:177491	GO:0016740;GO:0003677;GO:0016779;GO:0001056;GO:0003899;GO:0006351;GO:0006383;GO:0005666	K03018-ko00230 Purine metabolism;ko00240 Pyrimidine metabolism;ko03020 RNA polymerase;ko04623 Cytosolic DNA-sensing pathway;ko05169 Epstein-Barr virus infection	KOG0260-RNA polymerase II, large subunit[K]
776	pmp-2	0.13328	24.8088	-7.54025	0	0	up	CELE_C44B7.9	WormBase:WBGene00004059,GeneID:174127	GO:0000166;GO:0005524;GO:0016887;GO:0016020;GO:0016021;GO:0055085;GO:0005777;GO:0042626;GO:0042803;GO:0005324;GO:0015910	K05677-ko02010 ABC transporters;ko04146 Peroxisome	KOG0064-Peroxisomal long-chain acyl-CoA transporter, ABC superfamily[I]
777	F25G6.8	3.10497	134.686	-5.43888	0	0	up	CELE_F25G6.8	WormBase:WBGene00017799,GeneID:179236	GO:0005737;GO:0003723;GO:0030529;GO:0006614;GO:0045047;GO:0008312;GO:0005786;GO:0048500;GO:0030942	K03104-ko03060 Protein export	KOG1761-Signal recognition particle, subunit Srp14[U]
778	mans-2	0.186485	27.0416	-7.17998	0	0	up	CELE_C52E4.5	WormBase:WBGene00008258,GeneID:179642	GO:0005509;GO:0046872;GO:0016787;GO:0016798;GO:0008152;GO:0016020;GO:0016021;GO:0006491;GO:0000139;GO:0005783;GO:0006486;GO:0004571	K01230-ko00510 N-Glycan biosynthesis;ko00513 Various types of N-glycan biosynthesis;ko04141 Protein processing in endoplasmic reticulum	KOG2431-1, 2-alpha-mannosidase[G]
779	vps-36	1.40464	42.1601	-4.90761	0	0	up	CELE_F17C11.8	WormBase:WBGene00008919,GeneID:179520	GO:0043130;GO:0043328;GO:0000814;GO:0031902;GO:0032266	K12190-ko04144 Endocytosis	KOG2760-Vacuolar sorting protein VPS36[U]
780	pgp-1	2.10238	17.6804	-3.07205	0	0	up	CELE_K08E7.9	WormBase:WBGene00003995,GeneID:178215	GO:0000166;GO:0005524;GO:0016787;GO:0016887;GO:0016020;GO:0016021;GO:0045087;GO:0050829;GO:0055085;GO:0042626;GO:0010038;GO:0016324;GO:0015562;GO:0093002;GO:0006855;GO:0008559;GO:0042908	K05658-ko02010 ABC transporters;ko04976 Bile secretion;ko05206 MicroRNAs in cancer	KOG0055-Multidrug/pheromone exporter, ABC superfamily[Q]
781	suca-1	26.3278	101.23	-1.94298	0	0	up	CELE_F47B10.1	WormBase:WBGene00009812,GeneID:181280	GO:0046872;GO:0000166;GO:0005524;GO:0003824;GO:0005739;GO:0016874;GO:0008152;GO:0006099;GO:0004775	K01900-ko01200 Carbon metabolism;ko00020 Citrate cycle (TCA cycle);ko00640 Propanoate metabolism	KOG2799-Succinyl-CoA synthetase, beta subunit[C]
782	T14G8.3	1.52766	20.7209	-3.76169	0	0	up	CELE_T14G8.3	WormBase:WBGene00011771,GeneID:181422	GO:0000166;GO:0005524;GO:0030968	K09486-ko04141 Protein processing in endoplasmic reticulum	KOG0104-Molecular chaperones GRP170/SIL1, HSP70 superfamily[O]
783	bub-1	6.09941	32.1695	-2.39895	0	0	up	CELE_R06C7.8	WormBase:WBGene00000275,GeneID:172468	GO:0005634;GO:0005694;GO:0000166;GO:0005524;GO:0016740;GO:0005737;GO:0016301;GO:0016310;GO:0005515;GO:0007275;GO:0004672;GO:0006468;GO:0004674;GO:0051301;GO:0008406;GO:0051321;GO:0005938;GO:0051257;GO:0007094;GO:0007049;GO:0034501;GO:1903394;GO:1905342;GO:0000775;GO:0000776;GO:0000777;GO:0048598;GO:0051307;GO:0051754;GO:0000778;GO:0000212;GO:0051316;GO:0000280;GO:0048666	K02178-ko04110 Cell cycle;ko04111 Cell cycle - yeast;ko04113 Meiosis - yeast;ko04114 Oocyte meiosis;ko04914 Progesterone-mediated oocyte maturation	KOG1166-Mitotic checkpoint serine/threonine protein kinase[D]
784	dnj-10	0.731206	34.5516	-5.56233	0	0	up	CELE_F22B7.5	WormBase:WBGene00001028,GeneID:176211	GO:0046872;GO:0005524;GO:0006457;GO:0002119;GO:0009792;GO:0051082;GO:0005739;GO:0031072;GO:0007005;GO:0009408	K09504-ko05203 Viral carcinogenesis	KOG0715-Molecular chaperone (DnaJ superfamily)[O]
785	vps-28	2.66052	87.9415	-5.04677	0	0	up	CELE_Y87G2A.10	WormBase:WBGene00013598,GeneID:173229	GO:0015031;GO:0005768;GO:0032403;GO:0032801;GO:0043328;GO:0000813	K12184-ko04144 Endocytosis	KOG3284-Vacuolar sorting protein VPS28[U]
786	apb-1	7.78357	36.4381	-2.22694	0	0	up	CELE_Y71H2B.10	WormBase:WBGene00000160,GeneID:175376	GO:0005737;GO:0016020;GO:0005515;GO:0009792;GO:0008565;GO:0006886;GO:0016192;GO:0015031;GO:0030117;GO:0006898;GO:0030131	K11825-ko04144 Endocytosis;ko04961 Endocrine and other factor-regulated calcium reabsorption;ko04721 Synaptic vesicle cycle;ko05016 Huntington's disease	KOG1061-Vesicle coat complex AP-1/AP-2/AP-4, beta subunit[U]
787	faah-4	0.91574	25.1466	-4.77928	0	0	up	CELE_Y56A3A.12	WormBase:WBGene00013232,GeneID:176620	GO:0016787;GO:0004040	K15528-ko04723 Retrograde endocannabinoid signaling	KOG1212-Amidases[JIT]
788	spl-1	6.77727	46.9107	-2.79114	0	0	up	CELE_Y66H1B.4	WormBase:WBGene00004981,GeneID:176857	GO:0016829;GO:0016020;GO:0016021;GO:0003824;GO:0019752;GO:0005783;GO:0005789;GO:0006629;GO:0030170;GO:0016831;GO:0006665;GO:0008117	K01634-ko00600 Sphingolipid metabolism;ko04071 Sphingolipid signaling pathway	KOG1383-Glutamate decarboxylase/sphingosine phosphate lyase[E]
789	F54D5.11	1.5198	54.2073	-5.15654	0	0	up	CELE_F54D5.11	WormBase:WBGene00010054,GeneID:174765	GO:0005634;GO:0003677;GO:0006351;GO:0006355;GO:0006357;GO:0003743;GO:0006413;GO:0006367;GO:0001076;GO:0005673	K03137-ko03022 Basal transcription factors;ko05203 Viral carcinogenesis;ko05169 Epstein-Barr virus infection	KOG3095-Transcription initiation factor IIE, beta subunit[K]
790	alh-9	6.47019	47.0649	-2.86277	0	0	up	CELE_F01F1.6	WormBase:WBGene00000115,GeneID:175820	GO:0016491;GO:0055114;GO:0008152;GO:0005575;GO:0004029;GO:0006081	K14085-ko01230 Biosynthesis of amino acids;ko00010 Glycolysis / Gluconeogenesis;ko00053 Ascorbate and aldarate metabolism;ko00620 Pyruvate metabolism;ko00071 Fatty acid degradation;ko00561 Glycerolipid metabolism;ko00260 Glycine, serine and threonine metabolism;ko00280 Valine, leucine and isoleucine degradation;ko00300 Lysine biosynthesis;ko00310 Lysine degradation;ko00330 Arginine and proline me…	KOG2453-Aldehyde dehydrogenase[C]
791	gst-42	1.55258	71.9031	-5.53332	0	0	up	CELE_D1053.1	WormBase:WBGene00001790,GeneID:183911	GO:0005737;GO:0003824;GO:0016853;GO:0009072;GO:0042802;GO:0006559;GO:0006572;GO:0016034	K01800-ko00350 Tyrosine metabolism;ko00643 Styrene degradation	KOG0868-Glutathione S-transferase[O]
792	cyb-2.1	13.4541	85.8042	-2.673	0	0	up	CELE_Y43E12A.1	WormBase:WBGene00000866,GeneID:177994	GO:0005634;GO:0008595;GO:0001556	K05868-ko04068 FoxO signaling pathway;ko04110 Cell cycle;ko04115 p53 signaling pathway;ko04914 Progesterone-mediated oocyte maturation	KOG0653-Cyclin B and related kinase-activating proteins[D]
793	sptl-2	0.864029	27.1462	-4.97353	0	0	up	CELE_F43H9.2	WormBase:WBGene00018398,GeneID:266646	GO:0016740;GO:0003824;GO:0008152;GO:0009058;GO:0006629;GO:0016746;GO:0030170;GO:0006665;GO:0004758	K00654-ko00600 Sphingolipid metabolism;ko04071 Sphingolipid signaling pathway	KOG1357-Serine palmitoyltransferase[O]
794	mboa-2	2.93634	52.3015	-4.15476	0	0	up	CELE_H19N07.4	WormBase:WBGene00010408,GeneID:179540	GO:0016740;GO:0016020;GO:0016021;GO:0005783;GO:0005789;GO:0016746;GO:0004144;GO:0008374;GO:0019432	K11155-ko00561 Glycerolipid metabolism;ko00830 Retinol metabolism;ko04975 Fat digestion and absorption	KOG0380-Sterol O-acyltransferase/Diacylglycerol O-acyltransferase[I]
795	snx-6	1.58614	35.4183	-4.48091	0	0	up	CELE_Y59A8B.22	WormBase:WBGene00013354,GeneID:190399	GO:0005515;GO:0043621;GO:0005768;GO:0019898;GO:0035091;GO:0090386;GO:0090387;GO:0090389;GO:0032009;GO:0045335;GO:0097194	K17920-ko04144 Endocytosis	KOG1660-Sorting nexin SNX6/TFAF2, contains PX domain[V]
796	rfl-1	1.608	38.2502	-4.57213	0	0	up	CELE_F11H8.1	WormBase:WBGene00004341,GeneID:175982	GO:0005634;GO:0000166;GO:0005524;GO:0005737;GO:0007275;GO:0016874;GO:0008641;GO:0043518;GO:0045116;GO:0019781;GO:0016881	K10686-ko04120 Ubiquitin mediated proteolysis	KOG2015-NEDD8-activating complex, catalytic component UBA3[O]
797	cpsf-4	7.86874	72.4741	-3.20326	0	0	up	CELE_F11A10.8	WormBase:WBGene00044329,GeneID:178151	GO:0046872;GO:0008270;GO:0003676;GO:0090502;GO:0003723;GO:0004521;GO:0006378;GO:0098789;GO:0005847	K14404-ko03015 mRNA surveillance pathway;ko05164 Influenza A	KOG1040-Polyadenylation factor I complex, subunit, Yth1 (CPSF subunit)[A]
798	ucr-11	9.99052	282.824	-4.8232	0	0	up	CELE_F57B10.14	WormBase:WBGene00019007,GeneID:266653	GO:0009055;GO:0022900;GO:0005743;GO:0005739;GO:0008121	K00420-ko00190 Oxidative phosphorylation;ko04260 Cardiac muscle contraction;ko05010 Alzheimer's disease;ko05012 Parkinson's disease;ko05016 Huntington's disease;ko04932 Non-alcoholic fatty liver disease (NAFLD)	-
799	lin-35	0.442182	16.1478	-5.19055	0	0	up	CELE_C32F10.2	WormBase:WBGene00003020,GeneID:172249	GO:0005634;GO:0003677;GO:0006351;GO:0006355;GO:0005515;GO:0002119;GO:0009792;GO:0040018;GO:0000003;GO:0008406;GO:0051302;GO:0040027;GO:0051726;GO:0048557;GO:0006357;GO:0007049;GO:0090727;GO:1902806;GO:0008022;GO:0016479;GO:0032876;GO:0071850;GO:1902807	K04681-ko04350 TGF-beta signaling pathway;ko04110 Cell cycle;ko05203 Viral carcinogenesis	KOG1010-Rb (Retinoblastoma tumor suppressor)-related protein[D]
800	ZC434.4	0.944509	55.999	-5.88969	0	0	up	CELE_ZC434.4	WormBase:WBGene00013892,GeneID:172902	GO:0006364;GO:0000028;GO:0032545;GO:0034456	K14545-ko03008 Ribosome biogenesis in eukaryotes	KOG4008-rRNA processing protein RRP7[A]
801	C47B2.2	4.06232	74.4525	-4.19595	0	0	up	CELE_C47B2.2	WormBase:WBGene00008131,GeneID:3565732	GO:0005829;GO:0005737;GO:0055120;GO:0009116;GO:0004849;GO:0006206;GO:0006222;GO:0043097	K00761-ko00240 Pyrimidine metabolism	KOG4203-Armadillo/beta-Catenin/plakoglobin[TZ]
802	rap-1	6.80542	97.875	-3.84619	0	0	up	CELE_C27B7.8	WormBase:WBGene00004307,GeneID:177709	GO:0000166;GO:0016020;GO:0007165;GO:0003924;GO:0005525;GO:0008544;GO:0040002	K04353-ko04014 Ras signaling pathway;ko04015 Rap1 signaling pathway;ko04010 MAPK signaling pathway;ko04024 cAMP signaling pathway;ko04510 Focal adhesion;ko04611 Platelet activation;ko04670 Leukocyte transendothelial migration;ko04062 Chemokine signaling pathway;ko04972 Pancreatic secretion;ko04720 Long-term potentiation;ko04722 Neurotrophin signaling pathway;ko05211 Renal cell carcinoma	KOG0395-Ras-related GTPase[R]
803	H14N18.4	0.326326	23.3551	-6.16128	0	0	up	CELE_H14N18.4	WormBase:WBGene00019204,GeneID:179271	GO:0016020;GO:0016021;GO:0006508;GO:0036374;GO:0006751	K18592-ko00590 Arachidonic acid metabolism;ko00430 Taurine and hypotaurine metabolism;ko00460 Cyanoamino acid metabolism;ko00480 Glutathione metabolism	KOG2410-Gamma-glutamyltransferase[E]
804	fos-1	6.36443	50.4333	-2.98627	0	0	up	CELE_F29G9.4	WormBase:WBGene00001345,GeneID:178987	GO:0005634;GO:0003677;GO:0003700;GO:0006351;GO:0006355;GO:0005515;GO:0040025;GO:0000977;GO:0000122;GO:0045087;GO:0045944;GO:0008340;GO:0043565;GO:0010628;GO:0006357;GO:0051019;GO:0051260;GO:0001708;GO:0008134;GO:0042594;GO:0003682;GO:0042826;GO:0009653;GO:0045893;GO:0060142;GO:1903854	K09031-ko04013 MAPK signaling pathway - fly;ko04214 Apoptosis - fly;ko04624 Toll and Imd signaling pathway	KOG1414-Transcriptional activator FOSB/c-Fos and related bZIP transcription factors[K]
805	syx-18	2.46918	41.9542	-4.08671	0	0	up	CELE_T10H9.3	WormBase:WBGene00020425,GeneID:179055	GO:0016020;GO:0016021;GO:0006888;GO:0005783;GO:0031201;GO:0006890	K08492-ko04130 SNARE interactions in vesicular transport;ko04145 Phagosome	KOG3894-SNARE protein Syntaxin 18/UFE1[U]
806	arx-6	22.3699	151.775	-2.76231	0	0	up	CELE_C35D10.16	WormBase:WBGene00000204,GeneID:175650	GO:0005737;GO:0005856;GO:0003779;GO:0015629;GO:0010631;GO:0016331;GO:0030041;GO:0030833;GO:0034314;GO:0005885	K05755-ko04144 Endocytosis;ko04810 Regulation of actin cytoskeleton;ko04666 Fc gamma R-mediated phagocytosis;ko05130 Pathogenic Escherichia coli infection;ko05132 Salmonella infection;ko05131 Shigellosis;ko05100 Bacterial invasion of epithelial cells	KOG1876-Actin-related protein Arp2/3 complex, subunit ARPC4[Z]
807	cyn-4	1.41126	31.2734	-4.46988	0	0	up	CELE_F59E10.2	WormBase:WBGene00000880,GeneID:174674	GO:0005634;GO:0016740;GO:0005515;GO:0007275;GO:0004842;GO:0016567;GO:0003755;GO:0016853;GO:0000413;GO:0006457;GO:0030154;GO:0000209;GO:0007548;GO:0040022;GO:0034450	K10598-ko04120 Ubiquitin mediated proteolysis	KOG0883-Cyclophilin type, U box-containing peptidyl-prolyl cis-trans isomerase[O]
808	npp-22	6.71142	44.3643	-2.72471	0	0	up	CELE_B0240.4	WormBase:WBGene00007118,GeneID:179607	GO:0005634;GO:0016020;GO:0016021;GO:0015031;GO:0005643;GO:0017056;GO:0006999;GO:0051028;GO:0031965;GO:0070762	K14315-ko03013 RNA transport	KOG3726-Uncharacterized conserved protein[S]
809	mrpl-9	5.06188	67.3336	-3.73358	0	0	up	CELE_B0205.11	WormBase:WBGene00015025,GeneID:181833	GO:0003735;GO:0006412;GO:0005840;GO:0005622;GO:0005739;GO:0003723	K02939-ko03010 Ribosome	KOG4607-Mitochondrial ribosomal protein L9[J]
810	acs-5	13.0947	55.4592	-2.08244	0	0	up	CELE_Y76A2B.3	WormBase:WBGene00013575,GeneID:176785	GO:0003824;GO:0008152	K01897-ko01212 Fatty acid metabolism;ko00061 Fatty acid biosynthesis;ko00071 Fatty acid degradation;ko04146 Peroxisome;ko02024 Quorum sensing;ko04920 Adipocytokine signaling pathway;ko03320 PPAR signaling pathway	KOG1256-Long-chain acyl-CoA synthetases (AMP-forming)[I]
811	dhod-1	1.17311	37.4793	-4.99769	0	0	up	CELE_W02D3.2	WormBase:WBGene00020932,GeneID:172392	GO:0016491;GO:0055114;GO:0003824;GO:0005739;GO:0005737;GO:0016020;GO:0016627;GO:0005743;GO:0006207;GO:0044205;GO:0004152	K00254-ko00240 Pyrimidine metabolism	KOG1436-Dihydroorotate dehydrogenase[F]
812	mrpl-12	156.212	45.4143	1.78229	0	0	down	CELE_W09D10.3	WormBase:WBGene00012361,GeneID:176495	GO:0003735;GO:0006412;GO:0005840;GO:0032543;GO:0005762;GO:0005622;GO:0005515;GO:0016021;GO:0006839	K02935-ko03010 Ribosome	KOG1715-Mitochondrial/chloroplast ribosomal protein L12[J]
813	exoc-7	1.08345	25.5179	-4.5578	0	0	up	CELE_C43E11.8	WormBase:WBGene00016606,GeneID:172023	GO:0016020;GO:0006886;GO:0005801;GO:0006887;GO:0000145;GO:0005546;GO:0090522	K07195-ko04910 Insulin signaling pathway	KOG2344-Exocyst component protein and related proteins[U]
814	phy-2	1.14963	29.4779	-4.6804	0	0	up	CELE_F35G2.4	WormBase:WBGene00004025,GeneID:178170	GO:0005506;GO:0016491;GO:0016705;GO:0046872;GO:0055114;GO:0005783;GO:0016702;GO:0051213;GO:0005788;GO:0031545;GO:0043412;GO:0031418;GO:0019511;GO:0004656	K00472-ko00330 Arginine and proline metabolism	KOG1591-Prolyl 4-hydroxylase alpha subunit[E]
815	R186.3	5.32174	75.496	-3.82643	0	0	up	CELE_R186.3	WormBase:WBGene00011306,GeneID:179781	GO:0016020;GO:0016021;GO:0005525;GO:0005047;GO:0005785	K12272-ko03060 Protein export	KOG0090-Signal recognition particle receptor, beta subunit (small G protein superfamily)[U]
816	ubc-6	4.91574	62.4724	-3.66774	0	0	up	CELE_D1022.1	WormBase:WBGene00006703,GeneID:174217	GO:0016020;GO:0016021;GO:0005737;GO:0016567;GO:0061630;GO:0031625	K10578-ko04141 Protein processing in endoplasmic reticulum;ko04120 Ubiquitin mediated proteolysis;ko05012 Parkinson's disease	KOG0428-Non-canonical ubiquitin conjugating enzyme 1[O]
817	icln-1	8.5068	92.7555	-3.44674	0	0	up	CELE_C01F6.8	WormBase:WBGene00002046,GeneID:177730	GO:0005886;GO:0006821;GO:0005829;GO:0000387;GO:0006884;GO:0034709;GO:0034715	K05019-ko03013 RNA transport	KOG3238-Chloride ion current inducer protein[P]
818	gcy-12	0.618082	10.3798	-4.06984	0	0	up	CELE_F08B1.2	WormBase:WBGene00001538,GeneID:173902	GO:0046872;GO:0000166;GO:0005524;GO:0016829;GO:0016020;GO:0016021;GO:0005886;GO:0004672;GO:0006468;GO:0035556;GO:0005525;GO:0005929;GO:0042995;GO:0004383;GO:0016849;GO:0006182;GO:0007165;GO:0009190;GO:0008074;GO:0030425;GO:0097730;GO:0043204;GO:0040014;GO:0061067;GO:0040015;GO:0090325	K01769-ko00230 Purine metabolism	KOG1023-Natriuretic peptide receptor, guanylate cyclase[T]
819	mbk-2	18.4818	72.8869	-1.97955	0	0	up	CELE_F49E11.1	WormBase:WBGene00003150,GeneID:178250	GO:0000166;GO:0005524;GO:0016301;GO:0016310;GO:0004672;GO:0006468;GO:0004674;GO:0000793;GO:0016740;GO:0005737;GO:0005515;GO:0007275;GO:0009792;GO:0043186;GO:0018105;GO:0018107;GO:0004713;GO:0045732;GO:0046777;GO:0072686;GO:0005938;GO:0005813;GO:0004712;GO:0009880;GO:0045167;GO:0005694;GO:0000281;GO:0032436;GO:0007017;GO:0018108;GO:1903864	K18669-ko04111 Cell cycle - yeast	KOG0667-Dual-specificity tyrosine-phosphorylation regulated kinase[R]
820	F23F1.5	3.23732	53.4706	-4.04587	0	0	up	CELE_F23F1.5	WormBase:WBGene00017746,GeneID:173383	GO:0005634;GO:0005524;GO:0005737;GO:0008565;GO:0006281;GO:0003723;GO:0006810;GO:0006310;GO:0003910;GO:0006606;GO:0006266;GO:0061015	K13151-ko03013 RNA transport	KOG3132-m3G-cap-specific nuclear import receptor (Snurportin1)[A]
821	T24B8.2	1.5902	38.5149	-4.59814	0	0	up	CELE_T24B8.2	WormBase:WBGene00011976,GeneID:174442	GO:0005622;GO:0007034	K15053-ko04144 Endocytosis	KOG2911-Uncharacterized conserved protein[S]
822	swd-2.2	1.54465	46.9084	-4.92449	0	0	up	CELE_C33H5.7	WormBase:WBGene00016374,GeneID:177561	GO:0003682;GO:0042800;GO:0048188;GO:0080182	K14962-ko03015 mRNA surveillance pathway	KOG1446-Histone H3 (Lys4) methyltransferase complex and RNA cleavage factor II complex, subunit SWD2[ABO]
823	atg-7	3.52116	32.5736	-3.20958	0	0	up	CELE_M7.5	WormBase:WBGene00010882,GeneID:178005	GO:0005737;GO:0009792;GO:0040024;GO:0008340;GO:0008641;GO:0000045;GO:0000422;GO:0006501;GO:0006914;GO:0006995;GO:0000407;GO:0030163;GO:0044805;GO:0019778;GO:0019779;GO:0034727;GO:2000786	K08337-ko04140 Regulation of autophagy	KOG2337-Ubiquitin activating E1 enzyme-like protein[H]
824	F21D5.1	8.53412	50.3229	-2.5599	0	0	up	CELE_F21D5.1	WormBase:WBGene00009006,GeneID:177678	GO:0046872;GO:0005829;GO:0005975;GO:0000287;GO:0016853;GO:0016868;GO:0006048;GO:0071704;GO:0004610	K01836-ko00520 Amino sugar and nucleotide sugar metabolism	KOG2537-Phosphoglucomutase/phosphomannomutase[G]
825	F44B9.8	3.46491	48.6301	-3.81096	0	0	up	CELE_F44B9.8	WormBase:WBGene00018409,GeneID:176131	GO:0005634;GO:0000166;GO:0005524;GO:0003677;GO:0006260;GO:0006281;GO:0006261;GO:0003689;GO:0005663	K10756-ko03030 DNA replication;ko03420 Nucleotide excision repair;ko03430 Mismatch repair	KOG0990-Replication factor C, subunit RFC5[L]
826	cul-4	1.7607	22.0697	-3.64784	0	0	up	CELE_F45E12.3	WormBase:WBGene00000839,GeneID:174198	GO:0061630;GO:0016567;GO:0006511;GO:0031625;GO:0042787;GO:0031461;GO:0043161	K10609-ko04120 Ubiquitin mediated proteolysis;ko03420 Nucleotide excision repair	KOG2167-Cullins[D]
827	mlc-4	151.844	412.247	-1.44092	0	0	up	CELE_C56G7.1	WormBase:WBGene00003372,GeneID:175440	GO:0005509;GO:0046872;GO:0005737;GO:0002119;GO:0005856;GO:0010172;GO:0016459;GO:0008104;GO:0000281;GO:0030010;GO:0031941;GO:0007110	K12757-ko04810 Regulation of actin cytoskeleton;ko04510 Focal adhesion;ko04530 Tight junction;ko04611 Platelet activation;ko04670 Leukocyte transendothelial migration	KOG0031-Myosin regulatory light chain, EF-Hand protein superfamily[Z]
828	F37C12.3	19.2973	154.983	-3.00564	0	0	up	CELE_F37C12.3	WormBase:WBGene00018151,GeneID:176008	GO:0005829;GO:0006633;GO:0000035;GO:0000036;GO:0031177;GO:0009245	K03955-ko00190 Oxidative phosphorylation;ko05010 Alzheimer's disease;ko05012 Parkinson's disease;ko05016 Huntington's disease;ko04932 Non-alcoholic fatty liver disease (NAFLD)	KOG1748-Acyl carrier protein/NADH-ubiquinone oxidoreductase, NDUFAB1/SDAP subunit[CIQ]
829	klo-1	0.2113	31.2635	-7.20905	0	0	up	CELE_C50F7.10	WormBase:WBGene00016848,GeneID:177557	GO:0004553;GO:0005975;GO:0008422;GO:1901657	K05350-ko00500 Starch and sucrose metabolism;ko00460 Cyanoamino acid metabolism;ko00940 Phenylpropanoid biosynthesis	KOG0626-Beta-glucosidase, lactase phlorizinhydrolase, and related proteins[G]
830	algn-2	0.836377	36.5543	-5.44974	0	0	up	CELE_F09E5.2	WormBase:WBGene00017282,GeneID:173912	GO:0005789;GO:0000033;GO:0097502;GO:0006490;GO:0033577	K03843-ko00510 N-Glycan biosynthesis;ko00513 Various types of N-glycan biosynthesis	KOG0853-Glycosyltransferase[M]
831	snap-1	29.8591	126.092	-2.07823	0	0	up	CELE_D1014.3	WormBase:WBGene00017016,GeneID:179193	GO:0006886;GO:0061025;GO:0031201;GO:0019905;GO:0005483;GO:0005774;GO:0035494	K15296-ko04721 Synaptic vesicle cycle	KOG1586-Protein required for fusion of vesicles in vesicular transport, alpha-SNAP[U]
832	rpb-12	390.173	102.753	1.92493	0	0	down	CELE_F23B2.13	WormBase:WBGene00009078,GeneID:184886	GO:0003677;GO:0006366;GO:0001056;GO:0003899;GO:0006351;GO:0006383;GO:0005666;GO:0001055;GO:0005665;GO:0001054;GO:0006360;GO:0005736	K03009-ko00230 Purine metabolism;ko00240 Pyrimidine metabolism;ko03020 RNA polymerase;ko04623 Cytosolic DNA-sensing pathway;ko05016 Huntington's disease;ko05169 Epstein-Barr virus infection	KOG3507-DNA-directed RNA polymerase, subunit RPB7.0[K]
833	Y82E9BR.16	193.655	81.4402	1.24968	0	0	down	CELE_Y82E9BR.16	WormBase:WBGene00022348,GeneID:175300	GO:0016020;GO:0016021;GO:0055085;GO:0008514;GO:0022857;GO:0015711	K08202-ko05231 Choline metabolism in cancer	-
834	M03C11.8	1.67741	19.21	-3.51755	0	0	up	CELE_M03C11.8	WormBase:WBGene00010845,GeneID:176462	GO:0005634;GO:0003677;GO:0000166;GO:0005524;GO:0016787;GO:0004386;GO:0006281;GO:0006974;GO:0016569	K14439-ko04550 Signaling pathways regulating pluripotency of stem cells	KOG0389-SNF2 family DNA-dependent ATPase[B]
835	F40F8.1	5.1655	46.0817	-3.15721	0	0	up	CELE_F40F8.1	WormBase:WBGene00009575,GeneID:174701	GO:0005634;GO:0000166;GO:0005524;GO:0016740;GO:0005737;GO:0016301;GO:0016310;GO:0006139;GO:0019205;GO:0004127;GO:0009041;GO:0006207;GO:0006221;GO:0046939;GO:0033862;GO:0006225	K13800-ko00240 Pyrimidine metabolism	KOG3079-Uridylate kinase/adenylate kinase[F]
836	gba-4	0.443001	27.8249	-5.97293	0	0	up	CELE_Y4C6B.6	WormBase:WBGene00021160,GeneID:177314	GO:0016787;GO:0005764;GO:0006629;GO:0004348;GO:0006665;GO:0006680	K01201-ko00600 Sphingolipid metabolism;ko00511 Other glycan degradation;ko04142 Lysosome	KOG2566-Beta-glucocerebrosidase[G]
837	skih-2	0.403896	11.9439	-4.88615	0	0	up	CELE_F01G4.3	WormBase:WBGene00008502,GeneID:178017	GO:0005524;GO:0003676;GO:0003723;GO:0004004;GO:0004386;GO:0006401;GO:0003724;GO:0070478;GO:0055087	K12599-ko03018 RNA degradation	KOG0948-Nuclear exosomal RNA helicase MTR4, DEAD-box superfamily[A]
838	lin-59	6.80518	28.4648	-2.06447	0	0	up	CELE_T12F5.4	WormBase:WBGene00003040,GeneID:266825	GO:0005634;GO:0046872;GO:0006351;GO:0006355;GO:0016740;GO:0008168;GO:0032259;GO:0045138;GO:0002119;GO:0009792;GO:0018991;GO:0045944;GO:0040014;GO:0040011;GO:0018024;GO:0016569;GO:0003682;GO:0048566;GO:0034968;GO:0001715	K06101-ko00310 Lysine degradation;ko04530 Tight junction	KOG1083-Putative transcription factor ASH1/LIN-59[K]
839	cpsf-2	0.660615	18.0653	-4.77327	0	0	up	CELE_F09G2.4	WormBase:WBGene00017313,GeneID:179103	GO:0005634;GO:0003723;GO:0006397;GO:0031124;GO:0006378;GO:0006379;GO:0005847	K14402-ko03015 mRNA surveillance pathway	KOG1135-mRNA cleavage and polyadenylation factor II complex, subunit CFT2 (CPSF subunit)[A]
840	yars-1	6.46385	37.9138	-2.55226	0	0	up	CELE_Y105E8A.19	WormBase:WBGene00013677,GeneID:173311	GO:0000166;GO:0005524;GO:0005737;GO:0016874;GO:0004812;GO:0006418;GO:0006412;GO:0004831;GO:0006437	K01866-ko00970 Aminoacyl-tRNA biosynthesis	KOG2144-Tyrosyl-tRNA synthetase, cytoplasmic[J]
841	cpb-3	4.29304	31.5003	-2.87529	0	0	up	CELE_B0414.5	WormBase:WBGene00000772,GeneID:172244	GO:0005634;GO:0005737;GO:0003676;GO:0043022;GO:0003723;GO:0003730;GO:0045182;GO:0006417;GO:0045202;GO:0043005;GO:0000900;GO:0008135;GO:0006412;GO:2000766;GO:1990124	K02602-ko04114 Oocyte meiosis;ko04914 Progesterone-mediated oocyte maturation;ko04320 Dorso-ventral axis formation	-
842	cerk-1	1.69981	30.1298	-4.14774	0	0	up	CELE_T10B11.2	WormBase:WBGene00020398,GeneID:172423	GO:0000166;GO:0005524;GO:0016740;GO:0016301;GO:0016310;GO:0008152;GO:0006629;GO:0003951;GO:0006665;GO:0001729;GO:0102773;GO:0046834	K04715-ko00600 Sphingolipid metabolism	KOG1115-Ceramide kinase[IT]
843	R05D11.9	1.26931	25.1277	-4.30716	0	0	up	CELE_R05D11.9	WormBase:WBGene00011037,GeneID:172650	GO:0016020;GO:0016021;GO:0050290;GO:0006685;GO:0005783;GO:0005794;GO:0005802	K12353-ko00600 Sphingolipid metabolism	KOG4396-Predicted membrane-anchored protein[S]
844	vha-2	296.93	667.656	-1.16898	0	0	up	CELE_R10E11.2	WormBase:WBGene00006911,GeneID:187779	GO:0016020;GO:0016021;GO:0006811;GO:0015078;GO:0010940;GO:0043068;GO:0015991;GO:0033179;GO:0046961;GO:0015992;GO:0033177;GO:0012501;GO:0000220;GO:0007042;GO:0005773;GO:0005774	K02155-ko00190 Oxidative phosphorylation;ko04145 Phagosome;ko04142 Lysosome;ko04966 Collecting duct acid secretion;ko04721 Synaptic vesicle cycle;ko05323 Rheumatoid arthritis;ko05110 Vibrio cholerae infection;ko05120 Epithelial cell signaling in Helicobacter pylori infection;ko05152 Tuberculosis	KOG0232-Vacuolar H+-ATPase V0 sector, subunits c/c'[C]
845	elc-1	200.098	55.2583	1.85644	0	0	down	CELE_Y82E9BR.15	WormBase:WBGene00001236,GeneID:190775	GO:0005515;GO:0004842;GO:0031462;GO:0019904;GO:0008595;GO:0006511;GO:0070449;GO:0032968;GO:0042787;GO:0051759;GO:1902104	K03872-ko04120 Ubiquitin mediated proteolysis;ko04066 HIF-1 signaling pathway;ko05200 Pathways in cancer;ko05211 Renal cell carcinoma	KOG3473-RNA polymerase II transcription elongation factor Elongin/SIII, subunit elongin C[K]
846	rpb-5	31.8628	152.754	-2.26127	0	0	up	CELE_H27M09.2	WormBase:WBGene00019246,GeneID:172412	GO:0005634;GO:0003677;GO:0006366;GO:0001056;GO:0003899;GO:0006351;GO:0006383;GO:0005666;GO:0001055;GO:0005665;GO:0001054;GO:0006360;GO:0005736	K03013-ko00230 Purine metabolism;ko00240 Pyrimidine metabolism;ko03020 RNA polymerase;ko04623 Cytosolic DNA-sensing pathway;ko05016 Huntington's disease;ko05169 Epstein-Barr virus infection	KOG3218-RNA polymerase, 25-kDa subunit (common to polymerases I, II and III)[K]
847	ZC506.1	1.6925	19.9821	-3.56148	0	0	up	CELE_ZC506.1	WormBase:WBGene00013919,GeneID:181210	GO:0005509;GO:0016787;GO:0016798;GO:0008152;GO:0016020;GO:0006491;GO:0005783;GO:0030968;GO:0004571;GO:0097466;GO:1904382	K10086-ko04141 Protein processing in endoplasmic reticulum	KOG2429-Glycosyl hydrolase, family 47[G]
848	hpo-21	270.95	130.92	1.04934	0	0	down	CELE_Y37D8A.10	WormBase:WBGene00012550,GeneID:176703	GO:0016787;GO:0016020;GO:0016021;GO:0008233;GO:0006508;GO:0005783;GO:0005789;GO:0016529;GO:0006465;GO:0005787;GO:0045047;GO:0031090;GO:0043231	K12947-ko03060 Protein export	KOG4072-Signal peptidase complex, subunit SPC25[U]
849	F54G2.1	0.253898	11.5733	-5.51041	0	0	up	CELE_F54G2.1	WormBase:WBGene00018837,GeneID:180562	GO:0005783	K15621-ko05202 Transcriptional misregulation in cancers	KOG1328-Synaptic vesicle protein BAIAP3, involved in vesicle priming/regulation[UT]
850	mig-22	4.52244	30.402	-2.74899	0	0	up	CELE_PAR2.4	WormBase:WBGene00003253,GeneID:176231	GO:0016740;GO:0016020;GO:0016021;GO:0005794;GO:0008376;GO:0032580;GO:0019899;GO:0047238;GO:0050510	K00747-ko00532 Glycosaminoglycan biosynthesis - chondroitin sulfate / dermatan sulfate	KOG3708-Uncharacterized conserved protein[S]
851	upp-1	11.4529	80.4968	-2.81322	0	0	up	CELE_ZK783.2	WormBase:WBGene00022817,GeneID:176077	GO:0016740;GO:0003824;GO:0005737;GO:0016757;GO:0009116;GO:0006221;GO:0044206;GO:0006212;GO:0004850;GO:0009032;GO:0016154;GO:0006218;GO:0009166;GO:0019860;GO:0046104;GO:0046108	K00757-ko00240 Pyrimidine metabolism;ko00983 Drug metabolism - other enzymes	KOG3728-Uridine phosphorylase[F]
852	sma-4	1.81798	38.1797	-4.3924	0	0	up	CELE_R12B2.1	WormBase:WBGene00004858,GeneID:175815	GO:0005634;GO:0046872;GO:0003677;GO:0003700;GO:0006351;GO:0006355;GO:0005737;GO:0045138;GO:0002119;GO:0040018;GO:0040024;GO:0045732;GO:0045793;GO:0046622;GO:0005622;GO:0008340;GO:0042661;GO:0007179;GO:0005667;GO:0007567;GO:0009791;GO:0030307	K04501-ko04310 Wnt signaling pathway;ko04350 TGF-beta signaling pathway;ko04390 Hippo signaling pathway;ko04068 FoxO signaling pathway;ko04110 Cell cycle;ko04520 Adherens junction;ko04550 Signaling pathways regulating pluripotency of stem cells;ko05200 Pathways in cancer;ko05210 Colorectal cancer;ko05212 Pancreatic cancer;ko05220 Chronic myeloid leukemia;ko04933 AGE-RAGE signaling pathway in diab…	KOG3701-TGFbeta receptor signaling protein SMAD and related proteins[TK]
853	K07C5.6	5.04027	36.1189	-2.84118	0	0	up	CELE_K07C5.6	WormBase:WBGene00010629,GeneID:179443	GO:0005634;GO:0046872;GO:0008270;GO:0003676;GO:0006397;GO:0008380;GO:0005681;GO:0000386;GO:0000375	K12819-ko03040 Spliceosome	KOG2560-RNA splicing factor - Slu7p[A]
854	ptp-3	4.49101	29.9975	-2.73973	0	0	up	CELE_C09D8.1	WormBase:WBGene00004215,GeneID:174685	GO:0016787;GO:0004721;GO:0016020;GO:0016021;GO:0006470;GO:0045202;GO:0004725;GO:0035335;GO:0007416;GO:0010172;GO:0016791;GO:0016311;GO:0005912;GO:0005001;GO:0007369;GO:0008045;GO:0008544;GO:0035418;GO:0005886;GO:0007399;GO:0030054	K05695-ko04514 Cell adhesion molecules (CAMs);ko04520 Adherens junction;ko04910 Insulin signaling pathway;ko04931 Insulin resistance	KOG4228-Protein tyrosine phosphatase[T]
855	alh-13	1.56143	21.6167	-3.79121	0	0	up	CELE_T22H6.2	WormBase:WBGene00011938,GeneID:181417	GO:0016491;GO:0055114;GO:0000166;GO:0005524;GO:0016740;GO:0008152;GO:0003824;GO:0016301;GO:0016310;GO:0005737;GO:0005739;GO:0008652;GO:0004349;GO:0004350;GO:0006561;GO:0055129	K12657-ko01230 Biosynthesis of amino acids;ko00330 Arginine and proline metabolism	KOG1154-Gamma-glutamyl kinase[E]
856	cnb-1	4.79547	92.7734	-4.27397	0	0	up	CELE_F55C10.1	WormBase:WBGene00000554,GeneID:179572	GO:0005509;GO:0046872;GO:0005737;GO:0055120;GO:0005783;GO:0030017;GO:0006897	K06268-ko04010 MAPK signaling pathway;ko04310 Wnt signaling pathway;ko04370 VEGF signaling pathway;ko04020 Calcium signaling pathway;ko04022 cGMP - PKG signaling pathway;ko04114 Oocyte meiosis;ko04650 Natural killer cell mediated cytotoxicity;ko04660 T cell receptor signaling pathway;ko04662 B cell receptor signaling pathway;ko04922 Glucagon signaling pathway;ko04921 Oxytocin signaling pathway;ko…	KOG0034-Ca2+/calmodulin-dependent protein phosphatase (calcineurin subunit B), EF-Hand superfamily protein[T]
857	hmgr-1	2.2375	31.2949	-3.80597	0	0	up	CELE_F08F8.2	WormBase:WBGene00017268,GeneID:176047	GO:0016491;GO:0055114;GO:0016021;GO:0016616;GO:0005783;GO:0005789;GO:0050662;GO:0050661;GO:0005778;GO:0008299;GO:0004420;GO:0015936;GO:0016126	K00021-ko00900 Terpenoid backbone biosynthesis;ko04152 AMPK signaling pathway;ko04976 Bile secretion	KOG2480-3-hydroxy-3-methylglutaryl-CoA (HMG-CoA) reductase[I]
858	mus-81	3.72858	61.5051	-4.04401	0	0	up	CELE_C43E11.2	WormBase:WBGene00016602,GeneID:172027	GO:0003677;GO:0005634;GO:0005515;GO:0006281;GO:0004518;GO:0090305;GO:0000712;GO:0040019;GO:0000727;GO:0007095;GO:0019899;GO:0002164;GO:0031573;GO:0008821;GO:0048257;GO:0031297;GO:0048476	K08991-ko03440 Homologous recombination;ko03460 Fanconi anemia pathway	KOG2379-Endonuclease MUS81[L]
859	W07E11.1	6.97444	22.8471	-1.71186	0	0	up	CELE_W07E11.1	WormBase:WBGene00012326,GeneID:181223	GO:0005506;GO:0055114;GO:0003824;GO:0016491;GO:0006807;GO:0050660;GO:0008152;GO:0051536;GO:0010181;GO:0015930;GO:0016040;GO:0016638;GO:0016639;GO:0045181;GO:0006537;GO:0005737;GO:0019676	K00264-ko01230 Biosynthesis of amino acids;ko00910 Nitrogen metabolism;ko00250 Alanine, aspartate and glutamate metabolism	KOG0399-Glutamate synthase[E]
860	akt-2	1.34875	29.1513	-4.43387	0	0	up	CELE_F28H6.1	WormBase:WBGene00000103,GeneID:181524	GO:0046872;GO:0000166;GO:0005524;GO:0016740;GO:0016301;GO:0016310;GO:0007275;GO:0004674;GO:0018105;GO:0018107;GO:0004672;GO:0006468;GO:0035556;GO:0005515;GO:0005547;GO:0008340;GO:0008286;GO:0005622;GO:0002376;GO:0045087;GO:0008582	K04456-ko04014 Ras signaling pathway;ko04015 Rap1 signaling pathway;ko04010 MAPK signaling pathway;ko04012 ErbB signaling pathway;ko04370 VEGF signaling pathway;ko04630 Jak-STAT signaling pathway;ko04668 TNF signaling pathway;ko04066 HIF-1 signaling pathway;ko04068 FoxO signaling pathway;ko04072 Phospholipase D signaling pathway;ko04071 Sphingolipid signaling pathway;ko04024 cAMP signaling pathwa…	KOG0598-Ribosomal protein S6 kinase and related proteins[RT]
861	nath-10	1.40815	17.1518	-3.60649	0	0	up	CELE_F55A12.8	WormBase:WBGene00018866,GeneID:172182	GO:0005634;GO:0000166;GO:0005524;GO:0016740;GO:0005730;GO:0008033;GO:0006364;GO:0016746;GO:0008080;GO:0030686;GO:0000049;GO:0051392;GO:1990883;GO:0002101;GO:0016072;GO:0034470;GO:0051391;GO:1904812	K14521-ko03008 Ribosome biogenesis in eukaryotes	KOG2036-Predicted P-loop ATPase fused to an acetyltransferase[R]
862	T19B4.3	6.12293	90.4225	-3.88439	0	0	up	CELE_T19B4.3	WormBase:WBGene00020557,GeneID:172232	GO:0016740;GO:0005737;GO:0016757;GO:0009116;GO:0006166;GO:0003999;GO:0006168;GO:0044209	K00759-ko00230 Purine metabolism	KOG1712-Adenine phosphoribosyl transferases[F]
863	vps-22	3.1018	58.5495	-4.23848	0	0	up	CELE_C27F2.5	WormBase:WBGene00016167,GeneID:175672	GO:0015031;GO:0043328;GO:0000814	K12188-ko04144 Endocytosis	KOG3341-RNA polymerase II transcription factor complex subunit[K]
864	T09B4.8	0.609052	31.3439	-5.68547	0	0	up	CELE_T09B4.8	WormBase:WBGene00020382,GeneID:172301	GO:0003824;GO:0005739;GO:0030170;GO:0008483;GO:0008453;GO:0042802	K00827-ko00250 Alanine, aspartate and glutamate metabolism;ko00260 Glycine, serine and threonine metabolism;ko00270 Cysteine and methionine metabolism;ko00280 Valine, leucine and isoleucine degradation	KOG1404-Alanine-glyoxylate aminotransferase AGT2[E]
865	mfb-1	0.339041	37.0649	-6.77245	0	0	up	CELE_DY3.6	WormBase:WBGene00008439,GeneID:183975	GO:0006508;GO:0004190	K10305-ko04068 FoxO signaling pathway	KOG3926-F-box proteins[E]
866	algn-1	3.23599	37.0292	-3.51638	0	0	up	CELE_T26A5.4	WormBase:WBGene00020820,GeneID:175920	GO:0016020;GO:0016021;GO:0005783;GO:0006486;GO:0016757;GO:0097502;GO:0000030	K03842-ko00510 N-Glycan biosynthesis;ko00513 Various types of N-glycan biosynthesis	KOG2941-Beta-1,4-mannosyltransferase[O]
867	dss-1	27.1472	244.527	-3.17112	0	0	up	CELE_Y119D3B.15	WormBase:WBGene00022492,GeneID:175284	GO:0005634;GO:0005737;GO:0007275;GO:0040025;GO:0002119;GO:0009792;GO:0040018;GO:0005515;GO:0048477;GO:0003674;GO:0000502;GO:0006406;GO:0031398;GO:0043248;GO:0045927;GO:0050892;GO:0060429;GO:0008541	K10881-ko03050 Proteasome;ko03440 Homologous recombination;ko05169 Epstein-Barr virus infection	KOG4764-Uncharacterized conserved protein[S]
868	adr-2	2.45557	34.2671	-3.80269	0	0	up	CELE_T20H4.4	WormBase:WBGene00000080,GeneID:176022	GO:0005634;GO:0046872;GO:0016787;GO:0005737;GO:0003723;GO:0008340;GO:0006397;GO:0006396;GO:0004000;GO:0050921;GO:0006382;GO:0003726	K12968-ko04623 Cytosolic DNA-sensing pathway;ko05162 Measles;ko05164 Influenza A	KOG2777-tRNA-specific adenosine deaminase 1[A]
869	pkc-3	6.45015	41.3372	-2.68003	0	0	up	CELE_F09E5.1	WormBase:WBGene00004034,GeneID:173914	GO:0046872;GO:0000166;GO:0005524;GO:0016740;GO:0005737;GO:0016301;GO:0016310;GO:0005829;GO:0005515;GO:0005886;GO:0007275;GO:0009792;GO:0004674;GO:0018105;GO:0004672;GO:0006468;GO:0035556;GO:0008406;GO:0030154;GO:0005856;GO:0030864;GO:0016020;GO:0008104;GO:0050832;GO:0005938;GO:0016324;GO:0004697;GO:0007163;GO:0007338;GO:0007369;GO:0007506;GO:0019904;GO:0009611	K06069-ko04015 Rap1 signaling pathway;ko04390 Hippo signaling pathway;ko04391 Hippo signaling pathway -fly;ko04144 Endocytosis;ko04530 Tight junction;ko04611 Platelet activation;ko04910 Insulin signaling pathway	KOG0695-Serine/threonine protein kinase[T]
870	acl-14	3.54479	42.8718	-3.59626	0	0	up	CELE_K07B1.5	WormBase:WBGene00019465,GeneID:179313	GO:0016740;GO:0016020;GO:0016021;GO:0008152;GO:0016746	K13514-ko00564 Glycerophospholipid metabolism	KOG1505-Lysophosphatidic acid acyltransferase LPAAT and related acyltransferases[I]
871	pges-2	3.68577	49.3525	-3.74308	0	0	up	CELE_R11A8.5	WormBase:WBGene00011239,GeneID:177925	GO:0009055;GO:0022900;GO:0045454;GO:0005623;GO:0050220	K05309-ko00590 Arachidonic acid metabolism	KOG3029-Glutathione S-transferase-related protein[R]
872	sec-5	1.59741	19.8723	-3.63695	0	0	up	CELE_T23G7.4	WormBase:WBGene00004752,GeneID:174459	GO:0015031;GO:0000145;GO:0006887;GO:0001927;GO:0006893	K17637-ko04014 Ras signaling pathway	KOG2347-Sec5 subunit of exocyst complex[U]
873	unc-57	14.5989	76.0308	-2.38072	0	0	up	CELE_T04D1.3	WormBase:WBGene00006791,GeneID:172078	GO:0016020;GO:0005737;GO:0031410;GO:0030054;GO:0031594;GO:0045202;GO:0010940;GO:0008021;GO:0006897;GO:0012501;GO:0072583	K11247-ko04144 Endocytosis	KOG1118-Lysophosphatidic acid acyltransferase endophilin/SH3GL, involved in synaptic vesicle formation[IT]
874	pmp-1	0.11311	21.6913	-7.58325	0	0	up	CELE_C44B7.8	WormBase:WBGene00004058,GeneID:174126	GO:0000166;GO:0005524;GO:0016887;GO:0016020;GO:0016021;GO:0055085;GO:0005777;GO:0042626;GO:0042803;GO:0005324;GO:0015910	K05677-ko02010 ABC transporters;ko04146 Peroxisome	KOG0064-Peroxisomal long-chain acyl-CoA transporter, ABC superfamily[I]
875	ipla-2	1.65504	17.3648	-3.39123	0	0	up	CELE_F47A4.5	WormBase:WBGene00009801,GeneID:181196	GO:0016787;GO:0005737;GO:0042594;GO:0008152;GO:0006629;GO:0016042;GO:0051015;GO:0051017;GO:0031941;GO:0044258	K16343-ko00564 Glycerophospholipid metabolism;ko00565 Ether lipid metabolism;ko00590 Arachidonic acid metabolism;ko00591 Linoleic acid metabolism;ko00592 alpha-Linolenic acid metabolism;ko04014 Ras signaling pathway;ko04270 Vascular smooth muscle contraction;ko04750 Inflammatory mediator regulation of TRP channels	KOG0513-Ca2+-independent phospholipase A2[I]
876	dpm-1	1.60391	58.4744	-5.18814	0	0	up	CELE_Y66H1A.2	WormBase:WBGene00022044,GeneID:176874	GO:0016740;GO:0016757	K00721-ko00510 N-Glycan biosynthesis	KOG2978-Dolichol-phosphate mannosyltransferase[R]
877	cdk-5	4.19189	57.6087	-3.78061	0	0	up	CELE_T27E9.3	WormBase:WBGene00000407,GeneID:176774	GO:0046872;GO:0000166;GO:0005524;GO:0016740;GO:0005829;GO:0005737;GO:0005634;GO:0016301;GO:0016310;GO:0030424;GO:0004672;GO:0006468;GO:0004674;GO:0007399;GO:0045202;GO:0051301;GO:0042995;GO:0030425;GO:0051932;GO:0007049;GO:0032880;GO:0007409;GO:0048489;GO:0010468;GO:0004693;GO:0051726;GO:1904811;GO:0007268;GO:0007417;GO:0030951;GO:0051222;GO:0051402;GO:0051965;GO:1904799;GO:1904810;GO:2000331	K02090-ko04360 Axon guidance;ko05010 Alzheimer's disease;ko05030 Cocaine addiction	KOG0594-Protein kinase PCTAIRE and related kinases[R]
878	let-754	24.4922	120.013	-2.29279	0	0	up	CELE_C29E4.8	WormBase:WBGene00002879,GeneID:176118	GO:0000166;GO:0005524;GO:0016740;GO:0005737;GO:0016301;GO:0016310;GO:0005739;GO:0006139;GO:0090038;GO:2000114;GO:0019205;GO:0005829;GO:0005758;GO:0046939;GO:0004017;GO:0016776;GO:0006172	K00939-ko00230 Purine metabolism	KOG3078-Adenylate kinase[F]
879	let-611	1.31531	27.6802	-4.39537	0	0	up	CELE_C48E7.2	WormBase:WBGene00016750,GeneID:172321	GO:0003677;GO:0001056;GO:0003899;GO:0006351;GO:0006383;GO:0005666	K03023-ko00230 Purine metabolism;ko00240 Pyrimidine metabolism;ko03020 RNA polymerase;ko04623 Cytosolic DNA-sensing pathway;ko05169 Epstein-Barr virus infection	KOG2587-RNA polymerase III (C) subunit[K]
880	brap-2	0.389935	23.0656	-5.88636	0	0	up	CELE_EEED8.16	WormBase:WBGene00017144,GeneID:173917	GO:0046872;GO:0008270	K10632-ko04014 Ras signaling pathway	KOG0804-Cytoplasmic Zn-finger protein BRAP2 (BRCA1 associated protein)[R]
881	parp-2	2.56765	32.0496	-3.64178	0	0	up	CELE_E02H1.4	WormBase:WBGene00004050,GeneID:3565967	GO:0005634;GO:0016740;GO:0005737;GO:0016757;GO:0006281;GO:0006974;GO:0003950;GO:0006471;GO:0003910;GO:0051103;GO:0006273;GO:0070212	K10798-ko03410 Base excision repair;ko04210 Apoptosis;ko04214 Apoptosis - fly;ko04212 Longevity regulating pathway - worm	KOG1037-NAD+ ADP-ribosyltransferase Parp, required for poly-ADP ribosylation of nuclear proteins[KLO]
882	kynu-1	0.67078	28.6824	-5.41818	0	0	up	CELE_C15H9.7	WormBase:WBGene00015802,GeneID:180883	GO:0016787;GO:0005737;GO:0003824;GO:0030170;GO:0009435;GO:0019363;GO:0019441;GO:0030429;GO:0006569;GO:0043420;GO:0097053	K01556-ko00380 Tryptophan metabolism	KOG3846-L-kynurenine hydrolase[E]
883	stdh-1	0.695257	42.9758	-5.94983	0	0	up	CELE_C06B3.4	WormBase:WBGene00007363,GeneID:182291	GO:0016491;GO:0055114;GO:0006629;GO:0006694	K10251-ko01212 Fatty acid metabolism;ko00062 Fatty acid elongation;ko00140 Steroid hormone biosynthesis;ko01040 Biosynthesis of unsaturated fatty acids	KOG1014-17 beta-hydroxysteroid dehydrogenase type 3, HSD17B3[I]
884	scav-3	12.583	58.6909	-2.22166	0	0	up	CELE_Y49E10.20	WormBase:WBGene00013039,GeneID:176673	GO:0016020;GO:0016021	K12384-ko04142 Lysosome	KOG3776-Plasma membrane glycoprotein CD36 and related membrane receptors[T]
885	gss-1	5.8937	44.2986	-2.91002	0	0	up	CELE_M176.2	WormBase:WBGene00010941,GeneID:174493	GO:0046872;GO:0000166;GO:0005524;GO:0005829;GO:0016874;GO:0000287;GO:0043295;GO:0042803;GO:0006750;GO:0004363;GO:0006520	K01920-ko00270 Cysteine and methionine metabolism;ko00480 Glutathione metabolism	KOG0021-Glutathione synthetase[Q]
886	sta-1	1.92997	24.3991	-3.66018	0	0	up	CELE_Y51H4A.17	WormBase:WBGene00013111,GeneID:178465	GO:0005634;GO:0003677;GO:0003700;GO:0006351;GO:0006355;GO:0005737;GO:0007275;GO:0040024;GO:0005515;GO:0007165;GO:0045944;GO:0043565;GO:0004871	K11224-ko04012 ErbB signaling pathway;ko04630 Jak-STAT signaling pathway;ko04062 Chemokine signaling pathway;ko04917 Prolactin signaling pathway;ko05200 Pathways in cancer;ko05203 Viral carcinogenesis;ko05221 Acute myeloid leukemia;ko05220 Chronic myeloid leukemia;ko04933 AGE-RAGE signaling pathway in diabetic complications;ko05166 HTLV-I infection;ko05162 Measles;ko05161 Hepatitis B	KOG3667-STAT protein[KT]
887	F37H8.5	20.6481	104.376	-2.33771	0	0	up	CELE_F37H8.5	WormBase:WBGene00009514,GeneID:3564874	GO:0005737;GO:0005576	K08059-ko04612 Antigen processing and presentation	KOG3160-Gamma-interferon inducible lysosomal thiol reductase[O]
888	chn-1	8.56997	75.1902	-3.13318	0	0	up	CELE_T09B4.10	WormBase:WBGene00000500,GeneID:172303	GO:0005737;GO:0018991;GO:0004842;GO:0016567;GO:0000209;GO:0040011;GO:0031625;GO:0034450;GO:0051087;GO:0051865;GO:0045214;GO:0030544	K09561-ko04141 Protein processing in endoplasmic reticulum;ko04120 Ubiquitin mediated proteolysis	KOG4642-Chaperone-dependent E3 ubiquitin protein ligase (contains TPR repeats)[O]
889	F44G4.2	72.8095	261.249	-1.84323	0	0	up	CELE_F44G4.2	WormBase:WBGene00009712,GeneID:174435	GO:0055114;GO:0016020;GO:0005739;GO:0005743;GO:0005747;GO:0070469	K03958-ko00190 Oxidative phosphorylation;ko05010 Alzheimer's disease;ko05012 Parkinson's disease;ko05016 Huntington's disease;ko04932 Non-alcoholic fatty liver disease (NAFLD)	-
890	gly-10	8.93191	60.1454	-2.75142	0	0	up	CELE_Y45F10D.3	WormBase:WBGene00001635,GeneID:178343	GO:0046872;GO:0016740;GO:0016020;GO:0016021;GO:0030246;GO:0000139;GO:0005794;GO:0005575;GO:0016757;GO:0006486;GO:0003674;GO:0008150;GO:0004653	K00710-ko00512 Mucin type O-glycan biosynthesis	KOG3736-Polypeptide N-acetylgalactosaminyltransferase[O]
891	B0024.13	1.4589	45.1503	-4.95178	0	0	up	CELE_B0024.13	WormBase:WBGene00007102,GeneID:179438	GO:0016491;GO:0055114;GO:0016020;GO:0016021;GO:0005737;GO:0016627;GO:0005783;GO:0005789;GO:0006629;GO:0006486;GO:0102389;GO:0006488;GO:0016095;GO:0019348	K12345-ko00140 Steroid hormone biosynthesis	KOG1640-Predicted steroid reductase[I]
892	sucg-1	3.04353	40.2693	-3.72586	0	0	up	CELE_C50F7.4	WormBase:WBGene00016844,GeneID:177555	GO:0046872;GO:0000166;GO:0005524;GO:0003824;GO:0005739;GO:0016874;GO:0008152;GO:0005525;GO:0006099;GO:0004776;GO:0006104	K01900-ko01200 Carbon metabolism;ko00020 Citrate cycle (TCA cycle);ko00640 Propanoate metabolism	KOG2799-Succinyl-CoA synthetase, beta subunit[C]
893	R102.4	2.43649	40.1116	-4.04114	0	0	up	CELE_R102.4	WormBase:WBGene00011291,GeneID:177961	GO:0005829;GO:0016829;GO:0003824;GO:0006520;GO:0008732;GO:0006545;GO:0006567	K01620-ko01230 Biosynthesis of amino acids;ko00260 Glycine, serine and threonine metabolism	KOG1368-Threonine aldolase[E]
894	F13D12.6	110.424	240.886	-1.1253	0	0	up	CELE_F13D12.6	WormBase:WBGene00008741,GeneID:174802	GO:0016787;GO:0008233;GO:0006508;GO:0051603;GO:0004180;GO:0004185	K13289-ko04142 Lysosome;ko04614 Renin-angiotensin system	KOG1282-Serine carboxypeptidases (lysosomal cathepsin A)[OE]
895	F21D5.6	0.847705	46.231	-5.76915	0	0	up	CELE_F21D5.6	WormBase:WBGene00009011,GeneID:177682	GO:0005634	K10744-ko03030 DNA replication	KOG4705-Uncharacterized conserved protein[S]
896	daf-22	42.8507	129.857	-1.59953	0	0	up	CELE_Y57A10C.6	WormBase:WBGene00013284,GeneID:174881	GO:0016740;GO:0003824;GO:0008152;GO:0005777;GO:0016747;GO:0008289;GO:0019236;GO:0050920;GO:0006869;GO:0043053;GO:0061063;GO:0010888;GO:0033814;GO:0000038;GO:0006637;GO:0008355;GO:0042811;GO:0043054;GO:0048639;GO:1904070	K08764-ko00120 Primary bile acid biosynthesis;ko04146 Peroxisome;ko03320 PPAR signaling pathway	KOG1406-Peroxisomal 3-ketoacyl-CoA-thiolase P-44/SCP2[I]
897	sel-10	10.4459	50.8245	-2.2826	0	0	up	CELE_F55B12.3	WormBase:WBGene00004767,GeneID:179878	GO:0005737;GO:0030424;GO:0005515;GO:0040028;GO:0007275;GO:0019901;GO:0030154;GO:0042995;GO:0042803;GO:0007548;GO:0008593;GO:0010826;GO:0031647;GO:0045746;GO:0046660	K10260-ko04120 Ubiquitin mediated proteolysis	KOG0274-Cdc4 and related F-box and WD-40 proteins[R]
898	csnk-1	12.9215	68.1278	-2.39847	0	0	up	CELE_Y106G6E.6	WormBase:WBGene00013709,GeneID:172891	GO:0000166;GO:0005524;GO:0016740;GO:0005737;GO:0005634;GO:0016301;GO:0016310;GO:0005886;GO:0004672;GO:0006468;GO:0004674;GO:0018105;GO:0051301;GO:0008360;GO:0030590;GO:0005938;GO:0016055;GO:0006897;GO:0007049;GO:0008104;GO:0008356;GO:0032888;GO:0051653;GO:0090217;GO:0005818	K08958-ko04340 Hedgehog signaling pathway;ko04341 Hedgehog signaling pathway - Fly	KOG1165-Casein kinase (serine/threonine/tyrosine protein kinase)[T]
899	rsa-1	3.66765	43.2667	-3.56033	0	0	up	CELE_C25A1.9	WormBase:WBGene00007710,GeneID:172886	GO:0005737;GO:0005515;GO:0009792;GO:0005856;GO:0005813;GO:0005815;GO:0007049;GO:0033365;GO:0051721;GO:0007052;GO:0090307;GO:0000159	K11583-ko03015 mRNA surveillance pathway;ko04071 Sphingolipid signaling pathway;ko04151 PI3K-Akt signaling pathway;ko04152 AMPK signaling pathway;ko04261 Adrenergic signaling in cardiomyocytes;ko04728 Dopaminergic synapse	KOG2562-Protein phosphatase 2 regulatory subunit[A]
900	fard-1	1.0483	26.6552	-4.6683	0	0	up	CELE_Y71H10A.2	WormBase:WBGene00022200,GeneID:180582	GO:0016491;GO:0055114;GO:0006629;GO:0005777;GO:0080019;GO:0102965;GO:0010025;GO:0035336	K13356-ko00073 Cutin, suberine and wax biosynthesis;ko04146 Peroxisome;ko04212 Longevity regulating pathway - worm	KOG1221-Acyl-CoA reductase[I]
901	F32D8.12	0.626351	33.4049	-5.73695	0	0	up	CELE_F32D8.12	WormBase:WBGene00009334,GeneID:179506	GO:0055114;GO:0003824;GO:0016491;GO:0050660;GO:0016614	K00102-ko00620 Pyruvate metabolism	KOG1231-Proteins containing the FAD binding domain[C]
902	acl-5	0.958723	29.3253	-4.93489	0	0	up	CELE_R07E3.5	WormBase:WBGene00011106,GeneID:181241	GO:0016740;GO:0016020;GO:0016021;GO:0005783;GO:0008152;GO:0016746	K13506-ko00561 Glycerolipid metabolism;ko00564 Glycerophospholipid metabolism	KOG2898-Predicted phosphate acyltransferase, contains PlsC domain[I]
903	mrpl-10	1.71838	57.4231	-5.06251	0	0	up	CELE_K01C8.6	WormBase:WBGene00010458,GeneID:186840	GO:0005840;GO:0003735;GO:0032543;GO:0005762	K02864-ko03010 Ribosome	KOG4241-Mitochondrial ribosomal protein L10[J]
904	idh-1	97.7747	549.694	-2.4911	0	0	up	CELE_F59B8.2	WormBase:WBGene00010317,GeneID:177775	GO:0016491;GO:0046872;GO:0055114;GO:0000287;GO:0016616;GO:0051287;GO:0006099;GO:0004450;GO:0006102	K00031-ko01200 Carbon metabolism;ko01210 2-Oxocarboxylic acid metabolism;ko01230 Biosynthesis of amino acids;ko00020 Citrate cycle (TCA cycle);ko00720 Carbon fixation pathways in prokaryotes;ko00480 Glutathione metabolism;ko04146 Peroxisome	KOG1526-NADP-dependent isocitrate dehydrogenase[C]
905	B0001.4	8.66028	48.1612	-2.47539	0	0	up	CELE_B0001.4	WormBase:WBGene00007089,GeneID:178160	GO:0000166;GO:0005524;GO:0016740;GO:0005829;GO:0016301;GO:0016310;GO:0008152;GO:0004849;GO:0044206;GO:0044211;GO:0006206;GO:0043097;GO:0019206	K00876-ko00240 Pyrimidine metabolism;ko00983 Drug metabolism - other enzymes	-
906	cdgs-1	1.27256	31.1574	-4.61376	0	0	up	CELE_C33H5.18	WormBase:WBGene00016384,GeneID:3565046	GO:0016740;GO:0016020;GO:0016021;GO:0016772;GO:0016779;GO:0005789;GO:0006629;GO:0008654;GO:0016024;GO:0004605;GO:0006655	K00981-ko00564 Glycerophospholipid metabolism;ko04070 Phosphatidylinositol signaling system	KOG1440-CDP-diacylglycerol synthase[I]
907	imb-1	2.82591	22.7667	-3.01014	0	0	up	CELE_F28B3.8	WormBase:WBGene00002075,GeneID:172110	GO:0005634;GO:0005737;GO:0009792;GO:0006886;GO:0000003;GO:0008565;GO:0008536;GO:0008139;GO:0000060;GO:0006607;GO:0006610;GO:0031965;GO:0034399	K14293-ko03013 RNA transport	KOG1241-Karyopherin (importin) beta 1[YU]
908	F30A10.3	2.1922	44.1623	-4.33237	0	0	up	CELE_F30A10.3	WormBase:WBGene00009262,GeneID:172779	GO:0016740;GO:0016301;GO:0016310;GO:0032958	K07756-ko04070 Phosphatidylinositol signaling system	KOG1620-Inositol polyphosphate multikinase, component of the ARGR transcription regulatory complex[KIT]
909	drh-3	0.618512	12.9815	-4.39151	0	0	up	CELE_D2005.5	WormBase:WBGene00008400,GeneID:172546	GO:0005524;GO:0005737;GO:0003676;GO:0000794;GO:0043186;GO:0070090;GO:0005515;GO:0004386;GO:0016246;GO:0016887;GO:0003725;GO:0003727;GO:0008186;GO:0070063;GO:0030422;GO:1903863	K12646-ko04064 NF-kappa B signaling pathway;ko04622 RIG-I-like receptor signaling pathway;ko04623 Cytosolic DNA-sensing pathway;ko05162 Measles;ko05164 Influenza A;ko05161 Hepatitis B;ko05160 Hepatitis C;ko05168 Herpes simplex infection;ko05169 Epstein-Barr virus infection	KOG0354-DEAD-box like helicase[R]
910	dct-1	17.659	109.22	-2.62876	0	0	up	CELE_C14F5.1	WormBase:WBGene00015776,GeneID:181053	GO:0016020;GO:0016021;GO:0005739;GO:0005515;GO:0006914;GO:0008340;GO:0031966;GO:0005741;GO:0043234;GO:0006915;GO:0042803;GO:0051726;GO:0000422;GO:0002020;GO:0005740;GO:0043065;GO:0097345;GO:2001272	K15464-ko04068 FoxO signaling pathway;ko05134 Legionellosis	-
911	set-2	1.48735	11.7721	-2.98455	0	0	up	CELE_C26E6.9	WormBase:WBGene00004782,GeneID:175662	GO:0005634;GO:0006351;GO:0006355;GO:0016740;GO:0008168;GO:0032259;GO:0007275;GO:0003676;GO:0008340;GO:0003723;GO:0018024;GO:0016569;GO:0060290;GO:0051568;GO:0042800	K11422-ko00310 Lysine degradation	KOG1080-Histone H3 (Lys4) methyltransferase complex, subunit SET1 and related methyltransferases[BK]
912	F12F6.7	2.30271	34.6814	-3.91276	0	0	up	CELE_F12F6.7	WormBase:WBGene00008722,GeneID:178077	GO:0005634;GO:0016740;GO:0003677;GO:0016779;GO:0006260;GO:0003887;GO:0006974;GO:0071897;GO:0043625;GO:0006271	K02328-ko00230 Purine metabolism;ko00240 Pyrimidine metabolism;ko03030 DNA replication;ko03410 Base excision repair;ko03420 Nucleotide excision repair;ko03430 Mismatch repair;ko03440 Homologous recombination;ko05166 HTLV-I infection	KOG2732-DNA polymerase delta, regulatory subunit 55[L]
913	aly-1	4.63923	69.8819	-3.91296	0	0	up	CELE_C01F6.5	WormBase:WBGene00000120,GeneID:177735	GO:0003676	K12881-ko03040 Spliceosome;ko03013 RNA transport;ko03015 mRNA surveillance pathway;ko05168 Herpes simplex infection	KOG0533-RRM motif-containing protein[A]
914	emb-27	1.7265	24.3226	-3.81637	0	0	up	CELE_F10B5.6	WormBase:WBGene00001281,GeneID:174314	GO:0007275;GO:0045202;GO:0051301;GO:0051321;GO:0030054;GO:0016567;GO:0007049;GO:0008356;GO:0006836;GO:0030703;GO:0009949	K03353-ko04120 Ubiquitin mediated proteolysis;ko04110 Cell cycle;ko04111 Cell cycle - yeast;ko04113 Meiosis - yeast;ko04114 Oocyte meiosis;ko04914 Progesterone-mediated oocyte maturation;ko05166 HTLV-I infection	KOG1173-Anaphase-promoting complex (APC), Cdc16 subunit[DO]
915	atf-6	0.864003	23.3774	-4.75793	0	0	up	CELE_F45E6.2	WormBase:WBGene00000222,GeneID:181405	GO:0003700;GO:0006355;GO:0000977;GO:0006990;GO:0030968;GO:1904576;GO:0035966	K09054-ko04141 Protein processing in endoplasmic reticulum;ko05010 Alzheimer's disease	KOG4343-bZIP transcription factor ATF6[K]
916	orc-5	2.05503	37.4932	-4.1894	0	0	up	CELE_ZC168.3	WormBase:WBGene00013857,GeneID:177964	GO:0005634;GO:0006260;GO:0003688;GO:0006270;GO:0000808;GO:0005664	K02607-ko04110 Cell cycle;ko04111 Cell cycle - yeast;ko04113 Meiosis - yeast	KOG2543-Origin recognition complex, subunit 5[L]
917	emb-4	12.9317	62.6196	-2.2757	0	0	up	CELE_Y80D3A.2	WormBase:WBGene00001258,GeneID:180232	GO:0005634;GO:0000398;GO:0005681	K12874-ko03040 Spliceosome	KOG1806-DEAD box containing helicases[L]
918	ugt-18	0.163457	25.1766	-7.26703	0	0	up	CELE_ZC443.5	WormBase:WBGene00013900,GeneID:179759	GO:0016740;GO:0016020;GO:0016021;GO:0043231;GO:0008152;GO:0015020;GO:0016758;GO:0016757	K00699-ko00040 Pentose and glucuronate interconversions;ko00053 Ascorbate and aldarate metabolism;ko00500 Starch and sucrose metabolism;ko00140 Steroid hormone biosynthesis;ko00830 Retinol metabolism;ko00860 Porphyrin and chlorophyll metabolism;ko00980 Metabolism of xenobiotics by cytochrome P450;ko00982 Drug metabolism - cytochrome P450;ko00983 Drug metabolism - other enzymes;ko05204 Chemical ca…	KOG1192-UDP-glucuronosyl and UDP-glucosyl transferase[GC]
919	symk-1	0.380758	11.7389	-4.94628	0	0	up	CELE_F25G6.2	WormBase:WBGene00017797,GeneID:182490	-	K06100-ko03015 mRNA surveillance pathway;ko04530 Tight junction	KOG1895-mRNA cleavage and polyadenylation factor II complex, subunit PTA1[A]
920	cdo-1	1.05003	67.869	-6.01425	0	0	up	CELE_F56F10.3	WormBase:WBGene00018986,GeneID:180434	GO:0005506;GO:0016491;GO:0046872;GO:0055114;GO:0016702;GO:0051213;GO:0017172;GO:0042412	K00456-ko00270 Cysteine and methionine metabolism;ko00430 Taurine and hypotaurine metabolism	KOG4064-Cysteine dioxygenase CDO1[E]
921	cdk-7	2.43262	44.5618	-4.19523	0	0	up	CELE_Y39G10AL.3	WormBase:WBGene00000408,GeneID:171784	GO:0006351;GO:0006355;GO:0000166;GO:0005524;GO:0016740;GO:0016301;GO:0016310;GO:0005737;GO:0004672;GO:0006468;GO:0004674;GO:0051301;GO:0045944;GO:0007049;GO:0009299;GO:0004693;GO:0051726;GO:0008353;GO:0045448;GO:0005675;GO:0070985	K02202-ko03022 Basal transcription factors;ko03420 Nucleotide excision repair;ko04110 Cell cycle	KOG0659-Cdk activating kinase (CAK)/RNA polymerase II transcription initiation/nucleotide excision repair factor TFIIH/TFIIK, kinase subunit CDK7[DKL]
922	parp-1	16.4109	63.6344	-1.95515	0	0	up	CELE_Y71F9AL.18	WormBase:WBGene00004049,GeneID:266823	GO:0005634;GO:0046872;GO:0003677;GO:0008270;GO:0016740;GO:0005737;GO:0008340;GO:0016757;GO:0006281;GO:0006974;GO:0051287;GO:0003950;GO:0006471;GO:0003910;GO:0051103;GO:0006273;GO:0070212	K10798-ko03410 Base excision repair;ko04210 Apoptosis;ko04214 Apoptosis - fly;ko04212 Longevity regulating pathway - worm	KOG1037-NAD+ ADP-ribosyltransferase Parp, required for poly-ADP ribosylation of nuclear proteins[KLO]
923	pgp-2	0.113426	10.1295	-6.48067	0	0	up	CELE_C34G6.4	WormBase:WBGene00003996,GeneID:172262	GO:0000166;GO:0005524;GO:0016887;GO:0016020;GO:0016021;GO:0055085;GO:0019915;GO:0042626;GO:0006996;GO:0044841	K05658-ko02010 ABC transporters;ko04976 Bile secretion;ko05206 MicroRNAs in cancer	KOG0055-Multidrug/pheromone exporter, ABC superfamily[Q]
924	taf-4	71.1867	30.8635	1.20571	0	0	down	CELE_R119.6	WormBase:WBGene00006385,GeneID:171630	GO:0005634;GO:0003700;GO:0006355;GO:0005737;GO:0005515;GO:0003677;GO:0009792;GO:0045944;GO:0003713;GO:0008134;GO:0006352;GO:0009794;GO:0005669;GO:0001075;GO:0051123	K03129-ko03022 Basal transcription factors;ko05016 Huntington's disease;ko05168 Herpes simplex infection	KOG2341-TATA box binding protein (TBP)-associated factor, RNA polymerase II[K]
925	exos-9	2.69839	36.7985	-3.76947	0	0	up	CELE_F37C12.13	WormBase:WBGene00018154,GeneID:176012	GO:0004527;GO:0006396;GO:0000467;GO:0034427;GO:0034475;GO:0043928;GO:0071035;GO:0071038;GO:0000176;GO:0000177;GO:0000178;GO:0017091;GO:0034473;GO:0034476;GO:0071028;GO:0071042;GO:0090305	K12586-ko03018 RNA degradation	KOG1614-Exosomal 3'-5' exoribonuclease complex, subunit Rrp45[J]
926	C14F11.6	1.88571	69.1269	-5.19607	0	0	up	CELE_C14F11.6	WormBase:WBGene00015781,GeneID:180896	GO:0008830	K01790-ko00523 Polyketide sugar unit biosynthesis;ko00521 Streptomycin biosynthesis	-
927	gst-4	0.575009	62.5241	-6.76468	0	0	up	CELE_K08F4.7	WormBase:WBGene00001752,GeneID:177886	GO:0016740;GO:0004364;GO:0006749;GO:0043292	K00799-ko00480 Glutathione metabolism;ko00980 Metabolism of xenobiotics by cytochrome P450;ko00982 Drug metabolism - cytochrome P450;ko05204 Chemical carcinogenesis;ko01524 Platinum drug resistance	-
928	Y50D7A.3	1.84993	30.7396	-4.05455	0	0	up	CELE_Y50D7A.3	WormBase:WBGene00021753,GeneID:190101	GO:0005524;GO:0004672;GO:0006468;GO:0018105;GO:0035556;GO:0018107;GO:0005516;GO:0005978;GO:0004689;GO:0005977;GO:0005964	K00871-ko04020 Calcium signaling pathway;ko04910 Insulin signaling pathway;ko04922 Glucagon signaling pathway	KOG0599-Phosphorylase kinase gamma subunit[G]
929	mrps-2	5.11642	62.1685	-3.60298	0	0	up	CELE_T23B12.3	WormBase:WBGene00020718,GeneID:179229	GO:0003735;GO:0006412;GO:0005840;GO:0005622;GO:0032543;GO:0005763;GO:0015935	K02967-ko03010 Ribosome	KOG0832-Mitochondrial/chloroplast ribosomal protein S2[J]
930	hsf-1	6.18401	36.2321	-2.55065	0	0	up	CELE_Y53C10A.12	WormBase:WBGene00002004,GeneID:173078	GO:0005634;GO:0003677;GO:0003700;GO:0043565;GO:0006355;GO:0005737;GO:0002119;GO:0045087;GO:0050829;GO:0040024;GO:0005515;GO:0008340;GO:0045944;GO:0005516;GO:0042802;GO:0009408;GO:1990837;GO:0035966;GO:1990841;GO:0097165	K09414-ko04212 Longevity regulating pathway - worm;ko05134 Legionellosis	KOG0627-Heat shock transcription factor[K]
931	unc-61	6.2162	41.3057	-2.73224	0	0	up	CELE_Y50E8A.4	WormBase:WBGene00006795,GeneID:179976	GO:0000166;GO:0016020;GO:0016021;GO:0005525;GO:0032154;GO:0030496;GO:0005515	K16939-ko05100 Bacterial invasion of epithelial cells	KOG2655-Septin family protein (P-loop GTPase)[DZU]
932	nfyc-1	4.62248	66.6818	-3.85055	0	0	up	CELE_F23F1.1	WormBase:WBGene00017742,GeneID:173385	GO:0046982;GO:0005634;GO:0003677;GO:0003700;GO:0006351;GO:0006355;GO:0016602	K08066-ko04612 Antigen processing and presentation;ko05152 Tuberculosis	KOG1657-CCAAT-binding factor, subunit C (HAP5)[K]
933	BE0003N10.1	26.6328	6.33945	2.07077	0	0	down	CELE_BE0003N10.1	WormBase:WBGene00015266,GeneID:175269	GO:0003676;GO:0003723;GO:0006396;GO:0004654;GO:0006402	K00962-ko00230 Purine metabolism;ko00240 Pyrimidine metabolism;ko03018 RNA degradation	KOG1067-Predicted RNA-binding polyribonucleotide nucleotidyltransferase[R]
934	sod-2	24.069	122.471	-2.3472	0	0	up	CELE_F10D11.1	WormBase:WBGene00004931,GeneID:172632	GO:0016491;GO:0046872;GO:0055114;GO:0004784;GO:0006801;GO:0005739;GO:0005759;GO:0042803;GO:0019430;GO:0097249	K04564-ko04013 MAPK signaling pathway - fly;ko04068 FoxO signaling pathway;ko04146 Peroxisome;ko04211 Longevity regulating pathway - mammal;ko04212 Longevity regulating pathway - worm;ko04213 Longevity regulating pathway - multiple species;ko05016 Huntington's disease	KOG0876-Manganese superoxide dismutase[P]
935	sgk-1	2.18773	33.5943	-3.94071	0	0	up	CELE_W10G6.2	WormBase:WBGene00004789,GeneID:181697	GO:0005634;GO:0046872;GO:0000166;GO:0005524;GO:0016740;GO:0005737;GO:0016301;GO:0016310;GO:0007275;GO:0002119;GO:0004674;GO:0018105;GO:0004672;GO:0006468;GO:0035556;GO:0005515;GO:0005547;GO:0048382;GO:1904508	K13302-ko04068 FoxO signaling pathway;ko04151 PI3K-Akt signaling pathway;ko04150 mTOR signaling pathway;ko04960 Aldosterone-regulated sodium reabsorption	KOG0598-Ribosomal protein S6 kinase and related proteins[RT]
936	odc-1	13.6344	66.4265	-2.28451	0	0	up	CELE_K11C4.4	WormBase:WBGene00003844,GeneID:179079	GO:0016829;GO:0003824;GO:0005737;GO:0016831;GO:0006596;GO:0004586;GO:0033387	K01581-ko00330 Arginine and proline metabolism;ko00480 Glutathione metabolism	KOG0622-Ornithine decarboxylase[E]
937	C05C8.7	1.77066	31.1302	-4.13595	0	0	up	CELE_C05C8.7	WormBase:WBGene00015464,GeneID:179120	GO:0046872;GO:0008270;GO:0005975;GO:0005737;GO:0006486;GO:0009298;GO:0004476;GO:0000032	K01809-ko00051 Fructose and mannose metabolism;ko00520 Amino sugar and nucleotide sugar metabolism	KOG2757-Mannose-6-phosphate isomerase[G]
938	fbp-1	40.5025	131.289	-1.69666	0	0	up	CELE_K07A3.1	WormBase:WBGene00001404,GeneID:266822	GO:0005829;GO:0016787;GO:0005975;GO:0016791;GO:0016311;GO:0042578;GO:0042132;GO:0005986;GO:0006000;GO:0006002;GO:0006094;GO:0030388	K03841-ko01200 Carbon metabolism;ko00010 Glycolysis / Gluconeogenesis;ko00030 Pentose phosphate pathway;ko00051 Fructose and mannose metabolism;ko00710 Carbon fixation in photosynthetic organisms;ko00680 Methane metabolism;ko04152 AMPK signaling pathway;ko04910 Insulin signaling pathway	KOG1458-Fructose-1,6-bisphosphatase[G]
939	vps-20	22.2112	121.676	-2.45369	0	0	up	CELE_Y65B4A.3	WormBase:WBGene00022027,GeneID:171654	GO:0005622;GO:0007034	K12195-ko04144 Endocytosis	KOG2910-Uncharacterized conserved protein predicted to be involved in protein sorting[R]
940	B0250.5	118.801	50.5688	1.23222	0	0	down	CELE_B0250.5	WormBase:WBGene00007122,GeneID:180344	GO:0016491;GO:0055114;GO:0005739;GO:0051287;GO:0006574;GO:0009083;GO:0004616;GO:0008442	K00020-ko00280 Valine, leucine and isoleucine degradation	KOG0409-Predicted dehydrogenase[R]
941	rpoa-2	0.491356	12.0113	-4.61149	0	0	up	CELE_F14B4.3	WormBase:WBGene00008781,GeneID:172752	GO:0005634;GO:0016740;GO:0003677;GO:0016779;GO:0005730;GO:0003899;GO:0006351;GO:0001054;GO:0006360;GO:0005736;GO:0032549	K03002-ko00230 Purine metabolism;ko00240 Pyrimidine metabolism;ko03020 RNA polymerase	KOG0216-RNA polymerase I, second largest subunit[K]
942	vars-1	0.165938	12.8442	-6.27433	0	0	up	CELE_ZC513.4	WormBase:WBGene00006935,GeneID:179184	GO:0000166;GO:0005524;GO:0016874;GO:0004812;GO:0006418;GO:0006412;GO:0002161;GO:0006450;GO:0004832;GO:0006438	K01873-ko00970 Aminoacyl-tRNA biosynthesis	KOG0432-Valyl-tRNA synthetase[J]
943	Y54E10BR.4	15.7557	76.5918	-2.28132	0	0	up	CELE_Y54E10BR.4	WormBase:WBGene00021843,GeneID:171874	GO:0046872;GO:0005737;GO:0090502;GO:0004521;GO:0000469;GO:0030490;GO:0042274;GO:0030688	K11883-ko03008 Ribosome biogenesis in eukaryotes	KOG2463-Predicted RNA-binding protein Nob1p involved in 26S proteasome assembly[O]
944	rnp-7	9.01665	63.1831	-2.80887	0	0	up	CELE_K04G7.10	WormBase:WBGene00004390,GeneID:176002	GO:0003676;GO:0003723;GO:0000398;GO:0071011;GO:0003729;GO:0005685;GO:0071004;GO:0030619;GO:0000243	K11093-ko03040 Spliceosome	KOG0113-U1 small nuclear ribonucleoprotein (RRM superfamily)[A]
945	F25B4.7	1.69382	43.6466	-4.68752	0	0	up	CELE_F25B4.7	WormBase:WBGene00017770,GeneID:184917	GO:0016020;GO:0016021;GO:0055085;GO:0005743;GO:0022857;GO:0006839	K05863-ko04020 Calcium signaling pathway;ko04022 cGMP - PKG signaling pathway;ko05012 Parkinson's disease;ko05016 Huntington's disease;ko05166 HTLV-I infection	KOG0749-Mitochondrial ADP/ATP carrier proteins[C]
946	C38H2.2	39.9766	123.979	-1.63287	0	0	up	CELE_C38H2.2	WormBase:WBGene00008019,GeneID:176455	GO:0046872;GO:0016740;GO:0016020;GO:0016021;GO:0016757;GO:0006486;GO:0016263;GO:0016267;GO:0016266	K00731-ko00512 Mucin type O-glycan biosynthesis	KOG2246-Galactosyltransferases[G]
947	prmt-5	1.80065	21.8367	-3.60017	0	0	up	CELE_C34E10.5	WormBase:WBGene00016408,GeneID:175717	GO:0005634;GO:0006351;GO:0006355;GO:0016740;GO:0005829;GO:0008168;GO:0032259;GO:0006974;GO:0016569;GO:0007626;GO:1990834;GO:0006915;GO:0045892;GO:0002039;GO:0008630;GO:0008469;GO:0016274;GO:0035241;GO:0006479;GO:0035246;GO:0019918;GO:0043518;GO:0016277;GO:0033613;GO:0035243;GO:0044020;GO:0034969;GO:0043985	K02516-ko03013 RNA transport;ko04011 MAPK signaling pathway - yeast;ko04111 Cell cycle - yeast	KOG0822-Protein kinase inhibitor[D]
948	air-1	19.9871	90.8906	-2.18506	0	0	up	CELE_K07C11.2	WormBase:WBGene00000098,GeneID:179202	GO:0000166;GO:0005524;GO:0016301;GO:0016310;GO:0005515;GO:0000794;GO:0004672;GO:0006468;GO:0004674;GO:0005828;GO:0005813;GO:0007049;GO:0035174;GO:0035404;GO:0000235;GO:0090307;GO:0031616;GO:0032465;GO:1904781;GO:0000780;GO:0032133;GO:0051233	K11481-ko04114 Oocyte meiosis	KOG0580-Serine/threonine protein kinase[D]
949	mop-25.1	9.2546	59.8925	-2.69413	0	0	up	CELE_R02E12.2	WormBase:WBGene00019827,GeneID:180685	-	K08272-ko04152 AMPK signaling pathway;ko04150 mTOR signaling pathway	KOG1566-Conserved protein Mo25[S]
950	abl-1	0.901549	12.5918	-3.80393	0	0	up	CELE_M79.1	WormBase:WBGene00000018,GeneID:181261	GO:0000166;GO:0005524;GO:0016740;GO:0005737;GO:0016020;GO:0016301;GO:0016310;GO:0005515;GO:0005886;GO:0050829;GO:0004672;GO:0004713;GO:0004715;GO:0006468;GO:0045087;GO:0007283;GO:0043066;GO:0030154;GO:0050832;GO:0005102;GO:0007169;GO:0038083;GO:0042127;GO:0031234;GO:0030336;GO:0000077;GO:1901075;GO:0010212;GO:0043518	K06619-ko04014 Ras signaling pathway;ko04012 ErbB signaling pathway;ko04110 Cell cycle;ko04722 Neurotrophin signaling pathway;ko04360 Axon guidance;ko05200 Pathways in cancer;ko05206 MicroRNAs in cancer;ko05220 Chronic myeloid leukemia;ko05416 Viral myocarditis;ko05130 Pathogenic Escherichia coli infection;ko05131 Shigellosis	KOG0197-Tyrosine kinases[T]
951	snap-29	22.4424	104.274	-2.21608	0	0	up	CELE_K02D10.5	WormBase:WBGene00019305,GeneID:176233	GO:0015031;GO:0098793;GO:0030054;GO:0045202;GO:0055037;GO:0030728;GO:0016324;GO:0005484;GO:0031201;GO:0043005;GO:0019905;GO:0016082;GO:0031629;GO:0046903;GO:0065002	K08509-ko04130 SNARE interactions in vesicular transport	KOG3065-SNAP-25 (synaptosome-associated protein) component of SNARE complex[U]
952	acl-4	4.62752	34.2429	-2.8875	0	0	up	CELE_F49H12.6	WormBase:WBGene00018657,GeneID:180519	GO:0016740;GO:0016020;GO:0016021;GO:0005783;GO:0008152;GO:0016746	K13506-ko00561 Glycerolipid metabolism;ko00564 Glycerophospholipid metabolism	KOG2898-Predicted phosphate acyltransferase, contains PlsC domain[I]
953	F09E5.3	2.96408	48.0279	-4.01822	0	0	up	CELE_F09E5.3	WormBase:WBGene00017283,GeneID:173911	GO:0016829;GO:0003824;GO:0005737;GO:0004139;GO:0009264;GO:0016052;GO:0046386	K01619-ko00030 Pentose phosphate pathway	KOG3981-Deoxyribose-phosphate aldolase[F]
954	ubc-1	19.8731	119.927	-2.59327	0	0	up	CELE_C35B1.1	WormBase:WBGene00006701,GeneID:177170	GO:0000790;GO:0000166;GO:0005524;GO:0016740;GO:0005737;GO:0005515;GO:0061630;GO:0016567;GO:0043161;GO:0006281;GO:0031625;GO:0000209;GO:0003697;GO:0031371;GO:0061631;GO:0016574;GO:0033503	K10573-ko04120 Ubiquitin mediated proteolysis	KOG0419-Ubiquitin-protein ligase[O]
955	idha-1	59.9665	165.077	-1.46091	0	0	up	CELE_F43G9.1	WormBase:WBGene00009664,GeneID:172655	GO:0016491;GO:0046872;GO:0055114;GO:0000287;GO:0005739;GO:0016616;GO:0051287;GO:0006099;GO:0004449	K00030-ko01200 Carbon metabolism;ko01210 2-Oxocarboxylic acid metabolism;ko01230 Biosynthesis of amino acids;ko00020 Citrate cycle (TCA cycle)	KOG0785-Isocitrate dehydrogenase, alpha subunit[E]
956	pho-4	1.56027	30.7682	-4.30157	0	0	up	CELE_T16D1.2	WormBase:WBGene00004023,GeneID:173897	-	K14410-ko04142 Lysosome	KOG3720-Lysosomal & prostatic acid phosphatases[I]
957	tag-335	1.50564	36.5128	-4.59996	0	0	up	CELE_C42C1.5	WormBase:WBGene00016583,GeneID:183400	GO:0000166;GO:0016740;GO:0016779;GO:0009058;GO:0005525;GO:0004475;GO:0009298	K00966-ko00051 Fructose and mannose metabolism;ko00520 Amino sugar and nucleotide sugar metabolism	KOG1322-GDP-mannose pyrophosphorylase/mannose-1-phosphate guanylyltransferase[M]
958	ntl-9	2.96225	44.9199	-3.92259	0	0	up	CELE_C26E6.3	WormBase:WBGene00016139,GeneID:175669	GO:0031581;GO:0030014;GO:0000932;GO:0006402;GO:0000288;GO:0017148;GO:0030015	K12606-ko03018 RNA degradation	KOG3036-Protein involved in cell differentiation/sexual development[R]
959	abt-2	1.30087	9.47448	-2.86457	0	0	up	CELE_F12B6.1	WormBase:WBGene00000020,GeneID:171782	GO:0000166;GO:0005524;GO:0016887;GO:0016020;GO:0016021;GO:0043231;GO:0055085;GO:0042626;GO:0006869	K05641-ko02010 ABC transporters;ko04975 Fat digestion and absorption	KOG0059-Lipid exporter ABCA1 and related proteins, ABC superfamily[IR]
960	sur-5	1.06623	20.0083	-4.23001	0	0	up	CELE_K03A1.5	WormBase:WBGene00006351,GeneID:180992	GO:0005634;GO:0000166;GO:0005524;GO:0005737;GO:0003824;GO:0016874;GO:0008152;GO:0006629;GO:0006631;GO:0030729	K01907-ko00650 Butanoate metabolism;ko00280 Valine, leucine and isoleucine degradation	KOG1175-Acyl-CoA synthetase[I]
961	xpf-1	2.39929	20.0585	-3.06353	0	0	up	CELE_C47D12.8	WormBase:WBGene00008140,GeneID:174793	GO:0003677;GO:0005515;GO:0004518;GO:0000712;GO:0040019;GO:0003697;GO:0006974;GO:0019899;GO:0003684;GO:0000014;GO:0006296;GO:0000110;GO:0000724;GO:0051307;GO:0061064;GO:1901255	K10848-ko03420 Nucleotide excision repair;ko03460 Fanconi anemia pathway	KOG0442-Structure-specific endonuclease ERCC1-XPF, catalytic component XPF/ERCC4[L]
962	epg-8	4.73868	59.3532	-3.64677	0	0	up	CELE_Y106G6A.2	WormBase:WBGene00013695,GeneID:172847	GO:0005737;GO:0005515;GO:0006914;GO:0016236;GO:0040019	K17889-ko04140 Regulation of autophagy	KOG4398-Predicted coiled-coil protein[R]
963	hmg-5	2.54752	64.0761	-4.65262	0	0	up	CELE_F45E4.9	WormBase:WBGene00001975,GeneID:177543	GO:0005634;GO:0003677;GO:0042162;GO:0042802;GO:0032042;GO:0000784;GO:0042645	K11830-ko05016 Huntington's disease	KOG0381-HMG box-containing protein[R]
964	rpb-8	4.73961	92.5266	-4.28703	0	0	up	CELE_F26F4.11	WormBase:WBGene00017830,GeneID:175660	GO:0005634;GO:0003677;GO:0006366;GO:0005515;GO:0001056;GO:0006351;GO:0006383;GO:0005666;GO:0003899;GO:0001055;GO:0005665;GO:0001054;GO:0006360;GO:0005736	K03016-ko00230 Purine metabolism;ko00240 Pyrimidine metabolism;ko03020 RNA polymerase;ko04623 Cytosolic DNA-sensing pathway;ko05016 Huntington's disease;ko05169 Epstein-Barr virus infection	KOG3400-RNA polymerase subunit 8[K]
965	rpb-4	18.5964	137.692	-2.88835	0	0	up	CELE_F43E2.2	WormBase:WBGene00018391,GeneID:174208	GO:0000166;GO:0003824;GO:0003697;GO:0003727;GO:0044237;GO:0003899;GO:0006351;GO:0000932;GO:0005665;GO:0006367;GO:0031369;GO:0045948;GO:0034402;GO:0000288;GO:0031990	K03012-ko00230 Purine metabolism;ko00240 Pyrimidine metabolism;ko03020 RNA polymerase;ko05016 Huntington's disease;ko05169 Epstein-Barr virus infection	KOG2351-RNA polymerase II, fourth largest subunit[K]
966	rnr-1	21.0045	62.973	-1.58403	0	0	up	CELE_T23G5.1	WormBase:WBGene00004391,GeneID:176301	GO:0016491;GO:0055114;GO:0000166;GO:0005524;GO:0008152;GO:0006260;GO:0003824;GO:0004748;GO:0009263	K10807-ko00230 Purine metabolism;ko00240 Pyrimidine metabolism;ko00480 Glutathione metabolism	KOG1112-Ribonucleotide reductase, alpha subunit[F]
967	age-1	1.33485	15.1081	-3.50058	0	0	up	CELE_B0334.8	WormBase:WBGene00000090,GeneID:174762	GO:0000166;GO:0005524;GO:0016740;GO:0005737;GO:0016301;GO:0016310;GO:0005515;GO:0009792;GO:0050920;GO:0045087;GO:0000003;GO:0008340;GO:0006468;GO:0006979;GO:0046854;GO:0005886;GO:0006935;GO:0007635;GO:0097730;GO:0016303;GO:0035005;GO:0046934;GO:0002250;GO:0007568;GO:0007611;GO:0008582;GO:0014065;GO:0036092;GO:0040024;GO:0043053;GO:0046686;GO:0048015;GO:0060326;GO:1901047;GO:1902074;GO:1902075;GO:…	K00922-ko00562 Inositol phosphate metabolism;ko04014 Ras signaling pathway;ko04015 Rap1 signaling pathway;ko04012 ErbB signaling pathway;ko04370 VEGF signaling pathway;ko04630 Jak-STAT signaling pathway;ko04668 TNF signaling pathway;ko04066 HIF-1 signaling pathway;ko04068 FoxO signaling pathway;ko04070 Phosphatidylinositol signaling system;ko04072 Phospholipase D signaling pathway;ko04071 Sphingo…	KOG0904-Phosphatidylinositol 3-kinase catalytic subunit (p110)[T]
968	D1054.3	7.16344	81.0118	-3.49941	0	0	up	CELE_D1054.3	WormBase:WBGene00008371,GeneID:179494	-	K12795-ko04621 NOD-like receptor signaling pathway;ko04626 Plant-pathogen interaction	KOG1309-Suppressor of G2 allele of skp1[T]
969	cysl-3	80.9561	28.9539	1.48338	0	0	down	CELE_R08E5.2	WormBase:WBGene00019962,GeneID:259617	GO:0016740;GO:0005737;GO:0008652;GO:0004124;GO:0030170;GO:0006535;GO:0019344	K01738-ko01200 Carbon metabolism;ko01230 Biosynthesis of amino acids;ko00920 Sulfur metabolism;ko00270 Cysteine and methionine metabolism	KOG1481-Cysteine synthase[E]
970	R12C12.5	6.56412	69.3305	-3.40082	0	0	up	CELE_R12C12.5	WormBase:WBGene00020025,GeneID:174010	GO:0005622;GO:0007034	K12194-ko04144 Endocytosis	KOG1656-Protein involved in glucose derepression and pre-vacuolar endosome protein sorting[U]
971	pole-2	0.625201	23.666	-5.24235	0	0	up	CELE_F08B4.5	WormBase:WBGene00017237,GeneID:177673	GO:0005634;GO:0003677;GO:0016740;GO:0016779;GO:0006260;GO:0003887;GO:0006261;GO:0008622;GO:0042276	K02325-ko00230 Purine metabolism;ko00240 Pyrimidine metabolism;ko03030 DNA replication;ko03410 Base excision repair;ko03420 Nucleotide excision repair;ko05166 HTLV-I infection	KOG3818-DNA polymerase epsilon, subunit B[L]
972	ZK1128.4	1.83944	43.8588	-4.57553	0	0	up	CELE_ZK1128.4	WormBase:WBGene00014230,GeneID:176425	GO:0006355;GO:0006289;GO:0003684;GO:0000439;GO:0008094;GO:0008353;GO:0070816;GO:0008135;GO:0006412;GO:0005675	K03143-ko03022 Basal transcription factors;ko03420 Nucleotide excision repair;ko05203 Viral carcinogenesis	KOG2487-RNA polymerase II transcription initiation/nucleotide excision repair factor TFIIH, subunit TFB4[KL]
973	ugt-50	5.46625	32.6035	-2.5764	0	0	up	CELE_T07C5.1	WormBase:WBGene00011564,GeneID:181413	GO:0016740;GO:0016020;GO:0016021;GO:0043231;GO:0008152;GO:0015020;GO:0016758;GO:0016757	K00699-ko00040 Pentose and glucuronate interconversions;ko00053 Ascorbate and aldarate metabolism;ko00500 Starch and sucrose metabolism;ko00140 Steroid hormone biosynthesis;ko00830 Retinol metabolism;ko00860 Porphyrin and chlorophyll metabolism;ko00980 Metabolism of xenobiotics by cytochrome P450;ko00982 Drug metabolism - cytochrome P450;ko00983 Drug metabolism - other enzymes;ko05204 Chemical ca…	KOG1192-UDP-glucuronosyl and UDP-glucosyl transferase[GC]
974	cdc-6	4.13289	34.9013	-3.07806	0	0	up	CELE_C43E11.10	WormBase:WBGene00000382,GeneID:172029	GO:0005634;GO:0005524;GO:0005737;GO:0000794;GO:0005730;GO:0051301;GO:0006270	K02213-ko04110 Cell cycle;ko04111 Cell cycle - yeast;ko04113 Meiosis - yeast	KOG2227-Pre-initiation complex, subunit CDC6, AAA+ superfamily ATPase[LD]
975	rpl-41.2	1104.78	2865.54	-1.37504	0	0	up	CELE_F54D7.7	WormBase:WBGene00023068,GeneID:172095	GO:0003735;GO:0006412;GO:0005840	K02928-ko03010 Ribosome	-
976	sams-3	8.63802	52.9408	-2.61561	0	0	up	CELE_C06E7.1	WormBase:WBGene00015538,GeneID:177355	GO:0046872;GO:0000166;GO:0004478;GO:0005524;GO:0016740;GO:0006556;GO:0006730;GO:0005829;GO:0005515	K00789-ko01230 Biosynthesis of amino acids;ko00270 Cysteine and methionine metabolism	KOG1506-S-adenosylmethionine synthetase[H]
977	pnn-1	4.64163	46.3733	-3.32059	0	0	up	CELE_R186.7	WormBase:WBGene00011308,GeneID:179783	GO:0071013;GO:0007155;GO:0005911;GO:0035145	K13114-ko03013 RNA transport;ko03015 mRNA surveillance pathway	KOG3756-Pinin (desmosome-associated protein)[Z]
978	aco-1	15.8938	50.3183	-1.66262	0	0	up	CELE_ZK455.1	WormBase:WBGene00000040,GeneID:181324	GO:0046872;GO:0016829;GO:0005737;GO:0005829;GO:0008152;GO:0006099;GO:0051536;GO:0051539;GO:0006879;GO:0003994;GO:0072350	K01681-ko01200 Carbon metabolism;ko01210 2-Oxocarboxylic acid metabolism;ko01230 Biosynthesis of amino acids;ko00020 Citrate cycle (TCA cycle);ko00630 Glyoxylate and dicarboxylate metabolism;ko00720 Carbon fixation pathways in prokaryotes	KOG0452-RNA-binding translational regulator IRP (aconitase superfamily)[AJ]
979	apn-1	1.0395	31.4398	-4.91862	0	0	up	CELE_T05H10.2	WormBase:WBGene00000151,GeneID:174291	GO:0005634;GO:0046872;GO:0008270;GO:0016829;GO:0003677;GO:0006281;GO:0005739;GO:0003906;GO:0008081;GO:0140078;GO:0140080;GO:0006284;GO:0006974;GO:0090305;GO:0008311;GO:0017005	K10771-ko03410 Base excision repair	KOG3997-Major apurinic/apyrimidinic endonuclease/3'-repair diesterase APN1[L]
980	idhg-2	0.984426	33.0553	-5.06945	0	0	up	CELE_C30F12.7	WormBase:WBGene00016266,GeneID:172430	GO:0055114;GO:0000287;GO:0005739;GO:0016616;GO:0051287;GO:0006099;GO:0004449	K00030-ko01200 Carbon metabolism;ko01210 2-Oxocarboxylic acid metabolism;ko01230 Biosynthesis of amino acids;ko00020 Citrate cycle (TCA cycle)	KOG0784-Isocitrate dehydrogenase, gamma subunit[E]
981	ymel-1	5.01527	30.4831	-2.60361	0	0	up	CELE_M03C11.5	WormBase:WBGene00010842,GeneID:176460	GO:0046872;GO:0000166;GO:0005524;GO:0016787;GO:0016020;GO:0016021;GO:0008233;GO:0006508;GO:0005739;GO:0004222;GO:0008237;GO:0005743	K08955-ko04139 Regulation of mitophagy - yeast	KOG0734-AAA+-type ATPase containing the peptidase M41 domain[O]
982	pfk-1.1	7.276	33.4531	-2.20092	0	0	up	CELE_Y71H10A.1	WormBase:WBGene00022199,GeneID:180583	GO:0046872;GO:0000166;GO:0005524;GO:0016740;GO:0008152;GO:0006096;GO:0005737;GO:0016301;GO:0016310;GO:0003824;GO:0003872;GO:0006002;GO:0061615	K00850-ko01200 Carbon metabolism;ko01230 Biosynthesis of amino acids;ko00010 Glycolysis / Gluconeogenesis;ko00030 Pentose phosphate pathway;ko00051 Fructose and mannose metabolism;ko00052 Galactose metabolism;ko00680 Methane metabolism;ko03018 RNA degradation;ko04152 AMPK signaling pathway;ko05230 Central carbon metabolism in cancer	KOG2440-Pyrophosphate-dependent phosphofructo-1-kinase[G]
983	mce-1	3.86468	80.8186	-4.38627	0	0	up	CELE_D2030.5	WormBase:WBGene00008415,GeneID:172514	GO:0005739	K05606-ko01200 Carbon metabolism;ko00630 Glyoxylate and dicarboxylate metabolism;ko00640 Propanoate metabolism;ko00720 Carbon fixation pathways in prokaryotes;ko00280 Valine, leucine and isoleucine degradation	KOG2944-Glyoxalase[G]
984	Y17G9B.5	2.74727	40.7284	-3.88996	0	0	up	CELE_Y17G9B.5	WormBase:WBGene00021202,GeneID:177244	-	K04405-ko04010 MAPK signaling pathway	KOG3941-Intermediate in Toll signal transduction pathway (ECSIT)[T]
985	pat-6	1.57041	34.6299	-4.4628	0	0	up	CELE_T21D12.4	WormBase:WBGene00003932,GeneID:176848	GO:0005737;GO:0005515;GO:0007155;GO:0055002;GO:0060298;GO:0009925;GO:0031430;GO:0055120;GO:0005856;GO:0042995;GO:0003779;GO:0030424;GO:0043204;GO:0031532	K06275-ko04510 Focal adhesion	KOG3631-Alpha-parvin and related focal adhesion proteins[Z]
986	bud-31	12.1528	114.767	-3.23935	0	0	up	CELE_C07A9.2	WormBase:WBGene00007400,GeneID:176368	GO:0005634;GO:0000398;GO:0005681	K12873-ko03040 Spliceosome	KOG3404-G10 protein/predicted nuclear transcription regulator[K]
987	pde-6	44.1684	18.6293	1.24544	0	0	down	CELE_Y95B8A.10	WormBase:WBGene00022389,GeneID:190808	GO:0046872;GO:0016787;GO:0004114;GO:0004115;GO:0008081;GO:0007165;GO:1900194	K18437-ko00230 Purine metabolism;ko05032 Morphine addiction	KOG1229-3'5'-cyclic nucleotide phosphodiesterases[T]
988	arx-7	170.173	59.5352	1.51518	0	0	down	CELE_M01B12.3	WormBase:WBGene00000205,GeneID:171882	GO:0005737;GO:0005856;GO:0015629;GO:0010631;GO:0016331;GO:0051015;GO:0030833;GO:0034314;GO:0005885	K05754-ko04144 Endocytosis;ko04810 Regulation of actin cytoskeleton;ko04666 Fc gamma R-mediated phagocytosis;ko05130 Pathogenic Escherichia coli infection;ko05132 Salmonella infection;ko05131 Shigellosis;ko05100 Bacterial invasion of epithelial cells	KOG3380-Actin-related protein Arp2/3 complex, subunit ARPC5[Z]
989	C34C6.4	0.298579	19.6434	-6.03979	0	0	up	CELE_C34C6.4	WormBase:WBGene00007917,GeneID:174390	GO:0055114;GO:0050660;GO:0016614	K00108-ko00260 Glycine, serine and threonine metabolism	KOG1238-Glucose dehydrogenase/choline dehydrogenase/mandelonitrile lyase (GMC oxidoreductase family)[R]
990	npp-3	7.68068	24.9468	-1.69955	0	0	up	CELE_K12D12.2	WormBase:WBGene00003789,GeneID:174823	GO:0005515;GO:0000132;GO:0009792;GO:0006997;GO:0017056;GO:0006999;GO:0005643;GO:0044611;GO:0006606;GO:0009794;GO:0051292;GO:1903379	K14310-ko03013 RNA transport	KOG1835-Uncharacterized conserved protein[S]
991	ppk-3	0.671534	9.57222	-3.83332	0	0	up	CELE_VF11C1L.1	WormBase:WBGene00004089,GeneID:181428	GO:0046872;GO:0000166;GO:0005524;GO:0016740;GO:0005737;GO:0016301;GO:0016310;GO:0030424;GO:0043025;GO:0032266;GO:0042147;GO:0005829;GO:0046854;GO:0016307;GO:0046488;GO:0010008;GO:0000285	K00889-ko00562 Inositol phosphate metabolism;ko04011 MAPK signaling pathway - yeast;ko04070 Phosphatidylinositol signaling system;ko04072 Phospholipase D signaling pathway;ko04144 Endocytosis;ko04139 Regulation of mitophagy - yeast;ko04810 Regulation of actin cytoskeleton;ko04666 Fc gamma R-mediated phagocytosis;ko05231 Choline metabolism in cancer	KOG0230-Phosphatidylinositol-4-phosphate 5-kinase and related FYVE finger-containing proteins[T]
992	drsh-1	0.389587	11.3467	-4.86418	0	0	up	CELE_F26E4.10	WormBase:WBGene00009163,GeneID:172830	GO:0005634;GO:0046872;GO:0016787;GO:0007275;GO:0090502;GO:0003723;GO:0030154;GO:0090305;GO:0006364;GO:0042254;GO:0006396;GO:0004518;GO:0004519;GO:0090501;GO:0031053;GO:0007506;GO:0070877;GO:0003725;GO:0004525;GO:0016075;GO:0019953;GO:0030422;GO:0031054	K03685-ko03008 Ribosome biogenesis in eukaryotes;ko05205 Proteoglycans in cancer	KOG1817-Ribonuclease[A]
993	ife-2	17.0259	98.7497	-2.53604	0	0	up	CELE_R04A9.4	WormBase:WBGene00002060,GeneID:180393	GO:0005737;GO:0009792;GO:0005515;GO:0008340;GO:0003723;GO:0010494;GO:0006412;GO:0006417;GO:0003743;GO:0006413;GO:0045727;GO:0000340;GO:0000341;GO:1902883	K03259-ko03013 RNA transport;ko04066 HIF-1 signaling pathway;ko04151 PI3K-Akt signaling pathway;ko04150 mTOR signaling pathway;ko04910 Insulin signaling pathway;ko04211 Longevity regulating pathway - mammal;ko01521 EGFR tyrosine kinase inhibitor resistance	KOG1670-Translation initiation factor 4F, cap-binding subunit (eIF-4E) and related cap-binding proteins[J]
994	slc-25A10	17.9402	88.8768	-2.30861	0	0	up	CELE_K11G12.5	WormBase:WBGene00019656,GeneID:180940	GO:0016020;GO:0016021;GO:0055085;GO:0005743;GO:1902358;GO:0015297;GO:0006839;GO:0015116;GO:0015117;GO:0015131;GO:0015140;GO:0015141;GO:0008272;GO:0015709;GO:0015729;GO:0035435;GO:0071422;GO:0071423;GO:1902356	K13577-ko04964 Proximal tubule bicarbonate reclamation	KOG0759-Mitochondrial oxoglutarate/malate carrier proteins[C]
995	kin-1	43.7532	126.941	-1.53669	0	0	up	CELE_ZK909.2	WormBase:WBGene00002189,GeneID:3565407	GO:0000166;GO:0005524;GO:0016740;GO:0016301;GO:0016310;GO:0004672;GO:0006468;GO:0004674;GO:0004691;GO:1900195;GO:0005952	K04345-ko04014 Ras signaling pathway;ko04010 MAPK signaling pathway;ko04310 Wnt signaling pathway;ko04340 Hedgehog signaling pathway;ko04341 Hedgehog signaling pathway - Fly;ko04020 Calcium signaling pathway;ko04024 cAMP signaling pathway;ko04113 Meiosis - yeast;ko04114 Oocyte meiosis;ko04540 Gap junction;ko04611 Platelet activation;ko04062 Chemokine signaling pathway;ko04911 Insulin secretion;ko…	KOG0616-cAMP-dependent protein kinase catalytic subunit (PKA)[T]
996	pms-2	0.381723	14.8542	-5.2822	0	0	up	CELE_H12C20.2	WormBase:WBGene00004064,GeneID:179587	GO:0005524;GO:0005515;GO:0003697;GO:0016887;GO:0030983;GO:0006298;GO:0032389	K10858-ko03430 Mismatch repair;ko03460 Fanconi anemia pathway	KOG1978-DNA mismatch repair protein - MLH2/PMS1/Pms2 family[L]
997	ceh-20	2.67561	41.3041	-3.94835	0	0	up	CELE_F31E3.1	WormBase:WBGene00000443,GeneID:3565545	GO:0005634;GO:0003677;GO:0003700;GO:0043565;GO:0006351;GO:0006355;GO:0005515;GO:0000977;GO:0045944;GO:0048337;GO:0009786;GO:0007501;GO:0009952;GO:0042692;GO:0001158;GO:0090575;GO:0001225;GO:0045893;GO:0007498	K09355-ko05202 Transcriptional misregulation in cancers	KOG0774-Transcription factor PBX and related HOX domain proteins[K]
998	qns-1	5.06104	36.483	-2.84972	0	0	up	CELE_C24F3.4	WormBase:WBGene00007698,GeneID:177900	GO:0000166;GO:0005524;GO:0005737;GO:0016874;GO:0006807;GO:0008340;GO:0004359;GO:0009435;GO:0003952;GO:0016810;GO:0008795	K01950-ko00760 Nicotinate and nicotinamide metabolism	KOG2303-Predicted NAD synthase, contains CN hydrolase domain[HR]
999	srp-6	0.554734	31.2095	-5.81405	0	0	up	CELE_C03G6.19	WormBase:WBGene00005647,GeneID:179125	GO:0005615;GO:0008233;GO:0006508;GO:0005515;GO:0010951;GO:0004867	K13963-ko05146 Amoebiasis	KOG2392-Serpin[V]
1000	F52H2.6	0.433672	22.2664	-5.68212	0	0	up	CELE_F52H2.6	WormBase:WBGene00018718,GeneID:186134	GO:0055114;GO:0016491;GO:0050660;GO:0016614;GO:0000246;GO:0008202	K09828-ko00100 Steroid biosynthesis	KOG1262-FAD-binding protein DIMINUTO[R]
1001	T22C1.3	0.545741	27.7531	-5.66829	0	0	up	CELE_T22C1.3	WormBase:WBGene00011914,GeneID:172565	GO:0016020;GO:0016021;GO:0016255;GO:0042765	K05293-ko00563 Glycosylphosphatidylinositol(GPI)-anchor biosynthesis	KOG2552-Major facilitator superfamily permease - Cdc91p[R]
1002	cye-1	2.55762	29.282	-3.51714	0	0	up	CELE_C37A2.4	WormBase:WBGene00000871,GeneID:172399	GO:0000785;GO:0005634;GO:0005737;GO:0009792;GO:0006468;GO:0005515;GO:0051301;GO:0008406;GO:0051321;GO:0005856;GO:0007281;GO:0005814;GO:0040026;GO:0007049;GO:0048815;GO:0009791;GO:0008284;GO:0051729;GO:0045859;GO:0010608;GO:0051782;GO:1904781;GO:0071850;GO:0016538;GO:0000082;GO:0007088;GO:0042023;GO:0051445;GO:1904776;GO:0000307	K06626-ko04391 Hippo signaling pathway -fly;ko04151 PI3K-Akt signaling pathway;ko04110 Cell cycle;ko04114 Oocyte meiosis;ko04115 p53 signaling pathway;ko05200 Pathways in cancer;ko05206 MicroRNAs in cancer;ko05203 Viral carcinogenesis;ko05215 Prostate cancer;ko05222 Small cell lung cancer;ko05162 Measles;ko05161 Hepatitis B	KOG0655-G1/S-specific cyclin E[D]
1003	chd-3	3.22732	15.0461	-2.22098	0	0	up	CELE_T14G8.1	WormBase:WBGene00000482,GeneID:181421	GO:0005634;GO:0046872;GO:0003677;GO:0000166;GO:0005524;GO:0016787;GO:0004386;GO:0040027;GO:0032508;GO:0046580;GO:0016569;GO:0001709;GO:0006338;GO:0003682;GO:0000118;GO:0003678	K11643-ko05203 Viral carcinogenesis	KOG0383-Predicted helicase[R]
1004	ctps-1	5.09937	31.5018	-2.62704	0	0	up	CELE_W06H3.3	WormBase:WBGene00012316,GeneID:189267	GO:0000166;GO:0005524;GO:0016874;GO:0006541;GO:0006241;GO:0006221;GO:0003883;GO:0044210	K01937-ko00240 Pyrimidine metabolism	KOG2387-CTP synthase (UTP-ammonia lyase)[F]
1005	atg-5	3.26744	50.7418	-3.95694	0	0	up	CELE_Y71G12B.12	WormBase:WBGene00022152,GeneID:171735	GO:0016020;GO:0005737;GO:0019776;GO:0000045;GO:0000422;GO:0006501;GO:0006914;GO:0006995;GO:0044804;GO:0034045;GO:0034274	K08339-ko04140 Regulation of autophagy;ko04622 RIG-I-like receptor signaling pathway;ko04211 Longevity regulating pathway - mammal;ko04213 Longevity regulating pathway - multiple species;ko05131 Shigellosis	KOG2976-Protein involved in autophagy and nutrient starvation[O]
1006	sec-12	3.6989	37.6383	-3.34703	0	0	up	CELE_K02B12.3	WormBase:WBGene00010496,GeneID:172641	GO:0016020;GO:0016021;GO:0065009;GO:0043547;GO:0030176;GO:0005096;GO:0009306;GO:0051020;GO:0005090;GO:0003400	K14003-ko04141 Protein processing in endoplasmic reticulum	KOG0771-Prolactin regulatory element-binding protein/Protein transport protein SEC12p[U]
1007	exos-7	2.00248	41.1142	-4.35978	0	0	up	CELE_F31D4.1	WormBase:WBGene00009289,GeneID:180369	GO:0004527;GO:0000467;GO:0034427;GO:0034475;GO:0043928;GO:0071035;GO:0071038;GO:0000176;GO:0000177;GO:0017091;GO:0034473;GO:0034476;GO:0071028;GO:0071042	K12589-ko03018 RNA degradation	KOG1612-Exosomal 3'-5' exoribonuclease complex, subunit Rrp42[J]
1008	tbh-1	18.4548	65.4774	-1.827	0	0	up	CELE_H13N06.6	WormBase:WBGene00006541,GeneID:181639	GO:0004497;GO:0016491;GO:0046872;GO:0055114;GO:0016020;GO:0016021;GO:0005507;GO:0005615;GO:0045202;GO:0016715;GO:0006589;GO:0004500;GO:0004836;GO:0042136;GO:0042420;GO:0042421;GO:0030667;GO:0003824	K00503-ko00350 Tyrosine metabolism	KOG3568-Dopamine beta-monooxygenase[E]
1009	vha-19	48.7934	129.636	-1.40971	0	0	up	CELE_Y55H10A.1	WormBase:WBGene00021952,GeneID:177103	GO:0016020;GO:0016021;GO:0046933;GO:0045121;GO:0046961;GO:0015991;GO:0033180	K03662-ko00190 Oxidative phosphorylation;ko04145 Phagosome;ko04142 Lysosome;ko05323 Rheumatoid arthritis;ko05110 Vibrio cholerae infection;ko05120 Epithelial cell signaling in Helicobacter pylori infection;ko05152 Tuberculosis;ko05161 Hepatitis B	KOG3868-Vacuolar H+-ATPase V0 sector, accessory subunit S1 (Ac45)[C]
1010	mrps-9	2.67008	36.2735	-3.76396	0	0	up	CELE_F09G8.3	WormBase:WBGene00017319,GeneID:184267	GO:0005739;GO:0000462;GO:0003735;GO:0006412;GO:0005840;GO:0030529;GO:0003723;GO:0005763	K02996-ko03010 Ribosome	KOG1697-Mitochondrial/chloroplast ribosomal protein S9[J]
1011	C46G7.1	5.02585	130.767	-4.70149	0	0	up	CELE_C46G7.1	WormBase:WBGene00016721,GeneID:177368	GO:0016020;GO:0016021;GO:0090502;GO:0004521;GO:0090305	K19770-ko04212 Longevity regulating pathway - worm	-
1012	gale-1	20.4555	85.1404	-2.05735	0	0	up	CELE_C47B2.6	WormBase:WBGene00008132,GeneID:173171	GO:0005975;GO:0006012;GO:1903354;GO:0016853;GO:0009792;GO:0003974;GO:0003978;GO:0002119;GO:0035262;GO:0040026;GO:0042335;GO:0050830;GO:1900102	K01784-ko00052 Galactose metabolism;ko00520 Amino sugar and nucleotide sugar metabolism	KOG1371-UDP-glucose 4-epimerase/UDP-sulfoquinovose synthase[M]
1013	ric-4	12.507	89.9097	-2.84574	0	0	up	CELE_Y22F5A.3	WormBase:WBGene00004364,GeneID:179427	GO:0005886;GO:0045202;GO:0007271;GO:0098793;GO:0005484;GO:0031201;GO:0019905;GO:0016082;GO:0031629	K18211-ko04911 Insulin secretion;ko04721 Synaptic vesicle cycle	KOG3065-SNAP-25 (synaptosome-associated protein) component of SNARE complex[U]
1014	F19B6.1	18.5424	116.088	-2.64632	0	0	up	CELE_F19B6.1	WormBase:WBGene00008948,GeneID:178181	GO:0000166;GO:0005524;GO:0016740;GO:0016301;GO:0016310;GO:0008152;GO:0009116;GO:0004849;GO:0044206;GO:0044211;GO:0005829;GO:0009792;GO:0006206;GO:0043097	K00876-ko00240 Pyrimidine metabolism;ko00983 Drug metabolism - other enzymes	KOG4203-Armadillo/beta-Catenin/plakoglobin[TZ]
1015	hda-6	13.1217	53.4791	-2.02702	0	0	up	CELE_F41H10.6	WormBase:WBGene00018319,GeneID:177316	GO:0005634;GO:0046872;GO:0008270;GO:0006351;GO:0006355;GO:0016787;GO:0016569;GO:0004407;GO:0032041;GO:0016575;GO:0070932;GO:0033558;GO:0006476	K11407-ko05203 Viral carcinogenesis;ko05034 Alcoholism	KOG1343-Histone deacetylase complex, catalytic component HDA1[B]
1016	prmn-1	0.587685	19.4962	-5.05201	0	0	up	CELE_F08B12.1	WormBase:WBGene00008571,GeneID:181330	GO:0016020;GO:0016021	K06532-ko05202 Transcriptional misregulation in cancers	KOG4331-Polytopic membrane protein Prominin[R]
1017	thk-1	5.01161	56.6624	-3.49904	0	0	up	CELE_Y43C5A.5	WormBase:WBGene00006568,GeneID:177913	GO:0000166;GO:0005524;GO:0016740;GO:0016301;GO:0016310;GO:0006259;GO:0004797;GO:0009157;GO:0071897;GO:0046104	K00857-ko00240 Pyrimidine metabolism;ko00983 Drug metabolism - other enzymes	KOG3125-Thymidine kinase[F]
1018	F07F6.4	7.61978	42.3625	-2.47497	0	0	up	CELE_F07F6.4	WormBase:WBGene00017217,GeneID:173927	GO:0046872;GO:0005096;GO:0043547	K12493-ko04144 Endocytosis	KOG0706-Predicted GTPase-activating protein[T]
1019	Y54G2A.75	281.969	139.512	1.01515	0	0	down	CELE_Y54G2A.75	WormBase:WBGene00235102,GeneID:24105155	GO:0005681;GO:0046540;GO:0005682;GO:0000398;GO:0000245	K12859-ko03040 Spliceosome	-
1020	paqr-2	2.64468	26.7546	-3.33862	0	0	up	CELE_Y32H12A.5	WormBase:WBGene00021313,GeneID:175739	GO:0005886;GO:0016020;GO:0016021;GO:0004872;GO:0042562;GO:0033211;GO:0046321;GO:0009409;GO:1990522	K07297-ko04152 AMPK signaling pathway;ko04920 Adipocytokine signaling pathway;ko04211 Longevity regulating pathway - mammal;ko04932 Non-alcoholic fatty liver disease (NAFLD)	KOG0748-Predicted membrane proteins, contain hemolysin III domain[RT]
1021	dnj-7	5.71219	39.0312	-2.77251	0	0	up	CELE_C55B6.2	WormBase:WBGene00001025,GeneID:180983	GO:0030968;GO:0004860;GO:0006469;GO:0005788;GO:0051787	K09523-ko04141 Protein processing in endoplasmic reticulum;ko05164 Influenza A	-
1022	apc-2	1.31294	18.7185	-3.83359	0	0	up	CELE_K06H7.6	WormBase:WBGene00000143,GeneID:176139	GO:0007275;GO:0005515;GO:0061630;GO:0005680;GO:0051301;GO:0051321;GO:0016567;GO:0006511;GO:0031625;GO:0007049;GO:0042787	K03349-ko04120 Ubiquitin mediated proteolysis;ko04110 Cell cycle;ko04111 Cell cycle - yeast;ko04113 Meiosis - yeast;ko04114 Oocyte meiosis;ko04914 Progesterone-mediated oocyte maturation;ko05166 HTLV-I infection	KOG2165-Anaphase-promoting complex (APC), subunit 2[DO]
1023	F38B2.4	2.3528	65.541	-4.79995	0	0	up	CELE_F38B2.4	WormBase:WBGene00009531,GeneID:181317	GO:0000166;GO:0005524;GO:0016740;GO:0005737;GO:0016301;GO:0016310;GO:0006139;GO:0004550;GO:0019205;GO:0046939;GO:0046034;GO:0004017;GO:0006165;GO:0009142	K00939-ko00230 Purine metabolism	KOG3079-Uridylate kinase/adenylate kinase[F]
1024	smg-4	2.75741	37.7936	-3.77676	0	0	up	CELE_F46B6.3	WormBase:WBGene00004882,GeneID:179371	GO:0005634;GO:0005737;GO:0003676;GO:0048471;GO:0030539;GO:0040035;GO:0000184	K14328-ko03013 RNA transport;ko03015 mRNA surveillance pathway	KOG1295-Nonsense-mediated decay protein Upf3[A]
1025	taf-1	1.19562	9.77959	-3.03201	0	0	up	CELE_W04A8.7	WormBase:WBGene00006382,GeneID:173257	GO:0005634;GO:0006351;GO:0006355;GO:0003677;GO:0009792;GO:0004674;GO:0045944;GO:0016573;GO:0043565;GO:0004402;GO:0017025;GO:0006352;GO:0005669;GO:0006468;GO:0001075;GO:0001129;GO:0051123;GO:0044212	K03125-ko03022 Basal transcription factors	KOG0008-Transcription initiation factor TFIID, subunit TAF1[K]
1026	ver-3	0.243443	9.24397	-5.24686	0	0	up	CELE_F59F3.1	WormBase:WBGene00006896,GeneID:181289	GO:0000166;GO:0005524;GO:0016740;GO:0016020;GO:0016021;GO:0016301;GO:0016310;GO:0005886;GO:0045138;GO:0004672;GO:0004713;GO:0006468;GO:0018108;GO:0004714	K05096-ko04014 Ras signaling pathway;ko04015 Rap1 signaling pathway;ko04066 HIF-1 signaling pathway;ko04151 PI3K-Akt signaling pathway;ko04060 Cytokine-cytokine receptor interaction;ko04144 Endocytosis;ko04510 Focal adhesion;ko05202 Transcriptional misregulation in cancers;ko05323 Rheumatoid arthritis	KOG0200-Fibroblast/platelet-derived growth factor receptor and related receptor tyrosine kinases[T]
1027	rpia-1	14.5632	84.5371	-2.53725	0	0	up	CELE_B0280.3	WormBase:WBGene00015101,GeneID:175995	GO:0043231;GO:0016853;GO:0009052;GO:0006098;GO:0004751;GO:0006014	K01807-ko01200 Carbon metabolism;ko01230 Biosynthesis of amino acids;ko00030 Pentose phosphate pathway;ko00710 Carbon fixation in photosynthetic organisms	KOG3075-Ribose 5-phosphate isomerase[G]
1028	unc-108	199.944	521.096	-1.38195	0	0	up	CELE_F53F10.4	WormBase:WBGene00006833,GeneID:171956	GO:0030424;GO:0043025;GO:0005515;GO:0002119;GO:0048471;GO:0005794;GO:0003924;GO:0005525;GO:0040011;GO:1901046;GO:0005769;GO:0000138;GO:0043204;GO:0090325;GO:1990502;GO:0043277;GO:0045335;GO:0005764;GO:0005768;GO:0090387;GO:0090390;GO:0005802;GO:0090326;GO:1904811;GO:0001845	K07877-ko04152 AMPK signaling pathway	KOG0098-GTPase Rab2, small G protein superfamily[U]
1029	T20H4.5	52.2667	176.833	-1.75842	0	0	up	CELE_T20H4.5	WormBase:WBGene00020636,GeneID:176023	GO:0016491;GO:0046872;GO:0055114;GO:0005739;GO:0016020;GO:0016651;GO:0006120;GO:0005747;GO:0042493;GO:0051536;GO:0051539;GO:0003954;GO:0008137;GO:0070469	K03941-ko00190 Oxidative phosphorylation;ko05010 Alzheimer's disease;ko05012 Parkinson's disease;ko05016 Huntington's disease;ko04932 Non-alcoholic fatty liver disease (NAFLD)	KOG3256-NADH:ubiquinone oxidoreductase, NDUFS8/23 kDa subunit[C]
1030	pcp-5	0.776479	22.8096	-4.87655	0	0	up	CELE_ZK688.6	WormBase:WBGene00022801,GeneID:176111	GO:0016787;GO:0008233;GO:0008236;GO:0006508;GO:0008239	K01285-ko04614 Renin-angiotensin system;ko04974 Protein digestion and absorption	KOG2183-Prolylcarboxypeptidase (angiotensinase C)[OR]
1031	eea-1	0.125183	9.16277	-6.19367	0	0	up	CELE_T10G3.5	WormBase:WBGene00011696,GeneID:179832	GO:0046872;GO:0003676;GO:0032266;GO:0006897;GO:0005769;GO:0030139	K12478-ko04144 Endocytosis;ko04145 Phagosome;ko05152 Tuberculosis	-
1032	Y71H2B.2	7.75162	54.2935	-2.80821	0	0	up	CELE_Y71H2B.2	WormBase:WBGene00022192,GeneID:175382	GO:0005634;GO:0006408	K14291-ko03013 RNA transport	KOG3948-Mediator of U snRNA nuclear export PHAX[A]
1033	Y57G11C.3	8.17777	66.5277	-3.02418	0	0	up	CELE_Y57G11C.3	WormBase:WBGene00013301,GeneID:178398	GO:0016787;GO:0005975;GO:0055120;GO:0005783;GO:0030017;GO:0006098;GO:0017057;GO:0009051	K01057-ko01200 Carbon metabolism;ko00030 Pentose phosphate pathway	KOG3147-6-phosphogluconolactonase - like protein[G]
1034	vps-25	4.5023	70.6351	-3.97165	0	0	up	CELE_W02A11.2	WormBase:WBGene00012193,GeneID:173143	GO:0005198;GO:0043328;GO:0042803;GO:0000814	K12189-ko04144 Endocytosis	KOG4068-Uncharacterized conserved protein[S]
1035	smp-1	6.18552	32.3069	-2.38488	0	0	up	CELE_Y54E5B.1	WormBase:WBGene00004889,GeneID:173351	GO:0005887;GO:0016020;GO:0016021;GO:0007275;GO:0007399;GO:0090597;GO:0030154;GO:0030215	K06842-ko04360 Axon guidance	KOG3611-Semaphorins[T]
1036	R151.6	1.67983	47.8507	-4.83215	0	0	up	CELE_R151.6	WormBase:WBGene00020109,GeneID:176018	GO:0016020;GO:0016021;GO:0005783;GO:0005789;GO:0015031;GO:0005785;GO:0048500;GO:0030968;GO:0008284;GO:0030307;GO:0030176;GO:0030433;GO:0030970	K13989-ko04141 Protein processing in endoplasmic reticulum	KOG0858-Predicted membrane protein[S]
1037	acl-2	2.36291	66.977	-4.82503	0	0	up	CELE_T06E8.1	WormBase:WBGene00011543,GeneID:179398	GO:0016740;GO:0016020;GO:0016021;GO:0008152;GO:0006629;GO:0016746;GO:0003841;GO:0016411;GO:0008654;GO:0016024	K13509-ko00561 Glycerolipid metabolism;ko00564 Glycerophospholipid metabolism;ko04072 Phospholipase D signaling pathway;ko04975 Fat digestion and absorption	KOG2848-1-acyl-sn-glycerol-3-phosphate acyltransferase[I]
1038	Y43F4B.5	31.344	85.6193	-1.44975	0	0	up	CELE_Y43F4B.5	WormBase:WBGene00012803,GeneID:176749	GO:0005634;GO:0046872;GO:0005829;GO:0005975;GO:0000287;GO:0016868;GO:0071704	K15779-ko00010 Glycolysis / Gluconeogenesis;ko00030 Pentose phosphate pathway;ko00052 Galactose metabolism;ko00500 Starch and sucrose metabolism;ko00520 Amino sugar and nucleotide sugar metabolism;ko00230 Purine metabolism	KOG1220-Phosphoglucomutase/phosphomannomutase[G]
1039	sec-8	2.02939	17.8214	-3.13449	0	0	up	CELE_Y106G6H.7	WormBase:WBGene00004753,GeneID:172924	GO:0015031;GO:0000145;GO:0006904;GO:0007268;GO:0006893;GO:0006887;GO:0045202;GO:0006612;GO:0006903;GO:0032584	K06111-ko04530 Tight junction	KOG3691-Exocyst complex subunit Sec8[U]
1040	bar-1	0.754723	14.8665	-4.29997	0	0	up	CELE_C54D1.6	WormBase:WBGene00000238,GeneID:180982	GO:0005634;GO:0006351;GO:0006355;GO:0005737;GO:0016020;GO:0005829;GO:0005515;GO:0007155;GO:1903356;GO:0007275;GO:0016055;GO:0040028;GO:0018991;GO:0045944;GO:0005913;GO:0050830;GO:0003713;GO:0030054;GO:0004871;GO:0030334;GO:0061629;GO:0043058;GO:0007617;GO:0070986;GO:0002009;GO:0040026;GO:0042659;GO:0000132;GO:0040035;GO:0008134;GO:0007265;GO:0001708;GO:0040024;GO:0034333;GO:0008340;GO:0034599	K02105-ko04015 Rap1 signaling pathway;ko04310 Wnt signaling pathway;ko04390 Hippo signaling pathway;ko04510 Focal adhesion;ko04520 Adherens junction;ko04530 Tight junction;ko04550 Signaling pathways regulating pluripotency of stem cells;ko04670 Leukocyte transendothelial migration;ko04919 Thyroid hormone signaling pathway;ko04916 Melanogenesis;ko05200 Pathways in cancer;ko05205 Proteoglycans in c…	KOG4203-Armadillo/beta-Catenin/plakoglobin[TZ]
1041	vps-29	10.82	87.6114	-3.01741	0	0	up	CELE_ZK1128.8	WormBase:WBGene00014234,GeneID:176424	GO:0015031;GO:0005829;GO:0042147;GO:0030904;GO:0008270;GO:0008565;GO:0006886;GO:0005768	K18467-ko04144 Endocytosis	KOG3325-Membrane coat complex Retromer, subunit VPS29/PEP11[U]
1042	pri-1	2.33089	30.268	-3.69884	0	0	up	CELE_F58A4.4	WormBase:WBGene00004180,GeneID:176358	GO:0046872;GO:0016740;GO:0016779;GO:0006260;GO:0003697;GO:0003899;GO:0005658;GO:0003896;GO:0006269	K02684-ko00230 Purine metabolism;ko00240 Pyrimidine metabolism;ko03030 DNA replication	KOG2851-Eukaryotic-type DNA primase, catalytic (small) subunit[L]
1043	msh-2	2.68257	20.2434	-2.91576	0	0	up	CELE_H26D21.2	WormBase:WBGene00003418,GeneID:171938	GO:0005524;GO:0003677;GO:0000003;GO:0003684;GO:0030983;GO:0006298;GO:0000400;GO:0042771;GO:0031573;GO:0006301;GO:0008094;GO:0032137;GO:0032138;GO:0043570;GO:0032301;GO:0000403;GO:0000404;GO:0000406;GO:0006302;GO:0006311;GO:0010165;GO:0010224;GO:0045128;GO:0032300;GO:0032302	K08735-ko03430 Mismatch repair;ko05200 Pathways in cancer;ko05210 Colorectal cancer;ko01524 Platinum drug resistance	KOG0219-Mismatch repair ATPase MSH2 (MutS family)[L]
1044	agef-1	3.61589	16.2017	-2.16372	0	0	up	CELE_Y6B3A.1	WormBase:WBGene00012386,GeneID:173231	GO:0065009;GO:0005802;GO:0016192;GO:0005086;GO:0032012	K18442-ko04144 Endocytosis	KOG0929-Guanine nucleotide exchange factor[U]
1045	F38B6.4	0.849906	13.0877	-3.94476	0	0	up	CELE_F38B6.4	WormBase:WBGene00018174,GeneID:180935	GO:0046872;GO:0000166;GO:0005524;GO:0016740;GO:0008152;GO:0003824;GO:0005737;GO:0016874;GO:0009058;GO:0006164;GO:0016742;GO:0006189;GO:0004637;GO:0004641;GO:0004644;GO:0009113	K11787-ko00230 Purine metabolism;ko00670 One carbon pool by folate	KOG0237-Glycinamide ribonucleotide synthetase (GARS)/Aminoimidazole ribonucleotide synthetase (AIRS)[F]
1046	egl-44	7.64321	50.2014	-2.71548	0	0	up	CELE_F28B12.2	WormBase:WBGene00001208,GeneID:174005	GO:0005634;GO:0003677;GO:0003700;GO:0006351;GO:0006355;GO:0007275;GO:0000981;GO:0007399;GO:0045944;GO:0030154;GO:0001085;GO:0043565;GO:0007049;GO:0044212;GO:0030182;GO:0055059;GO:0090575;GO:0031536;GO:0001225;GO:0045893;GO:0035329;GO:0048568	K09448-ko04011 MAPK signaling pathway - yeast;ko04390 Hippo signaling pathway;ko04391 Hippo signaling pathway -fly;ko04392 Hippo signaling pathway - multiple species	KOG3841-TEF-1 and related transcription factor, TEAD family[K]
1047	F08F8.7	2.89052	53.4758	-4.20949	0	0	up	CELE_F08F8.7	WormBase:WBGene00017272,GeneID:176043	GO:0046872;GO:0005829;GO:0005975;GO:0003824;GO:0008152;GO:0016853;GO:0006098;GO:0004750;GO:0016857;GO:0009052;GO:0019323;GO:0044262	K01783-ko01200 Carbon metabolism;ko01230 Biosynthesis of amino acids;ko00030 Pentose phosphate pathway;ko00040 Pentose and glucuronate interconversions;ko00710 Carbon fixation in photosynthetic organisms	KOG3111-D-ribulose-5-phosphate 3-epimerase[G]
1048	coq-3	130.094	29.9376	2.11953	0	0	down	CELE_Y57G11C.11	WormBase:WBGene00000763,GeneID:178403	GO:0016740;GO:0016020;GO:0005739;GO:0008168;GO:0032259;GO:0002119;GO:0005743;GO:0006744;GO:0031314;GO:0004395;GO:0008425;GO:0008689;GO:0010420;GO:0061542	K00591-ko00130 Ubiquinone and other terpenoid-quinone biosynthesis	KOG1270-Methyltransferases[H]
1049	rfip-1	7.28958	42.5537	-2.54538	0	0	up	CELE_F55C12.1	WormBase:WBGene00018869,GeneID:173998	-	K12485-ko04144 Endocytosis	KOG0982-Centrosomal protein Nuf[DZ]
1050	lam-1	4.05046	12.9976	-1.68208	0	0	up	CELE_W03F8.5	WormBase:WBGene00002247,GeneID:177292	GO:0040017;GO:0060465;GO:0005604	K05636-ko04151 PI3K-Akt signaling pathway;ko04512 ECM-receptor interaction;ko04510 Focal adhesion;ko05200 Pathways in cancer;ko05222 Small cell lung cancer;ko05146 Amoebiasis;ko05145 Toxoplasmosis	KOG0994-Extracellular matrix glycoprotein Laminin subunit beta[W]
1051	ercc-1	2.6445	46.749	-4.14387	0	0	up	CELE_F10G8.7	WormBase:WBGene00008665,GeneID:172867	GO:0005634;GO:0006281;GO:0006284;GO:0003697;GO:0019899;GO:0003684;GO:0000014;GO:0004519;GO:0042802;GO:0000710;GO:0006296;GO:0006312;GO:0070914;GO:0000110;GO:0070522	K10849-ko03420 Nucleotide excision repair;ko03460 Fanconi anemia pathway;ko01524 Platinum drug resistance	KOG2841-Structure-specific endonuclease ERCC1-XPF, ERCC1 component[L]
1052	T08G11.4	1.31341	21.8861	-4.05863	0	0	up	CELE_T08G11.4	WormBase:WBGene00011631,GeneID:172704	GO:0005634;GO:0008168;GO:0001510;GO:0071164;GO:0009452;GO:0036261	K14292-ko03013 RNA transport	KOG2730-Methylase[R]
1053	magu-2	0.095458	16.647	-7.44618	0	0	up	CELE_C01B7.4	WormBase:WBGene00006467,GeneID:3565703	GO:0005515	K06091-ko04390 Hippo signaling pathway;ko04391 Hippo signaling pathway -fly;ko04530 Tight junction	KOG0609-Calcium/calmodulin-dependent serine protein kinase/membrane-associated guanylate kinase[T]
1054	pcaf-1	1.3912	17.5205	-3.65464	0	0	up	CELE_Y47G6A.6	WormBase:WBGene00021636,GeneID:171920	GO:0005634;GO:0006355;GO:0004402;GO:0016573;GO:0008080	K06062-ko04330 Notch signaling pathway;ko04919 Thyroid hormone signaling pathway;ko05203 Viral carcinogenesis;ko05166 HTLV-I infection	KOG1472-Histone acetyltransferase SAGA/ADA, catalytic subunit PCAF/GCN5 and related proteins[BK]
1055	fum-1	126.044	281.516	-1.15929	0	0	up	CELE_H14A12.2	WormBase:WBGene00001503,GeneID:176059	GO:0016829;GO:0003824;GO:0005739;GO:0006099;GO:0004333;GO:0006106;GO:0045239;GO:0006108	K01679-ko01200 Carbon metabolism;ko00020 Citrate cycle (TCA cycle);ko00620 Pyruvate metabolism;ko00720 Carbon fixation pathways in prokaryotes;ko05200 Pathways in cancer;ko05211 Renal cell carcinoma	KOG1317-Fumarase[C]
1056	pas-5	103.138	254.093	-1.30078	0	0	up	CELE_F25H2.9	WormBase:WBGene00003926,GeneID:172942	GO:0005634;GO:0016787;GO:0005737;GO:0008233;GO:0006508;GO:0005515;GO:0006511;GO:0004175;GO:0004298;GO:0051603;GO:0000502;GO:0005839;GO:0019773;GO:0043161	K02729-ko03050 Proteasome	KOG0176-20S proteasome, regulatory subunit alpha type PSMA5/PUP2[O]
1057	C05C8.5	0.451336	17.9839	-5.31636	0	0	up	CELE_C05C8.5	WormBase:WBGene00015462,GeneID:179116	GO:0003676	K14570-ko03008 Ribosome biogenesis in eukaryotes	KOG2248-3'-5' exonuclease[L]
1058	Y116A8C.13	29.6273	9.39506	1.65695	0	0	down	CELE_Y116A8C.13	WormBase:WBGene00013792,GeneID:190999	GO:0005524	K10877-ko03440 Homologous recombination	KOG0390-DNA repair protein, SNF2 family[L]
1059	ubql-1	37.2569	101.761	-1.4496	0	0	up	CELE_F15C11.2	WormBase:WBGene00008852,GeneID:172434	GO:0006289;GO:0003684;GO:0043161	K04523-ko04141 Protein processing in endoplasmic reticulum	-
1060	dagl-2	5.52193	30.8056	-2.47995	0	0	up	CELE_F42G9.6	WormBase:WBGene00018364,GeneID:3565075	GO:0016787;GO:0016020;GO:0016021;GO:0006629	K13806-ko04925 Aldosterone synthesis and secretion;ko04723 Retrograde endocannabinoid signaling;ko04745 Phototransduction - fly	KOG2088-Predicted lipase/calmodulin-binding heat-shock protein[IOT]
1061	tlf-1	1.33874	23.8329	-4.154	0	0	up	CELE_F39H11.2	WormBase:WBGene00006577,GeneID:172676	GO:0005634;GO:0003677;GO:0000122;GO:0009792;GO:0045944;GO:0006352;GO:0001934	K03120-ko03022 Basal transcription factors;ko05203 Viral carcinogenesis;ko05016 Huntington's disease;ko05166 HTLV-I infection;ko05168 Herpes simplex infection;ko05169 Epstein-Barr virus infection	KOG3302-TATA-box binding protein (TBP), component of TFIID and TFIIIB[K]
1062	pccb-1	78.3161	167.805	-1.09941	0	0	up	CELE_F52E4.1	WormBase:WBGene00018701,GeneID:180596	GO:0016874;GO:0009062;GO:0016421	K01966-ko01200 Carbon metabolism;ko00630 Glyoxylate and dicarboxylate metabolism;ko00640 Propanoate metabolism;ko00280 Valine, leucine and isoleucine degradation	KOG0540-3-Methylcrotonyl-CoA carboxylase, non-biotin containing subunit/Acetyl-CoA carboxylase carboxyl transferase, subunit beta[EI]
1063	pmp-4	0.394517	14.5991	-5.20965	0	0	up	CELE_T02D1.5	WormBase:WBGene00004061,GeneID:24104835	GO:0000166;GO:0005524;GO:0016887;GO:0016020;GO:0016021;GO:0055085;GO:0042626	K05676-ko02010 ABC transporters;ko04146 Peroxisome	KOG0064-Peroxisomal long-chain acyl-CoA transporter, ABC superfamily[I]
1064	Y39B6A.36	10.2569	68.6207	-2.74205	0	0	up	CELE_Y39B6A.36	WormBase:WBGene00012694,GeneID:180243	GO:0005634;GO:0003677;GO:0006351;GO:0006355;GO:0000166;GO:0005524;GO:0016787;GO:0004386;GO:0000991;GO:0006366;GO:0006367;GO:0032968;GO:0060261;GO:0005674	K03139-ko03022 Basal transcription factors	KOG2905-Transcription initiation factor IIF, small subunit (RAP30)[K]
1065	E01A2.1	7.75455	59.729	-2.94532	0	0	up	CELE_E01A2.1	WormBase:WBGene00017084,GeneID:171998	GO:0005515;GO:0035226;GO:0006750;GO:0030234;GO:0035229;GO:0017109	K11205-ko00270 Cysteine and methionine metabolism;ko00480 Glutathione metabolism	KOG3023-Glutamate-cysteine ligase regulatory subunit[E]
1066	ncbp-2	3.27001	72.0743	-4.46212	0	0	up	CELE_F26A3.2	WormBase:WBGene00009141,GeneID:184953	GO:0005634;GO:0003676;GO:0031047;GO:0003723;GO:0006397;GO:0000398;GO:0008380;GO:0000339;GO:0045292;GO:0005635;GO:0005846;GO:0034399	K12883-ko03040 Spliceosome;ko03013 RNA transport;ko03015 mRNA surveillance pathway	KOG0121-Nuclear cap-binding protein complex, subunit CBP20 (RRM superfamily)[A]
1067	B0513.5	0.444816	19.8796	-5.48194	0	0	up	CELE_B0513.5	WormBase:WBGene00007197,GeneID:178350	GO:0016491;GO:0055114;GO:0005739;GO:0005759;GO:0071949;GO:0004657;GO:0006560;GO:0006562;GO:0010133	K00318-ko00330 Arginine and proline metabolism	KOG0186-Proline oxidase[E]
1068	thoc-7	33.8806	132.642	-1.969	0	0	up	CELE_B0513.2	WormBase:WBGene00007195,GeneID:178353	GO:0006397;GO:0000347;GO:0000445	K13176-ko03013 RNA transport	KOG3215-Uncharacterized conserved protein[S]
1069	eif-2Bdelta	3.85826	31.8181	-3.04383	0	0	up	CELE_F11A3.2	WormBase:WBGene00008670,GeneID:179331	GO:0005737;GO:0019915;GO:0008340;GO:0006979;GO:0003743;GO:0006413;GO:0009408;GO:0044237;GO:0006412	K03680-ko03013 RNA transport	KOG1467-Translation initiation factor 2B, delta subunit (eIF-2Bdelta/GCD2)[J]
1070	shn-1	7.68228	27.9986	-1.86575	0	0	up	CELE_C33B4.3	WormBase:WBGene00006444,GeneID:174739	GO:0016020;GO:0005886;GO:0005515;GO:0031410;GO:0030421;GO:0042995;GO:0030054;GO:0045202;GO:0045211;GO:0031143;GO:0007622;GO:0014069	K15009-ko04724 Glutamatergic synapse	KOG0504-FOG: Ankyrin repeat[R]
1071	erfa-3	29.7803	150.101	-2.3335	0	0	up	CELE_H19N07.1	WormBase:WBGene00010405,GeneID:179537	GO:0003924;GO:0005525;GO:0005829;GO:0003747;GO:0002184;GO:0018444	K03267-ko03015 mRNA surveillance pathway	KOG0459-Polypeptide release factor 3[J]
1072	gos-28	0.667132	44.18	-6.04928	0	0	up	CELE_F08F8.8	WormBase:WBGene00017273,GeneID:176044	GO:0016020;GO:0016021;GO:0000139;GO:0006888;GO:0005801;GO:0015031;GO:0016192;GO:0005794;GO:0006891;GO:0000149;GO:0005484;GO:0006906;GO:0031201;GO:0048209;GO:0005797	K08495-ko04130 SNARE interactions in vesicular transport	KOG3208-SNARE protein GS28[U]
1073	lipl-1	25.9119	87.0121	-1.7476	0	0	up	CELE_F54F3.3	WormBase:WBGene00010062,GeneID:179771	GO:0016787;GO:0006629;GO:0016788;GO:0016042;GO:0005764	K01052-ko00100 Steroid biosynthesis;ko04142 Lysosome	KOG2624-Triglyceride lipase-cholesterol esterase[I]
1074	rnp-6	11.4292	46.761	-2.03258	0	0	up	CELE_Y47G6A.20	WormBase:WBGene00004389,GeneID:171922	GO:0003676;GO:0003723	K12838-ko03040 Spliceosome	KOG0124-Polypyrimidine tract-binding protein PUF60 (RRM superfamily)[A]
1075	unc-115	18.3822	59.1003	-1.68486	0	0	up	CELE_F09B9.2	WormBase:WBGene00006839,GeneID:181227	GO:0046872;GO:0005515;GO:0003779;GO:0051015;GO:0007010;GO:0009925;GO:0005737;GO:0005886;GO:0048812;GO:0010591;GO:0051489;GO:0005829	K07520-ko04360 Axon guidance	KOG1044-Actin-binding LIM Zn-finger protein Limatin involved in axon guidance[TZ]
1076	tbx-2	1.1412	26.3895	-4.53135	0	0	up	CELE_F21H11.3	WormBase:WBGene00006543,GeneID:175698	GO:0005634;GO:0003677;GO:0003700;GO:0006351;GO:0006355;GO:0005737;GO:0007275;GO:0002119;GO:0040011;GO:0006357;GO:0019899;GO:0042048;GO:0032880;GO:0043282;GO:0005667;GO:0042694	K10176-ko04013 MAPK signaling pathway - fly	KOG3585-TBX2 and related T-box transcription factors[K]
[truncated: 928 more rows]

## Sheet: BBC
No.	Gene id	MeanTPM (control)	MeanTPM (BBC)	log2FoldChange	pValue	qValue	result	GeneName	GeneDescription	GO	KEGG	KOG
[truncated: 2,008 more rows]

## Sheet: MBC
No.	Gene id	MeanTPM (control)	MeanTPM (MBC)	log2FoldChange	pValue	qValue	result	GeneName	GeneDescription	GO	KEGG	KOG
[truncated: 1,924 more rows]

## Sheet: PBC
No.	Gene id	MeanTPM (control)	MeanTPM (PBC)	log2FoldChange	pValue	qValue	result	GeneName	GeneDescription	GO	KEGG	KOG
[truncated: 416 more rows]
